# Supplementary material for: Chromosome-scale genome assembly reveals how repeat elements shape non-coding RNA landscapes active during newt limb regeneration
Source: Cell Genom. 2025 Jan 27;5(2):100761. doi: 10.1016/j.xgen.2025.100761 (PMC11872487; doi:10.1016/j.xgen.2025.100761)
Supplement: Table S1. Genome assembly features (top) and BUSCO assessment (bottom) of all three P. waltl assemblies, Primary, Haploid 1, and Haploid 2, related to Figure 1 [file mmc2.xlsx]

## Sheet: Sheet1
Table S1: Genome assembly features (top) and BUSCO assessment (bottom) of all three P. waltl assemblies; Primary, Haploid 1 and Haploid 2, related to Figure 1.
		Length	Number	N50	N90	% in chroms
Primary	Contigs	20.3Gb	1186	45.6Mb	11.1Mb
	Scaffolds	20.3Gb	267	1.24Gb	913Mb	99.6
Hap1	Contigs	19.8Gb	2445	20.5Mb	5.10Mb
	Scaffolds	19.8Gb	616	1.36Gb	914Mb	98.9
Hap2	Contigs	19.9Gb	2210	20.7Mb	5.11Mb
	Scaffolds	19.9Gb	437	1.20Gb	964Mb	99.1
BUSCO	Complete	Single	Duplicated	Fragmented	Missing
Primary	97.2	94.9	2.3	1.5	1.3
Hap1	96	93.9	2.1	1.5	2.5
Hap2	96.5	94.4	2.1	1.7	1.8
Annotation	96.7	41	55.7	0.7	2.6
