# Supplementary material for: Chromosome-scale genome assembly reveals how repeat elements shape non-coding RNA landscapes active during newt limb regeneration
Source: Cell Genom. 2025 Jan 27;5(2):100761. doi: 10.1016/j.xgen.2025.100761 (PMC11872487; doi:10.1016/j.xgen.2025.100761)
Supplement: Table S2. Regions of the P. waltl genome identified as containing syntenic blocks of genes from the chordate linkage groups (CLG), related to Figure 2 [file mmc3.xlsx]

## Sheet: Sheet1
Table S2: Regions of the P. waltl genome identified as containing syntenic blocks of genes from the Chordate Linkage Groups (CLG), related to Figure 2. Shown are the number of genes identified in each P. waltl - CLG pair and the enrichment p-value calculated by Fisher’s Exact Test (FET). Shown are only those pairs with p-value less than 0.05. Note chromosomes 1-4 are split in two regions to accom…
P. waltl chromosome	CLG_v1.0	p (FET)	Count
chr09	CLGA	1.14e-152	385
chr05	CLGA	1.98e-83	310
chr03b	CLGC	1.2e-53	242
chr10	CLGB	1.68e-37	240
chr01b	CLGC	3.17e-61	234
chr06	CLGM	3.74e-54	226
chr03a	CLGB	7.21e-40	215
chr12	CLGD	1.12e-59	200
chr04b	CLGE	7.53e-61	197
chr10	CLGH	4.94e-61	189
chr09	CLGE	3.38e-39	188
chr07	CLGH	4.77e-45	188
chr12	CLGC	7.19e-18	175
chr11	CLGG	9.29e-55	174
chr06	CLGI	3.33e-17	160
chr08	CLGF	5.69e-36	153
chr06	CLGP	3.59e-23	149
chr03a	CLGG	3.47e-42	147
chr04a	CLGL	1.03e-58	145
chr04b	CLGO	8.77e-33	137
chr05	CLGJ	5.52e-20	136
chr01a	CLGF	8.68e-45	132
chr08	CLGN	3.01e-28	130
chr05	CLGK	1.42e-18	128
chr08	CLGK	8.64e-26	127
chr04a	CLGM	9e-33	126
chr03b	CLGO	1.13e-24	125
chr11	CLGN	1.38e-18	109
chr06	CLGQ	4.46e-12	107
chr07	CLGD	0.064	106
chr01a	CLGI	2.11e-25	103
chr02a	CLGB	0.0175	101
chr02b	CLGD	6.99e-26	100
chr10	CLGE	0.000937	97
chr01b	CLGL	7.54e-21	95
chr02b	CLGJ	4.11e-29	94
chr02a	CLGD	2.82e-07	82
chr11	CLGP	2.77e-09	81
chr04a	CLGH	4.26e-05	72
chr02a	CLGN	1.81e-07	68
chr01a	CLGQ	3.6e-10	57
chr01b	CLGQ	8.79e-06	56
chr01a	CLGL	0.00128	49
