# Supplementary material for: Chromosome-scale genome assembly reveals how repeat elements shape non-coding RNA landscapes active during newt limb regeneration
Source: Cell Genom. 2025 Jan 27;5(2):100761. doi: 10.1016/j.xgen.2025.100761 (PMC11872487; doi:10.1016/j.xgen.2025.100761)
Supplement: Table S3. Regions of the A. mexicanum genome identified as containing syntenic blocks of genes from the chordate linkage groups (CLG), related to Figure 2 [file mmc4.xlsx]

## Sheet: Sheet1
Table S3: Regions of the A. mexicanum genome identified as containing syntenic blocks of genes from the Chordate Linkage Groups (CLG), related to Figure 2. Shown are the number of genes identified in each A. Mexicanum - CLG pair and the enrichment p-value calculated by Fisher’s Exact Test (FET). Shown are only those pairs with p-value less than 0.05.
A. Mexicanum	CLG	p	Count
chr04q	CLGA	1.29e-116	209
chr06p	CLGC	2.64e-82	201
chr09q	CLGB	4.07e-80	195
chr02q	CLGE	2.63e-75	174
chr03q	CLGH	2.16e-69	170
chr10p	CLGG	1.72e-84	157
chr02p	CLGB	5.93e-38	155
chr14q	CLGA	1.5e-106	148
chr01p	CLGC	7.68e-20	144
chr08p	CLGM	1.05e-82	138
chr06q	CLGF	8.33e-50	128
chr01q	CLGL	5.14e-50	122
chr02q	CLGA	1.62e-15	121
chr11p	CLGC	5.65e-75	118
chr02p	CLGH	1.37e-39	114
chr08q	CLGI	1.38e-59	112
chr13q	CLGB	2.66e-35	111
chr06q	CLGI	9.21e-33	107
chr03q	CLGB	0.0427	104
chr12q	CLGE	2.12e-42	100
chr11q	CLGO	9.83e-44	100
chr05q	CLGD	2.92e-29	98
chr01p	CLGD	3.39e-13	97
chr01q	CLGM	1.31e-24	94
chr07q	CLGF	1.21e-40	90
chr04p	CLGJ	8.16e-30	85
chr01q	CLGD	8.28e-10	84
chr08p	CLGP	3.83e-34	83
chr05q	CLGJ	2.07e-23	79
chr06q	CLGQ	3.64e-26	78
chr14p	CLGA	1e-50	73
chr06p	CLGL	6.14e-19	73
chr11q	CLGC	0.00324	71
chr09p	CLGG	8.52e-31	71
chr12q	CLGO	2.1e-24	70
chr04p	CLGK	2.41e-19	66
chr03q	CLGF	0.00675	66
chr02q	CLGH	0.000174	65
chr09q	CLGG	2.22e-08	61
chr07q	CLGN	3.58e-19	61
chr08q	CLGQ	2.99e-22	58
chr05p	CLGD	5.8e-07	55
chr03p	CLGD	2.51e-05	55
chr10p	CLGN	4.79e-06	54
chr07p	CLGN	9.51e-14	53
chr07p	CLGK	2.57e-15	53
chr12p	CLGE	1.31e-21	48
chr11q	CLGJ	6.46e-05	48
chr03p	CLGG	7.3e-05	48
chr05p	CLGN	8.94e-08	47
chr03p	CLGJ	0.00506	42
chr11q	CLGK	0.01	39
chr13q	CLGM	9.29e-05	38
chr13p	CLGE	3.58e-10	36
chr07p	CLGF	0.0766	35
chr07q	CLGK	0.00991	33
chr10q	CLGN	4.03e-07	32
chr12p	CLGO	5.29e-09	30
chr10q	CLGP	8.01e-07	29
chr13p	CLGO	6.28e-07	28
