# Supplementary material for: Chromosome-scale genome assembly reveals how repeat elements shape non-coding RNA landscapes active during newt limb regeneration
Source: Cell Genom. 2025 Jan 27;5(2):100761. doi: 10.1016/j.xgen.2025.100761 (PMC11872487; doi:10.1016/j.xgen.2025.100761)
Supplement: Table S4. Regions of the L. oculatus genome identified as containing syntenic blocks of genes from the chordate linkage groups (CLG), related to Figure 2 [file mmc5.xlsx]

## Sheet: Sheet1
Table S4: Regions of the L. oculatus genome identified as containing syntenic blocks of genes from the Chordate Linkage Groups (CLG), related to Figure 2. Shown are the number of genes identified in each L. oculatus - CLG pair and the enrichment p-value calculated by Fisher’s Exact Test (FET). Shown are only those pairs with p-value less than 0.05.
L. oculatus	CLG_v1.0	p	Count
NC_023185.1	CLGA	1.39e-149	270
NC_023190.1	CLGB	1.66e-139	240
NC_023180.1	CLGC	8.99e-72	237
NC_023181.1	CLGC	1.81e-58	220
NC_023191.1	CLGH	4.09e-177	193
NC_023194.1	CLGA	4.6e-115	189
NC_023201.1	CLGD	1.02e-155	177
NC_023186.1	CLGE	3.47e-94	175
NC_023198.1	CLGG	9.97e-159	170
NC_023183.1	CLGE	4.54e-63	165
NC_023188.1	CLGH	6.66e-66	151
NC_023199.1	CLGM	4.05e-147	146
NC_023183.1	CLGI	1.35e-49	142
NC_023200.1	CLGG	1.89e-128	141
NC_023189.1	CLGB	1.13e-33	138
NC_023182.1	CLGF	4.84e-44	130
NC_023187.1	CLGB	1.8e-27	129
NC_023179.1	CLGA	4.96e-11	127
NC_023188.1	CLGL	8.19e-55	126
NC_023186.1	CLGO	1.89e-55	119
NC_023189.1	CLGD	2.42e-37	116
NC_023203.1	CLGP	4.11e-117	114
NC_023182.1	CLGI	2.96e-30	113
NC_023188.1	CLGM	4.87e-39	112
NC_023193.1	CLGB	5.35e-70	105
NC_023183.1	CLGQ	1.03e-40	105
NC_023205.1	CLGO	2.89e-87	102
NC_023179.1	CLGK	1.15e-25	101
NC_023192.1	CLGN	1.4e-47	99
NC_023180.1	CLGL	3.44e-22	95
NC_023187.1	CLGD	4.33e-19	90
NC_023179.1	CLGJ	2.61e-14	90
NC_023192.1	CLGP	8.32e-40	85
NC_023195.1	CLGN	2.83e-38	84
NC_023181.1	CLGF	1.63e-06	77
NC_023196.1	CLGD	2.27e-37	72
NC_023197.1	CLGC	4.96e-27	69
NC_023189.1	CLGJ	4.38e-10	63
NC_023181.1	CLGK	0.000656	60
NC_023182.1	CLGQ	4.31e-09	58
NC_023187.1	CLGJ	6.08e-07	57
NC_023202.1	CLGC	1.14e-13	55
NC_023195.1	CLGK	7.78e-13	52
NC_023184.1	CLGF	2.8e-05	52
NC_023185.1	CLGF	0.0255	51
NC_023184.1	CLGJ	0.000182	48
NC_023184.1	CLGK	4.92e-06	47
NC_023195.1	CLGF	5.94e-06	46
NC_023184.1	CLGI	0.0334	45
NC_023185.1	CLGN	0.0411	44
NC_023204.1	CLGA	5.6e-06	43
NC_023196.1	CLGJ	7.79e-13	40
NC_023206.1	CLGA	1.21e-18	35
NC_023197.1	CLGL	1.13e-11	33
NW_006270074.1	CLGE	6.53e-07	10
NW_006270093.1	CLGL	6.65e-06	8
NW_006270112.1	CLGI	0.0112	5
NW_006270099.1	CLGO	0.0748	4
