# Supplementary material for: Chromosome-scale genome assembly reveals how repeat elements shape non-coding RNA landscapes active during newt limb regeneration
Source: Cell Genom. 2025 Jan 27;5(2):100761. doi: 10.1016/j.xgen.2025.100761 (PMC11872487; doi:10.1016/j.xgen.2025.100761)
Supplement: Table S5. Regions of the P. waltl genome identified as containing syntenic blocks of genes from the A. mexicanum genome, related to Figure 2 [file mmc6.xlsx]

## Sheet: Sheet1
Table S5: Regions of the P. waltl genome identified as containing syntenic blocks of genes from the A. mexicanum genome, related to Figure 2. Shown are the number of genes identified in each P. Waltl - A. mexicanum pair and the enrichment p-value calculated by Fisher’s Exact Test (FET). Shown are only those pairs with p-value less than 0.05.
P. waltl	A. Mexicanum	p	Count
chr12	chr01p	0	753
chr10	chr02p	0	613
chr09	chr02q	0	588
chr11	chr10p	0	582
chr07	chr03p	0	528
chr03b	chr11q	0	502
chr01b	chr06p	0	500
chr01a	chr06q	0	495
chr07	chr03q	7.37e-240	481
chr06	chr08p	0	479
chr05	chr04q	0	475
chr03a	chr09q	0	470
chr02a	chr05p	0	434
chr05	chr04p	0	433
chr06	chr13q	0	418
chr06	chr08q	0	408
chr04a	chr01q	0	395
chr08	chr07p	0	389
chr02b	chr05q	0	389
chr04b	chr12q	0	384
chr08	chr07q	0	376
chr09	chr14q	2.3e-284	254
chr03a	chr09p	3e-244	245
chr04b	chr03q	6.43e-78	239
chr10	chr02q	7.29e-89	236
chr11	chr10q	1.9e-269	232
chr03b	chr11p	2.46e-268	224
chr04a	chr03q	1.96e-84	223
chr06	chr13p	4.24e-186	219
chr04b	chr12p	2.45e-218	181
chr01b	chr06q	9.84e-70	170
chr12	chr01q	4.82e-36	157
chr07	chr01p	7.36e-08	157
chr09	chr14p	6.61e-153	137
chr07	chr01q	1.88e-09	133
chr02a	chr05q	2.06e-40	107
chr01a	chr06p	5.19e-13	74
chr04a	chr12q	8.66e-11	67
chr03b	chr09p	4.34e-09	58
