# Supplementary material for: Chromosome-scale genome assembly reveals how repeat elements shape non-coding RNA landscapes active during newt limb regeneration
Source: Cell Genom. 2025 Jan 27;5(2):100761. doi: 10.1016/j.xgen.2025.100761 (PMC11872487; doi:10.1016/j.xgen.2025.100761)
Supplement: Table S6. Regions of the P. waltl genome identified as containing syntenic blocks of genes from the L. oculatus genome, related to Figure 2 [file mmc7.xlsx]

## Sheet: Sheet1
Table S6: Regions of the P. waltl genome identified as containing syntenic blocks of genes from the L. oculatus genome, related to Figure 2. Shown are the number of genes identified in each P. Waltl - L. oculatus pair and the enrichment p-value calculated by Fisher’s Exact Test (FET). Shown are only those pairs with p-value less than 0.05.
P. waltl	L. oculatus	p (FET)	Count
chr04b	NC_023186.1	0	569
chr05	NC_023179.1	0	543
chr01b	NC_023180.1	0	502
chr01a	NC_023182.1	0	423
chr09	NC_023185.1	2.37E-315	423
chr06	NC_023183.1	6.33e-212	413
chr08	NC_023195.1	0	394
chr04a	NC_023188.1	0	377
chr03a	NC_023190.1	0	351
chr03b	NC_023181.1	1.86e-178	349
chr08	NC_023181.1	8.7e-184	335
chr10	NC_023191.1	0	333
chr11	NC_023192.1	0	329
chr05	NC_023194.1	0	321
chr11	NC_023198.1	0	307
chr12	NC_023201.1	0	296
chr09	NC_023183.1	4.58e-142	278
chr07	NC_023184.1	4.55e-139	274
chr07	NC_023188.1	6.83e-119	260
chr07	NC_023196.1	9.84e-273	258
chr03a	NC_023200.1	1.34E-314	247
chr06	NC_023199.1	5.11e-229	242
chr02a	NC_023185.1	4.44e-158	240
chr03b	NC_023205.1	9.9e-272	231
chr06	NC_023193.1	3.46e-205	225
chr12	NC_023197.1	5.26e-260	218
chr06	NC_023203.1	8.52e-188	216
chr06	NC_023181.1	1.09e-23	214
chr10	NC_023189.1	2.46e-103	188
chr02b	NC_023189.1	4.22e-152	184
chr02b	NC_023187.1	4e-147	171
chr02a	NC_023187.1	3.65e-97	170
chr11	NC_023179.1	8.28e-38	167
chr03b	NC_023184.1	9.07e-54	163
chr04b	NC_023182.1	9.08e-37	162
chr10	NC_023187.1	1.11e-56	145
chr02a	NC_023189.1	2.08e-69	138
chr09	NC_023180.1	1.65e-13	131
chr12	NC_023180.1	1.61e-14	121
chr01b	NC_023182.1	2.76e-23	115
chr12	NC_023202.1	2.53e-78	105
chr10	NC_023179.1	1.94e-05	97
chr04a	NC_023184.1	2.33e-21	89
chr03a	NC_023204.1	6.67e-50	83
chr01a	NC_023180.1	4.38e-06	80
chr07	NC_023202.1	2.21e-31	69
chr08	NC_023192.1	1.23e-08	66
chr09	NC_023206.1	1.79e-64	63
chr04a	NC_023190.1	6.26e-08	60
chr03b	NC_023204.1	1.85e-18	44
chr07	NC_023204.1	2.33e-05	21
