# Supplementary material for: Chromosome-scale genome assembly reveals how repeat elements shape non-coding RNA landscapes active during newt limb regeneration
Source: Cell Genom. 2025 Jan 27;5(2):100761. doi: 10.1016/j.xgen.2025.100761 (PMC11872487; doi:10.1016/j.xgen.2025.100761)
Supplement: Table S7. CircRNAs predicted by all three programs, related to Figure 4 [file mmc8.xlsx]

## Sheet: Sheet1
Table S7: CircRNAs predicted by all three programmes, related to Figure 4.
id	gene	strand	chrm	startUpBSE	endDownBSE	tool			D0dpa_B	D0dpa_A	D3dpa_A	D7dpa_B	D7dpa_A	Eyes	Lung	Late_embryo_37	Brain	Late_embryo_39	Heart	Liver	Larvae_bud_08	Larvae_bud_10	D7dpa_C	Forelimb_32	Forelimb_36	D3dpa_B
circRCL1_gene15443	RCL1_gene15443	+	chr1b	427129249	427130060	circexplorer2	find_circ2	ciri2	15	9	33	43	62	67	341	18	20	5	17	30	19	42	31	42	153	5
circPPM1F_gene7315	PPM1F_gene7315	+	chr11	1006370506	1006373478	circexplorer2	find_circ2	ciri2	20	7	35	42	54	105	288	10	8	6	34	61	10	26	27	26	78	9
circACBG2_gene11170	ACBG2_gene11170	+	chr1a	44453897	44459934	circexplorer2	find_circ2	ciri2	0	0	0	0	0	2	813	0	0	0	0	0	0	0	0	0	0	0
circSL9A6_gene18496	SL9A6_gene18496	-	chr2a	300286359	300261584	circexplorer2	find_circ2	ciri2	5	9	17	35	55	139	230	7	12	1	18	17	11	27	17	30	83	8
circTRFEB_gene4850	TRFEB_gene4850	-	chr11	331464409	331463932	circexplorer2	find_circ2	ciri2	0	0	0	0	0	0	698	3	0	0	0	0	2	2	0	0	0	0
circAT1A1_gene56512	AT1A1_gene56512	+	chr8	11934733	11935799	circexplorer2	find_circ2	ciri2	2	8	19	23	39	153	112	6	16	3	10	9	4	17	20	24	92	4
circRMP_gene9143	RMP_gene9143	-	chr12	333975824	333892925	circexplorer2	find_circ2	ciri2	4	8	21	17	26	78	183	9	24	2	12	12	7	33	15	32	53	2
circTITIN_gene25483	TITIN_gene25483	+	chr3a	557009902	557010699	circexplorer2	find_circ2	ciri2	21	36	19	16	39	18	0	6	0	3	163	0	3	4	13	35	101	8
circNRP1_gene2666	NRP1_gene2666	+	chr10	742509260	742552832	circexplorer2	find_circ2	ciri2	1	7	9	15	22	47	34	25	31	14	20	154	12	39	5	6	12	1
circC356_CP3AL_gene914	C356_CP3AL_gene914	+	chr10	134527854	134576037	circexplorer2	find_circ2	ciri2	0	0	0	0	0	0	453	0	0	0	0	0	0	0	0	0	0	0
circALMS_gene62141	ALMS_gene62141	-	chr9	219118799	219118113	circexplorer2	find_circ2	ciri2	0	0	0	0	0	0	428	0	0	0	0	0	0	0	0	0	0	0
circZNFX1_gene20016	ZNFX1_gene20016	-	chr2a	1067286291	1067286070	circexplorer2	find_circ2	ciri2	6	8	44	46	80	24	30	0	4	0	15	41	0	7	29	7	33	4
circITB8_gene3134	ITB8_gene3134	-	chr10	937129080	937106245	circexplorer2	find_circ2	ciri2	13	6	26	20	20	74	22	7	22	4	6	0	4	10	13	32	82	8
circTTC37_gene16004	TTC37_gene16004	+	chr1b	701759789	701775050	circexplorer2	find_circ2	ciri2	6	2	22	13	15	36	131	5	11	0	13	10	6	10	10	17	56	3
circSYAP1_gene58733	SYAP1_gene58733	-	chr8	771472524	771469788	circexplorer2	find_circ2	ciri2	1	2	20	10	8	44	130	5	6	0	8	30	7	16	4	13	39	1
circCP2DS_CP2D3_gene33137	CP2DS_CP2D3_gene33137	+	chr4a	727799154	727843632	circexplorer2	find_circ2	ciri2	0	0	2	2	3	7	309	0	0	0	2	1	0	0	2	0	1	3
circZBT10_gene21901	ZBT10_gene21901	+	chr2b	373992112	373993012	circexplorer2	find_circ2	ciri2	2	1	15	19	35	28	57	16	4	7	7	19	11	24	15	8	53	2
circSC24A_gene53297	SC24A_gene53297	-	chr7	802083305	802082375	circexplorer2	find_circ2	ciri2	2	3	12	19	28	47	79	6	19	0	5	5	6	18	11	14	45	0
circKPCE_gene42267	KPCE_gene42267	-	chr5b	632690044	632644973	circexplorer2	find_circ2	ciri2	1	5	20	2	8	56	92	2	31	0	3	13	6	8	6	15	44	6
circMLXIP_gene30969	MLXIP_gene30969	+	chr4a	39598663	39601122	circexplorer2	find_circ2	ciri2	8	5	26	12	27	50	118	7	0	1	0	0	9	11	0	7	23	7
circSYAP1_gene58733.1	SYAP1_gene58733	-	chr8	771414555	771380375	circexplorer2	find_circ2	ciri2	3	2	13	5	10	30	107	6	9	2	8	15	7	15	3	16	40	2
circHUTH_gene36015	HUTH_gene36015	-	chr4b	578361908	578263669	circexplorer2	find_circ2	ciri2	0	0	0	0	0	0	267	9	0	0	0	0	1	2	0	0	0	0
circARHB_gene27709	ARHB_gene27709	+	chr3b	298098380	298173987	circexplorer2	find_circ2	ciri2	8	0	8	7	6	16	169	1	1	0	3	7	0	6	6	14	24	0
circTNR6A_gene607	TNR6A_gene607	-	chr10	69090358	69073025	circexplorer2	find_circ2	ciri2	9	5	7	15	21	48	56	1	3	2	5	7	0	5	7	23	60	0
circLORF2_POL_gene53989	LORF2_POL_gene53989	+	chr7	998575583	998603153	circexplorer2	find_circ2	ciri2	0	3	6	0	3	1	8	2	0	1	79	152	0	0	1	1	14	1
circGNS_gene35966	GNS_gene35966	+	chr4b	562543650	562560520	circexplorer2	find_circ2	ciri2	4	3	11	11	14	36	98	1	9	0	3	7	1	9	8	10	41	5
circBIRC1_HARB1_gene16181	BIRC1_HARB1_gene16181	-	chr1b	793051631	792938730	circexplorer2	find_circ2	ciri2	0	0	11	5	11	4	222	0	0	0	0	5	0	0	8	0	0	1
circP66A_gene10542	P66A_gene10542	+	chr12	698021449	698021747	circexplorer2	find_circ2	ciri2	3	4	11	12	23	28	57	6	3	2	7	28	11	20	15	10	22	1
circNOP58_gene24797	NOP58_gene24797	+	chr3a	334147444	334168827	circexplorer2	find_circ2	ciri2	0	2	13	0	0	61	127	4	0	4	0	0	7	15	0	7	23	0
circNPRL3_gene1298	NPRL3_gene1298	-	chr10	261301930	261246906	circexplorer2	find_circ2	ciri2	8	5	15	12	12	31	98	3	5	2	0	13	4	6	8	8	23	0
circDDX3_gene60210	DDX3_gene60210	+	chr8	1222624980	1222625330	circexplorer2	find_circ2	ciri2	7	1	10	12	16	41	63	10	7	0	11	7	4	19	11	5	23	5
circARSG_gene54256	ARSG_gene54256	-	chr7	1090963076	1090937293	circexplorer2	find_circ2	ciri2	0	3	7	10	8	40	104	3	4	1	7	4	3	5	9	12	29	2
circPH4H_gene36148	PH4H_gene36148	+	chr4b	630612515	630626077	circexplorer2	find_circ2	ciri2	0	0	0	1	0	0	227	0	0	0	0	0	0	1	0	0	3	3
circSMUF2_gene54349	SMUF2_gene54349	+	chr7	1112548089	1112585691	circexplorer2	find_circ2	ciri2	0	5	4	2	4	21	179	1	1	0	1	5	0	0	5	0	5	0
circSYNE2_gene63609	SYNE2_gene63609	+	chr9	710374588	710408978	circexplorer2	find_circ2	ciri2	3	2	8	13	21	27	1	11	4	4	21	10	20	27	9	8	28	2
circPGK_gene18131	PGK_gene18131	+	chr2a	125168695	125173307	circexplorer2	find_circ2	ciri2	6	7	9	13	28	19	34	0	5	1	19	4	0	3	12	15	35	7
circLRCH3_gene3979	LRCH3_gene3979	+	chr11	24170012	24179618	circexplorer2	find_circ2	ciri2	2	0	12	10	8	37	86	0	4	0	3	9	2	4	6	7	22	4
circDESP_gene19513	DESP_gene19513	-	chr2a	753033738	753027613	circexplorer2	find_circ2	ciri2	7	4	45	13	35	14	5	2	2	0	0	0	1	2	14	19	44	9
circAVR2A_gene25694	AVR2A_gene25694	+	chr3a	636459312	636468659	circexplorer2	find_circ2	ciri2	6	0	12	6	10	18	73	3	7	0	1	7	4	11	6	19	26	0
circCHD3_gene7946	CHD3_gene7946	+	chr12	37032655	37139167	circexplorer2	find_circ2	ciri2	2	7	10	7	24	52	33	0	13	4	7	18	0	6	5	2	19	0
circTMLH_gene3758	TMLH_gene3758	-	chr10	1094071769	1094071493	circexplorer2	find_circ2	ciri2	6	0	32	37	65	3	0	1	0	0	0	0	0	1	36	8	12	7
circKPSH1_gene8775	KPSH1_gene8775	+	chr12	180400717	180401739	circexplorer2	find_circ2	ciri2	3	4	9	4	11	33	48	7	2	2	10	12	7	4	6	10	33	0
circWAP_WFDC5_WFDC3_gene51166	WAP_WFDC5_WFDC3_gene51166	-	chr7	187782898	187664084	circexplorer2	find_circ2	ciri2	2	6	21	12	26	0	103	0	0	0	0	0	0	0	7	7	16	4
circALBU_gene14798	ALBU_gene14798	+	chr1b	219344072	219357372	circexplorer2	find_circ2	ciri2	0	0	0	0	0	0	202	0	0	0	0	0	0	1	0	0	0	0
circTRIPB_gene62421	TRIPB_gene62421	+	chr9	314779847	314805506	circexplorer2	find_circ2	ciri2	7	7	9	8	8	12	62	7	3	2	5	10	3	14	3	11	25	1
circRMP_gene9143.1	RMP_gene9143	-	chr12	333975824	333789775	circexplorer2	find_circ2	ciri2	0	2	3	6	17	53	59	0	16	0	4	8	0	2	5	5	17	0
circPLCB4_gene42009	PLCB4_gene42009	+	chr5b	523901714	523948487	circexplorer2	find_circ2	ciri2	2	0	16	8	22	69	4	2	18	0	0	1	2	11	4	5	26	5
circZN268_gene38343	ZN268_gene38343	+	chr5a	26710830	26714594	circexplorer2	find_circ2	ciri2	0	3	4	3	2	112	15	0	14	0	7	9	5	2	0	6	10	0
circACBG2_gene11170.1	ACBG2_gene11170	+	chr1a	44473493	44473726	circexplorer2	find_circ2	ciri2	0	0	0	0	0	0	191	0	0	0	0	0	0	0	0	0	0	0
circDUS2L_gene9337	DUS2L_gene9337	+	chr12	439484400	439594709	circexplorer2	find_circ2	ciri2	9	6	8	13	29	20	12	5	2	4	6	3	5	8	6	17	33	4
circBAHD1_gene62007	BAHD1_gene62007	+	chr9	195806554	195808231	circexplorer2	find_circ2	ciri2	0	2	7	3	21	51	39	4	4	1	5	8	2	4	3	8	27	0
circSYNE2_gene63609.1	SYNE2_gene63609	+	chr9	710257559	710260011	circexplorer2	find_circ2	ciri2	0	9	10	0	0	20	1	14	0	7	0	0	28	77	0	11	6	0
circNISCH_gene65418	NISCH_gene65418	+	chr9	1208577372	1208587749	circexplorer2	find_circ2	ciri2	0	4	8	10	13	17	79	2	0	0	0	2	1	5	3	14	20	2
circADAP1_gene772	ADAP1_gene772	-	chr10	103097458	103036182	circexplorer2	find_circ2	ciri2	2	4	3	8	10	10	86	7	12	0	1	6	1	0	4	0	16	7
circARHL2_gene27859	ARHL2_gene27859	-	chr3b	350965094	350952243	circexplorer2	find_circ2	ciri2	0	3	11	5	4	36	68	3	7	1	4	7	0	6	3	4	10	0
circHIP1_gene24041	HIP1_gene24041	-	chr3a	157243399	157199476	circexplorer2	find_circ2	ciri2	0	0	7	6	11	14	76	4	2	0	4	11	4	3	2	6	19	2
circSCEL_gene58317	SCEL_gene58317	+	chr8	573557100	573561310	circexplorer2	find_circ2	ciri2	9	8	16	12	18	19	0	13	0	2	0	0	10	20	5	7	23	7
circHUWE1_gene146	HUWE1_gene146	-	chr10	9454842	9450051	circexplorer2	find_circ2	ciri2	0	0	11	7	11	23	55	1	3	2	8	4	6	5	2	3	24	3
circNCBP1_gene14583	NCBP1_gene14583	-	chr1b	126368006	126311777	circexplorer2	find_circ2	ciri2	0	0	2	0	0	7	109	6	3	1	1	20	3	14	0	1	1	0
circDNJC3_gene59562	DNJC3_gene59562	-	chr8	1037040802	1036972913	circexplorer2	find_circ2	ciri2	4	0	5	6	13	68	36	0	2	0	6	3	1	4	3	7	8	1
circACACB_gene6732	ACACB_gene6732	-	chr11	906809622	906698539	circexplorer2	find_circ2	ciri2	0	0	1	2	5	17	108	2	0	1	7	3	1	4	0	3	8	2
circARHGC_gene26175	ARHGC_gene26175	-	chr3a	866943487	866943197	circexplorer2	find_circ2	ciri2	2	6	7	13	14	33	45	0	4	0	3	0	0	3	0	0	29	1
circUBP25_gene60401	UBP25_gene60401	+	chr8	1315891406	1315891634	circexplorer2	find_circ2	ciri2	3	2	8	4	36	14	46	2	1	0	0	0	0	3	4	6	28	0
circPAK3_gene18154	PAK3_gene18154	-	chr2a	133788882	133708514	circexplorer2	find_circ2	ciri2	1	0	6	6	19	12	49	0	12	0	2	19	1	8	7	2	7	3
circPTTG_gene25212	PTTG_gene25212	-	chr3a	478663709	478558302	circexplorer2	find_circ2	ciri2	4	2	0	0	6	30	84	0	0	0	2	9	2	1	0	3	8	0
circWDR75_gene24989	WDR75_gene24989	+	chr3a	395868195	395869919	circexplorer2	find_circ2	ciri2	3	3	5	8	11	20	33	9	0	0	5	13	3	14	2	5	12	2
circPTK7_gene38212	PTK7_gene38212	+	chr5a	11839820	11874492	circexplorer2	find_circ2	ciri2	0	4	3	2	6	18	49	4	1	0	6	1	12	6	1	6	26	1
circFCSD2_gene60780	FCSD2_gene60780	-	chr8	1460908166	1460848180	circexplorer2	find_circ2	ciri2	0	0	3	4	10	12	102	0	7	0	3	2	0	0	1	0	2	0
circOSBL8_gene35371	OSBL8_gene35371	-	chr4b	386563339	386507771	circexplorer2	find_circ2	ciri2	0	0	2	2	0	27	90	0	0	0	4	0	0	0	2	3	16	0
circPTBP3_gene13644	PTBP3_gene13644	-	chr1a	1080670579	1080637840	circexplorer2	find_circ2	ciri2	1	2	3	15	9	38	42	0	3	0	1	7	3	1	2	2	15	1
circEKI1_gene36620	EKI1_gene36620	-	chr4b	854777705	854685990	circexplorer2	find_circ2	ciri2	1	3	7	3	9	24	69	0	3	0	1	1	2	4	0	5	12	0
circGTR9_gene7145	GTR9_gene7145	-	chr11	985048279	984995235	circexplorer2	find_circ2	ciri2	0	0	0	0	0	0	142	0	0	0	0	0	0	0	0	0	0	0
circTRDN_gene40455	TRDN_gene40455	-	chr5a	928866684	928834967	circexplorer2	find_circ2	ciri2	0	12	7	6	7	1	0	16	0	1	16	0	7	11	1	16	40	0
circDACH1_gene58265	DACH1_gene58265	-	chr8	544465871	544455934	circexplorer2	find_circ2	ciri2	1	0	7	6	7	58	33	1	3	0	4	5	0	2	2	4	5	2
circPDE7B_gene41242	PDE7B_gene41242	+	chr5b	198328074	198352979	circexplorer2	find_circ2	ciri2	3	1	9	5	8	37	18	0	3	0	0	15	1	0	2	9	24	2
circCP2BJ_CP2H2_CP2E1_gene64089	CP2BJ_CP2H2_CP2E1_gene64089	+	chr9	844080671	844208189	circexplorer2	find_circ2	ciri2	0	0	0	0	0	0	136	0	0	0	0	0	0	0	0	0	0	0
circZN638_gene11249	ZN638_gene11249	-	chr1a	69453189	69452172	circexplorer2	find_circ2	ciri2	6	4	9	14	6	5	53	1	4	0	2	2	5	3	3	5	11	1
circCP3AL_gene912	CP3AL_gene912	+	chr10	134208435	134253381	circexplorer2	find_circ2	ciri2	0	0	0	0	0	0	134	0	0	0	0	0	0	0	0	0	0	0
circHUWE1_gene146.1	HUWE1_gene146	-	chr10	9340447	9331527	circexplorer2	find_circ2	ciri2	5	0	11	1	4	40	37	2	3	0	0	1	1	0	3	1	23	1
circROBO1_gene60335	ROBO1_gene60335	+	chr8	1298127799	1298128125	circexplorer2	find_circ2	ciri2	2	1	11	2	3	25	17	4	7	0	1	2	1	7	2	15	29	2
circSPTN1_gene43291	SPTN1_gene43291	+	chr6a	10444609	10445266	circexplorer2	find_circ2	ciri2	0	0	8	6	5	19	60	2	0	0	0	1	8	7	0	3	12	0
circE4F1_gene649	E4F1_gene649	-	chr10	73399411	73399193	circexplorer2	find_circ2	ciri2	4	2	7	1	5	21	39	1	7	0	1	9	2	4	1	4	18	4
circMED12_gene17792	MED12_gene17792	+	chr2a	47472920	47474548	circexplorer2	find_circ2	ciri2	2	3	2	2	7	27	66	0	0	0	3	2	2	1	1	3	8	0
circMTAP2_RTJK_gene25223	MTAP2_RTJK_gene25223	+	chr3a	484145392	484155642	circexplorer2	find_circ2	ciri2	0	2	0	0	0	92	0	0	30	1	0	0	0	3	0	0	0	0
circCOX16_gene43665	COX16_gene43665	-	chr6a	56005318	56004983	circexplorer2	find_circ2	ciri2	0	1	5	6	9	9	50	5	1	0	5	2	4	18	2	1	9	0
circC356_CP3AL_gene914.1	C356_CP3AL_gene914	+	chr10	134527854	134640690	circexplorer2	find_circ2	ciri2	0	0	0	0	0	0	127	0	0	0	0	0	0	0	0	0	0	0
circCSKI1_CSKI2_gene54643	CSKI1_CSKI2_gene54643	-	chr7	1191021473	1190998265	circexplorer2	find_circ2	ciri2	6	2	5	1	9	16	48	1	2	0	5	4	3	5	7	5	4	1
circMED1_gene44076	MED1_gene44076	+	chr6a	134736412	134737092	circexplorer2	find_circ2	ciri2	3	4	10	3	6	16	29	7	2	1	1	7	0	7	5	7	14	2
circSETB1_gene8062	SETB1_gene8062	-	chr12	49805947	49790741	circexplorer2	find_circ2	ciri2	2	3	3	7	11	13	41	0	2	0	3	6	4	7	6	2	9	5
circCP2BJ_CP2H2_CP2E1_gene64089.1	CP2BJ_CP2H2_CP2E1_gene64089	+	chr9	844090161	844208189	circexplorer2	find_circ2	ciri2	0	0	0	0	0	0	123	0	0	0	0	0	0	0	0	0	0	0
circFBX38_gene52926	FBX38_gene52926	+	chr7	666856887	666890519	circexplorer2	find_circ2	ciri2	2	4	9	7	10	19	41	0	0	0	0	3	0	0	4	4	18	2
circZNF79_ZN268_gene35461	ZNF79_ZN268_gene35461	-	chr4b	432353159	432352662	circexplorer2	find_circ2	ciri2	0	0	6	13	12	8	13	7	1	0	5	18	3	12	5	3	10	6
circHERC5_gene14876	HERC5_gene14876	-	chr1b	241204108	241143083	circexplorer2	find_circ2	ciri2	0	0	6	4	2	9	80	0	0	0	0	3	0	2	3	5	8	0
circKPCE_gene42267.1	KPCE_gene42267	-	chr5b	632785124	632644973	circexplorer2	find_circ2	ciri2	1	1	8	1	6	30	32	0	23	0	1	3	1	3	0	4	7	0
circKAT8_gene52392	KAT8_gene52392	+	chr7	541411330	541485346	circexplorer2	find_circ2	ciri2	0	1	4	2	6	14	40	5	8	2	5	3	3	4	2	2	11	7
circDUS12_gene33791	DUS12_gene33791	+	chr4a	910710216	910792732	circexplorer2	find_circ2	ciri2	0	3	7	0	0	27	16	9	3	1	13	11	4	14	3	2	5	0
circUB2R2_gene17107	UB2R2_gene17107	+	chr1b	1146701717	1146707731	circexplorer2	find_circ2	ciri2	1	0	9	0	2	5	37	7	2	3	6	3	4	17	3	2	13	2
circMA2A1_gene15896	MA2A1_gene15896	-	chr1b	623890084	623823696	circexplorer2	find_circ2	ciri2	3	0	2	1	4	11	73	0	2	0	0	3	0	0	3	3	8	3
circNU153_gene19646	NU153_gene19646	+	chr2a	806299423	806313270	circexplorer2	find_circ2	ciri2	3	5	6	3	7	17	20	4	2	2	4	5	5	15	4	1	12	0
circHMOX2_LORF2_gene1753	HMOX2_LORF2_gene1753	-	chr10	437527233	437423939	circexplorer2	find_circ2	ciri2	3	2	8	0	6	16	34	2	3	0	6	5	4	3	3	5	15	0
circSRSF6_gene51467	SRSF6_gene51467	-	chr7	305086777	305085976	circexplorer2	find_circ2	ciri2	0	0	2	0	0	4	35	14	0	8	5	11	7	17	3	3	6	0
circLRP1_gene34328	LRP1_gene34328	-	chr4b	111562253	111542700	circexplorer2	find_circ2	ciri2	0	0	4	2	4	10	72	4	0	0	2	2	0	0	2	4	7	1
circTNR6B_PGBD4_gene33375	TNR6B_PGBD4_gene33375	+	chr4a	780706728	780823861	circexplorer2	find_circ2	ciri2	2	1	2	0	10	23	29	2	3	1	0	6	4	6	5	7	12	0
circLORF2_POL_gene53989.1	LORF2_POL_gene53989	+	chr7	998554787	998603153	circexplorer2	find_circ2	ciri2	0	1	2	0	0	1	2	0	0	0	37	65	0	0	0	2	2	0
circSPYA_gene4981	SPYA_gene4981	-	chr11	364070088	364068748	circexplorer2	find_circ2	ciri2	0	0	0	0	0	0	109	0	0	0	0	0	0	3	0	0	0	0
circABCA5_gene54240	ABCA5_gene54240	+	chr7	1086537391	1086705010	circexplorer2	find_circ2	ciri2	0	0	4	1	0	18	83	0	0	0	2	0	0	0	1	0	2	0
circF111A_gene31056	F111A_gene31056	-	chr4a	52988480	52982170	circexplorer2	find_circ2	ciri2	4	5	10	9	9	9	16	2	1	0	9	17	6	5	3	1	1	3
circTENX_gene43773	TENX_gene43773	+	chr6a	71215933	71216217	circexplorer2	find_circ2	ciri2	3	2	5	3	7	13	19	0	0	0	6	5	0	0	1	14	31	1
circDI3L2_gene4034	DI3L2_gene4034	+	chr11	29475005	29475712	circexplorer2	find_circ2	ciri2	3	0	13	1	11	17	25	2	0	1	3	5	1	7	2	5	11	2
circSYTL2_gene60597	SYTL2_gene60597	+	chr8	1418150060	1418164523	circexplorer2	find_circ2	ciri2	0	0	5	7	10	26	5	7	1	0	1	3	7	15	4	1	15	2
circC356_CP3AL_gene914.2	C356_CP3AL_gene914	+	chr10	134527854	134651818	circexplorer2	find_circ2	ciri2	0	0	0	0	0	0	109	0	0	0	0	0	0	0	0	0	0	0
circCDKL5_gene59616	CDKL5_gene59616	+	chr8	1049664168	1049820609	circexplorer2	find_circ2	ciri2	1	3	8	2	8	35	27	0	6	0	4	3	0	1	3	1	2	4
circLIMD1_gene19378	LIMD1_gene19378	+	chr2a	692424975	692426994	circexplorer2	find_circ2	ciri2	8	2	3	10	5	27	10	1	2	2	7	4	6	3	3	4	11	0
circRCL1_gene15443.1	RCL1_gene15443	+	chr1b	427129249	427157814	circexplorer2	find_circ2	ciri2	4	2	5	3	6	12	31	0	3	2	7	2	1	0	3	4	17	3
circGSTA3_gene39370	GSTA3_gene39370	+	chr5a	379314149	379376564	circexplorer2	find_circ2	ciri2	0	1	1	2	0	20	52	0	0	0	2	2	0	0	0	2	23	0
circACBG2_gene11099	ACBG2_gene11099	-	chr1a	25967769	25887661	circexplorer2	find_circ2	ciri2	0	0	0	0	0	0	104	0	0	0	0	0	0	1	0	0	0	0
circADCY6_gene34605	ADCY6_gene34605	-	chr4b	158317351	158316708	circexplorer2	find_circ2	ciri2	3	2	0	4	7	42	13	4	5	0	3	4	0	3	2	3	8	0
circPRP6_gene50896	PRP6_gene50896	-	chr7	125890638	125889772	circexplorer2	find_circ2	ciri2	5	0	4	8	11	12	33	2	0	5	4	6	2	0	1	4	6	0
circCO3_gene34698	CO3_gene34698	+	chr4b	175348721	175394564	circexplorer2	find_circ2	ciri2	0	0	0	0	0	0	100	2	0	1	0	0	0	0	0	0	0	0
circMAP2_gene36006	MAP2_gene36006	+	chr4b	572837223	572839169	circexplorer2	find_circ2	ciri2	0	0	4	0	0	20	57	1	0	0	1	1	2	4	3	2	6	1
circLAMA5_LAMA3_gene21336	LAMA5_LAMA3_gene21336	+	chr2b	100376603	100428111	circexplorer2	find_circ2	ciri2	4	3	10	7	18	21	1	0	4	0	0	0	0	0	4	10	14	6
circMYO9B_gene10435	MYO9B_gene10435	-	chr12	687646516	687645623	circexplorer2	find_circ2	ciri2	0	1	0	2	12	14	27	1	4	0	1	2	3	9	5	5	14	1
circF120A_gene64872	F120A_gene64872	+	chr9	1081065109	1081119562	circexplorer2	find_circ2	ciri2	3	2	4	1	6	11	45	3	0	0	1	4	2	6	1	0	11	1
circC1R_C1RB_gene50654	C1R_C1RB_gene50654	-	chr7	84228298	84227093	circexplorer2	find_circ2	ciri2	0	0	0	0	0	0	101	0	0	0	0	0	0	0	0	0	0	0
circDUS2L_gene9337.1	DUS2L_gene9337	+	chr12	439484400	439647043	circexplorer2	find_circ2	ciri2	3	0	4	8	23	14	8	3	0	3	4	5	2	4	4	0	16	0
circKMT2A_gene26262	KMT2A_gene26262	-	chr3a	896968095	896966991	circexplorer2	find_circ2	ciri2	4	2	1	2	1	17	35	0	0	3	4	3	4	6	4	4	9	1
circKDM3B_gene52743	KDM3B_gene52743	-	chr7	625820110	625786359	circexplorer2	find_circ2	ciri2	3	0	4	6	1	13	40	1	1	0	3	8	1	1	2	4	10	2
circPDE3A_LORF2_gene36659	PDE3A_LORF2_gene36659	-	chr4b	869424288	869355338	circexplorer2	find_circ2	ciri2	2	2	9	0	4	19	31	0	0	0	3	4	0	5	0	7	13	1
circOBSCN_gene2379	OBSCN_gene2379	+	chr10	594399724	594408408	circexplorer2	find_circ2	ciri2	5	8	3	0	2	2	0	3	0	1	19	0	1	6	2	11	36	0
circSF3B2_gene62766	SF3B2_gene62766	+	chr9	431616993	431621623	circexplorer2	find_circ2	ciri2	2	0	4	2	9	18	16	0	4	2	0	4	5	4	2	7	18	0
circHNRPQ_gene39741	HNRPQ_gene39741	-	chr5a	566334844	566297516	circexplorer2	find_circ2	ciri2	5	0	0	3	8	13	33	2	0	0	1	5	1	12	0	7	6	0
circSTIM2_gene11872	STIM2_gene11872	+	chr1a	288665874	288732540	circexplorer2	find_circ2	ciri2	1	0	0	1	2	17	37	0	2	2	5	9	0	2	0	4	14	0
circZN653_gene32564	ZN653_gene32564	+	chr4a	603036212	603039577	circexplorer2	find_circ2	ciri2	1	2	1	6	2	16	32	1	3	2	3	5	2	4	0	2	10	3
circLAR4B_gene2586	LAR4B_gene2586	-	chr10	697145668	697105553	circexplorer2	find_circ2	ciri2	0	1	4	1	3	13	50	0	2	0	0	2	2	2	1	0	10	4
circCCNY_gene2643	CCNY_gene2643	-	chr10	731257849	731220459	circexplorer2	find_circ2	ciri2	1	2	2	8	7	15	28	1	3	0	3	1	1	3	1	3	16	0
circHUWE1_gene146.2	HUWE1_gene146	-	chr10	9454842	9453457	circexplorer2	find_circ2	ciri2	2	0	3	9	6	14	30	2	4	0	2	3	2	2	4	1	11	0
circCRLF3_gene54415	CRLF3_gene54415	+	chr7	1122214962	1122226270	circexplorer2	find_circ2	ciri2	2	0	2	2	6	16	41	0	1	0	2	10	0	3	0	4	6	0
circAF17_gene44129	AF17_gene44129	-	chr6a	144029995	144003442	circexplorer2	find_circ2	ciri2	0	2	4	2	5	14	38	0	0	0	1	13	2	2	0	0	9	1
circAGAP3_gene1938	AGAP3_gene1938	+	chr10	467234213	467303916	circexplorer2	find_circ2	ciri2	2	0	2	2	5	9	7	4	18	0	7	3	2	3	1	13	15	0
circMYO9B_gene10435.1	MYO9B_gene10435	-	chr12	687413525	687389491	circexplorer2	find_circ2	ciri2	0	4	0	7	1	16	49	0	3	0	0	3	0	0	3	0	6	0
circCAH5B_gene9687	CAH5B_gene9687	+	chr12	530856734	530941716	circexplorer2	find_circ2	ciri2	0	0	0	0	0	2	90	0	0	0	0	0	0	0	0	0	0	0
circDDX6_gene26242	DDX6_gene26242	+	chr3a	893981432	893982358	circexplorer2	find_circ2	ciri2	0	0	5	1	2	10	36	2	2	0	0	4	3	1	1	9	15	0
circZMIZ2_gene6132	ZMIZ2_gene6132	+	chr11	728174682	728176875	circexplorer2	find_circ2	ciri2	2	0	4	0	7	6	50	0	0	0	4	8	0	0	1	5	4	0
circT23O_gene12694	T23O_gene12694	-	chr1a	641375429	641330974	circexplorer2	find_circ2	ciri2	0	0	0	0	0	0	90	0	0	0	1	0	0	0	0	0	0	0
circCP2BJ_CP2H2_CP2E1_gene64089.2	CP2BJ_CP2H2_CP2E1_gene64089	+	chr9	844080671	844136179	circexplorer2	find_circ2	ciri2	0	0	0	0	0	0	91	0	0	0	0	0	0	0	0	0	0	0
circRHBG_gene8202	RHBG_gene8202	-	chr12	65926385	65923680	circexplorer2	find_circ2	ciri2	2	3	11	11	8	1	27	0	0	0	0	0	2	3	9	2	10	1
circPAK3_gene18154.1	PAK3_gene18154	-	chr2a	133788882	133732237	circexplorer2	find_circ2	ciri2	1	0	4	2	5	10	33	0	3	0	1	13	0	3	3	3	8	1
circARFP1_gene12754	ARFP1_gene12754	-	chr1a	669825073	669758423	circexplorer2	find_circ2	ciri2	0	0	6	2	3	16	42	0	2	0	1	5	0	1	0	1	9	2
circPNISR_gene39805	PNISR_gene39805	+	chr5a	581816688	581819060	circexplorer2	find_circ2	ciri2	0	2	1	0	6	22	24	4	4	0	1	4	0	1	1	4	16	0
circZN652_gene44560	ZN652_gene44560	-	chr6a	224194163	224192971	circexplorer2	find_circ2	ciri2	2	2	7	5	8	10	19	0	2	0	6	3	0	5	3	2	16	0
circTDRD7_gene14595	TDRD7_gene14595	-	chr1b	127829940	127707983	circexplorer2	find_circ2	ciri2	0	0	0	0	0	90	0	0	0	0	0	0	0	0	0	0	0	0
circEF1A1_gene39572	EF1A1_gene39572	-	chr5a	475592771	475592537	circexplorer2	find_circ2	ciri2	0	0	10	6	5	3	29	1	2	1	3	7	0	8	5	3	4	2
circIF4G2_gene28172	IF4G2_gene28172	-	chr3b	443283559	443276751	circexplorer2	find_circ2	ciri2	0	3	5	2	0	20	26	6	7	0	3	5	1	4	1	0	5	1
circG3BP1_gene53807	G3BP1_gene53807	+	chr7	954034763	954035407	circexplorer2	find_circ2	ciri2	0	0	6	5	10	5	20	0	1	1	4	2	6	7	3	5	14	0
circKCC2D_gene13103	KCC2D_gene13103	+	chr1a	860576681	860599768	circexplorer2	find_circ2	ciri2	0	2	4	0	3	2	44	2	1	0	0	9	1	7	5	2	7	0
circDGAT2_gene9862	DGAT2_gene9862	-	chr12	582886555	582862734	circexplorer2	find_circ2	ciri2	0	0	0	0	0	0	87	0	0	0	1	0	0	1	0	0	0	0
circACBG2_gene11170.2	ACBG2_gene11170	+	chr1a	44473493	44502789	circexplorer2	find_circ2	ciri2	0	0	0	0	0	0	88	0	0	0	0	0	0	0	0	0	0	0
circAT8B2_gene8322	AT8B2_gene8322	-	chr12	76707541	76700525	circexplorer2	find_circ2	ciri2	0	0	0	4	7	17	41	0	0	0	0	3	0	4	4	3	5	0
circLAMA5_gene50793	LAMA5_gene50793	-	chr7	103420110	103399141	circexplorer2	find_circ2	ciri2	2	0	0	0	0	6	46	1	0	1	10	4	3	6	1	4	2	1
circITIH4_gene64900	ITIH4_gene64900	+	chr9	1093408668	1093543318	circexplorer2	find_circ2	ciri2	0	0	0	0	0	0	87	0	0	0	0	0	0	0	0	0	0	0
circTITIN_gene25483.1	TITIN_gene25483	+	chr3a	557009186	557009985	circexplorer2	find_circ2	ciri2	6	8	4	4	8	3	0	0	0	0	19	0	0	0	0	0	33	0
circTENX_gene43773.1	TENX_gene43773	+	chr6a	71213837	71216217	circexplorer2	find_circ2	ciri2	3	0	4	4	8	5	10	0	0	0	0	1	0	0	2	12	33	2
circAKIB1_gene3074	AKIB1_gene3074	+	chr10	910810027	910828060	circexplorer2	find_circ2	ciri2	0	2	6	1	7	18	16	2	2	3	0	3	0	14	0	4	5	1
circDAAM1_gene64017	DAAM1_gene64017	+	chr9	828420498	828422366	circexplorer2	find_circ2	ciri2	0	0	1	0	0	22	28	2	1	0	0	2	0	4	1	2	21	0
circRBNS5_gene65040	RBNS5_gene65040	+	chr9	1149890771	1149891111	circexplorer2	find_circ2	ciri2	2	0	3	0	9	12	23	0	1	0	0	4	0	4	3	4	19	0
circGRB10_gene19437	GRB10_gene19437	+	chr2a	713413905	713502891	circexplorer2	find_circ2	ciri2	0	0	1	1	1	6	68	0	0	0	0	0	1	0	1	3	2	0
circUBCP1_gene53892	UBCP1_gene53892	+	chr7	980062959	980068880	circexplorer2	find_circ2	ciri2	0	1	0	2	1	15	29	2	8	0	3	2	1	4	2	8	5	0
circNFAT5_LIN1_gene9550	NFAT5_LIN1_gene9550	-	chr12	501538226	501397436	circexplorer2	find_circ2	ciri2	0	0	0	5	4	18	37	2	3	0	0	3	0	0	2	5	3	0
circZNFX1_LORF2_gene22871	ZNFX1_LORF2_gene22871	-	chr2b	733515106	733429615	circexplorer2	find_circ2	ciri2	0	0	10	2	8	16	36	1	0	0	0	2	0	0	0	0	7	0
circNA_gene20188	NA_gene20188	-	chr2a	1184632624	1184632102	circexplorer2	find_circ2	ciri2	1	0	0	2	1	6	21	4	2	0	4	9	5	13	1	1	10	1
circFLII_gene1032	FLII_gene1032	-	chr10	161223693	161219227	circexplorer2	find_circ2	ciri2	0	0	8	1	8	14	29	0	4	0	1	0	0	2	0	2	11	1
circTRAP1_gene1441	TRAP1_gene1441	+	chr10	305385288	305385879	circexplorer2	find_circ2	ciri2	2	0	4	4	1	0	38	1	6	0	2	0	1	3	1	2	16	0
circITIH4_gene64900.1	ITIH4_gene64900	+	chr9	1093463947	1093543318	circexplorer2	find_circ2	ciri2	0	0	0	0	0	0	81	0	0	0	0	0	0	0	0	0	0	0
circTIA1_gene6068	TIA1_gene6068	+	chr11	716321576	716334497	circexplorer2	find_circ2	ciri2	1	8	4	2	6	13	14	0	4	0	2	2	2	1	5	2	14	0
circARR1_gene9825	ARR1_gene9825	-	chr12	575001742	574994001	circexplorer2	find_circ2	ciri2	0	0	5	4	5	9	20	0	4	0	1	7	0	1	3	9	10	1
circHARB1_CRBG3_gene59065	HARB1_CRBG3_gene59065	+	chr8	892388500	892433841	circexplorer2	find_circ2	ciri2	1	0	4	4	6	19	24	0	0	2	2	2	3	2	0	3	5	2
circPCAT2_gene9322	PCAT2_gene9322	+	chr12	433287706	433323402	circexplorer2	find_circ2	ciri2	0	0	2	8	10	5	32	0	0	0	1	2	4	3	2	2	8	0
circTBD2A_gene13906	TBD2A_gene13906	+	chr1a	1190314878	1190323541	circexplorer2	find_circ2	ciri2	1	2	3	3	5	16	15	2	0	0	2	6	1	0	5	7	11	0
circNCOA5_gene9412	NCOA5_gene9412	+	chr12	459232703	459233009	circexplorer2	find_circ2	ciri2	0	0	4	2	5	7	21	3	1	0	0	7	2	12	0	4	11	0
circRN213_gene54100	RN213_gene54100	+	chr7	1030610909	1030679400	circexplorer2	find_circ2	ciri2	0	0	3	0	9	18	29	0	0	0	0	4	0	0	2	3	11	0
circZNT5_gene16358	ZNT5_gene16358	-	chr1b	850158116	850133747	circexplorer2	find_circ2	ciri2	3	0	3	4	8	21	20	0	0	0	0	4	2	3	0	3	8	0
circTCAF_gene61168	TCAF_gene61168	+	chr8	1573097181	1573110908	circexplorer2	find_circ2	ciri2	7	5	10	9	22	10	0	0	0	0	0	0	0	0	0	2	14	0
circGRHL2_gene22140	GRHL2_gene22140	+	chr2b	474867684	474932586	circexplorer2	find_circ2	ciri2	4	3	17	4	2	4	0	0	0	0	0	0	0	0	9	12	19	4
circDDX1_gene38978	DDX1_gene38978	-	chr5a	247105645	247093685	circexplorer2	find_circ2	ciri2	0	1	6	0	6	23	14	0	4	0	5	1	2	1	0	1	12	2
circZN326_gene31984	ZN326_gene31984	-	chr4a	379680556	379649151	circexplorer2	find_circ2	ciri2	3	0	2	0	0	3	14	1	12	1	3	7	0	6	0	7	17	2
circKNG1_KNT2_gene4288	KNG1_KNT2_gene4288	+	chr11	85093963	85123114	circexplorer2	find_circ2	ciri2	0	0	0	0	0	0	78	0	0	0	0	0	0	0	0	0	0	0
circCO9_gene16735	CO9_gene16735	+	chr1b	999546458	999581338	circexplorer2	find_circ2	ciri2	0	0	0	0	0	0	78	0	0	0	0	0	0	0	0	0	0	0
circEGFR_gene2931	EGFR_gene2931	-	chr10	847481905	847424645	circexplorer2	find_circ2	ciri2	4	0	0	6	3	3	47	0	2	0	0	0	2	1	1	4	2	1
circKMO_gene41430	KMO_gene41430	+	chr5b	268806593	268918843	circexplorer2	find_circ2	ciri2	0	0	0	0	0	2	68	2	0	0	0	0	1	2	0	0	0	0
circTB10B_gene52649	TB10B_gene52649	-	chr7	608912974	608835075	circexplorer2	find_circ2	ciri2	2	0	2	0	3	21	23	0	1	0	2	3	3	0	5	1	8	0
circHACL1_gene3671	HACL1_gene3671	+	chr10	1083502692	1083506598	circexplorer2	find_circ2	ciri2	0	0	4	1	0	10	44	2	2	0	0	3	1	2	0	0	5	0
circNA_gene20188.1	NA_gene20188	-	chr2a	1184643945	1184632102	circexplorer2	find_circ2	ciri2	2	0	2	3	4	8	22	3	3	2	3	4	0	8	2	3	4	0
circZEB1_gene2697	ZEB1_gene2697	-	chr10	749235584	749096225	circexplorer2	find_circ2	ciri2	1	0	4	3	2	14	3	1	2	0	3	4	0	0	3	4	26	2
circNAB2_gene34336	NAB2_gene34336	-	chr4b	113401307	113400500	circexplorer2	find_circ2	ciri2	0	2	2	2	5	9	16	0	1	0	8	2	0	1	0	6	15	3
circPGM2L_gene60845	PGM2L_gene60845	+	chr8	1487884680	1487886340	circexplorer2	find_circ2	ciri2	0	0	0	2	0	3	52	0	0	0	3	6	0	0	0	0	6	0
circUBA1_gene402	UBA1_gene402	+	chr10	29740546	29740852	circexplorer2	find_circ2	ciri2	4	0	4	0	0	13	23	1	0	0	0	4	2	4	3	4	9	0
circTR150_gene27843	TR150_gene27843	-	chr3b	347499080	347478329	circexplorer2	find_circ2	ciri2	2	0	2	5	1	14	9	0	1	0	3	2	3	5	0	7	17	0
circNCOR1_POL_gene24500	NCOR1_POL_gene24500	+	chr3a	275202092	275211669	circexplorer2	find_circ2	ciri2	1	0	1	1	2	0	21	3	4	1	2	4	0	3	0	8	20	0
circCO8A_gene31614	CO8A_gene31614	+	chr4a	239333084	239402180	circexplorer2	find_circ2	ciri2	0	0	0	0	0	0	69	2	0	0	0	0	0	0	0	0	0	0
circEMSA1_gene61826	EMSA1_gene61826	-	chr9	113274698	113239703	circexplorer2	find_circ2	ciri2	2	2	7	3	1	19	14	2	0	0	0	4	1	4	1	2	7	1
circSNX9_gene40231	SNX9_gene40231	-	chr5a	816377458	816344711	circexplorer2	find_circ2	ciri2	0	0	4	3	2	3	39	2	0	0	0	1	2	5	1	5	1	2
circNFAT5_LIN1_gene9550.1	NFAT5_LIN1_gene9550	-	chr12	501538226	501450098	circexplorer2	find_circ2	ciri2	1	1	4	0	1	11	24	0	2	0	0	6	0	1	1	6	8	4
circPIAS2_gene17007	PIAS2_gene17007	+	chr1b	1097831004	1097860343	circexplorer2	find_circ2	ciri2	0	0	2	1	0	11	15	1	9	0	0	8	0	0	4	3	15	1
circMIA3_gene42518	MIA3_gene42518	+	chr5b	754168594	754168939	circexplorer2	find_circ2	ciri2	4	0	3	0	0	5	32	2	0	1	1	2	0	3	1	5	11	0
circRBM6_gene64259	RBM6_gene64259	-	chr9	890782250	890727308	circexplorer2	find_circ2	ciri2	4	2	3	4	0	6	22	3	2	0	0	3	2	0	6	3	10	0
circVAT1L_gene9118	VAT1L_gene9118	-	chr12	315969188	315826694	circexplorer2	find_circ2	ciri2	0	1	2	0	0	29	5	0	17	0	11	2	0	0	0	1	2	0
circDNJA2_gene9201	DNJA2_gene9201	-	chr12	360097987	360097245	circexplorer2	find_circ2	ciri2	0	4	5	2	5	7	24	1	4	3	0	0	4	2	0	0	9	0
circLGAT1_gene42406	LGAT1_gene42406	-	chr5b	694735792	694704348	circexplorer2	find_circ2	ciri2	0	0	3	0	7	2	41	0	2	0	0	2	0	2	5	1	3	1
circRRP1B_gene56561	RRP1B_gene56561	+	chr8	17728129	17729005	circexplorer2	find_circ2	ciri2	0	0	4	0	1	1	33	3	0	0	1	9	5	5	1	2	4	0
circGCN1_gene6998	GCN1_gene6998	-	chr11	964701292	964698887	circexplorer2	find_circ2	ciri2	0	0	0	2	2	15	21	1	0	0	4	3	0	3	4	5	9	0
circMENTO_gene19235	MENTO_gene19235	+	chr2a	637961504	638051264	circexplorer2	find_circ2	ciri2	2	2	1	0	3	16	29	0	0	1	0	3	1	3	0	0	8	0
circPSMD1_gene3985	PSMD1_gene3985	+	chr11	24829191	24829683	circexplorer2	find_circ2	ciri2	2	0	3	3	6	12	17	3	2	0	0	4	0	4	3	4	6	0
circWFDC8_gene42943	WFDC8_gene42943	+	chr5b	866391504	866440046	circexplorer2	find_circ2	ciri2	1	2	2	2	2	4	47	0	0	0	0	0	0	0	2	2	3	1
circOBSCN_gene2379.1	OBSCN_gene2379	+	chr10	594795779	594811138	circexplorer2	find_circ2	ciri2	4	2	6	3	6	5	0	0	0	2	2	0	0	0	5	5	26	2
circARSK_gene16003	ARSK_gene16003	-	chr1b	701015647	700973697	circexplorer2	find_circ2	ciri2	2	1	3	1	4	3	24	0	2	0	4	12	0	0	0	4	7	1
circCDYL1_CDYL_gene19549	CDYL1_CDYL_gene19549	-	chr2a	767798611	767744828	circexplorer2	find_circ2	ciri2	0	1	6	0	2	7	30	0	1	0	0	5	0	2	2	9	3	0
circSH2B3_gene6817	SH2B3_gene6817	-	chr11	932469558	932466139	circexplorer2	find_circ2	ciri2	0	0	5	0	1	3	27	1	0	2	5	1	1	3	0	8	11	0
circNAC3_gene61740	NAC3_gene61740	-	chr9	94093479	94091653	circexplorer2	find_circ2	ciri2	2	0	2	2	0	17	6	3	6	0	1	12	3	5	6	0	3	0
circIL3RB_gene33275	IL3RB_gene33275	-	chr4a	762789122	762788163	circexplorer2	find_circ2	ciri2	0	0	2	1	2	2	57	0	0	0	0	2	0	0	0	0	2	0
circ3HAO_gene42327	3HAO_gene42327	+	chr5b	661379358	661458999	circexplorer2	find_circ2	ciri2	0	0	0	0	0	0	68	0	0	0	0	0	0	0	0	0	0	0
circC163A_DMBT1_gene38123	C163A_DMBT1_gene38123	-	chr4b	1236103996	1236103841	circexplorer2	find_circ2	ciri2	21	4	0	13	18	1	0	0	0	0	0	0	0	0	0	0	0	10
circZUFSP_gene40100	ZUFSP_gene40100	+	chr5a	752974084	753025259	circexplorer2	find_circ2	ciri2	0	0	3	0	2	2	19	11	0	3	0	3	5	16	0	1	2	0
circPH4H_gene36148.1	PH4H_gene36148	+	chr4b	630423154	630449881	circexplorer2	find_circ2	ciri2	0	0	0	0	0	0	65	0	0	0	0	0	2	0	0	0	0	0
circKNG1_KNT2_gene4288.1	KNG1_KNT2_gene4288	+	chr11	85492793	85533504	circexplorer2	find_circ2	ciri2	0	0	0	0	0	0	66	0	0	1	0	0	0	0	0	0	0	0
circLPIN1_LPIN2_gene51508	LPIN1_LPIN2_gene51508	+	chr7	310418722	310419958	circexplorer2	find_circ2	ciri2	0	2	2	5	3	21	9	3	0	0	3	1	1	10	1	1	4	0
circEWS_gene6492	EWS_gene6492	+	chr11	832289649	832334526	circexplorer2	find_circ2	ciri2	1	0	4	3	3	6	29	0	3	0	0	5	1	2	3	2	4	0
circTOP2B_gene3550	TOP2B_gene3550	+	chr10	1062771352	1062779545	circexplorer2	find_circ2	ciri2	0	2	3	0	1	22	17	2	0	0	1	0	1	5	0	3	9	0
circPUF60_gene22756	PUF60_gene22756	-	chr2b	714844991	714844801	circexplorer2	find_circ2	ciri2	4	1	0	5	3	15	25	0	0	1	4	1	3	0	0	2	2	0
circGRM1B_ZBED6_gene27041	GRM1B_ZBED6_gene27041	-	chr3b	90829137	90797719	circexplorer2	find_circ2	ciri2	3	0	2	0	1	31	14	0	5	0	0	0	1	2	2	0	5	0
circUBP28_gene27106	UBP28_gene27106	+	chr3b	114492633	114517566	circexplorer2	find_circ2	ciri2	4	2	5	0	1	14	19	0	2	1	8	2	0	0	2	0	6	0
circSCC4_gene10540	SCC4_gene10540	+	chr12	697732569	697736226	circexplorer2	find_circ2	ciri2	0	0	2	1	4	19	33	0	1	0	2	0	1	0	0	0	1	1
circARR1_gene9825.1	ARR1_gene9825	-	chr12	575003189	574994001	circexplorer2	find_circ2	ciri2	0	0	1	1	0	8	30	2	2	0	0	5	0	7	0	3	6	0
circTRI18_gene58485	TRI18_gene58485	+	chr8	686872584	686914339	circexplorer2	find_circ2	ciri2	0	0	3	0	1	19	26	0	0	0	2	0	0	2	0	4	8	0
circHNRL1_gene63447	HNRL1_gene63447	+	chr9	647634443	647644256	circexplorer2	find_circ2	ciri2	0	0	5	0	0	11	23	2	0	0	0	4	1	8	3	0	8	0
circRHG09_gene34287	RHG09_gene34287	+	chr4b	101806657	101868215	circexplorer2	find_circ2	ciri2	0	0	0	0	7	1	39	0	1	0	3	7	0	5	0	0	2	0
circKMO_gene41430.1	KMO_gene41430	+	chr5b	268625085	268658358	circexplorer2	find_circ2	ciri2	0	0	0	0	0	0	55	1	0	0	0	0	4	5	0	0	0	0
circTHOC2_gene18252	THOC2_gene18252	+	chr2a	179786303	179786736	circexplorer2	find_circ2	ciri2	0	0	5	6	8	4	24	0	0	0	0	4	0	2	0	3	9	0
circZMYM4_ENV_gene27904	ZMYM4_ENV_gene27904	-	chr3b	358319619	358319152	circexplorer2	find_circ2	ciri2	0	0	0	4	8	4	16	2	4	0	2	5	1	5	2	2	6	3
circZFHX4_gene21868	ZFHX4_gene21868	+	chr2b	355361359	355404494	circexplorer2	find_circ2	ciri2	0	0	2	4	1	11	11	7	7	0	0	0	1	7	0	4	8	1
circATX2_gene6803	ATX2_gene6803	+	chr11	931209704	931264583	circexplorer2	find_circ2	ciri2	0	0	2	6	1	9	15	4	3	0	4	2	2	1	0	8	7	0
circRBM5_gene64257	RBM5_gene64257	-	chr9	889940870	889931899	circexplorer2	find_circ2	ciri2	2	0	2	2	3	18	24	0	3	0	1	0	0	0	0	1	8	0
circHNRPQ_gene39741.1	HNRPQ_gene39741	-	chr5a	566290503	566290127	circexplorer2	find_circ2	ciri2	2	1	0	6	2	10	18	2	1	2	1	2	2	10	2	0	3	0
circLAP4B_gene22083	LAP4B_gene22083	+	chr2b	457737716	457829204	circexplorer2	find_circ2	ciri2	0	0	0	0	0	43	0	0	21	0	0	0	0	0	0	0	0	0
circRBM39_gene51725	RBM39_gene51725	+	chr7	407515311	407517590	circexplorer2	find_circ2	ciri2	2	0	0	3	4	2	17	7	0	3	1	3	4	7	0	2	6	2
circOSBL8_gene35371.1	OSBL8_gene35371	-	chr4b	386563339	386418389	circexplorer2	find_circ2	ciri2	0	2	0	0	0	11	47	0	0	0	0	0	0	0	0	0	2	1
circRN114_gene51432	RN114_gene51432	-	chr7	292830304	292813483	circexplorer2	find_circ2	ciri2	0	2	1	0	2	13	22	0	0	0	4	2	1	4	1	2	9	0
circPAIRB_gene31774	PAIRB_gene31774	-	chr4a	284795132	284718161	circexplorer2	find_circ2	ciri2	0	0	4	2	3	9	22	5	3	0	0	0	2	3	1	2	7	0
circTF3B_gene63631	TF3B_gene63631	+	chr9	716981101	716996163	circexplorer2	find_circ2	ciri2	1	2	0	1	4	8	22	0	3	1	1	2	0	5	1	3	9	0
circPLEC_gene22779	PLEC_gene22779	-	chr2b	717671043	717651276	circexplorer2	find_circ2	ciri2	3	0	5	0	0	10	15	0	0	0	2	3	2	2	0	6	15	0
circCENPF_gene63908	CENPF_gene63908	-	chr9	810138255	810135702	circexplorer2	find_circ2	ciri2	0	0	0	0	1	8	45	3	0	0	0	0	1	2	0	2	1	0
circPKHA7_gene28057	PKHA7_gene28057	+	chr3b	399912904	399945440	circexplorer2	find_circ2	ciri2	1	0	3	0	0	22	8	2	2	3	9	1	0	2	0	6	4	0
circAKT1_gene63664	AKT1_gene63664	-	chr9	733689706	733560555	circexplorer2	find_circ2	ciri2	0	0	3	3	1	10	6	1	0	2	4	7	3	3	1	3	15	0
circSREK1_gene16389	SREK1_gene16389	-	chr1b	864117049	864116852	circexplorer2	find_circ2	ciri2	2	0	2	2	6	6	22	0	1	1	0	2	2	4	2	2	8	0
circZFR_gene16852	ZFR_gene16852	+	chr1b	1041610392	1041659139	circexplorer2	find_circ2	ciri2	2	0	1	4	0	17	15	2	2	0	4	1	0	6	0	1	7	0
circEYA3_gene25822	EYA3_gene25822	-	chr3a	708325292	708191367	circexplorer2	find_circ2	ciri2	2	0	0	2	3	27	17	0	5	0	0	1	0	1	0	2	2	0
circRTBS_POL_PAR14_HARB1_YRD6_gene22827	RTBS_POL_PAR14_HARB1_YRD6_gene22827	+	chr2b	723405624	723405999	circexplorer2	find_circ2	ciri2	0	0	6	3	9	11	21	0	0	0	0	3	0	0	2	3	4	0
circCP2F2_gene63831	CP2F2_gene63831	+	chr9	781014752	781095119	circexplorer2	find_circ2	ciri2	0	0	0	0	0	0	62	0	0	0	0	0	0	0	0	0	0	0
circPTN13_gene14681	PTN13_gene14681	+	chr1b	161942054	161942449	circexplorer2	find_circ2	ciri2	2	0	0	4	6	18	0	1	1	0	0	1	0	1	1	8	16	2
circMIA3_gene42518.1	MIA3_gene42518	+	chr5b	754151988	754168939	circexplorer2	find_circ2	ciri2	1	0	7	0	0	2	27	0	1	1	0	0	0	0	0	4	17	1
circUBA1_gene402.1	UBA1_gene402	+	chr10	29740546	29760443	circexplorer2	find_circ2	ciri2	0	2	5	0	0	14	21	2	0	0	0	4	2	3	0	0	6	2
circYTDC1_gene14706	YTDC1_gene14706	-	chr1b	169638468	169636980	circexplorer2	find_circ2	ciri2	0	0	3	0	2	10	23	2	2	2	1	4	2	2	3	2	3	0
circFGD4_gene36976	FGD4_gene36976	-	chr4b	993045684	993034922	circexplorer2	find_circ2	ciri2	0	2	4	0	7	6	20	1	0	1	0	3	0	0	6	3	8	0
circCHD7_gene21658	CHD7_gene21658	+	chr2b	268058717	268060511	circexplorer2	find_circ2	ciri2	0	3	3	0	8	8	15	7	0	1	2	0	1	6	3	0	4	0
circFA49A_gene38967	FA49A_gene38967	+	chr5a	240334088	240334392	circexplorer2	find_circ2	ciri2	3	0	1	5	2	9	17	2	5	0	3	5	1	2	0	0	6	0
circMGAP_gene61804	MGAP_gene61804	-	chr9	108899359	108898215	circexplorer2	find_circ2	ciri2	0	0	0	3	5	7	12	3	2	0	3	11	0	6	0	2	7	0
circPDE4A_gene32682	PDE4A_gene32682	+	chr4a	619331237	619418993	circexplorer2	find_circ2	ciri2	1	0	2	2	1	15	14	1	7	0	5	2	0	1	1	1	5	2
circCOQ2_gene13716	COQ2_gene13716	-	chr1a	1099355837	1099333434	circexplorer2	find_circ2	ciri2	1	0	0	0	3	9	27	1	2	0	5	4	0	1	0	4	2	1
circMLXIP_gene30969.1	MLXIP_gene30969	+	chr4a	39598663	39623712	circexplorer2	find_circ2	ciri2	1	2	2	1	1	16	20	1	0	1	0	0	4	6	0	0	5	0
circPOL_LIN1_gene51919	POL_LIN1_gene51919	+	chr7	443099245	443110969	circexplorer2	find_circ2	ciri2	0	0	0	0	15	3	19	0	0	0	0	0	0	5	0	0	18	0
circS12A2_gene15731	S12A2_gene15731	-	chr1b	545039577	544921779	circexplorer2	find_circ2	ciri2	0	0	2	9	5	12	3	0	15	0	0	0	0	2	1	0	8	2
circDNLI3_gene24075	DNLI3_gene24075	-	chr3a	173478517	173477826	circexplorer2	find_circ2	ciri2	3	0	0	0	6	7	15	4	1	1	4	3	2	1	2	2	8	0
circUBP34_gene41608	UBP34_gene41608	+	chr5b	331911033	332087847	circexplorer2	find_circ2	ciri2	0	0	5	0	1	17	15	0	1	0	4	3	2	7	2	1	1	0
circSTRN4_gene63297	STRN4_gene63297	-	chr9	587375787	587236938	circexplorer2	find_circ2	ciri2	1	0	1	5	1	11	21	0	0	0	3	6	0	2	2	2	4	0
circIKKB_gene5722	IKKB_gene5722	+	chr11	600147062	600204198	circexplorer2	find_circ2	ciri2	2	2	6	0	1	5	27	0	1	0	0	0	0	1	1	2	11	0
circARHB_gene27709.1	ARHB_gene27709	+	chr3b	298127245	298173987	circexplorer2	find_circ2	ciri2	2	3	4	0	4	8	22	0	0	0	0	4	0	2	0	1	9	0
circSPRL1_gene14844	SPRL1_gene14844	-	chr1b	231315625	231203503	circexplorer2	find_circ2	ciri2	0	0	0	0	0	59	0	0	0	0	0	0	0	0	0	0	0	0
circS12A2_gene15731.1	S12A2_gene15731	-	chr1b	545039577	544964481	circexplorer2	find_circ2	ciri2	1	2	1	4	2	12	0	2	12	1	0	3	0	2	3	4	8	1
circAUP1_gene17522	AUP1_gene17522	+	chr1b	1237902919	1237912104	circexplorer2	find_circ2	ciri2	2	0	4	0	0	6	20	1	1	0	4	2	3	7	2	1	5	0
circTANC1_gene25793	TANC1_gene25793	+	chr3a	687834943	687870421	circexplorer2	find_circ2	ciri2	1	0	5	3	6	12	4	2	0	0	0	0	3	10	1	4	7	0
circPLCB4_gene42009.1	PLCB4_gene42009	+	chr5b	523877156	523948487	circexplorer2	find_circ2	ciri2	1	1	7	2	6	14	0	1	12	0	0	0	1	1	5	0	7	0
circPHF10_gene40796	PHF10_gene40796	-	chr5b	38004772	37957347	circexplorer2	find_circ2	ciri2	0	2	4	1	3	6	14	3	1	4	1	1	0	6	0	0	12	0
circLORF2_PICAL_gene18203	LORF2_PICAL_gene18203	-	chr2a	145976130	145879049	circexplorer2	find_circ2	ciri2	2	1	2	1	1	3	37	0	0	2	1	2	0	0	2	4	0	0
circMA1A1_gene40067	MA1A1_gene40067	+	chr5a	739644536	739713625	circexplorer2	find_circ2	ciri2	0	0	0	1	0	2	48	0	1	0	0	2	0	2	0	2	0	0
circNSMA2_gene8984	NSMA2_gene8984	-	chr12	221740766	221739148	circexplorer2	find_circ2	ciri2	2	2	0	2	0	3	5	0	2	0	10	29	0	0	0	3	0	0
circNFIB_gene13613	NFIB_gene13613	-	chr1a	1071584632	1071530641	circexplorer2	find_circ2	ciri2	3	1	2	4	6	6	14	0	3	0	2	0	0	0	0	7	8	1
circPYR1_gene42850	PYR1_gene42850	+	chr5b	844482720	844485201	circexplorer2	find_circ2	ciri2	0	2	4	2	1	8	11	4	0	2	3	0	2	9	4	0	3	2
circASAP1_gene51703	ASAP1_gene51703	-	chr7	402112362	401952774	circexplorer2	find_circ2	ciri2	0	0	1	0	1	1	49	0	0	0	2	0	0	0	1	0	0	2
circPDE10_gene40221	PDE10_gene40221	+	chr5a	814263261	814311861	circexplorer2	find_circ2	ciri2	0	0	1	2	0	3	38	0	4	0	0	1	0	0	1	1	6	0
circNA_gene20188.2	NA_gene20188	-	chr2a	1184696133	1184632102	circexplorer2	find_circ2	ciri2	0	0	2	2	0	11	19	0	4	0	3	2	0	2	0	4	8	0
circRN114_gene51432.1	RN114_gene51432	-	chr7	292830304	292763998	circexplorer2	find_circ2	ciri2	2	2	0	3	5	9	28	0	0	0	1	2	0	1	0	1	3	0
circPAI2B_gene11275	PAI2B_gene11275	+	chr1a	72241153	72245500	circexplorer2	find_circ2	ciri2	2	3	4	3	3	2	21	2	0	0	0	0	0	3	0	2	12	0
circLAMA5_gene50793.1	LAMA5_gene50793	-	chr7	103447484	103399141	circexplorer2	find_circ2	ciri2	1	1	0	1	3	6	36	0	1	0	1	0	3	2	0	0	2	0
circCP2H2_CP2G1_gene63825	CP2H2_CP2G1_gene63825	+	chr9	780181238	780328074	circexplorer2	find_circ2	ciri2	0	0	0	0	0	0	57	0	0	0	0	0	0	0	0	0	0	0
circYPEL2_gene24379	YPEL2_gene24379	-	chr3a	241253746	241231765	circexplorer2	find_circ2	ciri2	0	0	2	0	3	11	10	0	0	0	1	2	2	5	0	12	7	1
circZN644_gene31964	ZN644_gene31964	+	chr4a	368111635	368150877	circexplorer2	find_circ2	ciri2	1	0	0	4	2	14	9	1	7	1	0	0	1	5	2	0	8	1
circLORF2_SETD7_gene13224	LORF2_SETD7_gene13224	+	chr1a	908400109	908436757	circexplorer2	find_circ2	ciri2	2	2	6	1	0	9	7	3	1	0	4	2	0	0	0	0	18	1
circSYNE3_gene62345	SYNE3_gene62345	+	chr9	292782382	292782726	circexplorer2	find_circ2	ciri2	0	2	2	1	4	6	29	0	5	0	0	1	0	3	1	1	1	0
circPK3CB_gene5329	PK3CB_gene5329	-	chr11	444553523	444511288	circexplorer2	find_circ2	ciri2	0	0	0	0	1	3	38	0	0	0	0	4	0	0	2	2	6	0
circQKIA_QKIB_gene40271	QKIA_QKIB_gene40271	+	chr5a	846329327	846449475	circexplorer2	find_circ2	ciri2	2	5	2	2	12	2	3	2	4	0	2	0	0	0	0	4	16	0
circEMAL1_gene62283	EMAL1_gene62283	-	chr9	257625498	257547267	circexplorer2	find_circ2	ciri2	0	0	0	0	0	53	1	0	0	0	1	0	0	0	0	1	0	0
circWFDC8_gene42959	WFDC8_gene42959	-	chr5b	868462715	868425309	circexplorer2	find_circ2	ciri2	0	0	0	0	0	0	56	0	0	0	0	0	0	0	0	0	0	0
circCPEB2_gene11754	CPEB2_gene11754	+	chr1a	241024719	241182137	circexplorer2	find_circ2	ciri2	2	0	2	3	0	12	22	0	0	0	2	1	0	2	0	1	6	2
circRHG35_gene63310	RHG35_gene63310	+	chr9	590296406	590421694	circexplorer2	find_circ2	ciri2	0	2	3	1	2	13	18	0	2	0	2	0	0	0	0	4	6	2
circNED4L_NEDD4_gene16902	NED4L_NEDD4_gene16902	-	chr1b	1052542253	1052487887	circexplorer2	find_circ2	ciri2	0	0	2	2	1	16	12	0	0	0	2	10	0	1	1	2	6	0
circKMT2C_gene2500	KMT2C_gene2500	-	chr10	647649566	647637072	circexplorer2	find_circ2	ciri2	1	1	4	3	5	8	19	0	1	0	4	5	0	1	0	0	3	0
circSTAP1_gene14721	STAP1_gene14721	-	chr1b	171142627	171064820	circexplorer2	find_circ2	ciri2	0	0	0	0	0	7	42	0	0	0	0	0	2	4	0	0	0	0
circTNR6B_PGBD4_gene33375.1	TNR6B_PGBD4_gene33375	+	chr4a	780706728	780718551	circexplorer2	find_circ2	ciri2	0	0	3	2	3	6	10	2	2	0	3	5	0	2	2	5	10	0
circDNJC2_gene35144	DNJC2_gene35144	+	chr4b	299210645	299211982	circexplorer2	find_circ2	ciri2	0	0	2	5	5	4	8	2	8	0	2	3	0	3	3	0	10	0
circIMDH2_gene65214	IMDH2_gene65214	-	chr9	1182995430	1182940576	circexplorer2	find_circ2	ciri2	4	1	2	5	12	0	0	3	0	2	1	0	0	3	2	4	14	1
circPRP8_gene24727	PRP8_gene24727	+	chr3a	320814767	320817155	circexplorer2	find_circ2	ciri2	2	0	0	3	8	5	10	3	2	0	3	3	0	0	3	5	6	1
circSTX5_gene63875	STX5_gene63875	+	chr9	805978664	805979097	circexplorer2	find_circ2	ciri2	5	0	2	4	5	3	17	0	0	0	0	2	3	2	0	4	2	5
circKDM6A_gene60233	KDM6A_gene60233	+	chr8	1240714333	1240793734	circexplorer2	find_circ2	ciri2	0	1	3	3	6	6	20	1	2	0	1	2	0	1	1	3	4	0
circRBM14_gene62937	RBM14_gene62937	-	chr9	479781051	479780061	circexplorer2	find_circ2	ciri2	3	1	1	1	3	22	8	2	0	0	5	0	0	0	1	2	5	0
circGRHL2_gene22140.1	GRHL2_gene22140	+	chr2b	474867684	474883421	circexplorer2	find_circ2	ciri2	1	1	7	2	11	8	0	0	0	0	0	0	0	0	5	2	17	0
circCCNL1_gene4466	CCNL1_gene4466	+	chr11	144104283	144104604	circexplorer2	find_circ2	ciri2	0	0	3	1	1	6	19	2	3	0	2	2	1	1	0	2	11	0
circABCA5_gene54240.1	ABCA5_gene54240	+	chr7	1086537391	1086626851	circexplorer2	find_circ2	ciri2	0	0	2	0	0	15	33	0	0	0	0	0	0	0	0	1	3	0
circGDPD5_gene60770	GDPD5_gene60770	-	chr8	1459375374	1459368421	circexplorer2	find_circ2	ciri2	0	2	0	0	1	5	33	2	0	0	1	2	0	5	0	0	3	0
circGDPD5_gene60770.1	GDPD5_gene60770	-	chr8	1459483440	1459368421	circexplorer2	find_circ2	ciri2	0	0	1	7	2	4	38	0	0	0	0	1	0	0	0	0	1	0
circGRB10_gene19437.1	GRB10_gene19437	+	chr2a	713413905	713591804	circexplorer2	find_circ2	ciri2	1	0	2	0	0	4	44	0	0	0	0	2	0	0	0	1	0	0
circTACC1_gene5619	TACC1_gene5619	-	chr11	576250500	576231113	circexplorer2	find_circ2	ciri2	1	2	3	6	0	9	10	1	1	0	3	0	0	0	3	1	12	1
circK1109_gene12970	K1109_gene12970	+	chr1a	745898001	745963177	circexplorer2	find_circ2	ciri2	0	0	3	1	5	7	19	0	2	0	0	4	0	0	0	6	4	2
circIF4G2_gene28172.1	IF4G2_gene28172	-	chr3b	443250784	443242301	circexplorer2	find_circ2	ciri2	0	0	0	0	0	9	8	6	0	0	3	2	2	11	2	4	6	0
circS12A2_gene15731.2	S12A2_gene15731	-	chr1b	545004692	544964481	circexplorer2	find_circ2	ciri2	0	0	1	2	4	15	1	0	11	0	0	0	1	0	4	2	12	0
circFA13A_gene14866	FA13A_gene14866	+	chr1b	239701285	239780699	circexplorer2	find_circ2	ciri2	0	2	0	1	0	21	18	2	1	0	2	0	0	2	1	0	3	0
circKS6AA_gene27567	KS6AA_gene27567	-	chr3b	249050782	248985800	circexplorer2	find_circ2	ciri2	2	0	5	4	5	7	5	0	2	0	3	5	0	3	2	3	7	0
circPLDX1_gene44105	PLDX1_gene44105	+	chr6a	138486296	138530835	circexplorer2	find_circ2	ciri2	1	0	2	3	2	10	6	0	2	0	2	2	0	0	0	4	15	3
circKIZ_gene41727	KIZ_gene41727	-	chr5b	382966713	382769495	circexplorer2	find_circ2	ciri2	2	0	1	2	0	11	20	0	4	0	2	0	0	0	0	3	5	2
circPELI1_gene41881	PELI1_gene41881	+	chr5b	465615034	465707723	circexplorer2	find_circ2	ciri2	0	0	1	2	0	29	8	0	2	0	2	1	0	1	0	0	5	1
circATS9_gene64769	ATS9_gene64769	-	chr9	1048533016	1048464402	circexplorer2	find_circ2	ciri2	0	0	7	0	4	4	10	3	3	0	3	0	2	5	1	1	9	0
circPPM1A_LORF2_gene63563	PPM1A_LORF2_gene63563	+	chr9	688946582	689016733	circexplorer2	find_circ2	ciri2	0	0	2	0	7	12	11	0	4	0	6	2	0	0	2	5	1	0
circCLAP1_gene26452	CLAP1_gene26452	+	chr3a	940821202	940867145	circexplorer2	find_circ2	ciri2	0	0	1	0	0	14	20	1	1	0	2	3	0	1	0	2	7	0
circMGT5A_gene26343	MGT5A_gene26343	+	chr3a	917096888	917142359	circexplorer2	find_circ2	ciri2	0	0	2	3	0	5	19	0	2	0	0	1	0	0	0	5	15	0
circLAMA5_gene50793.2	LAMA5_gene50793	-	chr7	103420110	103417183	circexplorer2	find_circ2	ciri2	5	0	5	0	0	5	27	2	0	4	0	0	0	1	0	0	3	0
circSL9A3_gene65481	SL9A3_gene65481	-	scaffold_218	1125010	1069707	circexplorer2	find_circ2	ciri2	0	0	0	0	0	2	46	0	2	0	1	1	0	0	0	0	0	0
circMKL2_MYCD_gene54955	MKL2_MYCD_gene54955	+	chr7	1310585424	1310619714	circexplorer2	find_circ2	ciri2	0	0	0	0	0	1	1	1	0	0	46	1	0	2	0	0	0	0
circPDLI5_PDLI7_gene13786	PDLI5_PDLI7_gene13786	-	chr1a	1128764593	1128688773	circexplorer2	find_circ2	ciri2	0	0	0	0	0	0	0	0	0	0	52	0	0	0	0	0	0	0
circKPCE_gene42267.2	KPCE_gene42267	-	chr5b	632655156	632644973	circexplorer2	find_circ2	ciri2	1	0	4	1	0	9	20	0	3	0	2	1	0	0	3	1	4	2
circDPOD3_gene60840	DPOD3_gene60840	-	chr8	1486678471	1486664333	circexplorer2	find_circ2	ciri2	0	2	0	2	0	17	14	1	3	0	2	2	1	1	0	2	2	2
circEYA3_gene25822.1	EYA3_gene25822	-	chr3a	708325292	708271635	circexplorer2	find_circ2	ciri2	2	1	1	3	3	0	15	4	0	2	2	0	2	2	0	4	9	1
circCUL9_gene38230	CUL9_gene38230	+	chr5a	12982021	12984127	circexplorer2	find_circ2	ciri2	2	0	7	1	4	5	18	0	0	0	4	1	3	1	0	0	3	2
circWDR43_gene38646	WDR43_gene38646	+	chr5a	107043589	107044575	circexplorer2	find_circ2	ciri2	1	0	1	2	7	1	20	2	0	0	0	4	4	5	0	0	2	2
circRBM6_gene64259.1	RBM6_gene64259	-	chr9	891397952	891367566	circexplorer2	find_circ2	ciri2	0	1	6	1	1	2	5	6	0	4	0	2	1	5	4	1	12	0
circRHG39_gene51732	RHG39_gene51732	+	chr7	409624606	409625896	circexplorer2	find_circ2	ciri2	1	3	4	2	7	9	3	3	1	0	2	0	0	5	2	1	8	0
circELP2_gene20508	ELP2_gene20508	-	chr2a	1257557191	1257477724	circexplorer2	find_circ2	ciri2	0	4	4	0	0	2	18	2	2	0	0	0	0	2	1	3	13	0
circHYCCI_gene2969	HYCCI_gene2969	+	chr10	861473112	861564973	circexplorer2	find_circ2	ciri2	0	0	5	5	2	3	23	0	1	0	2	1	1	1	0	1	6	0
circCDKL5_gene59616.1	CDKL5_gene59616	+	chr8	1049664168	1049751801	circexplorer2	find_circ2	ciri2	1	4	1	1	2	10	19	0	5	0	0	1	1	0	0	4	2	0
circMATR3_gene53393	MATR3_gene53393	-	chr7	823612154	823610510	circexplorer2	find_circ2	ciri2	0	4	2	1	2	1	15	3	0	1	3	4	2	5	2	0	6	0
circTNR6A_gene607.1	TNR6A_gene607	-	chr10	69094257	69073025	circexplorer2	find_circ2	ciri2	0	1	3	0	0	15	24	0	1	0	0	0	0	0	0	0	7	0
circMGA_gene34983	MGA_gene34983	+	chr4b	236499221	236688637	circexplorer2	find_circ2	ciri2	0	0	0	0	0	0	51	0	0	0	0	0	0	0	0	0	0	0
circXBP1_gene6336	XBP1_gene6336	-	chr11	768325658	768325028	circexplorer2	find_circ2	ciri2	0	0	8	0	2	3	14	0	0	0	0	1	0	0	6	6	8	2
circDHRS4_gene34775	DHRS4_gene34775	+	chr4b	182298020	182348358	circexplorer2	find_circ2	ciri2	0	2	11	3	7	1	12	0	0	0	0	0	0	0	4	0	8	2
circTMCO3_gene59407	TMCO3_gene59407	+	chr8	964207596	964254405	circexplorer2	find_circ2	ciri2	2	2	0	0	1	5	20	1	1	2	1	2	1	1	4	1	6	0
circGCR_gene53107	GCR_gene53107	+	chr7	729347942	729356433	circexplorer2	find_circ2	ciri2	0	0	7	2	6	3	12	5	0	1	1	1	0	1	4	6	1	0
circSOBP_gene39988	SOBP_gene39988	-	chr5a	697754004	697619899	circexplorer2	find_circ2	ciri2	0	0	0	0	2	15	2	0	7	0	0	4	0	1	2	2	15	0
circPK3CB_gene5329.1	PK3CB_gene5329	-	chr11	444591145	444511288	circexplorer2	find_circ2	ciri2	0	1	3	3	2	0	27	0	0	0	0	9	1	1	0	1	2	0
circSNX5_gene40448	SNX5_gene40448	+	chr5a	924317338	924407300	circexplorer2	find_circ2	ciri2	0	1	1	0	1	11	24	0	2	0	1	1	4	0	0	2	2	0
circCOQ2_gene13716.1	COQ2_gene13716	-	chr1a	1099355837	1099268951	circexplorer2	find_circ2	ciri2	0	2	2	1	1	15	20	1	2	0	0	0	2	3	0	0	1	0
circSNP47_gene2249	SNP47_gene2249	+	chr10	556165880	556252031	circexplorer2	find_circ2	ciri2	1	1	5	3	1	11	10	1	0	0	1	6	0	4	0	0	6	0
circPTBP1_gene10750	PTBP1_gene10750	+	chr12	709850498	709853096	circexplorer2	find_circ2	ciri2	0	0	1	2	0	3	22	6	0	0	0	7	1	5	1	2	0	0
circSIA7B_gene54736	SIA7B_gene54736	-	chr7	1214600007	1214592657	circexplorer2	find_circ2	ciri2	0	0	0	0	0	0	42	0	0	1	0	7	0	0	0	0	0	0
circTDRD7_gene14595.1	TDRD7_gene14595	-	chr1b	127829940	127635609	circexplorer2	find_circ2	ciri2	0	0	0	0	0	48	0	0	0	0	0	2	0	0	0	0	0	0
circPXN1_gene33605	PXN1_gene33605	+	chr4a	816672424	816698277	circexplorer2	find_circ2	ciri2	0	0	0	0	0	0	50	0	0	0	0	0	0	0	0	0	0	0
circSNRK_gene3472	SNRK_gene3472	+	chr10	1042056016	1042068179	circexplorer2	find_circ2	ciri2	1	0	2	2	7	5	4	2	0	0	2	1	4	11	2	1	2	3
circPAIRB_gene31774.1	PAIRB_gene31774	-	chr4a	284795132	284701362	circexplorer2	find_circ2	ciri2	4	4	2	2	4	10	7	0	3	1	0	4	0	2	1	1	3	1
circRHBG_gene8202.1	RHBG_gene8202	-	chr12	65922045	65918728	circexplorer2	find_circ2	ciri2	1	0	2	1	4	1	23	0	0	0	0	0	1	0	2	5	8	1
circPTPRZ_gene34840	PTPRZ_gene34840	+	chr4b	198170013	198170618	circexplorer2	find_circ2	ciri2	6	2	2	7	9	5	0	0	0	0	0	0	0	0	1	5	9	3
circNA_gene54220	NA_gene54220	+	chr7	1066244328	1066249320	circexplorer2	find_circ2	ciri2	0	0	0	2	6	4	23	0	0	2	0	5	0	1	2	0	3	1
circZN407_gene19914	ZN407_gene19914	+	chr2a	997738320	997854528	circexplorer2	find_circ2	ciri2	1	1	0	4	7	6	18	0	2	0	2	0	1	0	0	0	6	1
circSPT6H_gene24635	SPT6H_gene24635	-	chr3a	302769347	302768834	circexplorer2	find_circ2	ciri2	8	0	0	11	24	0	0	0	0	0	0	0	0	4	0	0	0	2
circDOP1_gene39686	DOP1_gene39686	+	chr5a	540655772	540734360	circexplorer2	find_circ2	ciri2	0	0	0	0	4	13	19	0	0	0	0	2	0	2	0	2	7	0
circRNF8_gene38444	RNF8_gene38444	-	chr5a	59376635	59376492	circexplorer2	find_circ2	ciri2	0	3	3	5	7	8	8	0	3	0	0	4	0	0	0	1	7	0
circANTR2_gene62970	ANTR2_gene62970	-	chr9	494058544	493993118	circexplorer2	find_circ2	ciri2	0	0	0	0	2	5	33	0	0	0	5	0	0	1	1	0	2	0
circTDIF1_gene51170	TDIF1_gene51170	+	chr7	188513720	188525881	circexplorer2	find_circ2	ciri2	0	0	0	0	8	8	17	2	1	0	1	2	2	4	0	0	4	0
circSMOC1_gene61738	SMOC1_gene61738	-	chr9	93180494	93072472	circexplorer2	find_circ2	ciri2	0	0	0	0	0	21	24	1	0	2	0	0	0	1	0	0	0	0
circLGSN_gene39454	LGSN_gene39454	-	chr5a	417944657	417860651	circexplorer2	find_circ2	ciri2	0	0	0	0	0	49	0	0	0	0	0	0	0	0	0	0	0	0
circITIH3_gene64901	ITIH3_gene64901	+	chr9	1094338181	1094409802	circexplorer2	find_circ2	ciri2	0	0	0	0	0	0	49	0	0	0	0	0	0	0	0	0	0	0
circIRS1_IRS1B_gene7762	IRS1_IRS1B_gene7762	+	chr12	15787735	15790542	circexplorer2	find_circ2	ciri2	0	2	2	2	3	9	13	0	0	0	4	0	0	5	0	4	5	0
circPAXB1_gene60529	PAXB1_gene60529	-	chr8	1390383373	1390362294	circexplorer2	find_circ2	ciri2	0	0	0	0	0	18	27	0	0	0	2	0	0	2	0	0	0	0
circITF2_gene16925	ITF2_gene16925	+	chr1b	1062812482	1062827256	circexplorer2	find_circ2	ciri2	1	0	1	2	5	4	4	0	9	0	4	2	2	2	2	3	5	2
circPHLP1_gene20087	PHLP1_gene20087	-	chr2a	1116582416	1116564327	circexplorer2	find_circ2	ciri2	0	2	2	4	2	4	11	0	0	4	0	1	0	4	4	2	6	2
circASXL2_gene42786	ASXL2_gene42786	+	chr5b	830626555	830681570	circexplorer2	find_circ2	ciri2	0	1	1	1	5	20	4	0	4	0	1	2	1	1	0	2	3	2
circZN638_gene11249.1	ZN638_gene11249	-	chr1a	69581379	69558028	circexplorer2	find_circ2	ciri2	0	0	2	1	6	6	10	0	2	0	2	0	0	1	0	2	14	2
circPDE4A_gene32682.1	PDE4A_gene32682	+	chr4a	619331237	619379912	circexplorer2	find_circ2	ciri2	0	1	4	0	4	13	12	0	0	0	4	0	0	2	1	0	6	1
circNLS1B_gene50938	NLS1B_gene50938	+	chr7	131483285	131484397	circexplorer2	find_circ2	ciri2	0	0	2	0	4	20	9	0	0	0	0	3	0	1	2	6	1	0
circKDM6A_gene60233.1	KDM6A_gene60233	+	chr8	1240884781	1240950793	circexplorer2	find_circ2	ciri2	0	2	1	0	0	18	3	0	5	0	3	2	0	0	1	1	12	0
circOSB10_gene3503	OSB10_gene3503	+	chr10	1048340391	1048352652	circexplorer2	find_circ2	ciri2	2	0	4	1	0	9	24	2	2	0	0	0	0	0	1	1	2	0
circSI1L1_gene61574	SI1L1_gene61574	+	chr9	49690412	49744232	circexplorer2	find_circ2	ciri2	0	0	3	2	3	17	2	1	6	0	2	1	2	2	0	1	6	0
circVWCE_gene27979	VWCE_gene27979	-	chr3b	384121853	384121470	circexplorer2	find_circ2	ciri2	0	0	2	0	3	5	11	2	0	0	8	2	3	8	0	1	3	0
circINSI2_gene27263	INSI2_gene27263	+	chr3b	171684905	171686397	circexplorer2	find_circ2	ciri2	0	0	2	4	8	8	11	0	0	0	0	1	1	5	0	1	7	0
circXFIN_gene2077	XFIN_gene2077	+	chr10	500148510	500291214	circexplorer2	find_circ2	ciri2	2	0	0	1	2	20	10	0	0	0	1	0	0	2	0	1	9	0
circGCDH_gene32530	GCDH_gene32530	+	chr4a	592496514	592514072	circexplorer2	find_circ2	ciri2	1	0	1	0	6	9	21	0	0	0	2	0	0	1	0	3	4	0
circHYCCI_gene2969.1	HYCCI_gene2969	+	chr10	861438498	861473207	circexplorer2	find_circ2	ciri2	0	1	2	0	4	9	18	0	0	1	2	3	0	1	4	0	3	0
circVAMP4_gene33163	VAMP4_gene33163	-	chr4a	733968637	733956533	circexplorer2	find_circ2	ciri2	0	2	3	2	3	8	16	4	0	1	0	4	2	0	0	0	3	0
circNAC1_gene40914	NAC1_gene40914	-	chr5b	78856086	78789405	circexplorer2	find_circ2	ciri2	0	0	1	0	0	1	0	1	9	0	33	0	1	0	0	0	2	0
circKDM5A_gene37097	KDM5A_gene37097	-	chr4b	1033360641	1033357779	circexplorer2	find_circ2	ciri2	0	0	0	0	7	7	15	2	0	0	0	0	3	0	3	4	7	0
circCP3AL_gene912.1	CP3AL_gene912	+	chr10	133926873	134049555	circexplorer2	find_circ2	ciri2	0	0	0	0	0	0	48	0	0	0	0	0	0	0	0	0	0	0
circNCOA1_gene42664	NCOA1_gene42664	+	chr5b	798452268	798498154	circexplorer2	find_circ2	ciri2	1	1	0	1	3	3	13	0	0	0	1	7	4	3	2	0	6	2
circENPP1_gene41132	ENPP1_gene41132	+	chr5b	155315827	155412483	circexplorer2	find_circ2	ciri2	0	0	0	0	0	0	28	0	0	0	5	0	1	4	2	3	4	0
circSYNRG_gene24254	SYNRG_gene24254	+	chr3a	215169301	215241830	circexplorer2	find_circ2	ciri2	0	0	0	1	1	13	17	0	1	1	0	0	0	0	0	1	12	0
circDUS16_gene37212	DUS16_gene37212	+	chr4b	1048141141	1048160028	circexplorer2	find_circ2	ciri2	0	0	3	2	1	11	13	2	0	0	3	3	0	3	1	0	5	0
circLGSN_gene39454.1	LGSN_gene39454	-	chr5a	417944657	417943772	circexplorer2	find_circ2	ciri2	0	0	0	0	0	47	0	0	0	0	0	0	0	0	0	0	0	0
circMIC60_gene11496	MIC60_gene11496	+	chr1a	139713451	139717570	circexplorer2	find_circ2	ciri2	0	0	1	1	3	5	19	1	0	0	5	1	1	1	0	1	5	2
circCUL4B_gene18274	CUL4B_gene18274	+	chr2a	193704576	193704924	circexplorer2	find_circ2	ciri2	0	0	0	0	3	9	13	2	1	1	0	0	3	7	1	2	4	0
circSMRC2_gene34533	SMRC2_gene34533	-	chr4b	148931868	148930549	circexplorer2	find_circ2	ciri2	3	0	0	5	1	10	13	0	1	0	5	1	0	2	0	1	4	0
circGCR_gene53107.1	GCR_gene53107	+	chr7	729263420	729356433	circexplorer2	find_circ2	ciri2	0	0	1	0	3	12	20	0	0	0	0	1	0	2	0	2	5	0
circREEP1_gene11490	REEP1_gene11490	+	chr1a	139284248	139334696	circexplorer2	find_circ2	ciri2	0	2	1	0	3	16	13	0	4	0	1	1	0	0	0	0	5	0
circPOL_YI31B_IKZF3_gene44023	POL_YI31B_IKZF3_gene44023	+	chr6a	128395734	128449384	circexplorer2	find_circ2	ciri2	0	0	0	0	0	0	17	0	0	0	3	25	0	0	0	0	1	0
circPDZD2_gene16868	PDZD2_gene16868	+	chr1b	1044625086	1044637482	circexplorer2	find_circ2	ciri2	0	0	3	0	0	24	2	0	2	0	0	0	2	4	0	1	6	1
circMYLK4_gene19601	MYLK4_gene19601	-	chr2a	794649072	794621694	circexplorer2	find_circ2	ciri2	0	2	0	2	14	6	0	0	0	0	0	0	0	0	0	2	18	1
circKC1A_gene52949	KC1A_gene52949	+	chr7	673858280	673868436	circexplorer2	find_circ2	ciri2	0	0	4	0	6	10	16	1	0	0	0	0	0	0	1	0	5	2
circLORF2_RAD21_gene2098	LORF2_RAD21_gene2098	-	chr10	508230766	508227400	circexplorer2	find_circ2	ciri2	0	0	3	0	6	2	4	0	2	1	4	3	3	3	3	7	4	0
circALG9_gene25988	ALG9_gene25988	+	chr3a	795585632	795674491	circexplorer2	find_circ2	ciri2	0	0	1	1	2	3	14	1	2	0	2	0	5	4	0	3	7	0
circHMD1_gene50281	HMD1_gene50281	-	chr7	9544729	9533667	circexplorer2	find_circ2	ciri2	1	1	0	3	2	19	13	0	1	0	0	0	0	1	0	1	3	0
circP2RY8_RTJK_gene58717	P2RY8_RTJK_gene58717	-	chr8	761806297	761784813	circexplorer2	find_circ2	ciri2	0	0	0	1	2	1	29	0	0	0	2	7	0	0	0	1	2	0
circAPC4_gene11843	APC4_gene11843	-	chr1a	280702510	280686009	circexplorer2	find_circ2	ciri2	0	0	0	0	1	10	27	2	0	1	0	0	0	0	0	1	3	0
circOSBL2_gene50791	OSBL2_gene50791	+	chr7	102955536	102964466	circexplorer2	find_circ2	ciri2	2	1	6	2	1	4	20	0	0	0	3	0	0	0	1	0	5	0
circUBP2L_gene8363	UBP2L_gene8363	+	chr12	81810354	81836589	circexplorer2	find_circ2	ciri2	0	2	1	7	15	6	8	1	1	0	0	1	0	0	0	0	3	0
circPROX1_gene42450	PROX1_gene42450	+	chr5b	707225248	707266036	circexplorer2	find_circ2	ciri2	0	0	0	0	1	23	18	0	0	0	0	0	0	0	0	0	3	0
circEKI1_gene36620.1	EKI1_gene36620	-	chr4b	854801114	854685990	circexplorer2	find_circ2	ciri2	0	4	2	0	4	13	21	0	0	0	0	0	0	0	0	1	0	0
circSRS11_gene31806	SRS11_gene31806	+	chr4a	296324394	296382473	circexplorer2	find_circ2	ciri2	0	0	0	1	3	15	20	1	1	0	0	0	0	3	1	0	0	0
circMUC16_gene10119	MUC16_gene10119	-	chr12	650937329	650928229	circexplorer2	find_circ2	ciri2	0	0	0	2	2	38	0	2	0	0	0	0	1	0	0	0	0	0
circS12A2_gene15731.3	S12A2_gene15731	-	chr1b	545004692	544921779	circexplorer2	find_circ2	ciri2	0	2	4	2	6	7	0	0	14	0	0	0	0	0	4	2	4	0
circNA_gene2206	NA_gene2206	-	chr10	535865590	535865375	circexplorer2	find_circ2	ciri2	0	0	0	0	0	0	45	0	0	0	0	0	0	0	0	0	0	0
circCOOA1_gene32083	COOA1_gene32083	-	chr4a	410939554	410866868	circexplorer2	find_circ2	ciri2	0	0	3	2	2	5	0	1	0	1	4	0	3	10	0	4	7	2
circNDST3_gene13047	NDST3_gene13047	+	chr1a	800584417	800617543	circexplorer2	find_circ2	ciri2	2	1	3	2	2	3	2	0	2	0	0	0	0	5	0	1	20	1
circNFIA_gene31687	NFIA_gene31687	+	chr4a	259551205	259644428	circexplorer2	find_circ2	ciri2	0	0	2	0	0	8	10	0	3	0	2	5	0	0	0	2	11	1
circUN13D_gene54680	UN13D_gene54680	-	chr7	1199819439	1199814794	circexplorer2	find_circ2	ciri2	0	0	0	0	4	0	27	0	0	0	3	5	0	0	1	0	3	1
circU520_gene6257	U520_gene6257	+	chr11	756255818	756296837	circexplorer2	find_circ2	ciri2	0	0	1	5	9	14	5	0	2	0	0	3	0	0	0	2	3	0
circAN13D_gene30962	AN13D_gene30962	+	chr4a	38953933	38954525	circexplorer2	find_circ2	ciri2	0	1	1	0	1	6	22	1	0	0	0	5	0	0	0	3	4	0
circDGCR8_gene7388	DGCR8_gene7388	-	chr11	1015067488	1015065170	circexplorer2	find_circ2	ciri2	0	3	0	0	0	13	18	2	0	1	1	0	0	0	0	1	5	0
circCRIM1_gene40176	CRIM1_gene40176	-	chr5a	783970987	783930197	circexplorer2	find_circ2	ciri2	0	0	1	0	1	34	2	0	0	0	1	0	0	0	0	2	3	0
circSUGP1_gene10535	SUGP1_gene10535	-	chr12	697361313	697360930	circexplorer2	find_circ2	ciri2	0	0	4	0	0	9	5	2	2	0	0	5	3	2	3	0	9	0
circABTB1_gene65133	ABTB1_gene65133	+	chr9	1166573660	1166611425	circexplorer2	find_circ2	ciri2	1	0	0	4	0	9	16	0	0	1	0	4	0	1	1	0	7	0
circACACB_gene6732.1	ACACB_gene6732	-	chr11	906809622	906795849	circexplorer2	find_circ2	ciri2	0	1	0	0	1	13	21	2	0	0	1	0	0	2	0	0	3	0
circTNS2_gene34363	TNS2_gene34363	-	chr4b	117856811	117844063	circexplorer2	find_circ2	ciri2	0	0	0	0	5	5	3	3	0	0	10	5	0	3	0	5	3	2
circPOL_LIN1_gene51919.1	POL_LIN1_gene51919	+	chr7	443094999	443110969	circexplorer2	find_circ2	ciri2	0	0	0	0	0	25	0	0	0	0	0	12	0	0	2	5	0	0
circCH088_gene22003	CH088_gene22003	-	chr2b	422565767	422499110	circexplorer2	find_circ2	ciri2	2	0	0	0	0	0	30	3	1	1	0	2	0	2	0	0	1	1
circDUS2L_gene9337.2	DUS2L_gene9337	+	chr12	439459952	439647043	circexplorer2	find_circ2	ciri2	3	1	3	2	5	9	2	1	0	0	2	0	0	1	4	5	5	0
circAGRL3_TF29_gene13889	AGRL3_TF29_gene13889	+	chr1a	1173308004	1173389654	circexplorer2	find_circ2	ciri2	0	0	1	0	0	25	0	3	5	0	0	1	1	2	0	2	3	0
circLPA11_gene13228	LPA11_gene13228	+	chr1a	910954920	910988718	circexplorer2	find_circ2	ciri2	0	0	2	0	5	3	4	0	6	0	2	5	0	5	0	4	7	0
circRAP2C_gene18558	RAP2C_gene18558	+	chr2a	316021954	316022273	circexplorer2	find_circ2	ciri2	0	1	3	1	0	16	15	0	0	0	0	1	0	1	0	1	4	0
circNPRL3_gene1298.1	NPRL3_gene1298	-	chr10	261272623	261246906	circexplorer2	find_circ2	ciri2	0	1	3	0	5	5	12	1	2	0	1	2	0	0	0	5	6	0
circHUWE1_gene146.3	HUWE1_gene146	-	chr10	10136585	10130131	circexplorer2	find_circ2	ciri2	1	2	0	4	1	6	15	3	0	1	2	2	0	3	1	0	2	0
circALG1_gene1564	ALG1_gene1564	+	chr10	353714176	353775102	circexplorer2	find_circ2	ciri2	0	0	4	0	1	10	21	0	0	0	0	0	0	2	1	0	4	0
circHDAC3_gene53671	HDAC3_gene53671	-	chr7	909471789	909440652	circexplorer2	find_circ2	ciri2	1	0	1	0	0	11	11	1	3	1	2	3	0	0	2	0	7	0
circRN150_gene12875	RN150_gene12875	-	chr1a	716932661	716881862	circexplorer2	find_circ2	ciri2	2	2	5	0	4	12	7	0	2	0	2	2	0	4	0	0	1	0
circANTR2_gene62970.1	ANTR2_gene62970	-	chr9	493762168	493682075	circexplorer2	find_circ2	ciri2	0	0	2	0	0	0	39	0	0	0	0	0	0	0	0	0	2	0
circRMND1_gene36769	RMND1_gene36769	+	chr4b	919702131	919764859	circexplorer2	find_circ2	ciri2	2	0	1	1	2	6	2	7	0	0	3	8	0	5	1	0	2	2
circRN213_gene54100.1	RN213_gene54100	+	chr7	1029896311	1029896906	circexplorer2	find_circ2	ciri2	0	0	2	4	4	5	19	0	0	0	0	3	2	2	0	0	0	1
circCP2AD_CP2G1_gene63418	CP2AD_CP2G1_gene63418	+	chr9	638317536	638423579	circexplorer2	find_circ2	ciri2	0	0	0	0	0	1	41	0	0	0	0	0	0	0	0	0	0	0
circIPO7_gene28133	IPO7_gene28133	+	chr3b	434218559	434218762	circexplorer2	find_circ2	ciri2	0	0	4	6	4	2	12	1	0	0	0	5	3	0	1	2	2	0
circMYO10_PKHH3_gene44453	MYO10_PKHH3_gene44453	-	chr6a	194568945	194546200	circexplorer2	find_circ2	ciri2	1	1	6	0	1	2	17	0	1	0	1	1	2	4	0	1	4	0
circDDX6_gene26242.1	DDX6_gene26242	+	chr3a	893981432	894017583	circexplorer2	find_circ2	ciri2	0	0	0	0	0	13	17	0	0	0	0	3	0	3	0	2	4	0
circCP4B1_gene31409	CP4B1_gene31409	+	chr4a	159626900	159672655	circexplorer2	find_circ2	ciri2	0	0	0	0	0	0	37	0	1	0	2	0	0	0	0	1	1	0
circM3K15_gene59367	M3K15_gene59367	-	chr8	957117850	957097626	circexplorer2	find_circ2	ciri2	2	0	0	2	3	3	23	0	0	0	1	1	0	1	3	0	3	0
circMTM1_gene18370	MTM1_gene18370	-	chr2a	216040607	216010877	circexplorer2	find_circ2	ciri2	0	0	3	0	1	3	18	1	0	0	1	5	0	1	0	0	9	0
circSIAT1_gene9960	SIAT1_gene9960	-	chr12	630432313	630401312	circexplorer2	find_circ2	ciri2	0	0	0	0	0	1	37	0	0	0	0	2	0	0	0	0	2	0
circLITAF_gene1525	LITAF_gene1525	+	chr10	344718045	344756255	circexplorer2	find_circ2	ciri2	0	0	0	0	0	1	0	0	0	0	0	0	13	28	0	0	0	0
circTPPC8_gene21424	TPPC8_gene21424	-	chr2b	165265385	165095314	circexplorer2	find_circ2	ciri2	0	0	0	2	4	4	26	0	2	0	0	0	0	4	0	0	0	0
circCO6_gene16719	CO6_gene16719	+	chr1b	988767553	988893278	circexplorer2	find_circ2	ciri2	0	0	0	0	0	0	40	0	0	0	0	2	0	0	0	0	0	0
circSYTL2_gene60597.1	SYTL2_gene60597	+	chr8	1418121146	1418164523	circexplorer2	find_circ2	ciri2	0	0	0	6	6	9	0	0	0	0	0	0	0	2	0	4	11	4
circPRP39_gene61834	PRP39_gene61834	-	chr9	115048993	115015729	circexplorer2	find_circ2	ciri2	2	3	1	2	4	2	16	0	0	0	2	0	0	2	0	4	2	1
circLAT3_gene30808	LAT3_gene30808	+	chr4a	20402229	20491802	circexplorer2	find_circ2	ciri2	1	0	0	0	0	2	32	0	0	0	0	0	0	1	0	1	2	2
circT184C_gene12804	T184C_gene12804	-	chr1a	693006866	692950691	circexplorer2	find_circ2	ciri2	4	0	0	0	2	3	17	0	2	0	2	2	2	1	2	1	3	0
circSMG7_gene32426	SMG7_gene32426	+	chr4a	567744659	567745255	circexplorer2	find_circ2	ciri2	0	1	0	4	3	0	14	0	4	1	0	0	0	1	1	1	11	0
circGRHPR_gene13983	GRHPR_gene13983	+	chr1b	12463494	12483807	circexplorer2	find_circ2	ciri2	2	0	4	0	0	15	4	0	2	0	3	1	1	2	0	2	5	0
circROBO1_gene60335.1	ROBO1_gene60335	+	chr8	1298319136	1298325593	circexplorer2	find_circ2	ciri2	0	0	1	4	0	14	8	2	5	2	0	1	1	1	0	1	1	0
circSHP2A_gene60915	SHP2A_gene60915	-	chr8	1501146121	1501129378	circexplorer2	find_circ2	ciri2	3	0	2	0	3	6	14	1	0	0	1	3	0	3	0	1	4	0
circPCAT2_gene9322.1	PCAT2_gene9322	+	chr12	433287706	433330244	circexplorer2	find_circ2	ciri2	2	0	2	5	3	8	11	0	2	0	1	0	0	2	0	1	4	0
circGSLG1_gene8802	GSLG1_gene8802	+	chr12	186024549	186093172	circexplorer2	find_circ2	ciri2	0	0	2	1	2	15	2	0	1	0	0	0	0	2	0	8	8	0
circMGT5A_gene26343.1	MGT5A_gene26343	+	chr3a	917105939	917142359	circexplorer2	find_circ2	ciri2	0	2	1	0	1	6	27	0	0	0	0	0	0	0	0	1	3	0
circNASP_gene31186	NASP_gene31186	-	chr4a	88109326	88108871	circexplorer2	find_circ2	ciri2	1	0	4	5	10	6	0	2	0	0	1	2	0	0	0	1	9	0
circBIEA_gene19068	BIEA_gene19068	-	chr2a	563420524	563410024	circexplorer2	find_circ2	ciri2	0	0	3	0	0	6	17	0	0	0	1	3	0	0	0	3	8	0
circIPO7_gene28133.1	IPO7_gene28133	+	chr3b	434092042	434103919	circexplorer2	find_circ2	ciri2	2	0	2	0	4	4	16	0	3	0	2	3	0	0	1	0	4	0
circSETB1_gene8062.1	SETB1_gene8062	-	chr12	49830923	49790741	circexplorer2	find_circ2	ciri2	0	0	2	3	5	3	17	2	0	0	0	1	0	0	2	0	6	0
circCOR2A_gene14562	COR2A_gene14562	+	chr1b	120852813	120879679	circexplorer2	find_circ2	ciri2	1	0	4	1	2	3	24	0	0	0	0	3	0	0	0	0	3	0
circMY18A_gene24584	MY18A_gene24584	+	chr3a	291227566	291228689	circexplorer2	find_circ2	ciri2	0	1	5	0	3	11	9	3	0	0	0	5	0	2	1	1	0	0
circBTK_gene18927	BTK_gene18927	-	chr2a	485227338	485176810	circexplorer2	find_circ2	ciri2	0	2	0	0	2	6	23	0	0	0	1	7	0	0	0	0	0	0
circCC14A_gene32215	CC14A_gene32215	-	chr4a	483928296	483883756	circexplorer2	find_circ2	ciri2	0	0	0	0	0	1	27	2	0	0	11	0	0	0	0	0	0	0
circS38A3_gene64274	S38A3_gene64274	+	chr9	900402334	900416188	circexplorer2	find_circ2	ciri2	0	0	0	1	0	1	37	0	0	0	1	0	0	1	0	0	0	0
circSPRL1_gene14844.1	SPRL1_gene14844	-	chr1b	231304122	231203503	circexplorer2	find_circ2	ciri2	0	0	0	0	0	41	0	0	0	0	0	0	0	0	0	0	0	0
circLRIG1_gene64651	LRIG1_gene64651	+	chr9	1002594155	1002618341	circexplorer2	find_circ2	ciri2	0	0	1	1	2	8	10	0	0	0	0	1	4	0	7	2	2	2
circAL3B1_gene30940	AL3B1_gene30940	+	chr4a	36393713	36478782	circexplorer2	find_circ2	ciri2	3	1	6	11	6	0	0	0	0	0	0	0	0	0	4	4	3	2
circSC31A_gene13703	SC31A_gene13703	-	chr1a	1097666637	1097582795	circexplorer2	find_circ2	ciri2	6	2	5	1	2	1	0	7	0	0	1	0	0	1	0	1	11	2
circFA53A_gene11550	FA53A_gene11550	-	chr1a	156340206	156321884	circexplorer2	find_circ2	ciri2	0	0	1	0	0	3	9	0	0	1	0	15	2	2	2	3	2	0
circKLH24_gene5090	KLH24_gene5090	-	chr11	386783467	386612894	circexplorer2	find_circ2	ciri2	0	0	10	0	1	3	10	0	0	0	2	2	0	3	1	1	7	0
circIMA3_gene4414	IMA3_gene4414	+	chr11	130289486	130296362	circexplorer2	find_circ2	ciri2	0	2	2	0	0	4	4	0	5	0	1	8	0	0	1	4	9	0
circMPP6_gene2802	MPP6_gene2802	+	chr10	796588518	796749125	circexplorer2	find_circ2	ciri2	0	1	1	0	1	4	19	0	0	0	4	0	0	0	2	5	3	0
circKCNN2_gene10597	KCNN2_gene10597	-	chr12	700582632	700571994	circexplorer2	find_circ2	ciri2	1	2	0	2	4	12	0	0	3	1	0	0	2	2	0	3	8	0
circPCAT1_gene20014	PCAT1_gene20014	-	chr2a	1064859885	1064740014	circexplorer2	find_circ2	ciri2	1	1	4	0	2	11	8	0	0	0	2	3	0	0	0	5	3	0
circLCP2_gene53490	LCP2_gene53490	+	chr7	837287428	837323350	circexplorer2	find_circ2	ciri2	0	0	2	0	0	4	22	0	0	0	1	8	0	0	2	0	1	0
circKPCA_gene54306	KPCA_gene54306	+	chr7	1101677806	1101740005	circexplorer2	find_circ2	ciri2	0	0	0	2	2	18	2	0	3	0	0	0	0	7	1	5	0	0
circATP7B_gene57899	ATP7B_gene57899	-	chr8	367177062	367128887	circexplorer2	find_circ2	ciri2	0	0	0	0	0	0	40	0	0	0	0	0	0	0	0	0	0	0
circACOX2_gene64670	ACOX2_gene64670	-	chr9	1005938640	1005922794	circexplorer2	find_circ2	ciri2	0	0	0	0	0	0	40	0	0	0	0	0	0	0	0	0	0	0
circPOL_KPBB_gene9211	POL_KPBB_gene9211	+	chr12	362818247	363012830	circexplorer2	find_circ2	ciri2	0	0	0	0	2	8	25	0	0	0	0	0	0	0	0	0	5	0
circCP2G1_CP2AD_gene63431	CP2G1_CP2AD_gene63431	+	chr9	642037039	642104037	circexplorer2	find_circ2	ciri2	0	0	0	0	0	0	40	0	0	0	0	0	0	0	0	0	0	0
circFARP2_gene4920	FARP2_gene4920	-	chr11	349515101	349414441	circexplorer2	find_circ2	ciri2	0	2	5	3	6	5	4	0	4	0	0	0	2	0	1	2	2	3
circYTDC1_gene14706.1	YTDC1_gene14706	-	chr1b	169534943	169441902	circexplorer2	find_circ2	ciri2	0	0	0	3	0	11	10	0	0	0	1	5	0	0	0	2	6	1
circHEAT1_gene41502	HEAT1_gene41502	-	chr5b	282576303	282555078	circexplorer2	find_circ2	ciri2	0	0	0	1	9	5	12	3	2	0	0	0	2	0	2	0	2	1
circIRF2_gene12439	IRF2_gene12439	+	chr1a	487475528	487505604	circexplorer2	find_circ2	ciri2	0	0	0	0	2	3	5	0	1	0	2	6	2	1	2	2	13	0
circSH2B3_gene6817.1	SH2B3_gene6817	-	chr11	932704662	932696745	circexplorer2	find_circ2	ciri2	0	0	0	0	2	5	12	1	0	1	1	4	0	6	1	3	3	0
circKD3AB_gene11485	KD3AB_gene11485	-	chr1a	138789616	138787090	circexplorer2	find_circ2	ciri2	0	2	0	2	5	4	4	3	4	0	3	2	0	2	4	1	3	0
circAL2CL_gene2244	AL2CL_gene2244	+	chr10	555651321	555663226	circexplorer2	find_circ2	ciri2	0	0	3	0	0	12	7	0	0	0	0	0	0	5	3	4	5	0
circS12A2_gene15731.4	S12A2_gene15731	-	chr1b	545052348	544964481	circexplorer2	find_circ2	ciri2	0	2	3	0	0	14	3	0	6	0	0	0	0	0	1	2	8	0
circRMD5A_gene11475	RMD5A_gene11475	-	chr1a	138053627	137970807	circexplorer2	find_circ2	ciri2	4	0	0	2	2	7	10	4	2	0	1	0	2	1	0	1	3	0
circACSF2_gene54549	ACSF2_gene54549	-	chr7	1173682849	1173608785	circexplorer2	find_circ2	ciri2	0	0	2	0	2	0	18	0	0	0	2	4	1	0	0	5	5	0
circGCR_gene53107.2	GCR_gene53107	+	chr7	729263420	729282079	circexplorer2	find_circ2	ciri2	1	2	2	3	0	5	15	1	0	0	2	1	0	0	0	3	4	0
circDUS2L_gene9337.3	DUS2L_gene9337	+	chr12	439484400	439570464	circexplorer2	find_circ2	ciri2	0	3	2	7	8	3	6	0	0	0	0	3	0	0	0	3	4	0
circPAK3_gene18154.2	PAK3_gene18154	-	chr2a	133788882	133756788	circexplorer2	find_circ2	ciri2	0	2	0	0	1	2	21	0	1	0	0	4	1	2	2	0	3	0
circDPYL2_gene5927	DPYL2_gene5927	+	chr11	666264417	666284841	circexplorer2	find_circ2	ciri2	0	0	3	0	0	13	14	0	1	1	0	1	1	2	0	0	3	0
circRBBP6_YG31B_gene611	RBBP6_YG31B_gene611	-	chr10	69836633	69686269	circexplorer2	find_circ2	ciri2	0	0	2	1	2	12	5	2	1	0	2	3	1	0	0	0	8	0
circTENS3_gene19317	TENS3_gene19317	+	chr2a	667841616	667853624	circexplorer2	find_circ2	ciri2	0	1	0	4	2	4	17	1	2	0	0	2	0	0	0	0	6	0
circMAP2_gene36006.1	MAP2_gene36006	+	chr4b	572839008	572891611	circexplorer2	find_circ2	ciri2	0	0	0	3	25	0	0	2	0	0	0	0	1	8	0	0	0	0
circTRFEB_gene4851	TRFEB_gene4851	-	chr11	331714710	331714561	circexplorer2	find_circ2	ciri2	0	0	0	0	0	0	33	3	0	0	0	0	2	1	0	0	0	0
circSE6L1_gene6669	SE6L1_gene6669	-	chr11	882633945	882549241	circexplorer2	find_circ2	ciri2	0	0	0	0	0	16	0	0	22	0	0	0	0	1	0	0	0	0
circHARB1_DYH3_gene35438	HARB1_DYH3_gene35438	+	chr4b	414157786	414280952	circexplorer2	find_circ2	ciri2	0	0	0	0	0	39	0	0	0	0	0	0	0	0	0	0	0	0
circ3HAO_gene42327.1	3HAO_gene42327	+	chr5b	661379358	661410382	circexplorer2	find_circ2	ciri2	0	0	0	0	0	0	39	0	0	0	0	0	0	0	0	0	0	0
circAGAP1_gene25374	AGAP1_gene25374	-	chr3a	531793725	531670234	circexplorer2	find_circ2	ciri2	0	2	3	1	4	9	5	2	0	0	0	0	1	3	1	1	5	1
circHDAC9_gene3149	HDAC9_gene3149	-	chr10	944966745	944913500	circexplorer2	find_circ2	ciri2	0	0	1	0	1	16	8	0	0	0	2	2	0	2	0	4	1	1
circKPCD_gene64891	KPCD_gene64891	-	chr9	1090052271	1089987059	circexplorer2	find_circ2	ciri2	0	0	0	3	9	0	17	1	0	0	2	1	0	0	1	0	2	2
circPDE7B_gene41242.1	PDE7B_gene41242	+	chr5b	198328074	198412629	circexplorer2	find_circ2	ciri2	0	2	1	2	6	8	6	0	7	0	0	0	0	0	1	0	4	1
circCUL4A_gene59381	CUL4A_gene59381	+	chr8	960964855	961015106	circexplorer2	find_circ2	ciri2	2	0	2	0	1	4	17	1	0	0	2	0	1	0	0	0	7	1
circKDM6A_gene60233.2	KDM6A_gene60233	+	chr8	1240714333	1240761083	circexplorer2	find_circ2	ciri2	0	0	1	0	2	5	15	1	1	0	0	1	5	2	1	2	2	0
circWDR75_gene24989.1	WDR75_gene24989	+	chr3a	395835846	395864457	circexplorer2	find_circ2	ciri2	2	0	1	3	7	0	0	0	2	0	0	6	2	2	4	2	7	0
circQKIA_QKIB_gene40271.1	QKIA_QKIB_gene40271	+	chr5a	846329327	846382680	circexplorer2	find_circ2	ciri2	0	2	0	1	5	0	4	0	0	0	1	0	0	1	6	5	13	0
circTCPQ_gene60469	TCPQ_gene60469	-	chr8	1372865363	1372858548	circexplorer2	find_circ2	ciri2	1	4	1	3	2	0	0	0	1	2	5	10	2	2	0	4	1	0
circLSM14_gene9252	LSM14_gene9252	+	chr12	387989305	388145679	circexplorer2	find_circ2	ciri2	0	0	2	1	1	15	4	0	2	0	0	0	3	2	0	2	6	0
circFBP1L_gene31920	FBP1L_gene31920	-	chr4a	350543294	350507921	circexplorer2	find_circ2	ciri2	0	2	0	1	0	5	16	0	3	0	0	6	0	1	0	1	3	0
circEKI1_gene36620.2	EKI1_gene36620	-	chr4b	854801114	854773665	circexplorer2	find_circ2	ciri2	0	0	2	0	0	12	17	0	0	0	1	1	0	0	0	1	4	0
circTNR6A_gene607.2	TNR6A_gene607	-	chr10	69090358	69044811	circexplorer2	find_circ2	ciri2	0	0	2	0	0	16	15	0	0	0	0	0	0	0	0	1	4	0
circDACH1_gene58265.1	DACH1_gene58265	-	chr8	544546664	544455934	circexplorer2	find_circ2	ciri2	0	0	1	0	4	13	12	0	3	0	0	0	0	0	1	0	4	0
circHIF1A_gene63584	HIF1A_gene63584	+	chr9	699515140	699518537	circexplorer2	find_circ2	ciri2	2	0	1	0	1	11	9	1	1	0	0	2	0	0	0	0	10	0
circPDE10_gene40221.1	PDE10_gene40221	+	chr5a	814263261	814421165	circexplorer2	find_circ2	ciri2	0	0	0	0	1	0	27	0	1	0	6	0	0	0	0	0	3	0
circFMNL2_gene25740	FMNL2_gene25740	+	chr3a	654238574	654274066	circexplorer2	find_circ2	ciri2	4	1	3	6	3	13	3	0	0	2	0	0	2	0	0	1	0	0
circFARP2_gene4917	FARP2_gene4917	-	chr11	348650626	348585325	circexplorer2	find_circ2	ciri2	0	0	2	0	1	24	4	2	0	0	2	0	1	2	0	0	0	0
circTRPM3_gene15346	TRPM3_gene15346	+	chr1b	393258105	393364059	circexplorer2	find_circ2	ciri2	0	0	0	0	0	30	0	0	8	0	0	0	0	0	0	0	0	0
circPOF1B_gene18771	POF1B_gene18771	-	chr2a	385980849	385956783	circexplorer2	find_circ2	ciri2	4	0	4	3	6	3	4	0	0	0	0	0	0	0	4	4	6	0
circC356_CP3AL_gene914.3	C356_CP3AL_gene914	+	chr10	134428281	134576037	circexplorer2	find_circ2	ciri2	0	0	0	0	0	0	38	0	0	0	0	0	0	0	0	0	0	0
circFGD6_gene36002	FGD6_gene36002	-	chr4b	571942740	571925572	circexplorer2	find_circ2	ciri2	3	1	3	2	0	4	3	5	3	0	0	0	1	3	2	1	5	1
circLORF2_KCNKG_gene63507	LORF2_KCNKG_gene63507	+	chr9	666771065	666826792	circexplorer2	find_circ2	ciri2	3	0	2	0	0	4	16	0	0	0	0	0	0	0	0	1	7	4
circUBIP1_gene19090	UBIP1_gene19090	-	chr2a	568548532	568390903	circexplorer2	find_circ2	ciri2	0	0	0	4	2	6	11	0	2	0	1	0	0	0	3	0	7	1
circSPTB2_gene41934	SPTB2_gene41934	+	chr5b	481869258	481872512	circexplorer2	find_circ2	ciri2	1	0	1	0	2	5	18	0	0	0	1	2	0	1	0	0	5	1
circU520_gene6257.1	U520_gene6257	+	chr11	756658361	756659092	circexplorer2	find_circ2	ciri2	0	0	0	2	7	4	9	3	0	0	0	1	1	3	2	1	4	0
circMPI1B_gene52758	MPI1B_gene52758	+	chr7	627131466	627166813	circexplorer2	find_circ2	ciri2	0	1	3	0	2	3	9	0	2	0	2	0	4	5	1	1	4	0
circSOBP_gene39988.1	SOBP_gene39988	-	chr5a	697754004	697726919	circexplorer2	find_circ2	ciri2	0	0	0	1	6	4	3	5	1	0	0	0	4	2	2	1	8	0
circZN777_ZN674_HARB1_GT2D2_gene40119	ZN777_ZN674_HARB1_GT2D2_gene40119	-	chr5a	760637055	760587211	circexplorer2	find_circ2	ciri2	0	0	0	0	1	7	14	0	2	0	0	3	0	2	2	1	5	0
circTNR6B_PGBD4_gene33375.2	TNR6B_PGBD4_gene33375	+	chr4a	780706704	780823861	circexplorer2	find_circ2	ciri2	1	0	2	1	2	11	7	1	4	0	2	0	0	1	2	1	2	0
circPIAS2_gene17007.1	PIAS2_gene17007	+	chr1b	1097831004	1097916148	circexplorer2	find_circ2	ciri2	0	0	2	0	1	6	11	0	1	0	3	2	0	0	2	2	7	0
circDUS2L_gene9337.4	DUS2L_gene9337	+	chr12	439459952	439594709	circexplorer2	find_circ2	ciri2	2	0	2	2	7	8	2	0	0	0	0	1	0	0	1	7	5	0
circMLRB_gene23749	MLRB_gene23749	-	chr3a	106435300	106422633	circexplorer2	find_circ2	ciri2	4	4	0	1	3	0	0	0	0	0	0	0	0	0	2	4	19	0
circKAT6A_gene5712	KAT6A_gene5712	-	chr11	599050407	599049526	circexplorer2	find_circ2	ciri2	0	1	2	0	1	2	14	2	2	0	2	0	2	1	0	4	4	0
circTSP1_gene61221	TSP1_gene61221	-	chr9	1912486	1903373	circexplorer2	find_circ2	ciri2	0	0	4	2	4	7	7	0	0	1	1	2	0	5	0	1	3	0
circPYR1_gene42850.1	PYR1_gene42850	+	chr5b	844496479	844513509	circexplorer2	find_circ2	ciri2	3	0	1	0	0	9	9	2	3	2	0	2	0	2	0	1	3	0
circUN13B_gene17220	UN13B_gene17220	+	chr1b	1173372335	1173451877	circexplorer2	find_circ2	ciri2	0	0	0	0	0	20	2	0	4	0	2	0	0	3	0	2	4	0
circM2GD_gene16324	M2GD_gene16324	-	chr1b	843126119	843122488	circexplorer2	find_circ2	ciri2	2	0	0	2	0	0	32	0	0	0	0	0	0	0	0	0	1	0
circDUS1L_gene53936	DUS1L_gene53936	+	chr7	989251136	989263397	circexplorer2	find_circ2	ciri2	0	2	4	3	7	1	5	0	1	0	2	2	0	1	1	0	8	0
circASCC3_gene39942	ASCC3_gene39942	+	chr5a	679153730	679195583	circexplorer2	find_circ2	ciri2	0	0	2	2	5	5	10	0	0	0	0	3	0	0	3	0	7	0
circSPT5H_gene64083	SPT5H_gene64083	-	chr9	842872945	842872653	circexplorer2	find_circ2	ciri2	0	0	0	0	0	2	26	0	0	0	0	4	0	0	2	0	3	0
circWDR43_gene38646.1	WDR43_gene38646	+	chr5a	107007903	107044575	circexplorer2	find_circ2	ciri2	5	2	0	0	5	1	9	1	3	1	0	4	0	0	0	0	6	0
circPICAL_gene60593	PICAL_gene60593	+	chr8	1417034725	1417129622	circexplorer2	find_circ2	ciri2	0	0	0	0	0	2	33	0	0	0	0	1	0	0	0	0	1	0
circKPCD_gene64891.1	KPCD_gene64891	-	chr9	1090098438	1089987059	circexplorer2	find_circ2	ciri2	0	0	0	2	4	1	28	1	0	0	0	1	0	0	0	0	0	0
circNRX1A_gene42148	NRX1A_gene42148	+	chr5b	591124883	591125713	circexplorer2	find_circ2	ciri2	0	0	0	1	0	22	0	0	8	0	0	0	1	5	0	0	0	0
circCFAH_gene32301	CFAH_gene32301	+	chr4a	534506952	534571941	circexplorer2	find_circ2	ciri2	0	0	0	0	0	0	37	0	0	0	0	0	0	0	0	0	0	0
circU520_gene6257.2	U520_gene6257	+	chr11	756242684	756242876	circexplorer2	find_circ2	ciri2	0	0	2	4	1	6	7	0	0	2	0	2	2	1	4	2	2	1
circRAVR2_gene31726	RAVR2_gene31726	+	chr4a	272937677	272937931	circexplorer2	find_circ2	ciri2	0	0	2	2	8	0	4	4	0	0	2	1	0	1	1	4	5	2
circZN638_gene11249.2	ZN638_gene11249	-	chr1a	69679318	69551230	circexplorer2	find_circ2	ciri2	0	0	1	0	4	11	12	0	1	0	0	2	0	0	1	1	1	2
circNA_gene14570	NA_gene14570	+	chr1b	122154351	122180251	circexplorer2	find_circ2	ciri2	2	0	1	2	0	3	13	0	0	0	3	6	0	0	0	1	4	1
circREXO1_POL_gene10163	REXO1_POL_gene10163	+	chr12	656833353	656896124	circexplorer2	find_circ2	ciri2	0	1	4	1	4	8	8	0	0	0	0	1	0	0	0	3	5	1
circSSUH2_gene64991	SSUH2_gene64991	-	chr9	1138351421	1138302715	circexplorer2	find_circ2	ciri2	1	2	3	0	5	11	2	0	1	0	0	2	0	1	3	2	3	0
circDAAM1_gene64017.1	DAAM1_gene64017	+	chr9	828510399	828559709	circexplorer2	find_circ2	ciri2	3	0	1	3	5	1	4	1	1	0	0	0	0	2	1	8	6	0
circHNRPD_gene13689	HNRPD_gene13689	-	chr1a	1096254605	1096251352	circexplorer2	find_circ2	ciri2	0	1	1	3	1	5	12	1	0	0	0	0	0	5	0	1	6	0
circLPD6B_gene25705	LPD6B_gene25705	+	chr3a	639319330	639404278	circexplorer2	find_circ2	ciri2	2	2	3	3	2	0	9	5	0	2	0	0	2	0	0	4	2	0
circTT21B_gene25664	TT21B_gene25664	+	chr3a	623786789	623796823	circexplorer2	find_circ2	ciri2	0	0	2	2	4	8	4	0	0	1	4	3	0	2	1	0	5	0
circRBM10_gene410	RBM10_gene410	+	chr10	30346739	30350705	circexplorer2	find_circ2	ciri2	0	0	2	0	10	8	9	0	0	0	0	1	0	0	0	0	6	0
circLORF2_EDEM2_gene51763	LORF2_EDEM2_gene51763	+	chr7	417076527	417144057	circexplorer2	find_circ2	ciri2	0	0	1	0	2	6	18	2	0	0	0	0	0	0	0	0	7	0
circFETUA_gene4302	FETUA_gene4302	-	chr11	87508224	87475885	circexplorer2	find_circ2	ciri2	0	0	0	0	0	0	36	0	0	0	0	0	0	0	0	0	0	0
circCP3AL_gene912.2	CP3AL_gene912	+	chr10	134091650	134168051	circexplorer2	find_circ2	ciri2	0	0	0	0	0	0	36	0	0	0	0	0	0	0	0	0	0	0
circLGAT1_gene42406.1	LGAT1_gene42406	-	chr5b	694735792	694657309	circexplorer2	find_circ2	ciri2	0	0	0	5	5	2	13	0	0	0	0	4	0	7	0	0	0	0
circLUZP1_gene27729	LUZP1_gene27729	-	chr3b	300728567	300719716	circexplorer2	find_circ2	ciri2	2	0	2	1	2	9	2	0	2	1	2	4	0	1	2	3	1	1
circRMD5A_gene11475.1	RMD5A_gene11475	-	chr1a	138053627	137939546	circexplorer2	find_circ2	ciri2	0	0	2	1	0	7	16	1	0	0	1	0	0	3	0	0	3	1
circNA_gene13392	NA_gene13392	+	chr1a	982559330	982561640	circexplorer2	find_circ2	ciri2	0	0	2	2	1	9	6	3	2	1	0	2	1	2	1	2	1	0
circBRD4B_gene32876	BRD4B_gene32876	-	chr4a	667589326	667552150	circexplorer2	find_circ2	ciri2	4	0	0	0	2	4	13	0	4	0	1	2	0	0	2	2	1	0
circCCAR2_gene5662	CCAR2_gene5662	+	chr11	587251316	587255732	circexplorer2	find_circ2	ciri2	0	2	1	0	0	8	14	0	2	0	0	0	0	0	1	2	5	0
circMYBB_gene51564	MYBB_gene51564	+	chr7	322605221	322652423	circexplorer2	find_circ2	ciri2	0	0	3	0	1	2	8	0	2	0	0	0	1	2	0	7	9	0
circZHX1_gene22399	ZHX1_gene22399	-	chr2b	579848303	579845424	circexplorer2	find_circ2	ciri2	1	0	0	2	5	4	10	2	4	0	0	2	1	0	2	0	2	0
circTCPR1_gene1079	TCPR1_gene1079	+	chr10	180123552	180141228	circexplorer2	find_circ2	ciri2	0	0	5	3	7	0	8	1	0	0	0	1	0	0	2	0	8	0
circCADH8_POL_gene9051	CADH8_POL_gene9051	+	chr12	265612435	265704526	circexplorer2	find_circ2	ciri2	0	0	0	0	0	9	0	0	22	0	0	0	1	2	0	0	1	0
circNETO2_gene9206	NETO2_gene9206	-	chr12	361417724	361349110	circexplorer2	find_circ2	ciri2	0	0	0	0	0	9	0	0	25	0	0	1	0	0	0	0	0	0
circEGFR_gene2931.1	EGFR_gene2931	-	chr10	847454262	847407895	circexplorer2	find_circ2	ciri2	0	2	0	0	0	0	31	2	0	0	0	0	0	0	0	0	0	0
circKNG1_KNT2_gene4288.2	KNG1_KNT2_gene4288	+	chr11	85069033	85123114	circexplorer2	find_circ2	ciri2	0	0	0	0	0	0	35	0	0	0	0	0	0	0	0	0	0	0
circINP4A_gene59882	INP4A_gene59882	-	chr8	1131391414	1131320996	circexplorer2	find_circ2	ciri2	0	0	0	1	2	1	17	0	4	0	0	2	2	0	0	2	2	1
circPLCL1_gene25172	PLCL1_gene25172	-	chr3a	470741104	470694389	circexplorer2	find_circ2	ciri2	2	0	0	1	1	10	0	0	13	0	0	1	0	3	0	0	2	1
circM3K5_gene41263	M3K5_gene41263	-	chr5b	202144154	202100870	circexplorer2	find_circ2	ciri2	2	0	0	1	0	6	11	2	2	0	0	0	1	1	3	1	4	0
circMTCL1_gene19431	MTCL1_gene19431	-	chr2a	710674482	710645494	circexplorer2	find_circ2	ciri2	0	1	1	0	3	3	2	0	0	0	1	2	0	1	2	9	9	0
circDJC13_gene3425	DJC13_gene3425	-	chr10	1029653251	1029521813	circexplorer2	find_circ2	ciri2	0	3	0	2	3	2	14	0	1	0	0	3	0	1	2	1	2	0
circNFIB_gene13613.1	NFIB_gene13613	-	chr1a	1071557405	1071530641	circexplorer2	find_circ2	ciri2	2	2	2	1	1	0	3	0	0	0	4	0	0	3	3	2	11	0
circCMC1_gene25585	CMC1_gene25585	+	chr3a	594347215	594434170	circexplorer2	find_circ2	ciri2	0	0	1	5	3	12	7	0	0	0	1	1	0	0	1	1	2	0
circAGAP1_gene25374.1	AGAP1_gene25374	-	chr3a	531346713	531330284	circexplorer2	find_circ2	ciri2	3	0	0	0	2	11	2	2	2	2	0	0	0	1	0	2	7	0
circMXRA5_gene59465	MXRA5_gene59465	+	chr8	1010429632	1010430022	circexplorer2	find_circ2	ciri2	0	0	0	0	1	10	2	2	0	0	0	0	1	0	0	10	8	0
circHARB1_GIN1_gene6163	HARB1_GIN1_gene6163	+	chr11	734567587	734672440	circexplorer2	find_circ2	ciri2	3	0	1	0	0	2	16	0	0	0	0	2	0	0	0	3	7	0
circAT8B2_gene8322.1	AT8B2_gene8322	-	chr12	76700690	76671678	circexplorer2	find_circ2	ciri2	0	0	1	1	2	4	9	2	0	0	1	4	2	4	2	0	2	0
circM4K3_gene40898	M4K3_gene40898	-	chr5b	74455478	74329493	circexplorer2	find_circ2	ciri2	0	0	0	0	4	15	8	0	2	0	0	0	0	2	1	0	2	0
circPHF8_gene157	PHF8_gene157	-	chr10	10462797	10462168	circexplorer2	find_circ2	ciri2	0	1	1	0	0	8	9	1	2	1	1	3	0	0	2	0	5	0
circDSRAD_gene50218	DSRAD_gene50218	+	chr7	4848924	4849135	circexplorer2	find_circ2	ciri2	1	0	3	0	4	2	9	6	0	1	0	2	2	2	0	0	2	0
circDSE_gene41368	DSE_gene41368	-	chr5b	226857083	226835014	circexplorer2	find_circ2	ciri2	0	2	2	3	2	2	9	3	0	0	0	0	0	0	0	0	11	0
circNFAC2_gene51397	NFAC2_gene51397	+	chr7	277229278	277252947	circexplorer2	find_circ2	ciri2	0	0	1	0	3	7	7	0	0	0	1	12	0	0	2	1	0	0
circTRFEB_gene4850.1	TRFEB_gene4850	-	chr11	331470292	331463932	circexplorer2	find_circ2	ciri2	0	0	0	0	0	0	32	0	0	0	0	0	2	0	0	0	0	0
circSO1A4_SO1A2_gene36654	SO1A4_SO1A2_gene36654	-	chr4b	866515389	866401696	circexplorer2	find_circ2	ciri2	0	0	2	1	0	3	28	0	0	0	0	0	0	0	0	0	0	0
circNKTR_PPIG_gene2340	NKTR_PPIG_gene2340	+	chr10	588234978	588269297	circexplorer2	find_circ2	ciri2	0	0	0	6	4	0	10	0	0	0	0	0	2	0	5	3	4	0
circP85B_gene10411	P85B_gene10411	-	chr12	684332866	684332056	circexplorer2	find_circ2	ciri2	0	0	4	0	0	3	13	0	0	0	0	4	0	0	3	2	5	0
circITF2_gene16925.1	ITF2_gene16925	+	chr1b	1063163052	1063187277	circexplorer2	find_circ2	ciri2	0	0	0	4	0	3	9	0	3	0	0	3	0	0	0	2	10	0
circDDX58_gene13481	DDX58_gene13481	+	chr1a	1033821769	1033986683	circexplorer2	find_circ2	ciri2	0	2	2	0	2	3	13	0	0	0	0	2	0	0	0	3	7	0
circPCM1_gene12341	PCM1_gene12341	+	chr1a	446126812	446127096	circexplorer2	find_circ2	ciri2	0	0	0	2	6	3	9	0	4	0	1	0	0	1	2	1	2	2
circOSB10_gene3503.1	OSB10_gene3503	+	chr10	1048215729	1048268579	circexplorer2	find_circ2	ciri2	0	0	2	3	4	3	12	0	0	0	0	1	0	0	2	3	1	2
circHARB1_CRBG3_gene59065.1	HARB1_CRBG3_gene59065	+	chr8	892388500	892534124	circexplorer2	find_circ2	ciri2	2	1	4	4	2	4	8	0	0	0	0	0	0	0	0	4	2	2
circMARE3_gene42805	MARE3_gene42805	+	chr5b	834840056	834902624	circexplorer2	find_circ2	ciri2	0	0	0	2	2	19	2	0	7	0	0	0	0	0	0	0	0	1
circZSWM6_gene16451	ZSWM6_gene16451	-	chr1b	900378825	900378469	circexplorer2	find_circ2	ciri2	1	0	0	7	2	6	8	0	1	1	1	1	0	1	1	1	2	0
circWNK3_gene168	WNK3_gene168	-	chr10	11627603	11627022	circexplorer2	find_circ2	ciri2	2	3	0	1	0	4	5	2	2	1	0	1	0	5	2	2	3	0
circSNTB2_gene9566	SNTB2_gene9566	-	chr12	503538555	503513350	circexplorer2	find_circ2	ciri2	0	1	0	0	3	4	11	0	0	0	0	0	0	3	1	4	6	0
circS226A_S226B_gene62615	S226A_S226B_gene62615	+	chr9	392937995	393032399	circexplorer2	find_circ2	ciri2	0	0	5	6	11	3	0	0	0	0	0	0	0	0	1	2	5	0
circFBX30_gene40133	FBX30_gene40133	-	chr5a	764000697	763998609	circexplorer2	find_circ2	ciri2	0	0	0	0	1	14	2	0	3	2	4	0	1	2	0	2	2	0
circLSM14_gene9252.1	LSM14_gene9252	+	chr12	387989305	388096397	circexplorer2	find_circ2	ciri2	0	1	1	0	0	11	7	0	1	0	2	0	2	4	0	2	2	0
circCBL_gene26208	CBL_gene26208	-	chr3a	889349532	889325019	circexplorer2	find_circ2	ciri2	2	0	0	0	2	3	6	5	0	0	0	3	4	5	0	0	3	0
circIRF2_gene12439.1	IRF2_gene12439	+	chr1a	487475528	487506040	circexplorer2	find_circ2	ciri2	0	0	0	3	1	9	9	2	0	2	0	2	0	0	0	0	5	0
circUBP2L_gene8363.1	UBP2L_gene8363	+	chr12	81810354	81871536	circexplorer2	find_circ2	ciri2	0	0	0	3	5	5	10	0	3	0	0	0	0	0	0	0	7	0
circFOXO3_gene39973	FOXO3_gene39973	-	chr5a	692588719	692587292	circexplorer2	find_circ2	ciri2	4	2	1	2	1	3	7	2	0	2	0	2	0	2	2	3	0	0
circCDK17_CDK16_gene565	CDK17_CDK16_gene565	-	chr10	60231188	60225911	circexplorer2	find_circ2	ciri2	0	2	3	0	0	15	8	0	0	0	3	0	0	0	1	1	0	0
circSMAD2_gene16997	SMAD2_gene16997	+	chr1b	1092640355	1092651485	circexplorer2	find_circ2	ciri2	0	0	0	0	1	5	17	3	0	0	2	0	2	1	0	2	0	0
circCP2F2_gene63831.1	CP2F2_gene63831	+	chr9	780953039	781042456	circexplorer2	find_circ2	ciri2	0	0	0	0	0	0	33	0	0	0	0	0	0	0	0	0	0	0
circRBSK_gene38631	RBSK_gene38631	-	chr5a	102858412	102774592	circexplorer2	find_circ2	ciri2	0	0	2	2	4	0	21	0	0	0	0	2	0	0	0	0	2	0
circITIH3_gene64901.1	ITIH3_gene64901	+	chr9	1093924266	1094075748	circexplorer2	find_circ2	ciri2	0	0	0	0	0	0	33	0	0	0	0	0	0	0	0	0	0	0
circITIH4_gene64900.2	ITIH4_gene64900	+	chr9	1093408668	1093489028	circexplorer2	find_circ2	ciri2	0	0	0	0	0	0	33	0	0	0	0	0	0	0	0	0	0	0
circSEC62_gene4353	SEC62_gene4353	-	chr11	97910611	97901866	circexplorer2	find_circ2	ciri2	0	0	1	0	3	2	6	2	2	0	0	2	0	0	1	4	8	1
circFA13A_gene14866.1	FA13A_gene14866	+	chr1b	239458266	239584641	circexplorer2	find_circ2	ciri2	0	1	0	1	2	4	10	0	0	0	0	1	0	0	4	2	5	2
circCE112_gene54300	CE112_gene54300	-	chr7	1097258614	1097201020	circexplorer2	find_circ2	ciri2	0	1	0	2	2	7	8	2	1	0	2	0	1	2	0	0	2	2
circRBM6_gene64259.2	RBM6_gene64259	-	chr9	890782250	890747435	circexplorer2	find_circ2	ciri2	0	2	2	2	2	1	10	1	0	0	0	2	0	0	0	0	8	2
circDDX6_gene26242.2	DDX6_gene26242	+	chr3a	894016687	894017583	circexplorer2	find_circ2	ciri2	0	1	1	2	4	1	7	0	1	0	1	0	2	5	1	2	4	0
circEPOR_gene32573	EPOR_gene32573	+	chr4a	604894827	604904911	circexplorer2	find_circ2	ciri2	4	0	0	0	1	0	19	0	0	0	0	2	0	0	1	2	3	0
circPOL3_gene36948	POL3_gene36948	-	chr4b	987028329	987021310	circexplorer2	find_circ2	ciri2	0	0	2	1	0	8	8	0	0	0	1	0	0	0	2	3	7	0
circFBX11_gene42203	FBX11_gene42203	+	chr5b	612961977	612967941	circexplorer2	find_circ2	ciri2	0	1	0	0	0	7	7	2	2	0	1	2	1	1	0	2	6	0
circOTU7B_gene8275	OTU7B_gene8275	-	chr12	71593267	71583210	circexplorer2	find_circ2	ciri2	0	0	2	0	2	6	11	0	0	0	1	0	2	3	0	1	4	0
circZN135_ZN397_gene40118	ZN135_ZN397_gene40118	+	chr5a	760331609	760332568	circexplorer2	find_circ2	ciri2	0	0	0	2	3	7	7	0	3	0	2	0	0	2	0	2	4	0
circPLCB1_gene41995	PLCB1_gene41995	+	chr5b	521042786	521068926	circexplorer2	find_circ2	ciri2	4	0	7	0	1	0	2	0	3	0	4	0	0	2	0	1	8	0
circMGAP_gene61804.1	MGAP_gene61804	-	chr9	108899359	108788186	circexplorer2	find_circ2	ciri2	3	0	1	2	1	9	4	2	1	0	0	0	0	3	0	2	4	0
circJAK2_gene13367	JAK2_gene13367	+	chr1a	977137123	977178210	circexplorer2	find_circ2	ciri2	0	0	2	1	4	6	9	0	0	0	0	3	0	0	0	1	6	0
circPTH1R_gene2236	PTH1R_gene2236	+	chr10	550122069	550158663	circexplorer2	find_circ2	ciri2	0	0	0	1	1	0	26	0	0	0	0	0	0	0	0	1	3	0
circMEF2D_gene8434	MEF2D_gene8434	-	chr12	90447291	90421473	circexplorer2	find_circ2	ciri2	0	0	3	2	8	1	8	0	2	0	2	1	0	1	1	0	3	0
circDMAP1_gene31168	DMAP1_gene31168	-	chr4a	83732539	83678628	circexplorer2	find_circ2	ciri2	0	1	3	0	1	2	10	3	2	1	0	5	2	0	1	0	1	0
circPERQ1_gene7855	PERQ1_gene7855	+	chr12	25796089	25824552	circexplorer2	find_circ2	ciri2	0	0	4	2	2	9	6	0	0	0	1	3	0	0	2	0	3	0
circZN605_ZNF24_gene50304	ZN605_ZNF24_gene50304	-	chr7	10627010	10608323	circexplorer2	find_circ2	ciri2	0	0	1	2	2	5	7	0	0	0	2	0	2	2	0	0	9	0
circT184C_gene12804.1	T184C_gene12804	-	chr1a	693006866	692877111	circexplorer2	find_circ2	ciri2	0	0	1	2	4	6	14	0	0	0	0	0	0	1	0	0	4	0
circLCLT1_gene42569	LCLT1_gene42569	+	chr5b	769874823	769880392	circexplorer2	find_circ2	ciri2	0	2	0	0	0	5	21	0	0	0	0	1	0	1	0	0	2	0
circUTP20_gene36089	UTP20_gene36089	+	chr4b	616277687	616279260	circexplorer2	find_circ2	ciri2	0	0	2	0	4	0	11	4	0	0	2	0	0	1	0	0	8	0
circRBBP6_YG31B_gene611.1	RBBP6_YG31B_gene611	-	chr10	69836633	69766793	circexplorer2	find_circ2	ciri2	0	0	4	0	4	3	9	0	4	2	3	2	0	0	0	0	1	0
circIKBZ_gene59040	IKBZ_gene59040	-	chr8	885961681	885860216	circexplorer2	find_circ2	ciri2	0	0	0	2	0	3	12	0	1	0	3	1	4	1	3	2	0	0
circSUCO_gene32516	SUCO_gene32516	+	chr4a	589370596	589419036	circexplorer2	find_circ2	ciri2	0	0	1	0	5	3	16	0	2	0	0	1	1	2	1	0	0	0
circSKAP_gene62002	SKAP_gene62002	+	chr9	194612327	194652387	circexplorer2	find_circ2	ciri2	0	0	2	0	0	3	18	0	0	0	0	2	0	4	3	0	0	0
circSSUH2_gene64991.1	SSUH2_gene64991	-	chr9	1138351421	1138263452	circexplorer2	find_circ2	ciri2	0	0	3	0	0	9	2	0	0	0	0	4	2	0	0	3	9	0
circCE042_gene16775	CE042_gene16775	+	chr1b	1011770775	1011830027	circexplorer2	find_circ2	ciri2	0	0	0	0	2	9	9	2	3	0	0	0	0	2	3	0	2	0
circCATEA_CATE_gene36869	CATEA_CATE_gene36869	-	chr4b	955600363	955569660	circexplorer2	find_circ2	ciri2	0	0	0	0	0	0	26	0	0	0	6	0	0	0	0	0	0	0
circHERC5_gene14876.1	HERC5_gene14876	-	chr1b	241204108	241035951	circexplorer2	find_circ2	ciri2	0	0	1	0	0	6	14	0	0	0	1	0	0	0	2	2	3	2
circMYO9B_gene10435.2	MYO9B_gene10435	-	chr12	687413525	687388670	circexplorer2	find_circ2	ciri2	3	2	0	2	1	7	8	0	0	0	0	0	2	1	0	0	4	1
circFA13A_gene14866.2	FA13A_gene14866	+	chr1b	239526552	239584641	circexplorer2	find_circ2	ciri2	0	4	1	0	3	4	7	0	1	0	0	0	0	2	0	0	7	2
circTGFI1_gene52709	TGFI1_gene52709	+	chr7	616447440	616456280	circexplorer2	find_circ2	ciri2	0	0	1	2	3	5	8	0	0	0	3	1	0	1	2	4	1	0
circZBT46_gene50918	ZBT46_gene50918	+	chr7	128128899	128141983	circexplorer2	find_circ2	ciri2	0	0	2	1	0	2	9	0	0	0	2	7	0	3	1	1	3	0
circMCR_gene12794	MCR_gene12794	+	chr1a	690509393	690515634	circexplorer2	find_circ2	ciri2	0	1	0	6	0	3	10	0	0	0	1	0	2	0	2	2	4	0
circIRF2_gene12439.2	IRF2_gene12439	+	chr1a	487475528	487567062	circexplorer2	find_circ2	ciri2	1	0	1	2	5	3	4	0	1	0	2	4	0	0	4	1	3	0
circNA_gene9835	NA_gene9835	-	chr12	576343797	576324904	circexplorer2	find_circ2	ciri2	0	1	2	0	2	0	18	0	1	0	0	2	0	0	1	3	1	0
circK1468_gene20093	K1468_gene20093	-	chr2a	1119301445	1119133532	circexplorer2	find_circ2	ciri2	0	0	1	3	3	2	8	0	3	0	1	2	2	4	0	1	1	0
circPR40A_gene25743	PR40A_gene25743	-	chr3a	655632180	655594586	circexplorer2	find_circ2	ciri2	1	0	0	3	2	7	6	2	2	0	2	0	1	1	0	1	3	0
circUTP20_gene36089.1	UTP20_gene36089	+	chr4b	616011995	616049715	circexplorer2	find_circ2	ciri2	0	0	0	0	0	5	12	0	0	0	1	1	0	1	0	2	9	0
circF135A_gene39508	F135A_gene39508	+	chr5a	462702712	462742153	circexplorer2	find_circ2	ciri2	0	1	2	0	1	10	7	0	0	0	0	2	0	3	0	2	3	0
circTXD11_gene1253	TXD11_gene1253	-	chr10	251705417	251680466	circexplorer2	find_circ2	ciri2	0	1	2	0	0	8	16	0	0	0	0	0	1	0	0	1	2	0
circHNRL2_gene63990	HNRL2_gene63990	+	chr9	824074958	824076927	circexplorer2	find_circ2	ciri2	1	1	1	1	1	6	13	1	0	0	0	2	0	0	0	2	2	0
circPTK6_gene50859	PTK6_gene50859	-	chr7	116106334	116070582	circexplorer2	find_circ2	ciri2	0	2	1	2	2	0	18	1	0	0	0	1	0	0	0	1	3	0
circEMAL1_gene62283.1	EMAL1_gene62283	-	chr9	257559888	257547267	circexplorer2	find_circ2	ciri2	0	0	0	0	7	4	15	0	0	0	0	2	0	0	0	1	2	0
circIPPK_gene64441	IPPK_gene64441	+	chr9	944722899	944770612	circexplorer2	find_circ2	ciri2	3	1	8	1	3	3	0	0	0	0	0	0	0	0	0	6	6	0
circPTN13_gene14681.1	PTN13_gene14681	+	chr1b	161798994	161833390	circexplorer2	find_circ2	ciri2	0	1	9	3	4	3	0	0	0	0	0	0	0	0	0	2	9	0
circSDA1_gene14119	SDA1_gene14119	+	chr1b	45001530	45031868	circexplorer2	find_circ2	ciri2	0	2	3	1	0	5	13	0	0	0	0	0	2	1	0	0	4	0
circF120C_gene162	F120C_gene162	-	chr10	11065099	10974394	circexplorer2	find_circ2	ciri2	3	1	3	1	0	6	5	3	0	0	1	2	0	2	0	0	4	0
circPOL_KPBB_gene9211.1	POL_KPBB_gene9211	+	chr12	362818247	362868516	circexplorer2	find_circ2	ciri2	0	0	4	2	1	0	13	2	0	0	3	4	0	0	0	0	2	0
circRPGF3_gene33906	RPGF3_gene33906	+	chr4b	20180911	20337319	circexplorer2	find_circ2	ciri2	1	0	2	0	0	1	13	0	0	0	0	13	0	0	0	0	1	0
circRGRF2_gene16154	RGRF2_gene16154	-	chr1b	786063942	785993945	circexplorer2	find_circ2	ciri2	0	0	6	4	5	12	0	0	1	1	0	2	0	0	0	0	0	0
circMCF2L_gene58839	MCF2L_gene58839	+	chr8	817168434	817302041	circexplorer2	find_circ2	ciri2	1	0	2	2	0	0	25	0	0	0	0	0	0	0	1	0	0	0
circPTPRA_gene11369	PTPRA_gene11369	-	chr1a	95139322	95022186	circexplorer2	find_circ2	ciri2	0	2	0	0	0	15	13	0	1	0	0	0	0	0	0	0	0	0
circNAC1_gene40914.1	NAC1_gene40914	-	chr5b	78856086	78834595	circexplorer2	find_circ2	ciri2	0	0	0	0	0	0	0	0	0	0	29	0	0	2	0	0	0	0
circCD109_gene39582	CD109_gene39582	-	chr5a	478880754	478764532	circexplorer2	find_circ2	ciri2	0	0	2	2	5	0	22	0	0	0	0	0	0	0	0	0	0	0
circRELN_gene35267	RELN_gene35267	+	chr4b	329654366	329768882	circexplorer2	find_circ2	ciri2	0	0	0	0	0	0	31	0	0	0	0	0	0	0	0	0	0	0
circITIH3_gene64901.2	ITIH3_gene64901	+	chr9	1094371089	1094409802	circexplorer2	find_circ2	ciri2	0	0	0	0	0	0	31	0	0	0	0	0	0	0	0	0	0	0
circITIH3_gene64901.3	ITIH3_gene64901	+	chr9	1094143712	1094286213	circexplorer2	find_circ2	ciri2	0	0	0	0	0	0	31	0	0	0	0	0	0	0	0	0	0	0
circGYS2_gene36645	GYS2_gene36645	+	chr4b	863339381	863391560	circexplorer2	find_circ2	ciri2	0	0	0	0	0	0	31	0	0	0	0	0	0	0	0	0	0	0
circCO3_gene32722	CO3_gene32722	-	chr4a	628596430	628529078	circexplorer2	find_circ2	ciri2	0	0	0	0	0	0	31	0	0	0	0	0	0	0	0	0	0	0
circPOF1B_gene18771.1	POF1B_gene18771	-	chr2a	385969045	385949936	circexplorer2	find_circ2	ciri2	0	0	7	0	1	3	2	2	0	0	0	0	0	1	0	2	10	2
circDUS2L_gene9337.5	DUS2L_gene9337	+	chr12	439484400	439543668	circexplorer2	find_circ2	ciri2	2	0	2	0	4	3	4	0	0	1	0	1	0	1	1	0	10	1
circADAP1_gene33230	ADAP1_gene33230	+	chr4a	756168390	756168621	circexplorer2	find_circ2	ciri2	2	0	4	5	3	3	4	0	0	0	0	2	0	0	3	0	2	2
circGLCI1_gene3183	GLCI1_gene3183	-	chr10	950372614	950245464	circexplorer2	find_circ2	ciri2	0	2	0	0	0	11	5	0	0	0	1	0	0	1	1	7	2	0
circST1D1_gene52155	ST1D1_gene52155	+	chr7	492814039	492814418	circexplorer2	find_circ2	ciri2	0	1	2	0	0	7	1	0	0	0	3	4	0	0	1	1	10	0
circAPLF_gene42120	APLF_gene42120	-	chr5b	570884330	570739284	circexplorer2	find_circ2	ciri2	1	0	0	0	1	2	9	0	0	0	0	1	2	8	0	2	4	0
circPI3R6_gene54808	PI3R6_gene54808	-	chr7	1256366275	1256302491	circexplorer2	find_circ2	ciri2	0	0	0	5	0	4	8	0	0	0	0	5	2	1	0	2	3	0
circIRAK1_gene307	IRAK1_gene307	+	chr10	21767371	21767607	circexplorer2	find_circ2	ciri2	0	0	1	1	4	3	9	0	2	0	0	5	0	0	0	2	3	0
circHERC5_gene14876.2	HERC5_gene14876	-	chr1b	241204108	241103982	circexplorer2	find_circ2	ciri2	0	0	2	2	2	6	10	0	0	0	0	2	0	0	0	1	5	0
circEGFR_gene2931.2	EGFR_gene2931	-	chr10	847481905	847447314	circexplorer2	find_circ2	ciri2	2	1	1	3	2	0	17	0	0	0	0	0	0	0	0	2	2	0
circTXND9_gene59812	TXND9_gene59812	+	chr8	1116625080	1116642986	circexplorer2	find_circ2	ciri2	2	0	1	0	3	2	10	0	0	0	1	0	0	0	0	4	7	0
circRPGF6_gene53183	RPGF6_gene53183	+	chr7	752714246	752782699	circexplorer2	find_circ2	ciri2	0	0	2	0	0	8	12	2	1	0	1	0	0	1	1	0	2	0
circSYDE2_gene32067	SYDE2_gene32067	-	chr4a	407195492	407117630	circexplorer2	find_circ2	ciri2	0	0	0	0	0	5	6	3	2	2	1	0	1	4	0	0	6	0
circMCUB_gene13204	MCUB_gene13204	+	chr1a	902738235	902745179	circexplorer2	find_circ2	ciri2	0	1	1	1	4	5	8	0	0	0	0	0	3	3	0	0	4	0
circVAV3_gene31887	VAV3_gene31887	-	chr4a	344545130	344531702	circexplorer2	find_circ2	ciri2	0	0	4	3	0	0	13	0	3	0	2	0	0	2	0	0	3	0
circARHB_gene27709.2	ARHB_gene27709	+	chr3b	298098380	298127317	circexplorer2	find_circ2	ciri2	0	0	0	0	3	0	19	0	0	0	1	0	0	4	0	0	3	0
circDHX15_gene11828	DHX15_gene11828	-	chr1a	278236988	278203752	circexplorer2	find_circ2	ciri2	0	0	2	1	3	14	4	0	0	1	0	3	0	0	0	0	2	0
circNA_gene20294	NA_gene20294	-	chr2a	1225123709	1225047540	circexplorer2	find_circ2	ciri2	0	1	0	1	2	5	16	1	0	2	0	0	1	0	0	1	0	0
circC1TC_gene63617	C1TC_gene63617	+	chr9	714458158	714480197	circexplorer2	find_circ2	ciri2	0	0	2	0	0	1	21	2	0	0	0	0	2	0	2	0	0	0
circNCKPL_gene33980	NCKPL_gene33980	-	chr4b	31226570	31178945	circexplorer2	find_circ2	ciri2	0	0	0	2	1	0	21	0	0	0	0	5	0	0	1	0	0	0
circITIH3_gene64901.4	ITIH3_gene64901	+	chr9	1094338181	1094382357	circexplorer2	find_circ2	ciri2	0	0	0	0	0	0	26	0	0	0	0	0	1	3	0	0	0	0
circFHL2_gene59707	FHL2_gene59707	+	chr8	1078477366	1078477550	circexplorer2	find_circ2	ciri2	0	0	0	0	0	1	0	0	0	0	28	0	0	1	0	0	0	0
circSEZ6_gene24593	SEZ6_gene24593	+	chr3a	295194501	295200795	circexplorer2	find_circ2	ciri2	0	0	0	0	0	21	0	2	6	0	0	0	0	1	0	0	0	0
circTRPM3_gene15346.1	TRPM3_gene15346	+	chr1b	393892545	393963929	circexplorer2	find_circ2	ciri2	0	0	0	0	0	27	0	0	1	0	0	0	2	0	0	0	0	0
circITIH4_gene64900.3	ITIH4_gene64900	+	chr9	1093739218	1093749755	circexplorer2	find_circ2	ciri2	0	0	0	0	0	0	30	0	0	0	0	0	0	0	0	0	0	0
circWSDU1_gene27436	WSDU1_gene27436	+	chr3b	223786203	223839608	circexplorer2	find_circ2	ciri2	0	0	0	0	0	2	20	0	0	0	0	4	0	0	0	0	4	0
circAGRG2_gene58772	AGRG2_gene58772	-	chr8	793786934	793786323	circexplorer2	find_circ2	ciri2	0	0	2	0	3	12	0	0	0	0	2	0	0	0	0	0	11	0
circALG1_gene1564.1	ALG1_gene1564	+	chr10	353714176	353793953	circexplorer2	find_circ2	ciri2	0	0	2	0	0	11	17	0	0	0	0	0	0	0	0	0	0	0
circCYH2_CYH1_gene54050	CYH2_CYH1_gene54050	-	chr7	1019058911	1019053585	circexplorer2	find_circ2	ciri2	0	0	2	0	1	3	5	0	2	2	1	2	0	3	1	3	3	1
circTNR19_gene57650	TNR19_gene57650	+	chr8	269862683	269919613	circexplorer2	find_circ2	ciri2	1	0	0	0	3	2	0	3	0	0	1	0	0	3	7	1	7	1
circKINH_gene2686	KINH_gene2686	+	chr10	746093411	746093831	circexplorer2	find_circ2	ciri2	3	0	0	1	3	2	10	2	0	0	0	2	2	0	0	2	1	1
circRMP_gene9143.2	RMP_gene9143	-	chr12	333975824	333816406	circexplorer2	find_circ2	ciri2	3	0	0	0	3	2	7	1	0	0	1	0	0	3	1	0	7	1
circVPS54_gene41882	VPS54_gene41882	+	chr5b	466330481	466371663	circexplorer2	find_circ2	ciri2	0	0	0	0	3	0	11	6	0	0	0	0	3	3	1	0	0	2
circSOBP_gene39988.2	SOBP_gene39988	-	chr5a	697770573	697726919	circexplorer2	find_circ2	ciri2	0	0	0	2	2	2	2	0	4	0	2	2	1	1	2	4	5	0
circANTR2_gene62970.2	ANTR2_gene62970	-	chr9	494058544	493949556	circexplorer2	find_circ2	ciri2	0	0	0	1	0	3	18	0	0	0	2	0	0	0	1	2	2	0
circSMUF2_gene54349.1	SMUF2_gene54349	+	chr7	1112548089	1112557604	circexplorer2	find_circ2	ciri2	0	1	1	2	2	1	12	0	0	1	2	1	0	2	0	2	2	0
circMSRB3_gene35959	MSRB3_gene35959	+	chr4b	558119871	558214006	circexplorer2	find_circ2	ciri2	0	0	1	0	2	8	2	2	0	0	3	4	0	0	0	2	5	0
circUBP10_gene9731	UBP10_gene9731	+	chr12	539120573	539201403	circexplorer2	find_circ2	ciri2	0	0	1	0	2	6	6	2	1	0	0	3	0	0	0	6	2	0
circTOP2B_gene3550.1	TOP2B_gene3550	+	chr10	1062809983	1062812354	circexplorer2	find_circ2	ciri2	0	2	0	3	0	7	8	0	2	0	0	1	0	0	0	2	4	0
circCOR1C_gene6750	COR1C_gene6750	+	chr11	909805569	909807701	circexplorer2	find_circ2	ciri2	0	0	4	5	0	7	4	2	3	0	0	0	0	0	0	1	3	0
circTTYH2_gene54166	TTYH2_gene54166	-	chr7	1045932886	1045894464	circexplorer2	find_circ2	ciri2	2	2	1	4	2	4	0	1	0	0	0	1	2	4	1	0	5	0
circRL7_gene21829	RL7_gene21829	-	chr2b	335395673	335395463	circexplorer2	find_circ2	ciri2	1	0	0	0	2	1	11	1	0	0	3	6	0	0	3	0	1	0
circMBNL2_gene59486	MBNL2_gene59486	-	chr8	1029293287	1029292500	circexplorer2	find_circ2	ciri2	0	0	1	1	0	6	12	0	0	0	1	2	0	0	3	0	3	0
circTPST1_gene23931	TPST1_gene23931	+	chr3a	134748370	134749313	circexplorer2	find_circ2	ciri2	1	0	0	0	3	1	16	0	1	0	0	0	2	2	0	0	3	0
circSASH1_gene41170	SASH1_gene41170	-	chr5b	170828967	170703308	circexplorer2	find_circ2	ciri2	0	0	2	0	0	13	4	0	5	0	1	2	0	1	0	0	1	0
circPSIP1_gene13402	PSIP1_gene13402	+	chr1a	987462916	987463563	circexplorer2	find_circ2	ciri2	0	0	1	0	1	8	5	2	3	0	0	1	0	3	0	0	5	0
circGNPAT_gene40839	GNPAT_gene40839	+	chr5b	51063896	51157314	circexplorer2	find_circ2	ciri2	0	0	2	0	3	3	13	0	2	0	0	0	0	1	0	0	5	0
circULK2_gene24457	ULK2_gene24457	-	chr3a	263030321	262997032	circexplorer2	find_circ2	ciri2	0	0	0	1	0	7	9	0	0	2	4	3	0	0	0	0	3	0
circDEP1A_DEP1B_gene31791	DEP1A_DEP1B_gene31791	-	chr4a	289462374	289461535	circexplorer2	find_circ2	ciri2	0	0	1	1	0	3	8	4	0	0	3	5	0	0	0	0	4	0
circDOCK2_gene17416	DOCK2_gene17416	+	chr1b	1222394171	1222437051	circexplorer2	find_circ2	ciri2	1	0	0	0	2	0	21	0	0	0	1	3	0	0	0	0	1	0
circRYR2_gene41596	RYR2_gene41596	-	chr5b	326837997	326787253	circexplorer2	find_circ2	ciri2	0	1	0	0	1	11	0	0	7	1	0	0	2	2	3	1	0	0
circPAR12_gene37228	PAR12_gene37228	-	chr4b	1050660888	1050625704	circexplorer2	find_circ2	ciri2	0	0	3	0	0	5	15	0	0	0	0	3	0	1	0	2	0	0
circRPGF6_gene53183.1	RPGF6_gene53183	+	chr7	752598050	752649052	circexplorer2	find_circ2	ciri2	0	0	0	0	2	6	17	0	0	0	0	0	0	0	0	4	0	0
circDPYD_gene32257	DPYD_gene32257	+	chr4a	502433622	502461572	circexplorer2	find_circ2	ciri2	0	0	0	0	0	0	28	0	0	0	0	0	0	0	0	1	0	0
circAT133_gene4340	AT133_gene4340	+	chr11	95527751	95584041	circexplorer2	find_circ2	ciri2	0	1	2	2	2	3	14	0	2	0	2	0	0	1	0	0	0	0
circRELL2_FCSD1_gene53672	RELL2_FCSD1_gene53672	+	chr7	909867691	909883622	circexplorer2	find_circ2	ciri2	0	0	1	0	0	20	6	0	1	0	0	0	0	1	0	0	0	0
circCP3AL_gene912.3	CP3AL_gene912	+	chr10	134039885	134168051	circexplorer2	find_circ2	ciri2	0	0	0	0	0	0	29	0	0	0	0	0	0	0	0	0	0	0
circITIH3_gene64901.5	ITIH3_gene64901	+	chr9	1094075632	1094223454	circexplorer2	find_circ2	ciri2	0	0	0	0	0	0	29	0	0	0	0	0	0	0	0	0	0	0
circDUS2L_gene9337.6	DUS2L_gene9337	+	chr12	439484400	439647056	circexplorer2	find_circ2	ciri2	0	0	0	3	8	3	5	0	0	0	0	2	0	0	0	2	4	2
circAGRF5_gene38833	AGRF5_gene38833	-	chr5a	169686259	169633687	circexplorer2	find_circ2	ciri2	0	0	0	0	0	0	0	0	0	0	0	0	10	19	0	0	0	0
circMKNK2_gene10154	MKNK2_gene10154	+	chr12	655098093	655109675	circexplorer2	find_circ2	ciri2	1	0	2	0	0	6	8	0	0	0	0	0	0	0	2	2	6	1
circAMOT_gene18134	AMOT_gene18134	+	chr2a	125558553	125566153	circexplorer2	find_circ2	ciri2	4	0	2	0	3	1	4	1	1	1	1	2	0	1	0	0	5	2
circZN652_gene44560.1	ZN652_gene44560	-	chr6a	224194163	224104949	circexplorer2	find_circ2	ciri2	0	0	0	4	0	2	11	3	1	2	0	0	0	2	0	1	0	2
circHUWE1_gene146.4	HUWE1_gene146	-	chr10	9651211	9642467	circexplorer2	find_circ2	ciri2	0	0	1	3	0	7	10	2	0	0	0	0	0	0	1	1	3	0
circRPGF3_gene33906.1	RPGF3_gene33906	+	chr4b	20180911	20278012	circexplorer2	find_circ2	ciri2	0	1	3	0	0	0	8	0	0	0	0	9	0	0	1	1	5	0
circM4K3_gene40898.1	M4K3_gene40898	-	chr5b	74455478	74362875	circexplorer2	find_circ2	ciri2	1	0	0	0	1	10	4	3	0	0	1	0	0	0	1	2	5	0
circSENP3_gene7819	SENP3_gene7819	-	chr12	22234420	22225157	circexplorer2	find_circ2	ciri2	0	0	0	2	4	7	8	0	0	0	0	0	0	0	2	2	3	0
circDDX3_gene60210.1	DDX3_gene60210	+	chr8	1222498331	1222506525	circexplorer2	find_circ2	ciri2	1	0	0	3	3	0	6	6	0	0	0	5	0	1	0	2	1	0
circVASH1_gene62125	VASH1_gene62125	+	chr9	216576210	216581343	circexplorer2	find_circ2	ciri2	0	1	0	0	2	13	2	1	1	0	0	0	0	5	0	2	1	0
circCDS1_gene14635	CDS1_gene14635	+	chr1b	153342095	153417102	circexplorer2	find_circ2	ciri2	0	0	4	0	1	0	18	0	0	0	0	1	2	0	0	1	1	0
circRASA3_gene59422	RASA3_gene59422	-	chr8	969236129	969159818	circexplorer2	find_circ2	ciri2	0	0	0	0	0	3	16	0	0	0	0	7	0	0	0	1	1	0
circODO1_gene6120	ODO1_gene6120	+	chr11	725985318	726014368	circexplorer2	find_circ2	ciri2	0	0	4	1	3	3	8	0	0	0	2	0	0	0	0	2	5	0
circSTIM2_gene11872.1	STIM2_gene11872	+	chr1a	288665874	288781280	circexplorer2	find_circ2	ciri2	2	0	0	0	1	4	15	0	2	0	0	0	0	0	0	2	2	0
circEF2_gene10251	EF2_gene10251	-	chr12	668174478	668174082	circexplorer2	find_circ2	ciri2	0	0	1	0	0	4	12	0	0	0	1	1	1	2	2	0	4	0
circSOGA1_MTCL1_gene51794	SOGA1_MTCL1_gene51794	+	chr7	426683438	426804000	circexplorer2	find_circ2	ciri2	2	2	3	1	0	2	9	0	0	0	1	3	0	1	1	0	3	0
circNCOA1_gene42664.1	NCOA1_gene42664	+	chr5b	798692746	798717369	circexplorer2	find_circ2	ciri2	0	0	1	0	0	6	11	0	0	2	0	3	2	0	2	0	1	0
circWBP4_gene58081	WBP4_gene58081	-	chr8	427656493	427586070	circexplorer2	find_circ2	ciri2	0	0	5	0	6	6	6	0	0	0	1	2	0	0	1	0	1	0
circDERL1_gene22391	DERL1_gene22391	-	chr2b	577939570	577920301	circexplorer2	find_circ2	ciri2	0	0	1	0	2	4	11	2	2	0	0	1	2	2	0	0	1	0
circPO2F1_gene56850	PO2F1_gene56850	+	chr8	71480352	71548358	circexplorer2	find_circ2	ciri2	2	0	0	0	0	9	6	0	2	0	0	3	0	1	0	0	5	0
circLORF2_CPNE8_gene34986	LORF2_CPNE8_gene34986	+	chr4b	238492559	238626644	circexplorer2	find_circ2	ciri2	0	1	1	0	2	4	8	0	1	0	7	0	0	0	0	0	4	0
circSUCO_gene32516.1	SUCO_gene32516	+	chr4a	589453252	589488169	circexplorer2	find_circ2	ciri2	0	0	0	0	0	8	11	3	0	0	0	0	0	0	0	0	6	0
circPARD3_gene2655	PARD3_gene2655	+	chr10	734559008	734608590	circexplorer2	find_circ2	ciri2	2	0	0	0	0	6	14	0	2	0	0	1	1	0	1	1	0	0
circBAHD1_gene62007.1	BAHD1_gene62007	+	chr9	195806554	195890258	circexplorer2	find_circ2	ciri2	0	2	2	2	2	3	10	0	0	0	2	1	0	2	0	2	0	0
circPON2_gene3216	PON2_gene3216	+	chr10	964590662	964670512	circexplorer2	find_circ2	ciri2	0	0	0	0	0	0	28	0	0	0	0	0	0	0	0	0	0	0
circALBU_gene14798.1	ALBU_gene14798	+	chr1b	219344072	219352780	circexplorer2	find_circ2	ciri2	0	0	0	0	0	0	28	0	0	0	0	0	0	0	0	0	0	0
circLIPB1_gene36556	LIPB1_gene36556	-	chr4b	823336817	823299958	circexplorer2	find_circ2	ciri2	0	0	2	0	2	7	9	0	0	0	0	0	0	0	0	0	8	0
circVIGLN_gene4943	VIGLN_gene4943	+	chr11	353519960	353533385	circexplorer2	find_circ2	ciri2	0	0	0	0	0	0	0	0	0	0	0	15	0	0	0	0	13	0
circFGGY_gene31672	FGGY_gene31672	+	chr4a	251302107	251487135	circexplorer2	find_circ2	ciri2	0	0	0	0	0	5	23	0	0	0	0	0	0	0	0	0	0	0
circAKD1B_gene16274	AKD1B_gene16274	+	chr1b	823312984	823412939	circexplorer2	find_circ2	ciri2	0	0	4	5	1	5	0	0	0	0	0	0	0	1	1	3	6	1
circTTC37_gene16004.1	TTC37_gene16004	+	chr1b	701644866	701749198	circexplorer2	find_circ2	ciri2	0	0	3	0	0	8	7	0	0	0	0	0	0	1	2	0	2	4
circHPCL1_gene39058	HPCL1_gene39058	-	chr5a	280931540	280826986	circexplorer2	find_circ2	ciri2	0	0	0	1	2	8	11	0	0	0	1	0	0	0	0	0	2	2
circRUBIC_gene4058	RUBIC_gene4058	-	chr11	32505005	32497683	circexplorer2	find_circ2	ciri2	0	2	2	2	2	5	5	0	0	0	0	2	0	4	0	2	0	1
circSF01_gene62655	SF01_gene62655	+	chr9	404394516	404395382	circexplorer2	find_circ2	ciri2	0	0	2	0	0	7	8	1	1	0	0	0	1	4	0	0	0	3
circSETD5_gene65339	SETD5_gene65339	-	chr9	1198370120	1198366405	circexplorer2	find_circ2	ciri2	1	0	0	0	0	0	15	0	0	0	0	3	0	2	4	1	1	0
circSUGP2_gene15671	SUGP2_gene15671	+	chr1b	512498667	512516319	circexplorer2	find_circ2	ciri2	0	2	0	0	3	2	6	3	1	2	0	3	2	0	1	1	1	0
circZMYM3_gene17780	ZMYM3_gene17780	+	chr2a	45615990	45650466	circexplorer2	find_circ2	ciri2	0	0	0	0	0	6	7	1	2	1	0	2	1	0	1	1	5	0
circMY18B_gene6679	MY18B_gene6679	-	chr11	886235624	886206381	circexplorer2	find_circ2	ciri2	2	1	0	0	0	2	0	2	0	0	3	0	0	0	1	5	11	0
circRBM25_gene61597	RBM25_gene61597	+	chr9	52803744	52803992	circexplorer2	find_circ2	ciri2	0	0	0	0	4	5	4	0	0	0	0	1	1	3	0	8	1	0
circSPPL3_gene7042	SPPL3_gene7042	-	chr11	971277951	971272636	circexplorer2	find_circ2	ciri2	0	2	2	2	2	1	5	1	3	0	0	0	1	4	0	2	2	0
circRBM40_gene31877	RBM40_gene31877	+	chr4a	325456119	325496684	circexplorer2	find_circ2	ciri2	0	0	3	0	0	6	5	1	0	0	0	0	0	3	0	3	6	0
circAKA12_gene41817	AKA12_gene41817	+	chr5b	435351014	435357422	circexplorer2	find_circ2	ciri2	0	0	0	0	1	12	2	0	6	0	1	2	0	0	0	2	1	0
circKMT2C_gene2500.1	KMT2C_gene2500	-	chr10	647867449	647770710	circexplorer2	find_circ2	ciri2	1	0	0	1	0	2	14	1	1	0	0	2	0	0	0	1	4	0
circYG31B_PACS1_gene62770	YG31B_PACS1_gene62770	+	chr9	433132665	433236430	circexplorer2	find_circ2	ciri2	0	1	0	2	1	6	4	0	4	0	0	0	0	0	0	2	7	0
circAT2A2_gene6843	AT2A2_gene6843	-	chr11	938889297	938816686	circexplorer2	find_circ2	ciri2	0	0	1	0	2	10	9	0	0	0	0	0	0	1	1	0	3	0
circABCD1_gene239	ABCD1_gene239	+	chr10	16389740	16391949	circexplorer2	find_circ2	ciri2	0	1	2	0	0	5	10	0	0	0	0	2	0	3	1	0	3	0
circZN638_gene11249.3	ZN638_gene11249	-	chr1a	69675797	69672521	circexplorer2	find_circ2	ciri2	0	0	4	1	3	1	7	1	1	0	1	0	4	0	3	0	1	0
circELL2_gene15993	ELL2_gene15993	+	chr1b	698741877	698780212	circexplorer2	find_circ2	ciri2	0	3	0	0	1	3	13	0	0	0	0	0	0	0	2	0	5	0
circPOL_LIN1_gene51919.2	POL_LIN1_gene51919	+	chr7	443099245	443103569	circexplorer2	find_circ2	ciri2	0	0	0	1	0	4	9	0	6	0	0	2	0	0	1	0	4	0
circGDS1_gene13757	GDS1_gene13757	-	chr1a	1108754545	1108635034	circexplorer2	find_circ2	ciri2	0	0	0	0	0	8	9	2	0	0	0	0	0	0	1	0	7	0
circMTMRD_gene28144	MTMRD_gene28144	-	chr3b	438302184	438287774	circexplorer2	find_circ2	ciri2	0	0	0	0	1	3	11	0	0	0	0	7	1	3	0	0	1	0
circWDR75_gene24989.2	WDR75_gene24989	+	chr3a	395838841	395864457	circexplorer2	find_circ2	ciri2	0	0	0	2	4	1	8	3	0	0	1	0	2	1	0	0	5	0
circSOS1_gene41050	SOS1_gene41050	+	chr5b	146434592	146515205	circexplorer2	find_circ2	ciri2	0	2	2	0	3	5	7	1	0	0	1	1	0	2	0	0	3	0
circTCPA_gene41037	TCPA_gene41037	+	chr5b	138741354	138742707	circexplorer2	find_circ2	ciri2	1	0	6	0	3	0	7	0	0	0	4	3	0	2	0	0	1	0
circUTRO_gene40150	UTRO_gene40150	-	chr5a	771848951	771829189	circexplorer2	find_circ2	ciri2	0	2	0	0	0	5	9	0	2	0	0	2	0	1	0	0	6	0
circKCC4_gene15882	KCC4_gene15882	-	chr1b	614667093	614615132	circexplorer2	find_circ2	ciri2	0	0	0	0	1	8	0	0	10	0	0	4	0	3	0	0	1	0
circNRDC_gene31502	NRDC_gene31502	-	chr4a	199158649	199158069	circexplorer2	find_circ2	ciri2	0	0	3	0	4	8	4	0	0	0	0	1	0	3	0	0	4	0
circTPC10_gene56575	TPC10_gene56575	+	chr8	18800351	18802179	circexplorer2	find_circ2	ciri2	0	0	0	0	0	3	17	3	0	0	0	0	0	3	0	0	1	0
circZN521_gene21349	ZN521_gene21349	-	chr2b	111210176	111142996	circexplorer2	find_circ2	ciri2	0	1	0	0	0	7	1	0	5	0	1	0	1	0	0	0	11	0
circGSAP_gene35163	GSAP_gene35163	-	chr4b	303392046	303320512	circexplorer2	find_circ2	ciri2	0	0	0	1	1	2	16	0	0	0	2	0	2	0	0	0	3	0
circNT5D2_gene292	NT5D2_gene292	-	chr10	20194220	20184055	circexplorer2	find_circ2	ciri2	0	0	0	1	1	3	17	0	0	0	0	0	1	0	0	0	4	0
circTBC8B_gene18345	TBC8B_gene18345	+	chr2a	209938940	209983978	circexplorer2	find_circ2	ciri2	2	0	0	0	1	5	15	0	0	0	2	1	0	0	0	0	1	0
circANTR2_gene62970.3	ANTR2_gene62970	-	chr9	493725957	493671506	circexplorer2	find_circ2	ciri2	0	1	0	0	0	1	23	0	0	0	0	0	0	0	0	0	2	0
circK1958_gene13650	K1958_gene13650	+	chr1a	1081680986	1081743076	circexplorer2	find_circ2	ciri2	0	0	0	0	1	7	13	0	0	0	0	1	0	0	0	0	5	0
circNA_gene51673	NA_gene51673	-	chr7	384550547	384453578	circexplorer2	find_circ2	ciri2	0	0	0	0	3	5	9	0	5	0	0	0	0	0	0	0	5	0
circTCRG1_gene53075	TCRG1_gene53075	-	chr7	711145298	711093768	circexplorer2	find_circ2	ciri2	0	0	0	5	1	9	7	1	0	0	0	1	0	2	0	1	0	0
circTMTC2_gene36420	TMTC2_gene36420	+	chr4b	757964163	758021253	circexplorer2	find_circ2	ciri2	0	0	1	2	5	4	5	0	5	0	0	0	3	0	0	2	0	0
circCP2D3_gene33152	CP2D3_gene33152	-	chr4a	731470714	731466944	circexplorer2	find_circ2	ciri2	0	0	0	0	1	0	23	1	0	0	0	0	1	0	0	1	0	0
circVCO31_gene34695	VCO31_gene34695	+	chr4b	174689533	174699098	circexplorer2	find_circ2	ciri2	0	0	0	0	0	0	23	1	0	2	0	0	0	1	0	0	0	0
circSRS11_gene31806.1	SRS11_gene31806	+	chr4a	296324394	296328879	circexplorer2	find_circ2	ciri2	3	1	0	1	3	12	4	0	0	0	0	1	2	0	0	0	0	0
circMCTP1_gene16010	MCTP1_gene16010	+	chr1b	705082308	705113258	circexplorer2	find_circ2	ciri2	0	0	0	1	1	10	4	0	11	0	0	0	0	0	0	0	0	0
circCFAH_gene32301.1	CFAH_gene32301	+	chr4a	534487461	534571941	circexplorer2	find_circ2	ciri2	0	0	0	0	0	0	27	0	0	0	0	0	0	0	0	0	0	0
circMGA_gene34983.1	MGA_gene34983	+	chr4b	236303732	236418991	circexplorer2	find_circ2	ciri2	0	0	0	0	0	0	27	0	0	0	0	0	0	0	0	0	0	0
circCP3AL_gene912.4	CP3AL_gene912	+	chr10	134039885	134105380	circexplorer2	find_circ2	ciri2	0	0	0	0	0	0	27	0	0	0	0	0	0	0	0	0	0	0
circCP2AA_CP2C8_CP2G1_gene63817	CP2AA_CP2C8_CP2G1_gene63817	+	chr9	777062188	777257494	circexplorer2	find_circ2	ciri2	0	0	0	0	0	0	27	0	0	0	0	0	0	0	0	0	0	0
circTR150_gene27843.1	TR150_gene27843	-	chr3b	347499080	347495930	circexplorer2	find_circ2	ciri2	0	0	2	0	0	4	7	0	0	0	0	4	0	0	0	2	8	0
circTNPO2_gene32624	TNPO2_gene32624	+	chr4a	612918796	612919421	circexplorer2	find_circ2	ciri2	0	0	2	0	4	6	0	0	3	0	0	4	0	2	2	0	4	0
circALBU_gene14799	ALBU_gene14799	+	chr1b	219509955	219515920	circexplorer2	find_circ2	ciri2	0	0	0	0	0	0	27	0	0	0	0	0	0	0	0	0	0	0
circMRE11_gene57375	MRE11_gene57375	-	chr8	171116034	171088770	circexplorer2	find_circ2	ciri2	2	0	0	3	1	3	4	1	1	0	0	0	0	0	3	3	4	1
circPCAT2_gene9322.2	PCAT2_gene9322	+	chr12	433281854	433286426	circexplorer2	find_circ2	ciri2	0	0	0	2	6	2	10	0	0	0	0	1	0	0	2	0	1	2
circSNRK_gene3472.1	SNRK_gene3472	+	chr10	1042056016	1042095119	circexplorer2	find_circ2	ciri2	0	0	2	0	3	4	0	1	0	0	4	2	1	2	0	0	5	2
circPYR1_gene42850.2	PYR1_gene42850	+	chr5b	844940419	844941155	circexplorer2	find_circ2	ciri2	0	0	0	2	2	1	3	4	0	0	1	3	2	2	2	1	3	0
circSCF_gene35312	SCF_gene35312	-	chr4b	363924543	363867765	circexplorer2	find_circ2	ciri2	0	0	3	0	0	5	0	2	0	0	3	0	1	2	1	4	5	0
circSOBP_gene39988.3	SOBP_gene39988	-	chr5a	697748488	697726919	circexplorer2	find_circ2	ciri2	0	1	0	0	4	4	1	1	0	1	0	0	2	8	1	2	1	0
circCYTM_CATF_gene62931	CYTM_CATF_gene62931	+	chr9	478652237	478743116	circexplorer2	find_circ2	ciri2	4	4	0	0	2	5	0	0	0	0	0	0	1	1	1	4	4	0
circTNKS1_gene14745	TNKS1_gene14745	+	chr1b	192251074	192378816	circexplorer2	find_circ2	ciri2	0	2	2	0	0	3	6	0	0	0	0	1	0	2	3	1	6	0
circCOBA2_gene32729	COBA2_gene32729	+	chr4a	632039607	632050690	circexplorer2	find_circ2	ciri2	2	0	1	0	1	3	1	3	0	0	0	0	0	3	2	1	9	0
circFGD4_gene36976.1	FGD4_gene36976	-	chr4b	992906316	992901632	circexplorer2	find_circ2	ciri2	0	0	0	0	4	3	9	0	1	0	0	1	0	0	1	1	6	0
circAT7L1_HARB1_gene34918	AT7L1_HARB1_gene34918	-	chr4b	212498201	212478670	circexplorer2	find_circ2	ciri2	0	1	0	0	2	2	5	0	0	0	0	3	0	0	2	4	7	0
circGPCP1_gene41967	GPCP1_gene41967	-	chr5b	498258952	498111470	circexplorer2	find_circ2	ciri2	0	0	2	0	2	6	10	1	0	0	0	0	0	0	1	1	3	0
circRGS3_gene43694	RGS3_gene43694	-	chr6a	60266049	60256842	circexplorer2	find_circ2	ciri2	0	0	1	0	4	2	1	0	1	0	1	0	2	1	0	7	6	0
circFXRD1_gene26677	FXRD1_gene26677	+	chr3b	18547979	18611115	circexplorer2	find_circ2	ciri2	0	0	2	0	1	8	6	0	0	0	0	1	0	4	0	1	3	0
circROCK2_gene39021	ROCK2_gene39021	+	chr5a	270700425	270748091	circexplorer2	find_circ2	ciri2	0	0	0	0	0	3	12	0	3	0	0	2	1	0	0	2	3	0
circRUFY1_gene53383	RUFY1_gene53383	+	chr7	822733266	822873602	circexplorer2	find_circ2	ciri2	0	0	2	6	0	8	4	0	0	0	0	2	0	0	0	3	1	0
circAHR_gene25414	AHR_gene25414	+	chr3a	540112948	540114901	circexplorer2	find_circ2	ciri2	0	1	0	0	0	8	6	2	0	0	2	0	0	0	0	1	6	0
circNEUL4_gene7880	NEUL4_gene7880	-	chr12	28403659	28397887	circexplorer2	find_circ2	ciri2	0	3	0	2	1	3	8	0	0	0	3	0	0	0	0	2	4	0
circZN300_ZN132_ZNF19_gene1919	ZN300_ZN132_ZNF19_gene1919	-	chr10	459581812	459567514	circexplorer2	find_circ2	ciri2	0	0	2	0	1	2	8	0	3	0	0	0	0	0	0	4	6	0
circMICA3_gene37199	MICA3_gene37199	-	chr4b	1044633441	1044615907	circexplorer2	find_circ2	ciri2	1	0	1	0	2	3	0	0	2	0	7	0	0	1	3	0	6	0
circSTON2_gene62216	STON2_gene62216	-	chr9	232611654	232609837	circexplorer2	find_circ2	ciri2	1	0	0	0	4	7	4	0	0	0	0	4	2	0	1	0	3	0
circAT11C_gene18479	AT11C_gene18479	-	chr2a	294614618	294528248	circexplorer2	find_circ2	ciri2	0	0	1	0	7	4	10	0	0	0	0	0	0	0	1	0	3	0
circPRP39_gene61834.1	PRP39_gene61834	-	chr9	115015913	115015729	circexplorer2	find_circ2	ciri2	1	1	0	1	5	0	4	1	0	0	2	0	0	0	0	0	11	0
circSMUF2_gene54349.2	SMUF2_gene54349	+	chr7	1112548089	1112678403	circexplorer2	find_circ2	ciri2	0	0	0	0	1	2	18	0	0	0	0	0	0	0	4	0	1	0
circNUP98_gene60942	NUP98_gene60942	-	chr8	1505623171	1505622431	circexplorer2	find_circ2	ciri2	0	0	1	2	4	0	8	0	0	0	0	0	0	0	2	0	9	0
circCP2DF_CP2D3_CP2D4_CP2DJ_gene33140	CP2DF_CP2D3_CP2D4_CP2DJ_gene33140	+	chr4a	728676704	728768296	circexplorer2	find_circ2	ciri2	0	0	0	0	0	1	23	0	0	0	0	0	0	0	0	0	2	0
circCUL9_gene38230.1	CUL9_gene38230	+	chr5a	13053959	13056425	circexplorer2	find_circ2	ciri2	0	0	1	0	5	4	8	1	0	0	1	3	0	1	0	0	2	0
circCRCM_gene15852	CRCM_gene15852	+	chr1b	608443196	608490002	circexplorer2	find_circ2	ciri2	0	0	4	0	0	4	6	0	0	0	0	8	0	0	0	0	4	0
circEVA1C_gene60518	EVA1C_gene60518	-	chr8	1388064047	1387996056	circexplorer2	find_circ2	ciri2	0	0	1	0	2	15	2	0	0	0	3	0	0	0	0	0	3	0
circNCOA5_gene51223	NCOA5_gene51223	-	chr7	192687693	192684952	circexplorer2	find_circ2	ciri2	0	1	0	2	2	2	9	2	0	0	0	1	0	1	4	2	0	0
circHUWE1_gene146.5	HUWE1_gene146	-	chr10	9432526	9432045	circexplorer2	find_circ2	ciri2	0	1	0	1	0	2	11	2	1	0	1	0	0	2	3	2	0	0
circFA53A_gene11550.1	FA53A_gene11550	-	chr1a	156324147	156321884	circexplorer2	find_circ2	ciri2	0	0	0	0	2	0	5	8	0	0	1	7	0	0	2	1	0	0
circPPIG_gene6825	PPIG_gene6825	+	chr11	935144395	935145831	circexplorer2	find_circ2	ciri2	0	0	0	2	1	2	3	4	2	0	2	2	1	5	2	0	0	0
circEIF3E_gene22256	EIF3E_gene22256	-	chr2b	505042922	505028810	circexplorer2	find_circ2	ciri2	0	0	0	1	1	3	11	0	0	1	0	3	1	2	3	0	0	0
circRARA_gene44264	RARA_gene44264	+	chr6a	166977448	166978213	circexplorer2	find_circ2	ciri2	0	0	4	0	2	6	6	0	2	0	2	1	0	2	1	0	0	0
circUSPL1_gene57733	USPL1_gene57733	+	chr8	298340831	298467902	circexplorer2	find_circ2	ciri2	0	0	0	2	1	11	7	0	0	2	0	0	0	0	3	0	0	0
circMCF2L_gene58839.1	MCF2L_gene58839	+	chr8	817168434	817234393	circexplorer2	find_circ2	ciri2	0	2	1	0	0	0	18	2	0	0	0	2	1	0	0	0	0	0
circSO1A4_SO1A2_gene36654.1	SO1A4_SO1A2_gene36654	-	chr4b	866501048	866401696	circexplorer2	find_circ2	ciri2	0	0	0	0	0	0	26	0	0	0	0	0	0	0	0	0	0	0
circC356_CP3AL_gene914.4	C356_CP3AL_gene914	+	chr10	134527854	134707002	circexplorer2	find_circ2	ciri2	0	0	0	0	0	0	26	0	0	0	0	0	0	0	0	0	0	0
circTRDN_gene40455.1	TRDN_gene40455	-	chr5a	928866684	928852133	circexplorer2	find_circ2	ciri2	0	0	0	0	2	0	0	0	0	0	5	0	0	3	2	5	9	0
circPOL3_gene15831	POL3_gene15831	+	chr1b	597112873	597149102	circexplorer2	find_circ2	ciri2	0	0	0	3	4	3	6	0	3	0	3	0	0	0	0	0	4	0
circPRP39_gene61834.2	PRP39_gene61834	-	chr9	115197160	115167994	circexplorer2	find_circ2	ciri2	0	0	0	0	0	7	16	0	0	0	0	0	0	0	0	0	3	0
circHARB1_DYH3_gene35438.1	HARB1_DYH3_gene35438	+	chr4b	414280823	414392533	circexplorer2	find_circ2	ciri2	0	0	0	0	0	26	0	0	0	0	0	0	0	0	0	0	0	0
circNCKX4_gene62412	NCKX4_gene62412	-	chr9	312627238	312553903	circexplorer2	find_circ2	ciri2	0	0	0	0	0	15	0	0	11	0	0	0	0	0	0	0	0	0
circSRBS2_gene12412	SRBS2_gene12412	+	chr1a	481180688	481367402	circexplorer2	find_circ2	ciri2	0	0	0	0	0	0	0	0	0	0	26	0	0	0	0	0	0	0
circCP2F2_gene63831.2	CP2F2_gene63831	+	chr9	781042280	781122658	circexplorer2	find_circ2	ciri2	0	0	0	0	0	0	26	0	0	0	0	0	0	0	0	0	0	0
circRIN3_gene62407	RIN3_gene62407	-	chr9	311099401	311027937	circexplorer2	find_circ2	ciri2	2	0	1	0	1	0	3	0	0	0	1	3	0	0	1	5	7	1
circFARP1_gene58452	FARP1_gene58452	+	chr8	678311591	678379145	circexplorer2	find_circ2	ciri2	0	0	0	2	1	5	3	1	0	0	0	1	3	1	0	3	3	2
circMF14A_gene15532	MF14A_gene15532	-	chr1b	476909708	476801843	circexplorer2	find_circ2	ciri2	2	0	2	0	3	6	3	1	0	0	1	2	0	0	2	0	2	1
circPERQ1_gene7855.1	PERQ1_gene7855	+	chr12	25824423	25868267	circexplorer2	find_circ2	ciri2	1	0	0	0	0	2	10	0	2	0	4	0	0	0	2	0	2	2
circF135A_gene39508.1	F135A_gene39508	+	chr5a	462557875	462673197	circexplorer2	find_circ2	ciri2	0	0	4	1	1	11	0	0	1	0	0	0	2	1	0	2	0	2
circPAN3_gene57711	PAN3_gene57711	+	chr8	288899398	289018631	circexplorer2	find_circ2	ciri2	0	2	0	0	0	8	8	0	2	0	0	0	0	0	0	2	0	3
circTOP2B_gene3550.2	TOP2B_gene3550	+	chr10	1062809983	1062827005	circexplorer2	find_circ2	ciri2	0	0	1	1	1	11	3	1	0	2	0	1	1	0	2	0	0	1
circVASH2_gene42430	VASH2_gene42430	+	chr5b	699942102	699981876	circexplorer2	find_circ2	ciri2	0	0	0	0	4	3	4	0	2	0	2	0	2	0	2	2	4	0
circDYR1A_gene57240	DYR1A_gene57240	-	chr8	134939780	134900150	circexplorer2	find_circ2	ciri2	0	0	2	1	0	5	10	0	0	0	0	0	1	0	2	2	2	0
circRTJK_gene17350	RTJK_gene17350	+	chr1b	1209351555	1209366643	circexplorer2	find_circ2	ciri2	0	0	0	0	1	2	7	1	0	2	0	2	7	1	0	1	1	0
circS4A4_gene53363	S4A4_gene53363	-	chr7	819830194	819783157	circexplorer2	find_circ2	ciri2	2	0	2	0	0	1	0	0	0	0	0	0	1	6	0	4	9	0
circLORF2_IDUA_gene14489	LORF2_IDUA_gene14489	+	chr1b	95217457	95371799	circexplorer2	find_circ2	ciri2	0	0	1	0	0	5	8	2	0	0	0	1	0	1	0	1	6	0
circLRCH3_gene3979.1	LRCH3_gene3979	+	chr11	24170012	24211462	circexplorer2	find_circ2	ciri2	0	0	0	2	2	3	7	0	0	0	0	1	0	2	0	2	6	0
circPKD1_gene673	PKD1_gene673	+	chr10	76196382	76212635	circexplorer2	find_circ2	ciri2	0	1	2	4	2	8	0	0	1	0	1	0	0	1	0	2	3	0
circCENPC_gene14723	CENPC_gene14723	+	chr1b	172252064	172287276	circexplorer2	find_circ2	ciri2	2	0	2	0	0	1	9	0	0	0	3	5	0	0	0	1	2	0
circM4K2_gene62653	M4K2_gene62653	+	chr9	403860692	403862274	circexplorer2	find_circ2	ciri2	0	0	0	2	3	2	10	0	1	0	0	1	0	0	0	4	2	0
circFBXW8_gene6415	FBXW8_gene6415	-	chr11	812132785	812064082	circexplorer2	find_circ2	ciri2	0	0	0	1	0	7	9	1	0	0	0	1	0	0	0	2	4	0
circPGAM5_gene7381	PGAM5_gene7381	-	chr11	1014456672	1014452128	circexplorer2	find_circ2	ciri2	0	2	0	0	0	7	4	2	2	0	0	0	0	0	0	3	5	0
circTARSH_gene58936	TARSH_gene58936	+	chr8	861734779	861744510	circexplorer2	find_circ2	ciri2	2	0	2	1	4	5	0	0	0	0	0	0	0	0	0	3	8	0
circWNT11_gene60762	WNT11_gene60762	+	chr8	1454713639	1454799587	circexplorer2	find_circ2	ciri2	0	0	1	0	0	0	2	0	0	0	0	0	0	2	3	0	17	0
circRAVR2_gene31726.1	RAVR2_gene31726	+	chr4a	272655423	272823602	circexplorer2	find_circ2	ciri2	2	2	0	1	3	6	5	0	0	0	0	2	0	0	3	0	1	0
circLEPR_gene31743	LEPR_gene31743	+	chr4a	276762990	276801520	circexplorer2	find_circ2	ciri2	0	1	0	0	1	13	0	0	0	0	0	3	0	0	1	0	6	0
circMBD1_gene506	MBD1_gene506	+	chr10	40179732	40282320	circexplorer2	find_circ2	ciri2	0	0	0	0	4	0	11	0	0	0	1	0	0	0	2	0	7	0
circSUCO_gene32516.2	SUCO_gene32516	+	chr4a	589436252	589529937	circexplorer2	find_circ2	ciri2	0	2	3	0	0	5	5	0	1	0	0	0	0	0	2	0	7	0
circTYDP1_gene62427	TYDP1_gene62427	+	chr9	316169620	316203648	circexplorer2	find_circ2	ciri2	1	2	3	0	1	0	4	5	0	0	1	0	1	3	0	0	4	0
circARRD2_gene10422	ARRD2_gene10422	-	chr12	685457578	685452458	circexplorer2	find_circ2	ciri2	0	0	0	0	0	6	14	0	0	0	0	0	2	1	0	0	2	0
circCNNM3_gene6226	CNNM3_gene6226	-	chr11	747146259	747144730	circexplorer2	find_circ2	ciri2	0	0	0	1	4	2	8	0	0	0	0	1	0	5	0	0	4	0
circARBK1_gene30956	ARBK1_gene30956	+	chr4a	38521086	38525218	circexplorer2	find_circ2	ciri2	0	0	0	0	0	1	19	0	0	0	0	2	1	0	0	0	2	0
circZN679_LORF2_Z585A_gene2063	ZN679_LORF2_Z585A_gene2063	+	chr10	495747017	495776332	circexplorer2	find_circ2	ciri2	0	0	0	0	3	3	9	2	0	0	0	0	2	0	0	0	6	0
circNISCH_gene65418.1	NISCH_gene65418	+	chr9	1208577372	1208609596	circexplorer2	find_circ2	ciri2	0	0	0	0	4	6	10	0	0	2	0	1	0	0	0	0	2	0
circKPCD_gene64891.2	KPCD_gene64891	-	chr9	1090014937	1089987059	circexplorer2	find_circ2	ciri2	0	0	1	1	3	1	19	0	0	0	0	0	0	0	0	0	0	0
circS26A5_gene35271	S26A5_gene35271	+	chr4b	330674476	330744654	circexplorer2	find_circ2	ciri2	1	0	3	0	0	2	17	0	0	0	1	1	0	0	0	0	0	0
circBRWD3_gene18689	BRWD3_gene18689	-	chr2a	366348081	366335033	circexplorer2	find_circ2	ciri2	3	2	4	0	0	2	10	0	0	0	0	0	0	1	0	3	0	0
circCD109_gene39582.1	CD109_gene39582	-	chr5a	478727588	478707245	circexplorer2	find_circ2	ciri2	0	0	0	0	4	0	19	0	0	0	0	0	0	0	2	0	0	0
circTM181_gene41355	TM181_gene41355	-	chr5b	223440654	223430530	circexplorer2	find_circ2	ciri2	2	0	2	1	0	5	7	0	0	0	0	2	2	4	0	0	0	0
circMSI1H_gene7017	MSI1H_gene7017	-	chr11	968578505	968576383	circexplorer2	find_circ2	ciri2	0	0	0	0	0	17	1	1	2	0	0	0	1	3	0	0	0	0
circMSI2H_gene24213	MSI2H_gene24213	+	chr3a	207405093	207441757	circexplorer2	find_circ2	ciri2	0	0	0	0	0	18	3	0	0	0	2	0	0	0	0	0	2	0
circTGM3_gene51439	TGM3_gene51439	-	chr7	295133044	295104289	circexplorer2	find_circ2	ciri2	0	0	0	0	0	0	25	0	0	0	0	0	0	0	0	0	0	0
circCP2F2_gene63831.3	CP2F2_gene63831	+	chr9	781014752	781122658	circexplorer2	find_circ2	ciri2	0	0	0	0	0	0	25	0	0	0	0	0	0	0	0	0	0	0
circUBP28_gene27106.1	UBP28_gene27106	+	chr3b	114476764	114492765	circexplorer2	find_circ2	ciri2	0	0	0	1	0	0	5	0	0	0	0	0	2	2	1	4	7	2
circTRDN_gene40455.2	TRDN_gene40455	-	chr5a	928389851	928322118	circexplorer2	find_circ2	ciri2	0	0	0	1	1	0	0	4	0	2	0	0	0	0	2	4	8	2
circZDHC5_gene30787	ZDHC5_gene30787	-	chr4a	17403160	17402286	circexplorer2	find_circ2	ciri2	0	0	2	0	4	3	5	0	0	1	0	0	4	0	0	2	2	1
circEYA3_gene25822.2	EYA3_gene25822	-	chr3a	708289189	708191367	circexplorer2	find_circ2	ciri2	0	0	0	0	1	10	2	0	2	0	1	4	0	0	0	2	1	1
circDUS2L_gene9337.7	DUS2L_gene9337	+	chr12	439478312	439505824	circexplorer2	find_circ2	ciri2	0	0	2	2	4	4	1	0	0	0	0	1	0	0	0	5	3	2
circNA_gene20188.3	NA_gene20188	-	chr2a	1184682795	1184632102	circexplorer2	find_circ2	ciri2	0	0	0	0	2	4	6	3	2	2	2	0	0	0	0	1	1	1
circSRS11_gene31806.2	SRS11_gene31806	+	chr4a	296324394	296372163	circexplorer2	find_circ2	ciri2	0	0	0	2	1	3	6	0	2	2	1	0	0	0	0	0	5	2
circAMFR_gene9369	AMFR_gene9369	-	chr12	449168287	449132967	circexplorer2	find_circ2	ciri2	0	0	0	1	1	4	8	0	0	0	1	2	0	3	1	0	2	1
circRBM27_gene53084	RBM27_gene53084	-	chr7	713122556	713095635	circexplorer2	find_circ2	ciri2	0	1	1	0	4	3	5	1	0	2	0	0	1	2	0	0	2	2
circGGA3_gene54625	GGA3_gene54625	-	chr7	1188783459	1188653764	circexplorer2	find_circ2	ciri2	0	0	0	0	0	5	11	0	0	0	2	3	0	0	0	0	1	2
circUBR2_gene42365	UBR2_gene42365	-	chr5b	682121733	682121474	circexplorer2	find_circ2	ciri2	0	1	1	4	0	4	6	0	0	0	0	2	0	0	0	0	4	2
circUBP37_gene23493	UBP37_gene23493	+	chr3a	52872430	52880040	circexplorer2	find_circ2	ciri2	0	0	0	0	3	0	1	0	1	2	0	4	2	4	1	1	5	0
circSNX25_gene12422	SNX25_gene12422	-	chr1a	483638956	483591493	circexplorer2	find_circ2	ciri2	0	0	0	0	2	10	4	0	1	0	0	0	1	2	1	1	2	0
circTMTC2_gene36420.1	TMTC2_gene36420	+	chr4b	757829567	757830137	circexplorer2	find_circ2	ciri2	0	0	2	0	1	2	4	0	1	0	0	1	0	3	1	2	7	0
circHSP7C_gene27052	HSP7C_gene27052	+	chr3b	94442092	94442324	circexplorer2	find_circ2	ciri2	0	0	1	1	2	1	8	0	0	0	0	3	0	1	1	1	5	0
circNFIA_gene31687.1	NFIA_gene31687	+	chr4a	259681612	259739626	circexplorer2	find_circ2	ciri2	0	0	2	0	1	4	1	0	6	0	2	0	0	2	1	1	4	0
circESYT3_gene27288	ESYT3_gene27288	+	chr3b	184924844	184942068	circexplorer2	find_circ2	ciri2	0	0	1	1	3	2	3	0	0	0	0	0	0	2	1	2	9	0
circDHX37_gene7589	DHX37_gene7589	+	chr11	1056666288	1056666740	circexplorer2	find_circ2	ciri2	0	1	2	0	0	2	11	0	0	0	0	0	0	1	2	2	3	0
circGDPD5_gene60770.2	GDPD5_gene60770	-	chr8	1459483440	1459422318	circexplorer2	find_circ2	ciri2	1	0	0	0	2	5	6	0	2	0	2	2	0	0	1	1	2	0
circTCPB_gene35416	TCPB_gene35416	-	chr4b	406911273	406848584	circexplorer2	find_circ2	ciri2	0	0	1	0	0	3	5	0	1	0	2	2	0	0	1	1	8	0
circRFWD2_gene32988	RFWD2_gene32988	-	chr4a	693129085	693090444	circexplorer2	find_circ2	ciri2	2	0	4	0	1	3	4	0	0	0	2	4	0	0	1	2	1	0
circEFR3B_gene42677	EFR3B_gene42677	+	chr5b	800352657	800406851	circexplorer2	find_circ2	ciri2	0	0	0	0	0	0	10	0	2	0	0	4	0	0	2	1	5	0
circMAP4_gene2111	MAP4_gene2111	+	chr10	513983076	514136128	circexplorer2	find_circ2	ciri2	1	2	0	3	1	3	0	1	0	1	0	0	0	0	1	3	8	0
circMAGI1_gene64776	MAGI1_gene64776	-	chr9	1053659267	1053623991	circexplorer2	find_circ2	ciri2	0	1	2	0	0	8	2	0	2	0	1	2	0	1	0	1	4	0
circTTYH3_gene868	TTYH3_gene868	-	chr10	124445517	124444535	circexplorer2	find_circ2	ciri2	0	0	2	1	0	3	5	2	0	2	0	2	0	1	0	3	3	0
circTM144_gene12677	TM144_gene12677	-	chr1a	629622979	629555702	circexplorer2	find_circ2	ciri2	0	2	0	0	0	10	5	1	0	0	0	2	0	1	0	2	1	0
circCTR2_gene12325	CTR2_gene12325	+	chr1a	442742847	442743620	circexplorer2	find_circ2	ciri2	0	0	1	0	0	0	13	0	0	0	0	0	0	2	0	1	7	0
circIMDH2_gene65214.1	IMDH2_gene65214	-	chr9	1182941679	1182940576	circexplorer2	find_circ2	ciri2	4	0	0	2	7	0	0	0	0	0	2	0	0	1	0	3	5	0
circFXR1_gene4253	FXR1_gene4253	+	chr11	76171638	76193391	circexplorer2	find_circ2	ciri2	0	0	0	0	0	8	10	0	2	0	0	0	0	0	0	2	2	0
circMARH7_gene27429	MARH7_gene27429	-	chr3b	221337186	221284499	circexplorer2	find_circ2	ciri2	0	0	0	2	4	7	8	0	0	0	0	0	0	1	0	1	1	0
circLAMA2_gene40567	LAMA2_gene40567	-	chr5a	957014429	956923129	circexplorer2	find_circ2	ciri2	0	1	2	0	5	2	0	2	0	0	0	0	0	0	0	4	8	0
circZMY11_gene2574	ZMY11_gene2574	+	chr10	692853546	693033777	circexplorer2	find_circ2	ciri2	0	0	1	0	0	9	1	2	0	0	1	2	0	0	0	3	5	0
circMPRI_gene41033	MPRI_gene41033	-	chr5b	138180118	138139498	circexplorer2	find_circ2	ciri2	1	0	0	1	0	1	16	0	0	0	1	1	0	0	0	1	2	0
circF214B_gene17216	F214B_gene17216	-	chr1b	1171876535	1171838822	circexplorer2	find_circ2	ciri2	0	0	0	1	1	2	11	0	1	0	0	3	0	0	0	2	3	0
circSMBT2_gene35828	SMBT2_gene35828	-	chr4b	517056017	517016934	circexplorer2	find_circ2	ciri2	0	0	0	1	1	2	9	0	1	0	0	5	0	0	0	1	4	0
circDDX1_gene38978.1	DDX1_gene38978	-	chr5a	247076812	247073748	circexplorer2	find_circ2	ciri2	0	1	2	0	2	0	0	1	0	0	3	2	2	1	1	0	9	0
circHARB1_CRBG3_gene59065.2	HARB1_CRBG3_gene59065	+	chr8	892388500	892496487	circexplorer2	find_circ2	ciri2	1	0	1	2	1	5	4	0	0	0	1	2	2	2	2	0	1	0
circC1GTA_gene34248	C1GTA_gene34248	-	chr4b	93250487	93249823	circexplorer2	find_circ2	ciri2	2	0	0	2	1	6	2	0	0	0	0	0	0	2	2	0	7	0
circUBXN8_gene14752	UBXN8_gene14752	+	chr1b	196384532	196453475	circexplorer2	find_circ2	ciri2	0	0	0	2	0	7	6	0	2	0	0	1	0	1	1	0	4	0
circUBA1_gene402.2	UBA1_gene402	+	chr10	29759649	29760443	circexplorer2	find_circ2	ciri2	0	0	3	0	1	0	9	1	0	0	0	1	0	3	2	0	4	0
circPHLP1_gene20087.1	PHLP1_gene20087	-	chr2a	1116460885	1116382532	circexplorer2	find_circ2	ciri2	0	0	0	0	4	2	12	1	0	0	0	0	0	0	2	0	3	0
circRIC8B_gene36829	RIC8B_gene36829	-	chr4b	943413803	943413195	circexplorer2	find_circ2	ciri2	0	0	0	3	2	3	8	1	0	0	0	3	1	0	1	0	2	0
circKPCD_gene64891.3	KPCD_gene64891	-	chr9	1089908438	1089899274	circexplorer2	find_circ2	ciri2	0	0	1	0	0	0	19	0	0	0	0	1	0	0	1	0	2	0
circMTA2_gene63996	MTA2_gene63996	-	chr9	825427285	825399621	circexplorer2	find_circ2	ciri2	0	0	1	2	0	1	11	0	1	0	2	2	1	2	0	0	1	0
circGARE1_gene21435	GARE1_gene21435	-	chr2b	168214161	168212983	circexplorer2	find_circ2	ciri2	1	0	0	0	2	1	10	0	4	0	2	0	1	2	0	0	1	0
circSNED1_HARB1_gene4969	SNED1_HARB1_gene4969	-	chr11	360657324	360530477	circexplorer2	find_circ2	ciri2	0	0	2	0	1	16	0	0	0	0	0	0	1	1	0	0	3	0
circLAP2_gene16393	LAP2_gene16393	-	chr1b	865052240	864963655	circexplorer2	find_circ2	ciri2	0	0	0	2	0	5	9	0	0	0	0	0	2	3	0	0	3	0
circSTX18_gene33710	STX18_gene33710	+	chr4a	889328236	889366654	circexplorer2	find_circ2	ciri2	0	0	0	1	0	6	11	0	1	0	0	2	0	2	0	0	1	0
circLORF2_CPNE8_gene34986.1	LORF2_CPNE8_gene34986	+	chr4b	238219799	238336891	circexplorer2	find_circ2	ciri2	0	0	1	1	4	1	6	0	1	0	8	0	0	1	0	0	1	0
circDIAP2_gene18835	DIAP2_gene18835	-	chr2a	429589512	429574683	circexplorer2	find_circ2	ciri2	0	0	4	2	0	3	2	0	5	0	1	0	0	2	0	0	5	0
circPLCH1_gene4491	PLCH1_gene4491	+	chr11	149745292	149836433	circexplorer2	find_circ2	ciri2	1	0	0	0	0	19	0	0	1	0	0	0	0	1	0	0	2	0
circCCSE1_gene13849	CCSE1_gene13849	-	chr1a	1153670186	1153623067	circexplorer2	find_circ2	ciri2	0	0	0	2	3	12	0	0	2	0	0	0	0	0	0	0	5	0
circP3C2A_gene28032	P3C2A_gene28032	+	chr3b	397470385	397601622	circexplorer2	find_circ2	ciri2	0	0	1	1	3	0	11	2	2	0	1	1	0	0	0	0	2	0
circDCAF8_gene8473	DCAF8_gene8473	+	chr12	95021031	95132215	circexplorer2	find_circ2	ciri2	0	1	1	0	1	2	15	0	0	0	0	0	0	0	0	0	4	0
circPALMD_gene32240	PALMD_gene32240	-	chr4a	489048104	489039004	circexplorer2	find_circ2	ciri2	1	0	2	1	0	15	2	0	0	0	0	0	0	0	0	0	3	0
circSDA1_gene14119.1	SDA1_gene14119	+	chr1b	45001530	45044774	circexplorer2	find_circ2	ciri2	0	0	0	0	1	2	13	0	4	0	0	2	0	0	0	0	2	0
circLRCH1_gene57989	LRCH1_gene57989	+	chr8	400116233	400160796	circexplorer2	find_circ2	ciri2	4	0	2	2	4	3	2	0	0	0	0	4	0	0	0	0	3	0
circMED1_gene44076.1	MED1_gene44076	+	chr6a	134689337	134730362	circexplorer2	find_circ2	ciri2	1	2	0	0	0	6	10	0	0	0	0	2	0	0	0	0	3	0
circRN216_gene955	RN216_gene955	-	chr10	142198732	142156118	circexplorer2	find_circ2	ciri2	0	1	2	0	0	8	9	0	0	0	0	2	0	0	0	0	2	0
circPTTG_gene25212.1	PTTG_gene25212	-	chr3a	478620249	478558302	circexplorer2	find_circ2	ciri2	0	0	0	0	0	4	17	0	0	0	0	2	0	0	0	0	1	0
circF135A_gene39508.2	F135A_gene39508	+	chr5a	462576409	462742153	circexplorer2	find_circ2	ciri2	2	0	1	2	2	10	0	0	1	0	2	0	0	0	0	0	4	0
circNGEF_gene5294	NGEF_gene5294	+	chr11	432628698	432628840	circexplorer2	find_circ2	ciri2	0	2	0	0	0	4	8	0	0	0	0	0	0	0	0	0	10	0
circZN638_gene11249.4	ZN638_gene11249	-	chr1a	69679318	69672521	circexplorer2	find_circ2	ciri2	0	0	3	0	1	3	4	0	0	3	0	1	1	5	1	2	0	0
circRPKL1_gene62096	RPKL1_gene62096	-	chr9	210333501	210317220	circexplorer2	find_circ2	ciri2	0	0	1	2	0	3	7	0	2	0	2	0	3	2	1	1	0	0
circPUR9_gene25317	PUR9_gene25317	-	chr3a	514536431	514492951	circexplorer2	find_circ2	ciri2	0	0	2	0	0	8	11	0	0	2	0	1	0	0	0	0	0	0
circKPCA_gene54306.1	KPCA_gene54306	+	chr7	1101569741	1101740005	circexplorer2	find_circ2	ciri2	0	0	1	2	0	2	16	0	1	0	0	0	0	0	0	2	0	0
circPCSK7_gene26310	PCSK7_gene26310	+	chr3a	903681288	903687580	circexplorer2	find_circ2	ciri2	0	0	1	0	2	0	12	2	0	0	2	1	0	0	0	4	0	0
circCHFR_gene7373	CHFR_gene7373	-	chr11	1013750634	1013743048	circexplorer2	find_circ2	ciri2	0	2	0	0	0	10	7	0	0	0	1	2	0	0	0	2	0	0
circHYCCI_gene2969.2	HYCCI_gene2969	+	chr10	861388709	861473207	circexplorer2	find_circ2	ciri2	0	0	0	4	2	2	15	0	0	0	0	1	0	0	0	0	0	0
circGNAS_GNAS1_gene51060	GNAS_GNAS1_gene51060	-	chr7	158882650	158761190	circexplorer2	find_circ2	ciri2	0	0	0	2	2	5	8	1	2	0	4	0	0	0	0	0	0	0
circARBK2_gene6684	ARBK2_gene6684	-	chr11	887901225	887823389	circexplorer2	find_circ2	ciri2	0	0	1	0	1	5	0	0	10	0	7	0	0	0	0	0	0	0
circRELN_gene35267.1	RELN_gene35267	+	chr4b	329654366	329714459	circexplorer2	find_circ2	ciri2	0	0	0	0	0	0	19	0	0	0	4	0	0	1	0	0	0	0
circF135A_gene39508.3	F135A_gene39508	+	chr5a	462702712	462813834	circexplorer2	find_circ2	ciri2	0	0	1	0	4	6	6	0	5	0	0	0	0	2	0	0	0	0
circKNG1_KNT2_gene4288.3	KNG1_KNT2_gene4288	+	chr11	85433877	85458699	circexplorer2	find_circ2	ciri2	0	0	0	0	0	0	24	0	0	0	0	0	0	0	0	0	0	0
circPOL_CMC2_gene3205	POL_CMC2_gene3205	+	chr10	960962138	961030821	circexplorer2	find_circ2	ciri2	0	0	0	0	0	0	24	0	0	0	0	0	0	0	0	0	0	0
circGBB4_gene4238	GBB4_gene4238	-	chr11	72745527	72673636	circexplorer2	find_circ2	ciri2	0	0	0	0	2	5	4	0	0	0	2	3	2	0	3	0	3	0
circNFYC_gene27972	NFYC_gene27972	+	chr3b	381361757	381371030	circexplorer2	find_circ2	ciri2	2	0	3	3	0	2	5	0	0	0	2	0	0	2	0	0	5	0
circPROS_gene58868	PROS_gene58868	+	chr8	826515978	826634628	circexplorer2	find_circ2	ciri2	0	0	0	0	0	18	4	0	0	0	0	0	0	0	0	0	2	0
circELMO1_gene19224	ELMO1_gene19224	-	chr2a	631927099	631902919	circexplorer2	find_circ2	ciri2	0	0	0	0	0	11	10	0	3	0	0	0	0	0	0	0	0	0
circKDM6A_gene60233.3	KDM6A_gene60233	+	chr8	1240729651	1240793734	circexplorer2	find_circ2	ciri2	0	0	0	0	2	5	6	0	2	0	0	0	0	1	1	1	3	2
circDGKD_gene5270	DGKD_gene5270	-	chr11	428965855	428928962	circexplorer2	find_circ2	ciri2	0	0	2	0	3	0	9	0	0	0	0	0	0	2	0	3	3	1
circFGD6_gene36002.1	FGD6_gene36002	-	chr4b	571999305	571996896	circexplorer2	find_circ2	ciri2	0	0	0	3	0	4	6	0	0	2	0	0	2	0	0	2	3	1
circNPNT_gene13158	NPNT_gene13158	+	chr1a	885539550	885579869	circexplorer2	find_circ2	ciri2	0	0	0	4	2	0	3	2	1	0	0	1	0	1	2	0	6	1
circAP4M1_gene9978	AP4M1_gene9978	-	chr12	633093800	633092652	circexplorer2	find_circ2	ciri2	0	0	0	1	2	3	8	0	1	0	1	0	0	1	2	0	1	3
circF264_gene64889	F264_gene64889	+	chr9	1089708552	1089711711	circexplorer2	find_circ2	ciri2	0	0	1	2	3	0	6	0	0	0	0	0	0	4	0	0	4	3
circSRS12_gene39900	SRS12_gene39900	+	chr5a	640744067	640744410	circexplorer2	find_circ2	ciri2	0	0	2	0	0	0	6	6	0	1	0	1	1	2	1	2	1	0
circHDAC6_gene496	HDAC6_gene496	+	chr10	39021559	39068460	circexplorer2	find_circ2	ciri2	0	0	0	1	2	1	3	4	0	0	4	2	0	2	1	1	2	0
circREL_gene41622	REL_gene41622	-	chr5b	336187928	336187641	circexplorer2	find_circ2	ciri2	1	0	0	0	2	0	8	0	1	0	0	2	0	2	2	3	2	0
circLTBP3_gene62649	LTBP3_gene62649	+	chr9	402997410	402997645	circexplorer2	find_circ2	ciri2	1	0	1	2	2	3	0	1	1	0	1	1	0	0	1	1	8	0
circARSG_gene54256.1	ARSG_gene54256	-	chr7	1090993633	1090937293	circexplorer2	find_circ2	ciri2	1	1	0	0	2	10	4	0	1	0	1	0	0	0	1	1	1	0
circZNT9_gene11990	ZNT9_gene11990	+	chr1a	358558878	358671366	circexplorer2	find_circ2	ciri2	0	0	0	0	4	3	6	0	0	1	0	0	0	0	1	5	3	0
circTPPC8_gene21424.1	TPPC8_gene21424	-	chr2b	165265385	165163830	circexplorer2	find_circ2	ciri2	0	2	0	2	0	3	10	0	1	0	0	0	0	0	1	2	2	0
circTENS_gene23547	TENS_gene23547	+	chr3a	59002948	59030370	circexplorer2	find_circ2	ciri2	0	0	2	1	1	0	11	0	1	0	0	0	1	2	0	3	1	0
circTNKS1_gene14745.1	TNKS1_gene14745	+	chr1b	192136811	192251985	circexplorer2	find_circ2	ciri2	0	0	0	0	2	1	6	4	1	0	0	0	0	3	0	3	3	0
circTITIN_gene25483.2	TITIN_gene25483	+	chr3a	557056320	557061438	circexplorer2	find_circ2	ciri2	2	0	2	1	5	0	0	0	0	0	0	0	0	2	0	6	5	0
circPOL_YRD6_gene35766	POL_YRD6_gene35766	+	chr4b	503161381	503269997	circexplorer2	find_circ2	ciri2	0	0	0	1	0	4	9	0	1	0	0	0	0	0	0	1	7	0
circSDA1_gene14119.2	SDA1_gene14119	+	chr1b	44998261	45031868	circexplorer2	find_circ2	ciri2	0	0	0	0	0	3	7	0	3	0	1	0	1	0	0	6	2	0
circK1109_gene12970.1	K1109_gene12970	+	chr1a	745467425	745566429	circexplorer2	find_circ2	ciri2	0	0	2	1	2	7	4	0	0	0	0	2	0	0	0	2	3	0
circMGAP_gene61804.2	MGAP_gene61804	-	chr9	108836293	108788186	circexplorer2	find_circ2	ciri2	1	0	0	0	2	11	1	1	1	0	2	0	0	0	0	2	2	0
circSC23B_gene40438	SC23B_gene40438	-	chr5a	921356703	921349735	circexplorer2	find_circ2	ciri2	0	0	1	0	0	1	15	0	0	0	3	0	0	0	0	1	2	0
circLORF2_CYTSA_gene7087	LORF2_CYTSA_gene7087	+	chr11	977035006	977038316	circexplorer2	find_circ2	ciri2	0	0	4	2	3	0	2	0	2	1	0	2	2	1	2	0	2	0
circCAPS2_CAPS1_gene34844	CAPS2_CAPS1_gene34844	-	chr4b	199643493	199508499	circexplorer2	find_circ2	ciri2	0	2	0	1	0	1	10	0	0	0	0	0	2	2	1	0	4	0
circMOT7_gene54268	MOT7_gene54268	+	chr7	1091376146	1091377127	circexplorer2	find_circ2	ciri2	0	0	0	0	7	1	7	0	1	0	1	2	0	1	2	0	1	0
circCCNT2_gene25922	CCNT2_gene25922	-	chr3a	774365022	774363493	circexplorer2	find_circ2	ciri2	0	1	4	0	0	1	5	4	0	0	3	0	2	0	1	0	2	0
circEIF3G_gene32700	EIF3G_gene32700	-	chr4a	621575690	621573551	circexplorer2	find_circ2	ciri2	0	0	0	1	1	5	7	2	2	0	0	2	0	0	1	0	2	0
circTAF7_gene18923	TAF7_gene18923	-	chr2a	484630322	484600046	circexplorer2	find_circ2	ciri2	0	0	1	0	2	5	4	0	0	0	0	3	0	0	2	0	6	0
circCHIP_gene1657	CHIP_gene1657	-	chr10	413336752	413290810	circexplorer2	find_circ2	ciri2	0	0	2	1	1	1	6	0	0	0	4	0	0	0	0	0	8	0
circFA10_gene58843	FA10_gene58843	+	chr8	818122502	818197186	circexplorer2	find_circ2	ciri2	0	0	0	2	0	2	15	0	0	0	0	0	0	0	3	0	1	0
circDAG1_gene64326	DAG1_gene64326	+	chr9	912155874	912156263	circexplorer2	find_circ2	ciri2	0	0	0	0	0	7	4	2	0	0	1	0	1	2	0	0	6	0
circTULP4_gene41358	TULP4_gene41358	-	chr5b	224021669	223924267	circexplorer2	find_circ2	ciri2	0	0	0	3	1	7	2	0	0	0	4	0	2	2	0	0	2	0
circSNX5_gene40448.1	SNX5_gene40448	+	chr5a	924317338	924367485	circexplorer2	find_circ2	ciri2	2	0	0	0	1	3	7	1	0	0	0	0	2	2	0	0	5	0
circNISCH_gene65418.2	NISCH_gene65418	+	chr9	1208577372	1208603060	circexplorer2	find_circ2	ciri2	0	1	5	0	2	1	11	0	0	0	0	0	0	2	0	0	1	0
circDMD_LORF2_gene59103	DMD_LORF2_gene59103	+	chr8	907040374	907160063	circexplorer2	find_circ2	ciri2	0	0	0	0	0	11	4	0	4	0	0	1	2	0	0	0	1	0
circMYO10_gene20849	MYO10_gene20849	-	chr2a	1381899831	1381894884	circexplorer2	find_circ2	ciri2	0	0	0	0	0	9	8	1	0	0	0	0	0	0	0	0	5	0
circHNRLL_gene40984	HNRLL_gene40984	-	chr5b	124202327	124199068	circexplorer2	find_circ2	ciri2	0	0	0	0	0	8	5	0	4	0	0	0	2	0	0	0	4	0
circWDR48_gene2444	WDR48_gene2444	-	chr10	627769442	627720125	circexplorer2	find_circ2	ciri2	0	0	0	0	0	5	12	2	0	0	0	0	2	0	0	0	2	0
circWNK3_gene168.1	WNK3_gene168	-	chr10	11704420	11680311	circexplorer2	find_circ2	ciri2	0	0	0	0	0	20	0	2	0	0	0	0	0	0	0	0	1	0
circCSK22_gene8890	CSK22_gene8890	-	chr12	203506171	203477440	circexplorer2	find_circ2	ciri2	0	0	2	4	0	3	7	0	0	0	0	0	2	0	0	0	5	0
circNFIA_gene31687.2	NFIA_gene31687	+	chr4a	259551205	259562888	circexplorer2	find_circ2	ciri2	0	0	0	2	8	2	2	0	0	0	0	1	0	0	0	0	8	0
circTCRG1_gene53075.1	TCRG1_gene53075	-	chr7	711128052	711093768	circexplorer2	find_circ2	ciri2	0	0	0	0	2	7	8	0	0	0	0	2	0	0	0	0	4	0
circPMGE_gene36723	PMGE_gene36723	-	chr4b	902050325	902049667	circexplorer2	find_circ2	ciri2	0	3	0	0	0	9	7	0	0	0	0	0	0	0	0	0	4	0
circNAC1_gene40914.2	NAC1_gene40914	-	chr5b	79316967	79315123	circexplorer2	find_circ2	ciri2	0	0	0	0	0	0	0	0	0	0	21	0	0	0	0	0	2	0
circANR52_gene34543	ANR52_gene34543	-	chr4b	150553613	150512975	circexplorer2	find_circ2	ciri2	0	0	0	0	0	2	12	1	1	0	0	0	0	3	2	2	0	0
circKDM7A_gene37468	KDM7A_gene37468	+	chr4b	1100581923	1100587489	circexplorer2	find_circ2	ciri2	2	1	5	1	3	3	6	0	0	0	0	1	0	0	0	1	0	0
circF120A_gene64872.1	F120A_gene64872	+	chr9	1081149371	1081226179	circexplorer2	find_circ2	ciri2	0	1	2	2	0	7	3	2	0	0	0	1	0	2	3	0	0	0
circACOX2_gene64670.1	ACOX2_gene64670	-	chr9	1005967230	1005922794	circexplorer2	find_circ2	ciri2	0	1	2	0	0	0	18	0	0	0	0	0	0	1	1	0	0	0
circF124A_gene57913	F124A_gene57913	-	chr8	369858638	369857899	circexplorer2	find_circ2	ciri2	0	0	0	0	0	15	4	1	1	0	2	0	0	0	0	0	0	0
circZN777_ZN674_HARB1_GT2D2_gene40119.1	ZN777_ZN674_HARB1_GT2D2_gene40119	-	chr5a	760723599	760587211	circexplorer2	find_circ2	ciri2	0	0	0	0	0	7	5	0	3	0	2	4	0	2	0	0	0	0
circNFAT5_LIN1_gene9550.2	NFAT5_LIN1_gene9550	-	chr12	501570336	501450098	circexplorer2	find_circ2	ciri2	0	0	2	0	0	2	14	0	0	0	1	1	0	3	0	0	0	0
circSNX9_gene40231.1	SNX9_gene40231	-	chr5a	816377458	816234733	circexplorer2	find_circ2	ciri2	0	0	0	0	0	13	9	1	0	0	0	0	0	0	0	0	0	0
circCO9_gene16735.1	CO9_gene16735	+	chr1b	999559464	999581338	circexplorer2	find_circ2	ciri2	0	0	0	0	0	0	23	0	0	0	0	0	0	0	0	0	0	0
circZBT46_gene50918.1	ZBT46_gene50918	+	chr7	128242356	128262220	circexplorer2	find_circ2	ciri2	0	0	3	2	0	2	9	2	0	0	0	0	2	0	0	0	3	0
circFAAH1_gene31390	FAAH1_gene31390	+	chr4a	150122559	150144296	circexplorer2	find_circ2	ciri2	0	0	4	2	2	1	0	0	0	0	0	0	0	0	2	3	2	6
circMTMRD_gene28144.1	MTMRD_gene28144	-	chr3b	438361997	438287774	circexplorer2	find_circ2	ciri2	1	0	0	2	2	3	3	0	0	0	0	3	0	1	0	2	2	3
circCIZ1_gene43275	CIZ1_gene43275	+	chr6a	9278626	9318604	circexplorer2	find_circ2	ciri2	0	0	0	0	1	5	7	0	1	0	1	0	0	0	0	0	5	2
circSI1L1_gene61574.1	SI1L1_gene61574	+	chr9	49651542	49744232	circexplorer2	find_circ2	ciri2	0	0	0	0	0	8	1	1	7	0	0	0	0	0	0	0	4	1
circNGAP_gene33008	NGAP_gene33008	+	chr4a	698730605	698731401	circexplorer2	find_circ2	ciri2	0	0	0	1	2	1	11	0	2	0	0	3	0	0	0	0	0	2
circMTO1_gene51889	MTO1_gene51889	-	chr7	440404682	440328982	circexplorer2	find_circ2	ciri2	0	0	0	0	1	1	9	0	0	0	2	1	0	1	2	2	3	0
circXRN2_gene41721	XRN2_gene41721	-	chr5b	382076213	382075895	circexplorer2	find_circ2	ciri2	0	0	0	0	1	0	6	0	0	0	0	0	4	0	2	2	7	0
circITF2_gene16925.2	ITF2_gene16925	+	chr1b	1063000621	1063001141	circexplorer2	find_circ2	ciri2	0	0	1	2	4	0	0	0	1	0	0	0	2	0	2	2	8	0
circANPRB_gene11083	ANPRB_gene11083	+	chr1a	23171155	23193190	circexplorer2	find_circ2	ciri2	0	0	0	0	3	4	4	0	0	2	0	1	0	0	2	2	4	0
circMBOA5_gene50645	MBOA5_gene50645	-	chr7	83499383	83493202	circexplorer2	find_circ2	ciri2	0	0	0	0	2	3	7	1	0	0	0	4	0	0	1	2	2	0
circNEBU_gene25724	NEBU_gene25724	-	chr3a	650067752	650039470	circexplorer2	find_circ2	ciri2	0	1	2	3	0	2	0	0	0	0	0	0	0	0	2	3	9	0
circLARP1_gene53841	LARP1_gene53841	+	chr7	970335579	970336573	circexplorer2	find_circ2	ciri2	2	1	2	0	0	2	7	0	0	0	0	1	1	3	0	2	1	0
circUBS3B_gene27064	UBS3B_gene27064	-	chr3b	98454813	98425429	circexplorer2	find_circ2	ciri2	0	0	3	2	2	4	0	1	1	2	0	2	0	3	0	1	1	0
circBAZ2A_gene34389	BAZ2A_gene34389	-	chr4b	122197568	122135842	circexplorer2	find_circ2	ciri2	0	1	2	0	0	5	3	0	0	0	0	2	0	3	0	4	2	0
circPCF11_gene60685	PCF11_gene60685	-	chr8	1425023314	1425006271	circexplorer2	find_circ2	ciri2	2	2	1	2	5	0	1	0	0	0	0	2	0	2	0	3	2	0
circTERA_gene17208	TERA_gene17208	-	chr1b	1170885308	1170884176	circexplorer2	find_circ2	ciri2	0	0	2	0	0	1	14	0	0	0	0	0	0	2	0	1	2	0
circSTAG1_gene4769	STAG1_gene4769	-	chr11	278469032	278428322	circexplorer2	find_circ2	ciri2	0	0	0	0	0	3	6	3	4	0	0	1	2	0	0	2	1	0
circFPRP_gene56698	FPRP_gene56698	-	chr8	33041690	33037864	circexplorer2	find_circ2	ciri2	0	2	0	3	1	2	4	0	0	0	0	0	1	0	0	3	6	0
circLORF2_POL_gene53989.2	LORF2_POL_gene53989	+	chr7	998513127	998641847	circexplorer2	find_circ2	ciri2	0	0	2	0	0	1	8	2	0	0	4	1	0	0	0	1	3	0
circRPGF3_gene33906.2	RPGF3_gene33906	+	chr4b	20180911	20255055	circexplorer2	find_circ2	ciri2	0	0	0	0	0	0	5	0	0	0	3	12	0	0	0	1	1	0
circRBBP6_YG31B_gene611.2	RBBP6_YG31B_gene611	-	chr10	69836633	69643108	circexplorer2	find_circ2	ciri2	2	0	0	0	0	6	1	0	5	0	0	2	0	0	0	2	4	0
circKMT2D_gene34623	KMT2D_gene34623	-	chr4b	162163782	162161609	circexplorer2	find_circ2	ciri2	0	2	1	0	2	5	4	0	3	1	0	0	0	0	3	0	1	0
circDYST_gene39415	DYST_gene39415	-	chr5a	402132612	402046048	circexplorer2	find_circ2	ciri2	0	0	0	0	1	17	0	0	0	0	3	0	0	0	0	0	1	0
circZHX2_gene22389	ZHX2_gene22389	+	chr2b	577588984	577591723	circexplorer2	find_circ2	ciri2	0	1	0	0	4	6	2	0	0	0	0	1	0	6	0	0	2	0
circTRAP1_gene1441.1	TRAP1_gene1441	+	chr10	305446585	305454934	circexplorer2	find_circ2	ciri2	0	1	4	0	0	7	5	0	0	0	0	1	0	1	0	0	3	0
circUBAP2_gene17108	UBAP2_gene17108	-	chr1b	1147045737	1146971422	circexplorer2	find_circ2	ciri2	2	0	2	0	0	3	0	5	2	1	2	0	0	2	0	0	3	0
circXPO5_gene38569	XPO5_gene38569	-	chr5a	80492721	80491244	circexplorer2	find_circ2	ciri2	0	0	2	0	0	7	5	0	1	0	1	0	0	2	0	0	4	0
circATG9A_gene2001	ATG9A_gene2001	+	chr10	478202155	478276540	circexplorer2	find_circ2	ciri2	0	1	1	2	1	4	3	2	3	0	0	0	0	1	0	0	4	0
circMYCB2_gene58312	MYCB2_gene58312	-	chr8	571061573	571010400	circexplorer2	find_circ2	ciri2	0	0	0	1	0	11	1	0	6	0	0	0	0	2	0	0	1	0
circATX2_gene6803.1	ATX2_gene6803	+	chr11	931175598	931264583	circexplorer2	find_circ2	ciri2	2	0	1	0	0	8	5	3	0	0	0	0	0	1	0	0	2	0
circDACH2_gene18775	DACH2_gene18775	+	chr2a	390166809	390184082	circexplorer2	find_circ2	ciri2	0	0	0	0	0	5	7	0	0	0	5	1	2	0	0	0	2	0
circGSAP_gene35163.1	GSAP_gene35163	-	chr4b	303427287	303360541	circexplorer2	find_circ2	ciri2	0	0	0	0	3	0	12	0	0	0	0	4	2	0	0	0	1	0
circSNX5_gene40448.2	SNX5_gene40448	+	chr5a	924341723	924407300	circexplorer2	find_circ2	ciri2	2	0	0	1	0	2	13	0	0	0	0	0	2	0	0	0	2	0
circPK3CB_gene5329.2	PK3CB_gene5329	-	chr11	444553523	444441857	circexplorer2	find_circ2	ciri2	0	0	0	0	0	9	10	1	0	0	0	1	0	0	0	0	1	0
circPAK3_gene18154.3	PAK3_gene18154	-	chr2a	133788882	133784030	circexplorer2	find_circ2	ciri2	0	1	2	0	1	3	10	0	2	0	1	0	0	0	0	0	2	0
circZN692_gene30892	ZN692_gene30892	-	chr4a	28625846	28612157	circexplorer2	find_circ2	ciri2	0	0	3	4	0	5	7	0	0	2	0	0	0	0	0	0	1	0
circXPO6_gene1268	XPO6_gene1268	+	chr10	255558079	255588208	circexplorer2	find_circ2	ciri2	4	0	0	4	1	1	3	0	0	0	0	0	1	2	5	1	0	0
circPTN3_gene20252	PTN3_gene20252	-	chr2a	1205123955	1205056154	circexplorer2	find_circ2	ciri2	0	0	0	0	0	0	16	0	0	0	0	1	1	0	2	2	0	0
circSL9A7_gene59926	SL9A7_gene59926	+	chr8	1146204170	1146370590	circexplorer2	find_circ2	ciri2	0	0	0	0	0	5	4	2	1	2	0	8	0	0	0	0	0	0
circPTPRM_gene19817	PTPRM_gene19817	+	chr2a	935515484	935609323	circexplorer2	find_circ2	ciri2	0	1	0	0	2	0	14	0	0	0	4	0	0	0	0	1	0	0
circLCP2_gene53490.1	LCP2_gene53490	+	chr7	837268244	837323350	circexplorer2	find_circ2	ciri2	0	0	0	0	2	0	15	0	0	0	0	5	0	0	0	0	0	0
circUGPA_gene41883	UGPA_gene41883	-	chr5b	466735594	466708383	circexplorer2	find_circ2	ciri2	0	1	0	0	0	0	19	0	0	0	0	0	0	0	0	2	0	0
circBCL7B_gene24016	BCL7B_gene24016	+	chr3a	153328772	153339289	circexplorer2	find_circ2	ciri2	0	0	0	0	0	6	12	0	1	0	3	0	0	0	0	0	0	0
circWDR75_gene24989.3	WDR75_gene24989	+	chr3a	395868195	395871678	circexplorer2	find_circ2	ciri2	0	0	2	3	3	5	3	0	1	0	1	2	1	1	0	0	0	0
circRMD5A_gene11475.2	RMD5A_gene11475	-	chr1a	137970941	137796814	circexplorer2	find_circ2	ciri2	0	0	2	0	0	2	15	0	0	0	1	0	0	2	0	0	0	0
circALBU_gene14799.1	ALBU_gene14799	+	chr1b	219479566	219515920	circexplorer2	find_circ2	ciri2	0	0	0	0	0	0	19	0	0	0	0	0	0	3	0	0	0	0
circHNF4B_gene9734	HNF4B_gene9734	+	chr12	541497864	541503546	circexplorer2	find_circ2	ciri2	0	0	0	0	0	0	20	0	0	0	0	0	0	2	0	0	0	0
circMA2B1_gene34757	MA2B1_gene34757	-	chr4b	180272467	180244637	circexplorer2	find_circ2	ciri2	0	0	0	2	0	0	18	0	0	0	0	2	0	0	0	0	0	0
circALBU_gene14799.2	ALBU_gene14799	+	chr1b	219497338	219515920	circexplorer2	find_circ2	ciri2	0	0	0	0	0	0	22	0	0	0	0	0	0	0	0	0	0	0
circCAPS1_gene64702	CAPS1_gene64702	-	chr9	1036516980	1036502828	circexplorer2	find_circ2	ciri2	0	0	0	0	0	21	0	0	1	0	0	0	0	0	0	0	0	0
circTGM3_gene51439.1	TGM3_gene51439	-	chr7	295149658	295104289	circexplorer2	find_circ2	ciri2	0	0	0	0	0	0	22	0	0	0	0	0	0	0	0	0	0	0
circATP7B_gene57899.1	ATP7B_gene57899	-	chr8	367177062	367083464	circexplorer2	find_circ2	ciri2	0	0	0	0	0	0	22	0	0	0	0	0	0	0	0	0	0	0
circNFIA_gene31687.3	NFIA_gene31687	+	chr4a	259551205	259739626	circexplorer2	find_circ2	ciri2	0	0	0	0	0	9	5	0	0	0	0	0	0	0	0	3	5	0
circPOL_LIN1_gene51919.3	POL_LIN1_gene51919	+	chr7	443099245	443178082	circexplorer2	find_circ2	ciri2	0	0	0	0	0	7	7	0	0	0	0	2	0	0	2	0	4	0
circRAVR2_gene31726.2	RAVR2_gene31726	+	chr4a	272655423	272747902	circexplorer2	find_circ2	ciri2	0	0	3	0	3	4	10	0	0	0	0	0	0	0	0	0	2	0
circNFAT5_LIN1_gene9550.3	NFAT5_LIN1_gene9550	-	chr12	501538226	501356014	circexplorer2	find_circ2	ciri2	0	0	2	0	0	6	8	0	0	0	0	0	0	0	0	0	6	0
circCRBB2_gene6696	CRBB2_gene6696	-	chr11	890961074	890930939	circexplorer2	find_circ2	ciri2	0	0	0	0	0	22	0	0	0	0	0	0	0	0	0	0	0	0
circPP6R2_gene35611	PP6R2_gene35611	-	chr4b	446996543	446923538	circexplorer2	find_circ2	ciri2	1	2	0	1	1	1	2	0	0	0	0	3	1	1	1	1	3	3
circKELL_gene50336	KELL_gene50336	+	chr7	17636501	17676702	circexplorer2	find_circ2	ciri2	0	0	0	0	1	1	5	1	0	2	4	2	0	2	0	1	1	1
circADCY8_gene22456	ADCY8_gene22456	-	chr2b	607433930	607244027	circexplorer2	find_circ2	ciri2	2	0	1	0	0	6	0	0	4	0	0	0	0	2	2	0	2	2
circNA_gene14930	NA_gene14930	-	chr1b	256123476	255994903	circexplorer2	find_circ2	ciri2	1	0	1	2	2	4	0	0	0	0	0	0	0	2	0	0	8	1
circNF1_gene24204	NF1_gene24204	+	chr3a	203366825	203433528	circexplorer2	find_circ2	ciri2	0	0	0	0	1	0	11	2	0	0	0	0	0	4	0	0	2	1
circTNR6B_PGBD4_gene33375.3	TNR6B_PGBD4_gene33375	+	chr4a	780706704	780718551	circexplorer2	find_circ2	ciri2	0	0	3	0	2	4	6	0	0	0	0	0	0	2	0	0	2	2
circANK1_gene5702	ANK1_gene5702	-	chr11	596468190	596457388	circexplorer2	find_circ2	ciri2	0	0	1	0	0	6	8	0	0	0	0	1	0	0	0	4	0	1
circRAPH1_gene24826	RAPH1_gene24826	-	chr3a	340735434	340727321	circexplorer2	find_circ2	ciri2	0	0	2	0	3	4	4	0	1	0	0	2	0	2	1	1	1	0
circSAMC_gene64654	SAMC_gene64654	-	chr9	1003079285	1002981513	circexplorer2	find_circ2	ciri2	3	0	2	0	1	1	0	0	0	0	0	2	1	2	0	2	7	0
circAFTIN_gene41874	AFTIN_gene41874	-	chr5b	464037214	463954980	circexplorer2	find_circ2	ciri2	0	0	0	0	4	7	2	0	0	1	1	0	1	1	0	1	3	0
circPOL_NCOA6_YI31B_gene51625	POL_NCOA6_YI31B_gene51625	+	chr7	367293705	367311846	circexplorer2	find_circ2	ciri2	1	0	0	0	1	4	6	0	0	0	0	0	1	2	0	2	4	0
circNDUS2_gene8232	NDUS2_gene8232	+	chr12	68126844	68127861	circexplorer2	find_circ2	ciri2	0	0	0	0	1	8	4	0	0	0	0	0	1	1	0	1	5	0
circZMY11_gene2574.1	ZMY11_gene2574	+	chr10	692853546	692892222	circexplorer2	find_circ2	ciri2	0	0	0	1	0	3	7	2	0	0	1	2	0	2	0	1	2	0
circIF4G2_gene28172.2	IF4G2_gene28172	-	chr3b	443384415	443340805	circexplorer2	find_circ2	ciri2	0	0	0	2	2	6	8	0	0	0	0	0	0	1	0	1	1	0
circNVL_gene42550	NVL_gene42550	-	chr5b	760949658	760912597	circexplorer2	find_circ2	ciri2	1	0	0	0	0	1	11	2	0	0	0	2	0	1	0	1	2	0
circIF2P_gene59809	IF2P_gene59809	-	chr8	1115863545	1115863166	circexplorer2	find_circ2	ciri2	0	0	0	1	5	0	4	0	0	0	0	5	0	3	0	1	2	0
circGPCP1_gene41967.1	GPCP1_gene41967	-	chr5b	498258952	498143756	circexplorer2	find_circ2	ciri2	0	0	1	0	2	2	9	0	0	0	0	0	0	2	0	3	2	0
circHUWE1_gene146.6	HUWE1_gene146	-	chr10	9272971	9272743	circexplorer2	find_circ2	ciri2	0	0	0	3	2	1	3	0	0	0	0	4	1	0	0	3	4	0
circZMY11_gene2574.2	ZMY11_gene2574	+	chr10	692892133	692945589	circexplorer2	find_circ2	ciri2	0	0	0	1	0	5	5	0	2	0	0	0	3	0	0	1	4	0
circSTAG2_STAG3_gene59913	STAG2_STAG3_gene59913	-	chr8	1144032349	1143958507	circexplorer2	find_circ2	ciri2	0	0	1	2	0	8	4	0	0	0	1	1	0	0	0	1	3	0
circF135A_gene39508.4	F135A_gene39508	+	chr5a	462308060	462390227	circexplorer2	find_circ2	ciri2	0	0	0	0	2	2	7	0	2	0	0	2	0	0	0	3	3	0
circGIT2_gene6708	GIT2_gene6708	+	chr11	895265379	895315416	circexplorer2	find_circ2	ciri2	0	0	0	0	0	5	11	0	0	0	1	0	0	0	0	2	2	0
circNA_gene13392.1	NA_gene13392	+	chr1a	982424847	982573287	circexplorer2	find_circ2	ciri2	0	0	3	0	1	8	5	0	1	0	0	0	0	0	0	2	1	0
circNU153_gene19646.1	NU153_gene19646	+	chr2a	806646108	806646719	circexplorer2	find_circ2	ciri2	0	0	2	1	1	3	0	4	0	0	0	1	1	3	2	0	3	0
circYLPM1_gene62089	YLPM1_gene62089	+	chr9	208909546	208982647	circexplorer2	find_circ2	ciri2	0	3	2	1	0	0	2	1	1	0	4	2	0	2	1	0	2	0
circT214B_gene42811	T214B_gene42811	+	chr5b	835325002	835327190	circexplorer2	find_circ2	ciri2	1	0	2	0	3	2	8	0	0	0	0	1	0	1	1	0	2	0
circMRP5_gene4088	MRP5_gene4088	-	chr11	37433787	37433176	circexplorer2	find_circ2	ciri2	0	0	2	4	1	7	2	0	0	0	0	0	0	0	2	0	3	0
circRGPS2_gene33013	RGPS2_gene33013	+	chr4a	699734083	699755157	circexplorer2	find_circ2	ciri2	0	0	0	0	3	10	5	0	0	0	1	0	0	0	0	0	2	0
circNRDC_gene31502.1	NRDC_gene31502	-	chr4a	199158649	199142945	circexplorer2	find_circ2	ciri2	0	0	2	0	1	2	2	2	2	0	4	0	2	2	0	0	2	0
circMIPEP_gene57652	MIPEP_gene57652	-	chr8	270966476	270924229	circexplorer2	find_circ2	ciri2	0	0	3	3	0	3	1	0	0	0	0	0	1	7	0	0	3	0
circSEM6D_IFIH1_gene8079	SEM6D_IFIH1_gene8079	-	chr12	51025534	50966742	circexplorer2	find_circ2	ciri2	0	0	6	0	0	7	0	2	2	0	0	2	0	1	0	0	1	0
circDDX59_gene33183	DDX59_gene33183	-	chr4a	744987938	744967753	circexplorer2	find_circ2	ciri2	0	1	0	1	5	2	5	1	0	0	0	1	0	3	0	0	2	0
circPJA2_gene15901	PJA2_gene15901	+	chr1b	627509315	627575458	circexplorer2	find_circ2	ciri2	2	0	5	0	0	1	4	3	0	0	0	2	1	0	0	0	3	0
circNA_gene20916	NA_gene20916	-	chr2a	1399830983	1399783330	circexplorer2	find_circ2	ciri2	0	0	4	0	6	2	2	0	1	1	0	0	3	0	0	0	2	0
circLRP1_gene34328.1	LRP1_gene34328	-	chr4b	110445721	110444610	circexplorer2	find_circ2	ciri2	0	0	0	1	5	2	3	1	2	0	3	2	0	0	0	0	2	0
circADCK3_gene42612	ADCK3_gene42612	-	chr5b	785695773	785692021	circexplorer2	find_circ2	ciri2	4	1	0	1	0	1	5	0	1	0	3	2	0	0	0	0	3	0
circIMDH1_gene35674	IMDH1_gene35674	+	chr4b	472037312	472078944	circexplorer2	find_circ2	ciri2	0	0	0	0	0	1	6	0	2	0	2	4	0	0	0	0	6	0
circU520_gene6257.3	U520_gene6257	+	chr11	756672747	756674611	circexplorer2	find_circ2	ciri2	0	2	0	0	0	5	7	0	0	0	1	1	0	0	0	0	5	0
circSIR7_gene53954	SIR7_gene53954	+	chr7	993252684	993254286	circexplorer2	find_circ2	ciri2	0	0	2	2	2	0	6	0	0	0	2	5	0	0	0	0	2	0
circTRIM2_gene12750	TRIM2_gene12750	-	chr1a	667775175	667769958	circexplorer2	find_circ2	ciri2	0	0	4	0	0	1	11	0	1	0	0	2	0	0	0	0	2	0
circINGR1_gene41826	INGR1_gene41826	+	chr5b	439972701	439981992	circexplorer2	find_circ2	ciri2	0	0	0	2	5	0	10	0	0	0	0	2	0	0	0	0	2	0
circMPDZ_gene13605	MPDZ_gene13605	-	chr1a	1064676580	1064616116	circexplorer2	find_circ2	ciri2	0	0	0	2	0	5	0	3	4	0	2	0	0	0	0	0	5	0
circSAMN1_gene60392	SAMN1_gene60392	-	chr8	1311367818	1311302579	circexplorer2	find_circ2	ciri2	0	0	0	0	1	6	11	0	0	0	2	0	0	0	0	0	1	0
circBIEA_gene19068.1	BIEA_gene19068	-	chr2a	563420524	563369692	circexplorer2	find_circ2	ciri2	0	0	0	0	0	4	8	0	0	0	0	0	0	0	0	0	9	0
circAKAP1_gene24209	AKAP1_gene24209	+	chr3a	204522225	204525229	circexplorer2	find_circ2	ciri2	0	2	0	2	2	5	2	0	0	0	0	4	0	2	1	1	0	0
circTIF1A_gene37254	TIF1A_gene37254	-	chr4b	1055635750	1055595060	circexplorer2	find_circ2	ciri2	0	0	2	0	5	5	0	0	6	0	1	2	0	0	0	0	0	0
circSCC4_gene10540.1	SCC4_gene10540	+	chr12	697705772	697719766	circexplorer2	find_circ2	ciri2	1	0	1	0	0	9	5	0	0	0	0	0	1	0	3	1	0	0
circLRBA_gene12782	LRBA_gene12782	+	chr1a	681585377	681660859	circexplorer2	find_circ2	ciri2	1	1	0	2	2	3	4	0	4	0	0	1	0	0	1	2	0	0
circPESC_gene6577	PESC_gene6577	-	chr11	847223068	847204529	circexplorer2	find_circ2	ciri2	0	2	0	0	0	3	5	1	0	0	2	1	4	0	0	3	0	0
circDISP1_gene42527	DISP1_gene42527	+	chr5b	755923364	755954075	circexplorer2	find_circ2	ciri2	2	0	1	0	0	3	7	6	0	0	0	2	0	0	0	0	0	0
circFGGY_gene31672.1	FGGY_gene31672	+	chr4a	251367102	251487135	circexplorer2	find_circ2	ciri2	0	0	1	0	0	3	16	0	0	0	0	1	0	0	0	0	0	0
circWDR7_gene16917	WDR7_gene16917	-	chr1b	1058018828	1057929086	circexplorer2	find_circ2	ciri2	0	2	2	1	2	5	5	0	0	0	0	0	0	2	2	0	0	0
circNA_gene13392.2	NA_gene13392	+	chr1a	982559330	982573287	circexplorer2	find_circ2	ciri2	2	0	1	0	2	4	7	1	1	0	0	0	0	2	1	0	0	0
circSMUG1_gene43086	SMUG1_gene43086	+	chr5b	898469825	898470118	circexplorer2	find_circ2	ciri2	0	0	0	0	0	15	2	0	0	0	0	0	2	2	0	0	0	0
circPUR9_gene25317.1	PUR9_gene25317	-	chr3a	514536431	514532453	circexplorer2	find_circ2	ciri2	0	0	7	0	3	2	6	2	0	0	0	0	0	1	0	0	0	0
circLYL1_gene32551	LYL1_gene32551	-	chr4a	601167394	601144960	circexplorer2	find_circ2	ciri2	0	2	0	0	4	2	5	0	0	0	2	5	1	0	0	0	0	0
circCC14A_gene32215.1	CC14A_gene32215	-	chr4a	483928296	483849634	circexplorer2	find_circ2	ciri2	0	0	0	0	0	0	11	0	0	0	9	0	1	0	0	0	0	0
circCP2J5_CP2J6_CP2J2_gene4062	CP2J5_CP2J6_CP2J2_gene4062	+	chr11	33115674	33178366	circexplorer2	find_circ2	ciri2	0	0	0	0	0	0	21	0	0	0	0	0	0	0	0	0	0	0
circCO3_gene32722.1	CO3_gene32722	-	chr4a	628540527	628529078	circexplorer2	find_circ2	ciri2	0	0	0	0	0	0	21	0	0	0	0	0	0	0	0	0	0	0
circHARB1_DYH3_gene35438.2	HARB1_DYH3_gene35438	+	chr4b	414347353	414392533	circexplorer2	find_circ2	ciri2	0	0	0	0	0	19	0	0	2	0	0	0	0	0	0	0	0	0
circFAT3_gene60538	FAT3_gene60538	-	chr8	1393180956	1393104945	circexplorer2	find_circ2	ciri2	0	0	0	0	0	3	0	0	18	0	0	0	0	0	0	0	0	0
circJADE2_gene53301	JADE2_gene53301	-	chr7	803034888	803034397	circexplorer2	find_circ2	ciri2	0	0	2	0	2	1	4	0	0	0	0	3	0	1	0	3	3	1
circTITIN_gene25483.3	TITIN_gene25483	+	chr3a	557021860	557024255	circexplorer2	find_circ2	ciri2	0	0	2	1	3	2	0	0	0	0	1	0	0	0	0	1	9	1
circNU153_gene19646.2	NU153_gene19646	+	chr2a	806222761	806222989	circexplorer2	find_circ2	ciri2	0	0	0	4	3	2	0	0	0	1	1	0	1	3	0	0	3	2
circPTN13_gene14681.2	PTN13_gene14681	+	chr1b	161798994	161889377	circexplorer2	find_circ2	ciri2	0	2	1	2	2	2	0	1	0	0	0	1	2	0	3	1	0	3
circDOCK4_gene36187	DOCK4_gene36187	-	chr4b	656222003	656148339	circexplorer2	find_circ2	ciri2	0	0	1	0	2	6	5	0	3	0	1	1	0	0	0	0	0	1
circGBP1_gene5878	GBP1_gene5878	-	chr11	644117689	644109061	circexplorer2	find_circ2	ciri2	0	0	0	0	1	0	17	0	0	0	1	0	0	0	0	0	0	1
circHIPK2_gene37240	HIPK2_gene37240	+	chr4b	1052608270	1052609338	circexplorer2	find_circ2	ciri2	2	0	0	2	3	5	1	2	0	0	0	0	0	1	1	2	1	0
circRRBP1_gene40449	RRBP1_gene40449	+	chr5a	925547127	925594838	circexplorer2	find_circ2	ciri2	0	0	0	0	0	0	16	0	0	0	0	0	0	1	1	1	1	0
circDUS2L_gene9337.8	DUS2L_gene9337	+	chr12	439484400	439505824	circexplorer2	find_circ2	ciri2	1	0	3	0	4	0	0	2	0	0	1	1	0	0	2	3	3	0
circRF12A_gene18094	RF12A_gene18094	-	chr2a	116286006	116259505	circexplorer2	find_circ2	ciri2	0	0	1	0	0	8	3	0	0	0	0	3	0	0	3	1	1	0
circPARD3_gene2655.1	PARD3_gene2655	+	chr10	734559008	734719365	circexplorer2	find_circ2	ciri2	0	1	1	2	1	5	3	0	0	0	2	0	0	0	1	3	1	0
circNKTR_PPIG_gene2340.1	NKTR_PPIG_gene2340	+	chr10	588234978	588397596	circexplorer2	find_circ2	ciri2	1	0	2	0	2	1	6	0	0	0	4	0	0	0	1	2	1	0
circZN783_POL_LORF2_ZN208_gene63041	ZN783_POL_LORF2_ZN208_gene63041	+	chr9	508078556	508119291	circexplorer2	find_circ2	ciri2	0	0	0	4	0	8	2	0	0	0	0	1	1	2	0	1	1	0
circDMPK_gene63186	DMPK_gene63186	+	chr9	547009831	547019447	circexplorer2	find_circ2	ciri2	0	2	2	2	0	0	0	0	0	0	0	0	0	1	0	9	4	0
circMYO1C_gene24740	MYO1C_gene24740	+	chr3a	323782700	323784202	circexplorer2	find_circ2	ciri2	0	0	0	0	4	5	3	0	0	0	0	0	0	1	0	5	2	0
circAFTIN_gene41874.1	AFTIN_gene41874	-	chr5b	464097945	464072504	circexplorer2	find_circ2	ciri2	0	0	0	2	4	2	3	2	0	0	3	0	2	2	0	0	0	0
circLORF2_CYTSA_gene7087.1	LORF2_CYTSA_gene7087	+	chr11	977035006	977072154	circexplorer2	find_circ2	ciri2	0	2	0	0	0	6	6	0	0	0	0	0	2	0	0	2	2	0
circRAVR2_gene31726.3	RAVR2_gene31726	+	chr4a	272641138	272747902	circexplorer2	find_circ2	ciri2	0	0	0	0	2	0	9	1	0	0	3	2	0	0	0	2	1	0
circUBE3D_ELP6_gene2133	UBE3D_ELP6_gene2133	+	chr10	518751162	518825977	circexplorer2	find_circ2	ciri2	1	0	0	0	0	3	9	0	3	0	0	1	0	0	0	1	2	0
circSMOC2_gene40700	SMOC2_gene40700	+	chr5b	6853971	6876267	circexplorer2	find_circ2	ciri2	0	0	1	0	0	7	1	1	3	1	0	0	0	0	0	2	4	0
circLPA11_gene13228.1	LPA11_gene13228	+	chr1a	910987971	910988718	circexplorer2	find_circ2	ciri2	2	0	1	1	1	0	4	1	0	2	0	0	0	0	0	5	3	0
circHMR1_gene11212	HMR1_gene11212	-	chr1a	57195087	57135988	circexplorer2	find_circ2	ciri2	0	0	0	0	0	0	0	4	0	0	0	0	7	9	0	0	0	0
circPARN_gene1399	PARN_gene1399	-	chr10	295475858	295384196	circexplorer2	find_circ2	ciri2	0	0	0	1	2	2	8	0	2	0	0	0	0	0	0	1	4	0
circPLDX1_gene44105.1	PLDX1_gene44105	+	chr6a	138486296	138521229	circexplorer2	find_circ2	ciri2	4	0	2	0	2	2	0	0	4	0	0	0	0	0	0	2	4	0
circCIRBP_gene10840	CIRBP_gene10840	+	chr12	719145324	719146846	circexplorer2	find_circ2	ciri2	1	0	0	2	0	0	3	0	0	0	1	2	2	4	2	0	3	0
circARHGA_gene39249	ARHGA_gene39249	+	chr5a	352734881	352791337	circexplorer2	find_circ2	ciri2	0	0	3	1	3	4	0	0	3	0	0	0	0	2	2	0	2	0
circCOXM1_gene3536	COXM1_gene3536	-	chr10	1057332616	1057322474	circexplorer2	find_circ2	ciri2	1	0	1	0	1	1	6	0	0	0	4	0	2	0	1	0	3	0
circHYCCI_gene2969.3	HYCCI_gene2969	+	chr10	861408043	861473207	circexplorer2	find_circ2	ciri2	0	0	2	1	0	0	10	1	0	0	2	2	0	0	1	0	1	0
circ41_gene27452	41_gene27452	-	chr3b	226534739	226468033	circexplorer2	find_circ2	ciri2	0	0	0	0	0	4	9	0	0	0	0	5	0	2	0	0	0	0
circHIP1_gene24041.1	HIP1_gene24041	-	chr3a	157243399	157138182	circexplorer2	find_circ2	ciri2	0	4	1	2	0	1	5	0	0	0	0	0	0	0	3	0	4	0
circDYN2_gene33062	DYN2_gene33062	+	chr4a	708508747	708528772	circexplorer2	find_circ2	ciri2	0	0	0	2	0	0	11	0	0	0	4	0	0	0	1	0	2	0
circTM1L2_gene1014	TM1L2_gene1014	-	chr10	155593513	155580763	circexplorer2	find_circ2	ciri2	1	0	1	2	0	4	6	0	2	0	0	0	0	0	1	0	3	0
circSOGA1_MTCL1_gene51794.1	SOGA1_MTCL1_gene51794	+	chr7	426683438	426703677	circexplorer2	find_circ2	ciri2	0	0	0	0	0	6	4	0	2	0	0	0	4	3	0	0	1	0
circRT35_gene37040	RT35_gene37040	-	chr4b	1014955731	1014925764	circexplorer2	find_circ2	ciri2	0	0	3	0	0	1	3	3	0	1	2	2	0	1	0	0	4	0
circCAPS1_gene64702.1	CAPS1_gene64702	-	chr9	1036516980	1036402494	circexplorer2	find_circ2	ciri2	0	2	0	0	0	14	0	0	3	0	0	0	0	1	0	0	0	0
circDACH2_gene18775.1	DACH2_gene18775	+	chr2a	390013091	390025631	circexplorer2	find_circ2	ciri2	0	0	0	0	0	6	0	4	0	3	1	0	0	5	0	0	1	0
circSMTN_gene6600	SMTN_gene6600	-	chr11	850861436	850837638	circexplorer2	find_circ2	ciri2	0	0	1	2	2	0	9	0	0	0	2	0	0	2	0	0	2	0
circTTC12_gene27123	TTC12_gene27123	-	chr3b	128578309	128560608	circexplorer2	find_circ2	ciri2	0	0	2	0	0	1	11	0	2	0	0	0	0	1	0	0	3	0
circOSB10_gene3503.2	OSB10_gene3503	+	chr10	1048215729	1048223426	circexplorer2	find_circ2	ciri2	0	0	0	3	0	0	13	0	1	0	0	0	0	1	0	0	2	0
circZN536_gene9135	ZN536_gene9135	-	chr12	329688993	329686822	circexplorer2	find_circ2	ciri2	0	1	0	0	0	15	0	0	0	0	0	0	0	3	0	0	1	0
circ4ET_gene7061	4ET_gene7061	-	chr11	973244714	973219499	circexplorer2	find_circ2	ciri2	0	1	2	0	0	6	8	0	0	0	0	0	2	0	0	0	1	0
circSNX27_gene8192	SNX27_gene8192	+	chr12	64441011	64482308	circexplorer2	find_circ2	ciri2	0	0	0	1	2	5	4	2	1	0	2	0	0	0	0	0	3	0
circKMT2A_gene26262.1	KMT2A_gene26262	-	chr3a	896927954	896886735	circexplorer2	find_circ2	ciri2	0	0	0	0	2	8	5	0	0	0	2	0	0	0	0	0	3	0
circVAV3_gene31887.1	VAV3_gene31887	-	chr4a	344545130	344467517	circexplorer2	find_circ2	ciri2	0	0	2	0	0	2	14	0	0	0	0	0	0	0	0	0	2	0
circPVRL1_gene26194	PVRL1_gene26194	+	chr3a	884376614	884390512	circexplorer2	find_circ2	ciri2	1	0	1	0	2	3	2	0	3	1	1	0	1	2	1	2	0	0
circPSD4_gene6170	PSD4_gene6170	+	chr11	735444488	735445504	circexplorer2	find_circ2	ciri2	0	0	0	0	0	4	10	0	0	0	1	2	1	0	0	2	0	0
circMIA3_gene42518.2	MIA3_gene42518	+	chr5b	754151988	754195522	circexplorer2	find_circ2	ciri2	2	0	0	0	0	1	11	0	0	0	0	1	0	0	0	5	0	0
circXYLB_gene2454	XYLB_gene2454	-	chr10	641238700	641211247	circexplorer2	find_circ2	ciri2	0	0	0	0	0	0	19	0	0	0	0	0	0	0	0	1	0	0
circMARE1_gene51008	MARE1_gene51008	+	chr7	142179754	142182468	circexplorer2	find_circ2	ciri2	0	0	0	2	3	4	4	0	0	2	2	1	0	1	1	0	0	0
circMAGI1_gene64776.1	MAGI1_gene64776	-	chr9	1053596926	1053586948	circexplorer2	find_circ2	ciri2	0	0	0	0	1	2	13	1	0	0	0	0	0	1	2	0	0	0
circDCNL4_gene12125	DCNL4_gene12125	+	chr1a	392015777	392100620	circexplorer2	find_circ2	ciri2	0	0	0	0	2	2	7	0	4	0	0	1	2	0	2	0	0	0
circGOGA2_gene43262	GOGA2_gene43262	+	chr6a	7793054	7794114	circexplorer2	find_circ2	ciri2	0	0	0	3	0	9	6	0	0	0	2	0	0	0	0	0	0	0
circACLY_gene44354	ACLY_gene44354	-	chr6a	181662195	181600599	circexplorer2	find_circ2	ciri2	0	0	0	0	0	5	13	0	0	0	0	0	1	1	0	0	0	0
circCRLD1_gene32404	CRLD1_gene32404	+	chr4a	560783018	560897015	circexplorer2	find_circ2	ciri2	0	0	0	3	1	0	0	11	0	1	0	0	1	3	0	0	0	0
circNSD3_gene5636	NSD3_gene5636	+	chr11	582229158	582229882	circexplorer2	find_circ2	ciri2	2	2	1	0	2	1	2	4	3	0	2	0	0	1	0	0	0	0
circMBNL2_gene59486.1	MBNL2_gene59486	-	chr8	1029296514	1029292500	circexplorer2	find_circ2	ciri2	0	0	2	0	1	2	9	3	0	0	1	0	0	2	0	0	0	0
circR3HD1_R3HD2_gene25908	R3HD1_R3HD2_gene25908	-	chr3a	772008889	771944641	circexplorer2	find_circ2	ciri2	0	1	1	1	0	0	3	0	12	0	0	1	1	0	0	0	0	0
circBL1S4_BCAS4_gene51410	BL1S4_BCAS4_gene51410	-	chr7	285209459	285183936	circexplorer2	find_circ2	ciri2	0	0	0	0	1	0	15	0	0	0	3	1	0	0	0	0	0	0
circALBU_gene14799.3	ALBU_gene14799	+	chr1b	219509955	219545918	circexplorer2	find_circ2	ciri2	0	0	0	0	0	0	20	0	0	0	0	0	0	0	0	0	0	0
circCP062_gene1197	CP062_gene1197	+	chr10	235946404	235984641	circexplorer2	find_circ2	ciri2	0	0	0	0	0	17	3	0	0	0	0	0	0	0	0	0	0	0
circPHF14_gene3318	PHF14_gene3318	-	chr10	1005214316	1005198747	circexplorer2	find_circ2	ciri2	0	0	2	1	0	5	9	1	2	0	0	0	0	0	0	0	0	0
circLGSN_gene39454.2	LGSN_gene39454	-	chr5a	417860829	417860651	circexplorer2	find_circ2	ciri2	0	0	0	0	0	20	0	0	0	0	0	0	0	0	0	0	0	0
circC356_CP3AL_gene914.5	C356_CP3AL_gene914	+	chr10	134476310	134576037	circexplorer2	find_circ2	ciri2	0	0	0	0	0	0	20	0	0	0	0	0	0	0	0	0	0	0
circACBD6_gene32332	ACBD6_gene32332	-	chr4a	544001260	543967358	circexplorer2	find_circ2	ciri2	0	0	0	0	0	20	0	0	0	0	0	0	0	0	0	0	0	0
circEST2C_gene3829	EST2C_gene3829	-	chr10	1102128905	1102127812	circexplorer2	find_circ2	ciri2	0	0	0	0	0	0	20	0	0	0	0	0	0	0	0	0	0	0
circCP2AA_CP2C8_CP2G1_gene63817.1	CP2AA_CP2C8_CP2G1_gene63817	+	chr9	777872213	777875433	circexplorer2	find_circ2	ciri2	0	0	0	0	0	0	20	0	0	0	0	0	0	0	0	0	0	0
circCP2G1_gene63819	CP2G1_gene63819	+	chr9	778332190	778441095	circexplorer2	find_circ2	ciri2	0	0	0	0	0	0	20	0	0	0	0	0	0	0	0	0	0	0
circPUM2_gene38916	PUM2_gene38916	+	chr5a	214823599	214834193	circexplorer2	find_circ2	ciri2	0	0	0	2	0	8	10	0	0	0	0	0	0	0	0	0	0	0
circFETUB_gene4293	FETUB_gene4293	-	chr11	86503067	86483648	circexplorer2	find_circ2	ciri2	0	0	0	0	0	0	20	0	0	0	0	0	0	0	0	0	0	0
circTBCD1_gene11923	TBCD1_gene11923	+	chr1a	341096906	341100092	circexplorer2	find_circ2	ciri2	2	0	0	1	0	0	2	0	0	0	0	2	0	0	4	3	4	1
circCA021_gene32927	CA021_gene32927	-	chr4a	679604053	679551571	circexplorer2	find_circ2	ciri2	0	1	2	3	3	0	0	0	0	0	0	2	0	0	0	3	2	3
circHECD4_gene6782	HECD4_gene6782	+	chr11	926324297	926500837	circexplorer2	find_circ2	ciri2	0	0	0	3	0	2	6	0	0	0	0	3	0	0	0	1	3	1
circARHG4_RTXE_gene5161	ARHG4_RTXE_gene5161	+	chr11	392765294	392769580	circexplorer2	find_circ2	ciri2	0	0	1	0	0	10	0	0	1	0	0	0	0	0	0	1	4	2
circNED4L_NEDD4_gene16902.1	NED4L_NEDD4_gene16902	-	chr1b	1052542253	1052440450	circexplorer2	find_circ2	ciri2	1	0	0	0	2	1	6	0	0	0	1	3	0	0	2	0	1	2
circZNFX1_gene20016.1	ZNFX1_gene20016	-	chr2a	1067286291	1067233865	circexplorer2	find_circ2	ciri2	0	0	4	0	2	1	9	0	0	0	0	0	0	0	0	0	2	1
circKDM6A_gene60233.4	KDM6A_gene60233	+	chr8	1241042333	1241084415	circexplorer2	find_circ2	ciri2	0	0	2	1	3	2	5	0	0	0	0	1	0	0	0	0	4	1
circAGO4_gene27870	AGO4_gene27870	-	chr3b	353261487	353214018	circexplorer2	find_circ2	ciri2	0	0	1	0	0	3	7	0	0	0	0	3	0	0	0	4	0	1
circGDPD1_gene52213	GDPD1_gene52213	+	chr7	499807089	499843073	circexplorer2	find_circ2	ciri2	1	0	3	0	0	8	2	0	0	2	0	0	1	0	0	0	0	2
circPOL_SFR15_gene60503	POL_SFR15_gene60503	-	chr8	1383619567	1383535967	circexplorer2	find_circ2	ciri2	0	0	0	0	0	0	0	0	5	0	2	1	0	2	2	3	4	0
circTAF7_gene18923.1	TAF7_gene18923	-	chr2a	484630322	484538006	circexplorer2	find_circ2	ciri2	0	2	0	0	0	1	4	0	0	0	0	2	0	1	2	1	6	0
circSAFB1_gene10034	SAFB1_gene10034	-	chr12	641082387	641081937	circexplorer2	find_circ2	ciri2	0	0	4	0	0	0	2	0	0	0	1	0	0	4	1	3	4	0
circANPRB_gene11083.1	ANPRB_gene11083	+	chr1a	23171155	23174503	circexplorer2	find_circ2	ciri2	3	0	2	0	0	1	2	3	0	0	0	1	2	0	2	2	1	0
circGBA2_gene11075	GBA2_gene11075	-	chr1a	21142721	21111963	circexplorer2	find_circ2	ciri2	0	0	0	0	0	3	9	0	0	0	0	3	0	0	2	1	1	0
circANR27_gene9446	ANR27_gene9446	+	chr12	476582596	476649205	circexplorer2	find_circ2	ciri2	0	0	0	0	0	4	7	0	1	0	0	1	0	0	1	1	4	0
circKDM5C_gene67	KDM5C_gene67	+	chr10	3919718	3955878	circexplorer2	find_circ2	ciri2	1	0	0	0	0	1	6	2	1	0	0	2	2	2	0	1	1	0
circDDX18_gene27253	DDX18_gene27253	+	chr3b	167486001	167486414	circexplorer2	find_circ2	ciri2	0	0	1	0	0	3	2	2	0	0	0	0	2	4	0	3	2	0
circWWC3_gene58489	WWC3_gene58489	+	chr8	688554273	688611374	circexplorer2	find_circ2	ciri2	0	2	0	0	0	4	3	2	0	0	0	2	0	3	0	2	1	0
circMPDZ_gene13605.1	MPDZ_gene13605	-	chr1a	1064961071	1064933598	circexplorer2	find_circ2	ciri2	0	0	3	0	0	4	0	1	1	0	2	0	0	2	0	4	2	0
circTBCD9_gene12868	TBCD9_gene12868	-	chr1a	716058418	716009431	circexplorer2	find_circ2	ciri2	2	0	0	1	0	4	2	0	1	2	0	0	0	2	0	2	3	0
circMA7D2_gene59377	MA7D2_gene59377	-	chr8	960095696	960092257	circexplorer2	find_circ2	ciri2	0	0	1	0	1	2	3	0	4	0	0	0	0	0	0	2	6	0
circCLASR_POL3_gene63251	CLASR_POL3_gene63251	-	chr9	570323658	570190146	circexplorer2	find_circ2	ciri2	2	0	0	1	0	5	3	1	0	0	0	0	0	2	0	1	4	0
circAT11C_gene18479.1	AT11C_gene18479	-	chr2a	294584525	294528248	circexplorer2	find_circ2	ciri2	0	1	0	0	0	1	11	0	0	0	0	0	0	2	0	2	2	0
circARI1A_LORF2_gene27558	ARI1A_LORF2_gene27558	-	chr3b	248339503	248325576	circexplorer2	find_circ2	ciri2	0	0	5	0	0	11	0	0	0	0	0	0	0	0	0	1	2	0
circUBA1_gene402.3	UBA1_gene402	+	chr10	29663848	29664732	circexplorer2	find_circ2	ciri2	0	0	2	0	1	2	7	2	0	0	0	0	2	0	0	1	2	0
circMFS7A_MFS7B_gene13911	MFS7A_MFS7B_gene13911	-	chr1a	1190848710	1190785065	circexplorer2	find_circ2	ciri2	0	0	1	0	0	4	3	0	0	0	2	1	0	0	0	4	4	0
circRASA3_gene59422.1	RASA3_gene59422	-	chr8	969188787	969159818	circexplorer2	find_circ2	ciri2	0	0	0	2	0	0	9	0	0	0	1	4	0	0	0	2	1	0
circIMDH2_gene65214.2	IMDH2_gene65214	-	chr9	1183161331	1183132444	circexplorer2	find_circ2	ciri2	0	0	0	2	5	0	0	0	0	0	5	2	0	0	0	1	4	0
circARHGC_gene26175.1	ARHGC_gene26175	-	chr3a	867236039	867230136	circexplorer2	find_circ2	ciri2	0	2	0	0	2	1	6	0	0	1	0	2	0	0	0	2	3	0
circARSG_gene54256.2	ARSG_gene54256	-	chr7	1090753404	1090681286	circexplorer2	find_circ2	ciri2	0	0	0	0	4	2	8	0	0	0	0	0	0	0	0	1	4	0
circMIA3_gene42518.3	MIA3_gene42518	+	chr5b	754142836	754145559	circexplorer2	find_circ2	ciri2	0	0	2	0	1	4	7	0	0	0	2	0	0	0	0	2	1	0
circFA13A_gene14866.3	FA13A_gene14866	+	chr1b	239751062	239780699	circexplorer2	find_circ2	ciri2	0	0	0	1	6	1	7	0	0	0	1	0	0	0	0	1	2	0
circFRS2_gene35326	FRS2_gene35326	+	chr4b	373404227	373404447	circexplorer2	find_circ2	ciri2	0	0	0	0	3	1	7	0	0	0	2	0	0	0	0	2	4	0
circLITAF_gene1520	LITAF_gene1520	+	chr10	342740529	342868793	circexplorer2	find_circ2	ciri2	1	0	2	3	1	1	9	0	0	0	0	0	0	0	0	1	1	0
circMAP4_gene2111.1	MAP4_gene2111	+	chr10	514048253	514131399	circexplorer2	find_circ2	ciri2	0	0	2	0	2	0	7	0	0	0	0	0	0	0	0	2	6	0
circLAMC1_gene32418	LAMC1_gene32418	+	chr4a	565780439	565780989	circexplorer2	find_circ2	ciri2	2	0	0	0	0	4	2	2	0	0	1	2	1	3	1	0	1	0
circTET2_gene13150	TET2_gene13150	+	chr1a	883420845	883480483	circexplorer2	find_circ2	ciri2	0	0	4	0	0	0	1	0	0	2	0	0	4	5	1	0	2	0
circHNRPR_gene27733	HNRPR_gene27733	-	chr3b	301375077	301355775	circexplorer2	find_circ2	ciri2	0	0	3	1	2	3	3	2	0	0	0	0	0	2	1	0	2	0
circGSAP_gene35163.2	GSAP_gene35163	-	chr4b	303392046	303360541	circexplorer2	find_circ2	ciri2	0	0	2	2	1	3	6	0	0	0	0	0	0	2	1	0	2	0
circREEP1_gene11490.1	REEP1_gene11490	+	chr1a	139284248	139375737	circexplorer2	find_circ2	ciri2	0	0	2	0	0	6	6	0	2	0	2	0	0	0	0	0	1	0
circSUGP2_gene10492	SUGP2_gene10492	-	chr12	694128108	694126870	circexplorer2	find_circ2	ciri2	0	0	1	1	0	5	0	0	0	0	2	3	1	0	3	0	3	0
circSNX25_gene12422.1	SNX25_gene12422	-	chr1a	483638956	483464909	circexplorer2	find_circ2	ciri2	0	0	0	0	4	0	7	0	1	0	0	2	0	0	1	0	4	0
circSOBP_gene39988.4	SOBP_gene39988	-	chr5a	697748488	697619899	circexplorer2	find_circ2	ciri2	0	4	0	0	5	5	0	0	0	0	0	0	0	0	1	0	4	0
circT22D2_gene4548	T22D2_gene4548	-	chr11	177234506	177194789	circexplorer2	find_circ2	ciri2	0	0	0	0	0	0	9	0	0	2	2	2	0	2	0	0	2	0
circZN638_gene11249.5	ZN638_gene11249	-	chr1a	69679318	69558028	circexplorer2	find_circ2	ciri2	2	2	2	0	0	1	5	0	0	0	2	1	0	2	0	0	2	0
circCRLD2_gene9732	CRLD2_gene9732	+	chr12	539432336	539432652	circexplorer2	find_circ2	ciri2	0	0	0	0	0	3	6	0	0	0	2	4	0	1	0	0	3	0
circDAB2_gene16734	DAB2_gene16734	+	chr1b	999018224	999082115	circexplorer2	find_circ2	ciri2	1	0	0	0	0	4	5	0	1	2	0	1	0	2	0	0	3	0
circAT2C1_gene3439	AT2C1_gene3439	-	chr10	1035619659	1035574926	circexplorer2	find_circ2	ciri2	0	1	2	0	0	1	8	0	0	1	0	2	0	2	0	0	2	0
circWDR82_gene64601	WDR82_gene64601	-	chr9	986069914	986048528	circexplorer2	find_circ2	ciri2	0	0	1	0	0	7	2	2	0	0	0	2	0	1	0	0	4	0
circMAP4_gene2111.2	MAP4_gene2111	+	chr10	513816757	513872418	circexplorer2	find_circ2	ciri2	0	0	2	1	1	0	3	2	0	0	0	2	0	3	0	0	5	0
circZN423_gene9416	ZN423_gene9416	+	chr12	460688439	460698637	circexplorer2	find_circ2	ciri2	0	0	1	0	1	12	1	1	1	0	0	0	0	0	0	0	2	0
circIF4A3_gene40975	IF4A3_gene40975	+	chr5b	122368000	122375633	circexplorer2	find_circ2	ciri2	0	0	0	2	0	2	2	3	0	0	2	0	0	5	0	0	3	0
circPP6R2_gene35611.1	PP6R2_gene35611	-	chr4b	447569442	447563974	circexplorer2	find_circ2	ciri2	0	0	3	3	0	1	5	0	2	0	0	0	0	0	0	0	5	0
circZN783_ZN175_ZN235_gene43121	ZN783_ZN175_ZN235_gene43121	+	chr5b	904965501	904989555	circexplorer2	find_circ2	ciri2	0	0	0	3	0	3	4	2	0	0	0	0	0	6	0	0	1	0
circEGFR_gene2931.3	EGFR_gene2931	-	chr10	847441344	847407895	circexplorer2	find_circ2	ciri2	0	0	0	0	0	0	17	0	0	0	0	0	0	1	0	0	1	0
circBRD1_gene35073	BRD1_gene35073	-	chr4b	278934594	278764067	circexplorer2	find_circ2	ciri2	0	0	1	0	3	3	3	2	2	0	1	0	1	0	0	0	3	0
circAXIN1_gene1692	AXIN1_gene1692	+	chr10	419381551	419570471	circexplorer2	find_circ2	ciri2	0	2	0	0	2	2	6	0	0	0	1	3	0	0	0	0	3	0
circITB5_gene26447	ITB5_gene26447	+	chr3a	938182196	938226805	circexplorer2	find_circ2	ciri2	0	0	1	0	3	3	3	0	0	0	0	0	0	0	0	0	9	0
circHD_gene11611	HD_gene11611	+	chr1a	176250488	176342523	circexplorer2	find_circ2	ciri2	0	0	0	0	2	2	8	2	2	0	0	1	0	0	0	0	2	0
circFBX38_gene52926.1	FBX38_gene52926	+	chr7	666856887	666863855	circexplorer2	find_circ2	ciri2	0	0	1	1	0	8	4	0	0	0	0	0	0	0	0	0	5	0
circZFR_gene16852.1	ZFR_gene16852	+	chr1b	1042149422	1042149720	circexplorer2	find_circ2	ciri2	0	2	2	2	1	3	2	0	0	0	0	5	0	0	0	0	2	0
circTRAP1_gene1441.2	TRAP1_gene1441	+	chr10	305541442	305544291	circexplorer2	find_circ2	ciri2	0	0	0	0	0	5	10	0	0	0	0	3	0	0	0	0	1	0
circAT2C2_gene9725	AT2C2_gene9725	+	chr12	537716174	537763978	circexplorer2	find_circ2	ciri2	0	0	0	0	2	4	6	1	3	0	0	0	0	0	0	0	3	0
circZN783_ZN551_gene24142	ZN783_ZN551_gene24142	+	chr3a	186071078	186074230	circexplorer2	find_circ2	ciri2	0	0	4	0	2	2	7	0	1	0	0	0	0	0	0	0	3	0
circRMD5A_gene11475.3	RMD5A_gene11475	-	chr1a	138053627	137887352	circexplorer2	find_circ2	ciri2	0	0	0	2	2	1	9	0	0	0	0	0	0	0	0	0	5	0
circEGFR_gene2931.4	EGFR_gene2931	-	chr10	847454262	847424645	circexplorer2	find_circ2	ciri2	0	0	2	0	0	0	11	0	0	0	0	0	2	0	2	2	0	0
circOSBL8_gene35371.2	OSBL8_gene35371	-	chr4b	386362930	386278514	circexplorer2	find_circ2	ciri2	0	1	0	0	4	8	6	0	0	0	0	0	0	0	0	0	0	0
circLORF2_PKCB1_gene51135	LORF2_PKCB1_gene51135	+	chr7	179750098	179831371	circexplorer2	find_circ2	ciri2	0	0	0	2	0	6	7	0	0	0	0	0	1	1	0	2	0	0
circMARF1_gene1172	MARF1_gene1172	+	chr10	225362809	225402187	circexplorer2	find_circ2	ciri2	0	0	0	0	0	0	1	7	0	2	0	2	0	4	0	3	0	0
circCLAP1_gene26452.1	CLAP1_gene26452	+	chr3a	940741742	940867145	circexplorer2	find_circ2	ciri2	0	1	0	0	5	5	2	0	5	0	0	1	0	0	0	0	0	0
circSRPR_gene26660	SRPR_gene26660	+	chr3b	11800969	11835697	circexplorer2	find_circ2	ciri2	0	0	0	1	0	6	3	1	1	0	0	0	4	0	0	3	0	0
circHUWE1_gene146.7	HUWE1_gene146	-	chr10	10168688	10130131	circexplorer2	find_circ2	ciri2	2	0	0	0	5	7	4	0	0	0	0	0	0	0	0	1	0	0
circYLPM1_gene62089.1	YLPM1_gene62089	+	chr9	208970670	208982647	circexplorer2	find_circ2	ciri2	0	1	0	0	0	3	7	1	0	0	2	1	0	0	0	4	0	0
circAGO4_gene27870.1	AGO4_gene27870	-	chr3b	353261487	353238310	circexplorer2	find_circ2	ciri2	0	1	0	0	2	2	10	0	0	0	0	2	0	0	0	2	0	0
circRAC2_gene33259	RAC2_gene33259	+	chr4a	760427144	760468515	circexplorer2	find_circ2	ciri2	0	0	1	0	0	2	9	0	0	0	0	7	0	0	0	0	0	0
circCFAH_gene32301.2	CFAH_gene32301	+	chr4a	534393166	534571941	circexplorer2	find_circ2	ciri2	0	0	0	0	0	0	19	0	0	0	0	0	0	0	0	0	0	0
circARMC8_gene25185	ARMC8_gene25185	+	chr3a	473446804	473467798	circexplorer2	find_circ2	ciri2	0	0	1	0	5	5	5	0	0	0	0	0	0	1	2	0	0	0
circTTC7A_gene42242	TTC7A_gene42242	-	chr5b	623964742	623868225	circexplorer2	find_circ2	ciri2	2	0	0	0	2	0	8	0	0	1	0	1	0	0	5	0	0	0
circCC141_gene25480	CC141_gene25480	+	chr3a	556358041	556439167	circexplorer2	find_circ2	ciri2	0	0	0	0	1	0	0	2	0	0	16	0	0	0	0	0	0	0
circSP14L_LIN1_gene5386	SP14L_LIN1_gene5386	-	chr11	488650005	488570845	circexplorer2	find_circ2	ciri2	0	0	1	2	1	4	6	0	0	0	3	0	0	0	2	0	0	0
circASAP1_gene51703.1	ASAP1_gene51703	-	chr7	401996899	401900287	circexplorer2	find_circ2	ciri2	0	0	1	0	0	2	15	0	0	0	1	0	0	0	0	0	0	0
circUSPL1_gene57733.1	USPL1_gene57733	+	chr8	298340831	298355481	circexplorer2	find_circ2	ciri2	0	0	0	1	1	6	1	3	0	0	1	2	2	2	0	0	0	0
circASSY_gene43421	ASSY_gene43421	+	chr6a	22857510	22954111	circexplorer2	find_circ2	ciri2	0	0	0	0	0	3	16	0	0	0	0	0	0	0	0	0	0	0
circIF5_gene63713	IF5_gene63713	+	chr9	750507456	750552078	circexplorer2	find_circ2	ciri2	0	0	0	0	0	12	3	2	0	0	1	0	0	1	0	0	0	0
circSNX5_gene40448.3	SNX5_gene40448	+	chr5a	924317338	924375491	circexplorer2	find_circ2	ciri2	0	0	1	0	2	9	5	0	0	0	1	0	0	1	0	0	0	0
circSMG7_gene32426.1	SMG7_gene32426	+	chr4a	567785558	567829313	circexplorer2	find_circ2	ciri2	0	0	1	2	2	4	5	0	3	0	0	0	0	2	0	0	0	0
circZN827_gene12826	ZN827_gene12826	+	chr1a	701766416	701786094	circexplorer2	find_circ2	ciri2	0	0	0	0	4	1	11	0	2	0	0	0	0	1	0	0	0	0
circMCF2L_gene58839.2	MCF2L_gene58839	+	chr8	817138604	817302041	circexplorer2	find_circ2	ciri2	0	0	0	0	0	2	16	0	0	0	0	0	0	1	0	0	0	0
circPLMN_gene41440	PLMN_gene41440	+	chr5b	275353097	275411800	circexplorer2	find_circ2	ciri2	0	0	0	0	0	0	18	0	0	0	0	0	0	1	0	0	0	0
circCNOT1_gene8866	CNOT1_gene8866	+	chr12	198864418	198894353	circexplorer2	find_circ2	ciri2	0	0	1	0	1	2	8	2	0	0	2	2	1	0	0	0	0	0
circRPGP2_gene23658	RPGP2_gene23658	+	chr3a	77534848	77631766	circexplorer2	find_circ2	ciri2	0	0	0	0	0	0	12	0	0	0	6	0	1	0	0	0	0	0
circNA_gene12717	NA_gene12717	-	chr1a	658662400	658569225	circexplorer2	find_circ2	ciri2	0	1	1	0	1	2	14	0	0	0	0	0	0	0	0	0	0	0
circFGGY_gene31672.2	FGGY_gene31672	+	chr4a	251302107	251385357	circexplorer2	find_circ2	ciri2	0	0	0	0	0	0	18	0	0	0	0	1	0	0	0	0	0	0
circPHF6_gene58036	PHF6_gene58036	+	chr8	416972233	417036553	circexplorer2	find_circ2	ciri2	0	1	0	1	2	1	13	0	0	0	1	0	0	0	0	0	0	0
circCP1A1_gene15297	CP1A1_gene15297	-	chr1b	385077867	385075473	circexplorer2	find_circ2	ciri2	0	0	0	0	0	4	15	0	0	0	0	0	0	0	0	0	0	0
circTBC14_gene11658	TBC14_gene11658	-	chr1a	201237511	201236803	circexplorer2	find_circ2	ciri2	0	0	0	0	3	0	11	0	0	0	0	0	0	0	0	2	3	0
circSPTC3_gene42062	SPTC3_gene42062	+	chr5b	546441053	546474937	circexplorer2	find_circ2	ciri2	0	0	0	2	0	2	12	0	0	0	0	0	0	0	0	0	3	0
circKMT2D_gene34623.1	KMT2D_gene34623	-	chr4b	162489625	162488980	circexplorer2	find_circ2	ciri2	0	0	0	0	4	3	4	0	0	0	0	5	0	0	0	0	3	0
circTTC37_gene16004.2	TTC37_gene16004	+	chr1b	701666310	701725704	circexplorer2	find_circ2	ciri2	0	0	0	2	2	5	7	0	0	0	0	0	0	0	0	0	3	0
circCP2G1_gene63819.1	CP2G1_gene63819	+	chr9	778332190	778374977	circexplorer2	find_circ2	ciri2	0	0	0	0	0	0	19	0	0	0	0	0	0	0	0	0	0	0
circBT3A2_BT3A3_gene43873	BT3A2_BT3A3_gene43873	+	chr6a	94576018	94742395	circexplorer2	find_circ2	ciri2	0	0	0	0	0	0	19	0	0	0	0	0	0	0	0	0	0	0
circTOP2B_gene3550.3	TOP2B_gene3550	+	chr10	1062774754	1062779545	circexplorer2	find_circ2	ciri2	2	0	0	1	0	0	0	2	0	0	1	1	0	2	1	1	6	1
circMAT2B_gene53567	MAT2B_gene53567	-	chr7	879178004	879144877	circexplorer2	find_circ2	ciri2	0	0	0	0	0	4	2	0	0	0	4	0	0	0	1	3	2	2
circJAG2_gene63644	JAG2_gene63644	+	chr9	725455254	725497301	circexplorer2	find_circ2	ciri2	0	0	1	0	0	6	0	0	0	0	2	0	0	0	1	1	5	2
circTARSH_gene58936.1	TARSH_gene58936	+	chr8	862234098	862260131	circexplorer2	find_circ2	ciri2	0	1	0	1	3	1	0	0	0	0	0	0	0	0	2	1	8	1
circPP2AA_gene53240	PP2AA_gene53240	+	chr7	773608620	773639271	circexplorer2	find_circ2	ciri2	0	0	0	0	6	0	6	0	0	0	0	1	0	2	0	1	1	1
circPOL_LIN1_gene51919.4	POL_LIN1_gene51919	+	chr7	443103341	443103569	circexplorer2	find_circ2	ciri2	1	0	0	0	0	7	1	1	2	0	2	1	0	0	1	0	1	1
circMARH3_gene15749	MARH3_gene15749	+	chr1b	549920988	549925899	circexplorer2	find_circ2	ciri2	0	2	0	2	0	1	5	0	0	0	0	4	0	1	0	0	1	2
circTM1L1_gene54488	TM1L1_gene54488	-	chr7	1147299854	1147292460	circexplorer2	find_circ2	ciri2	0	0	1	0	5	0	5	0	0	0	0	0	0	0	0	0	5	2
circMKL2_MYCD_gene54955.1	MKL2_MYCD_gene54955	+	chr7	1310585424	1310633519	circexplorer2	find_circ2	ciri2	0	0	2	0	0	2	0	0	0	0	10	2	0	0	0	0	0	2
circRYR1_gene64039	RYR1_gene64039	-	chr9	832064962	832062998	circexplorer2	find_circ2	ciri2	0	0	0	0	4	0	0	2	0	0	0	0	1	2	1	2	6	0
circKDM6A_gene60233.5	KDM6A_gene60233	+	chr8	1241023019	1241084415	circexplorer2	find_circ2	ciri2	0	0	0	0	0	2	4	0	0	0	1	3	0	2	1	2	3	0
circCUL4B_gene18274.1	CUL4B_gene18274	+	chr2a	193320119	193352011	circexplorer2	find_circ2	ciri2	0	0	0	1	0	0	4	0	2	0	0	0	0	2	3	2	4	0
circGALT1_gene20194	GALT1_gene20194	-	chr2a	1186016691	1185943460	circexplorer2	find_circ2	ciri2	0	2	0	0	0	2	4	0	0	0	0	2	0	0	1	4	3	0
circKC1E_gene33308	KC1E_gene33308	-	chr4a	766146757	766144543	circexplorer2	find_circ2	ciri2	0	0	0	2	0	0	5	1	0	0	0	5	1	1	0	2	1	0
circKDM1B_gene19638	KDM1B_gene19638	-	chr2a	803326870	803199832	circexplorer2	find_circ2	ciri2	0	0	0	0	0	7	4	0	0	0	0	0	0	0	0	2	5	0
circTARSH_gene58936.2	TARSH_gene58936	+	chr8	862144819	862145552	circexplorer2	find_circ2	ciri2	0	1	0	2	0	1	0	0	0	0	0	2	0	1	0	1	10	0
circIKBZ_gene59040.1	IKBZ_gene59040	-	chr8	885961681	885926101	circexplorer2	find_circ2	ciri2	0	0	1	0	1	0	8	0	0	0	3	0	0	2	0	2	1	0
circAT8B2_gene8322.2	AT8B2_gene8322	-	chr12	76556149	76554342	circexplorer2	find_circ2	ciri2	0	0	0	0	0	6	5	0	0	0	2	0	0	1	0	1	3	0
circMYO10_gene20849.1	MYO10_gene20849	-	chr2a	1381873839	1381873384	circexplorer2	find_circ2	ciri2	0	0	3	0	0	6	0	0	0	0	0	0	0	2	0	1	6	0
circTENS_gene23547.1	TENS_gene23547	+	chr3a	59002948	59014975	circexplorer2	find_circ2	ciri2	1	0	2	2	1	4	3	0	0	0	0	0	0	1	0	1	3	0
circSOS1_gene41050.1	SOS1_gene41050	+	chr5b	146434592	146567586	circexplorer2	find_circ2	ciri2	2	0	1	0	0	2	6	0	0	0	0	0	0	1	0	4	2	0
circLORF2_FIL1L_gene58907	LORF2_FIL1L_gene58907	+	chr8	848660214	848691792	circexplorer2	find_circ2	ciri2	0	1	2	0	2	4	0	0	0	0	0	0	0	1	0	3	5	0
circCE112_gene54300.1	CE112_gene54300	-	chr7	1098287942	1098254754	circexplorer2	find_circ2	ciri2	1	0	0	3	2	0	4	3	0	0	0	0	0	0	0	2	3	0
circF120C_gene162.1	F120C_gene162	-	chr10	10849424	10783249	circexplorer2	find_circ2	ciri2	0	0	1	1	2	1	7	0	0	0	2	0	2	0	0	1	1	0
circTRAP1_gene1441.3	TRAP1_gene1441	+	chr10	305528774	305544291	circexplorer2	find_circ2	ciri2	0	0	0	0	3	0	11	0	0	0	1	0	0	0	0	1	2	0
circI5P1_gene5697	I5P1_gene5697	+	chr11	595849384	595881749	circexplorer2	find_circ2	ciri2	0	0	1	2	0	3	8	0	1	0	0	0	0	0	0	2	1	0
circATX2_gene6803.2	ATX2_gene6803	+	chr11	931654728	931655044	circexplorer2	find_circ2	ciri2	0	0	0	0	5	4	2	0	0	0	0	0	0	0	0	3	4	0
circN4BP2_gene11959	N4BP2_gene11959	+	chr1a	350583812	350718788	circexplorer2	find_circ2	ciri2	0	0	0	2	4	4	4	0	1	0	0	1	0	2	0	0	0	0
circDJC13_gene3425.1	DJC13_gene3425	-	chr10	1029421209	1029373680	circexplorer2	find_circ2	ciri2	0	0	0	0	0	1	9	0	0	0	0	0	0	3	1	0	4	0
circRMD5A_gene11475.4	RMD5A_gene11475	-	chr1a	138020241	137887352	circexplorer2	find_circ2	ciri2	0	0	1	0	0	2	9	1	0	0	0	2	1	0	1	0	1	0
circPIGT_gene51822	PIGT_gene51822	-	chr7	432777597	432671258	circexplorer2	find_circ2	ciri2	0	0	2	2	0	2	6	0	0	0	1	0	1	0	1	0	3	0
circKDM6A_gene60233.6	KDM6A_gene60233	+	chr8	1240990371	1241084415	circexplorer2	find_circ2	ciri2	0	0	1	0	0	7	2	2	0	0	0	1	0	0	1	0	4	0
circTIA1_gene6068.1	TIA1_gene6068	+	chr11	716321576	716369221	circexplorer2	find_circ2	ciri2	0	0	3	3	1	0	6	0	0	0	0	1	0	0	2	0	2	0
circCTBP2_gene52750	CTBP2_gene52750	+	chr7	626290065	626299084	circexplorer2	find_circ2	ciri2	0	0	0	0	0	1	13	0	0	0	0	1	0	0	1	0	2	0
circRD23A_gene32535	RD23A_gene32535	+	chr4a	594646102	594650817	circexplorer2	find_circ2	ciri2	0	0	2	0	0	6	6	0	0	0	2	0	0	0	0	0	2	0
circATG9A_gene23322	ATG9A_gene23322	-	chr3a	26291724	26277988	circexplorer2	find_circ2	ciri2	0	2	0	0	0	5	7	0	0	0	0	0	0	0	1	0	3	0
circPTN12_gene35178	PTN12_gene35178	+	chr4b	305276736	305315466	circexplorer2	find_circ2	ciri2	0	0	0	0	0	1	5	0	0	0	0	2	2	2	0	0	6	0
circRGPA2_gene41737	RGPA2_gene41737	+	chr5b	386316143	386383022	circexplorer2	find_circ2	ciri2	0	0	0	0	2	2	5	0	0	0	2	0	2	2	0	0	3	0
circBNC2_gene13491	BNC2_gene13491	-	chr1a	1044647739	1044625931	circexplorer2	find_circ2	ciri2	0	2	2	3	0	4	0	1	0	0	0	0	2	1	0	0	3	0
circMIA3_gene42518.4	MIA3_gene42518	+	chr5b	754194529	754201493	circexplorer2	find_circ2	ciri2	0	0	0	2	3	1	5	0	0	0	0	2	0	3	0	0	2	0
circPHLB1_gene26251	PHLB1_gene26251	-	chr3a	895194285	895191727	circexplorer2	find_circ2	ciri2	0	0	1	2	0	4	3	0	0	0	0	2	0	1	0	0	5	0
circSVIL_gene2703	SVIL_gene2703	-	chr10	752077997	752024315	circexplorer2	find_circ2	ciri2	0	0	0	0	0	14	0	0	0	0	0	0	0	0	0	0	4	0
circRPF1_gene32195	RPF1_gene32195	+	chr4a	472015439	472015842	circexplorer2	find_circ2	ciri2	0	0	0	0	0	2	9	0	0	0	0	2	0	2	0	0	3	0
circRN150_gene12875.1	RN150_gene12875	-	chr1a	717060298	717060048	circexplorer2	find_circ2	ciri2	0	0	0	0	1	7	0	0	0	0	0	0	0	1	0	0	9	0
circSUCO_gene32516.3	SUCO_gene32516	+	chr4a	589473459	589488169	circexplorer2	find_circ2	ciri2	0	0	3	1	0	3	8	0	0	0	0	0	0	1	0	0	2	0
circRADIL_gene923	RADIL_gene923	-	chr10	136245160	136138183	circexplorer2	find_circ2	ciri2	0	0	0	3	1	6	0	0	0	0	0	0	0	0	0	0	8	0
circCE112_gene54300.2	CE112_gene54300	-	chr7	1098912891	1098822960	circexplorer2	find_circ2	ciri2	0	0	0	1	0	0	13	0	0	0	0	0	0	2	0	0	2	0
circLRP1_gene34328.2	LRP1_gene34328	-	chr4b	111027851	111026356	circexplorer2	find_circ2	ciri2	0	0	0	1	0	3	10	1	0	0	0	0	0	0	0	0	3	0
circYG31B_PACS1_gene62770.1	YG31B_PACS1_gene62770	+	chr9	433690371	433748403	circexplorer2	find_circ2	ciri2	0	0	0	1	1	8	3	0	0	0	0	1	2	0	0	0	2	0
circPTPRZ_gene34840.1	PTPRZ_gene34840	+	chr4b	198212761	198231654	circexplorer2	find_circ2	ciri2	0	0	1	0	3	0	0	2	0	0	0	0	0	0	0	0	12	0
circCDK6_gene3093	CDK6_gene3093	-	chr10	917584897	917515338	circexplorer2	find_circ2	ciri2	0	0	0	0	1	6	4	1	0	1	2	2	0	0	0	0	1	0
circNEUL4_gene7880.1	NEUL4_gene7880	-	chr12	28415202	28414227	circexplorer2	find_circ2	ciri2	4	0	0	0	0	4	3	0	0	2	1	1	0	0	0	0	3	0
circSHRM3_gene14161	SHRM3_gene14161	+	chr1b	65274303	65367718	circexplorer2	find_circ2	ciri2	0	0	0	1	0	8	3	0	0	0	3	1	0	0	0	0	2	0
circDHX9_gene32410	DHX9_gene32410	+	chr4a	561779312	561783048	circexplorer2	find_circ2	ciri2	0	0	0	2	0	0	4	0	0	0	4	1	0	0	0	0	7	0
circYLPM1_gene62089.2	YLPM1_gene62089	+	chr9	209548356	209586029	circexplorer2	find_circ2	ciri2	0	0	0	1	1	0	8	2	0	0	0	2	0	0	0	0	4	0
circ3BP1_gene33239	3BP1_gene33239	-	chr4a	756667903	756658483	circexplorer2	find_circ2	ciri2	0	0	3	0	0	2	9	0	0	0	0	2	0	0	0	0	2	0
circANTR2_gene62970.4	ANTR2_gene62970	-	chr9	493790591	493762090	circexplorer2	find_circ2	ciri2	0	0	0	2	1	0	13	0	0	0	0	1	0	0	0	0	1	0
circARHL1_gene59399	ARHL1_gene59399	-	chr8	963560741	963458801	circexplorer2	find_circ2	ciri2	0	0	1	0	2	0	0	2	0	0	7	0	0	0	0	0	6	0
circMYOME_gene33736	MYOME_gene33736	+	chr4a	901993605	902094431	circexplorer2	find_circ2	ciri2	1	0	0	0	2	8	0	0	0	0	3	0	0	0	0	0	4	0
circIP3KB_gene42613	IP3KB_gene42613	+	chr5b	786489392	786524976	circexplorer2	find_circ2	ciri2	1	0	0	0	1	0	10	1	1	1	0	0	0	0	0	0	3	0
circUBIP1_gene19090.1	UBIP1_gene19090	-	chr2a	568451247	568390903	circexplorer2	find_circ2	ciri2	0	0	0	0	2	2	9	0	2	0	0	0	0	0	0	0	3	0
circRT05_gene40920	RT05_gene40920	+	chr5b	89435626	89486357	circexplorer2	find_circ2	ciri2	0	0	0	2	5	0	10	0	0	0	0	0	0	0	0	0	1	0
circNFAC3_gene9339	NFAC3_gene9339	+	chr12	441073605	441074633	circexplorer2	find_circ2	ciri2	0	0	0	1	0	2	4	0	0	0	1	3	3	0	2	2	0	0
circPODXL_gene35761	PODXL_gene35761	+	chr4b	500716826	500738457	circexplorer2	find_circ2	ciri2	0	0	2	0	0	5	4	0	1	0	0	0	2	2	0	2	0	0
circK1328_gene17092	K1328_gene17092	-	chr1b	1142811753	1142808092	circexplorer2	find_circ2	ciri2	0	0	3	1	0	0	10	2	0	0	0	1	0	0	0	1	0	0
circHEG1_gene27327	HEG1_gene27327	+	chr3b	193818682	193842128	circexplorer2	find_circ2	ciri2	0	1	1	3	3	4	1	0	1	0	2	0	0	0	0	2	0	0
circTN13B_gene60136	TN13B_gene60136	+	chr8	1197260147	1197323554	circexplorer2	find_circ2	ciri2	0	0	0	0	0	1	14	0	0	0	0	3	0	0	0	0	0	0
circRAVR1_gene32644	RAVR1_gene32644	-	chr4a	615989238	615981044	circexplorer2	find_circ2	ciri2	1	0	0	0	0	12	1	0	0	0	1	0	0	1	2	0	0	0
circRBM6_gene64259.3	RBM6_gene64259	-	chr9	891009413	890918466	circexplorer2	find_circ2	ciri2	0	0	0	0	0	0	11	0	3	0	0	0	0	2	2	0	0	0
circABCA5_gene54240.2	ABCA5_gene54240	+	chr7	1085614777	1085704862	circexplorer2	find_circ2	ciri2	0	0	0	0	0	1	17	0	0	0	0	0	0	0	0	0	0	0
circCO9_gene16735.2	CO9_gene16735	+	chr1b	999486351	999517497	circexplorer2	find_circ2	ciri2	0	0	0	0	0	1	17	0	0	0	0	0	0	0	0	0	0	0
circZN568_gene17517	ZN568_gene17517	-	chr1b	1237328529	1237300256	circexplorer2	find_circ2	ciri2	0	0	0	0	2	3	6	0	0	0	1	0	4	2	0	0	0	0
circNOP58_gene24797.1	NOP58_gene24797	+	chr3a	334168682	334181708	circexplorer2	find_circ2	ciri2	0	0	0	0	0	5	7	0	0	3	0	0	0	3	0	0	0	0
circKDM1B_gene19638.1	KDM1B_gene19638	-	chr2a	803326870	803253121	circexplorer2	find_circ2	ciri2	0	0	0	0	1	4	11	0	0	0	0	0	0	2	0	0	0	0
circPAQRB_gene54471	PAQRB_gene54471	+	chr7	1143928706	1143990971	circexplorer2	find_circ2	ciri2	0	0	0	0	2	2	11	0	0	0	0	0	0	3	0	0	0	0
circ41_gene27452.1	41_gene27452	-	chr3b	226880413	226732583	circexplorer2	find_circ2	ciri2	0	0	0	0	0	17	0	0	0	0	0	0	0	1	0	0	0	0
circPLMN_gene41440.1	PLMN_gene41440	+	chr5b	275353097	275375151	circexplorer2	find_circ2	ciri2	0	0	0	0	0	0	16	0	0	0	0	0	0	2	0	0	0	0
circHYES_gene42694	HYES_gene42694	+	chr5b	804139077	804176645	circexplorer2	find_circ2	ciri2	1	0	1	0	0	4	9	0	0	0	1	0	2	0	0	0	0	0
circASAP1_gene51703.2	ASAP1_gene51703	-	chr7	401596497	401565549	circexplorer2	find_circ2	ciri2	0	0	2	0	0	0	15	0	0	0	0	0	1	0	0	0	0	0
circPTPRK_gene40584	PTPRK_gene40584	+	chr5a	964019041	964075149	circexplorer2	find_circ2	ciri2	1	2	0	2	0	3	10	0	0	0	0	0	0	0	0	0	0	0
circRUNX1_gene57274	RUNX1_gene57274	+	chr8	148244790	148288930	circexplorer2	find_circ2	ciri2	0	0	0	0	1	0	12	0	0	0	0	5	0	0	0	0	0	0
circCNGB3_gene21967	CNGB3_gene21967	-	chr2b	401627415	401528144	circexplorer2	find_circ2	ciri2	0	0	0	0	0	18	0	0	0	0	0	0	0	0	0	0	0	0
circCO3_gene32722.2	CO3_gene32722	-	chr4a	630209097	630105789	circexplorer2	find_circ2	ciri2	0	0	0	0	0	0	18	0	0	0	0	0	0	0	0	0	0	0
circKNG1_KNT2_gene4288.4	KNG1_KNT2_gene4288	+	chr11	85093963	85109233	circexplorer2	find_circ2	ciri2	0	0	0	0	1	0	17	0	0	0	0	0	0	0	0	0	0	0
circTRPM3_gene15346.2	TRPM3_gene15346	+	chr1b	393706097	393812162	circexplorer2	find_circ2	ciri2	0	0	0	0	0	17	0	0	1	0	0	0	0	0	0	0	0	0
circHARB1_DYH3_gene35438.3	HARB1_DYH3_gene35438	+	chr4b	414173457	414280952	circexplorer2	find_circ2	ciri2	0	0	0	0	0	18	0	0	0	0	0	0	0	0	0	0	0	0
circCP2F2_gene63831.4	CP2F2_gene63831	+	chr9	781042280	781095119	circexplorer2	find_circ2	ciri2	0	0	0	0	0	0	18	0	0	0	0	0	0	0	0	0	0	0
circHARB1_DYH3_gene35438.4	HARB1_DYH3_gene35438	+	chr4b	414049743	414173542	circexplorer2	find_circ2	ciri2	0	0	0	0	0	18	0	0	0	0	0	0	0	0	0	0	0	0
circPSD4_gene6170.1	PSD4_gene6170	+	chr11	735360909	735368458	circexplorer2	find_circ2	ciri2	0	0	0	0	1	3	14	0	0	0	0	0	0	0	0	0	0	0
circPCBP4_gene64369	PCBP4_gene64369	-	chr9	925518200	925511359	circexplorer2	find_circ2	ciri2	0	0	0	0	0	18	0	0	0	0	0	0	0	0	0	0	0	0
circALBU_gene14799.4	ALBU_gene14799	+	chr1b	219598757	219606227	circexplorer2	find_circ2	ciri2	0	0	0	0	0	0	18	0	0	0	0	0	0	0	0	0	0	0
circPICAL_gene60593.1	PICAL_gene60593	+	chr8	1417034725	1417095064	circexplorer2	find_circ2	ciri2	0	0	0	0	2	4	8	0	0	0	2	0	0	0	0	0	2	0
circTITIN_gene25483.4	TITIN_gene25483	+	chr3a	556985860	557012336	circexplorer2	find_circ2	ciri2	2	5	0	3	4	0	0	0	0	0	2	0	0	0	0	0	2	0
circNPRL3_gene1298.2	NPRL3_gene1298	-	chr10	261333285	261246906	circexplorer2	find_circ2	ciri2	0	0	0	0	0	4	12	0	0	0	0	0	0	0	0	0	2	0
circRDH8_gene32726	RDH8_gene32726	-	chr4a	631088272	631047642	circexplorer2	find_circ2	ciri2	0	0	0	0	0	13	3	0	0	0	2	0	0	0	0	0	0	0
circIMPG1_gene39606	IMPG1_gene39606	-	chr5a	493497012	493404900	circexplorer2	find_circ2	ciri2	0	0	0	0	0	18	0	0	0	0	0	0	0	0	0	0	0	0
circALBU_gene14800	ALBU_gene14800	+	chr1b	220035791	220112218	circexplorer2	find_circ2	ciri2	0	0	0	0	0	0	18	0	0	0	0	0	0	0	0	0	0	0
circGRHPR_gene13982	GRHPR_gene13982	+	chr1b	12284051	12322999	circexplorer2	find_circ2	ciri2	0	0	0	0	0	0	18	0	0	0	0	0	0	0	0	0	0	0
circPAK3_gene18154.4	PAK3_gene18154	-	chr2a	133735881	133708514	circexplorer2	find_circ2	ciri2	0	0	3	0	4	0	8	0	0	0	0	3	0	0	0	0	0	0
circTTYH2_gene54166.1	TTYH2_gene54166	-	chr7	1045988874	1045894464	circexplorer2	find_circ2	ciri2	0	0	0	3	3	4	0	0	1	0	1	0	0	0	0	2	2	1
circSULF1_gene21790	SULF1_gene21790	+	chr2b	317000746	317006629	circexplorer2	find_circ2	ciri2	0	0	0	2	2	1	1	3	2	0	4	0	0	0	0	0	1	1
circLIMA1_gene34200	LIMA1_gene34200	-	chr4b	83016045	82910759	circexplorer2	find_circ2	ciri2	2	0	1	4	2	2	1	0	0	0	0	0	1	0	1	0	1	2
circLORF2_gene19185	LORF2_gene19185	-	chr2a	606608729	606571823	circexplorer2	find_circ2	ciri2	0	0	0	0	0	2	7	1	0	0	1	0	0	0	0	0	4	2
circFAK1_gene22581	FAK1_gene22581	-	chr2b	662821607	662751876	circexplorer2	find_circ2	ciri2	0	0	0	0	1	6	1	0	1	0	3	0	0	2	0	0	2	1
circNHLC3_gene57867	NHLC3_gene57867	+	chr8	357695635	357766048	circexplorer2	find_circ2	ciri2	0	0	0	2	0	5	2	1	0	0	1	0	0	0	0	0	5	1
circYIPF5_gene53104	YIPF5_gene53104	+	chr7	723822964	723846441	circexplorer2	find_circ2	ciri2	0	0	0	0	0	3	6	2	0	0	1	0	0	2	0	2	0	1
circARFP1_gene12754.1	ARFP1_gene12754	-	chr1a	669790631	669758423	circexplorer2	find_circ2	ciri2	0	0	0	1	0	0	9	0	0	0	0	2	0	0	0	4	0	1
circSSFA2_gene25456	SSFA2_gene25456	+	chr3a	550775828	550807526	circexplorer2	find_circ2	ciri2	0	0	0	1	0	4	5	1	0	0	0	0	0	0	1	2	3	0
circTTC7B_gene62444	TTC7B_gene62444	-	chr9	321590490	321509687	circexplorer2	find_circ2	ciri2	0	0	0	0	5	0	0	0	0	0	0	4	0	0	1	2	5	0
circKPCE_gene42267.3	KPCE_gene42267	-	chr5b	632690044	632670763	circexplorer2	find_circ2	ciri2	0	0	2	0	0	3	4	0	0	0	0	0	0	0	1	4	3	0
circTTC4_gene31581	TTC4_gene31581	-	chr4a	226528035	226527874	circexplorer2	find_circ2	ciri2	0	0	0	1	0	1	4	2	0	2	0	0	0	0	2	1	4	0
circLEG3_gene61875	LEG3_gene61875	+	chr9	139364595	139364766	circexplorer2	find_circ2	ciri2	2	5	1	2	1	1	0	0	0	0	0	0	0	0	1	2	2	0
circUPP_gene18105	UPP_gene18105	+	chr2a	118887726	118905941	circexplorer2	find_circ2	ciri2	0	0	0	0	1	0	4	2	0	0	1	2	2	1	0	2	2	0
circZN521_gene21349.1	ZN521_gene21349	-	chr2b	111210176	111189790	circexplorer2	find_circ2	ciri2	0	0	0	0	0	1	3	2	1	0	2	0	1	2	0	2	3	0
circMA1A1_gene40067.1	MA1A1_gene40067	+	chr5a	739644536	739792025	circexplorer2	find_circ2	ciri2	0	0	0	0	0	0	16	0	0	0	1	0	0	0	0	0	0	0
circSF3B3_gene8830	SF3B3_gene8830	+	chr12	191101289	191105592	circexplorer2	find_circ2	ciri2	0	1	2	0	2	1	4	0	0	0	0	0	0	3	0	1	3	0
circDCAM_gene41325	DCAM_gene41325	+	chr5b	215962925	215985109	circexplorer2	find_circ2	ciri2	0	0	1	2	2	2	3	1	0	0	0	1	0	2	0	1	2	0
circRBM25_gene61597.1	RBM25_gene61597	+	chr9	52695525	52706251	circexplorer2	find_circ2	ciri2	0	0	0	0	1	0	7	2	0	0	0	1	0	2	0	1	3	0
circATL1_gene13557	ATL1_gene13557	+	chr1a	1051527527	1051593614	circexplorer2	find_circ2	ciri2	0	0	0	0	0	3	0	1	2	2	2	0	0	2	0	1	4	0
circPOL_SFR15_gene60503.1	POL_SFR15_gene60503	-	chr8	1383619567	1383614230	circexplorer2	find_circ2	ciri2	0	2	2	0	0	2	1	1	1	1	0	0	0	2	0	2	3	0
circA33_gene52390	A33_gene52390	+	chr7	540213036	540214067	circexplorer2	find_circ2	ciri2	0	0	1	0	1	2	3	0	0	1	0	0	0	2	0	4	3	0
circZMYM2_gene57602	ZMYM2_gene57602	+	chr8	251928772	251966940	circexplorer2	find_circ2	ciri2	0	2	2	0	0	0	4	1	0	0	0	0	0	4	0	2	2	0
circDAPK2_gene8572	DAPK2_gene8572	-	chr12	114269302	114239584	circexplorer2	find_circ2	ciri2	0	0	2	0	1	4	1	0	0	0	0	0	0	3	0	2	4	0
circACTN4_gene64208	ACTN4_gene64208	-	chr9	876736385	876735868	circexplorer2	find_circ2	ciri2	0	2	2	2	0	0	3	0	0	2	0	0	1	0	0	2	3	0
circVDR_gene33858	VDR_gene33858	+	chr4b	10075028	10110523	circexplorer2	find_circ2	ciri2	0	2	2	0	0	2	3	0	0	0	0	0	2	0	0	1	5	0
circHARB1_CRBG3_gene59065.3	HARB1_CRBG3_gene59065	+	chr8	892016655	892167275	circexplorer2	find_circ2	ciri2	0	2	0	0	4	1	2	0	0	0	0	0	0	0	0	4	4	0
circARHGC_gene26175.2	ARHGC_gene26175	-	chr3a	866954927	866943197	circexplorer2	find_circ2	ciri2	0	0	0	0	0	4	2	1	1	0	0	2	0	0	0	1	6	0
circGLCI1_gene3183.1	GLCI1_gene3183	-	chr10	950372614	950304734	circexplorer2	find_circ2	ciri2	1	2	0	0	1	4	3	0	0	0	1	0	0	0	0	3	2	0
circDSG4_gene21388	DSG4_gene21388	+	chr2b	157322459	157332600	circexplorer2	find_circ2	ciri2	0	0	3	2	2	0	0	0	0	0	0	0	0	0	0	3	7	0
circATS6_gene16409	ATS6_gene16409	+	chr1b	869172455	869352275	circexplorer2	find_circ2	ciri2	0	0	1	0	0	11	0	0	0	0	0	0	0	0	0	1	4	0
circARSD_ARSH_gene58628	ARSD_ARSH_gene58628	-	chr8	740104445	740008248	circexplorer2	find_circ2	ciri2	0	0	0	2	1	10	0	0	0	0	0	0	0	0	0	3	1	0
circTITIN_gene25483.5	TITIN_gene25483	+	chr3a	557045075	557045596	circexplorer2	find_circ2	ciri2	1	4	3	1	0	4	0	0	0	0	0	0	0	0	0	1	3	0
circEYA3_gene25822.3	EYA3_gene25822	-	chr3a	708289189	708271635	circexplorer2	find_circ2	ciri2	0	0	0	3	0	0	6	0	0	0	0	0	2	2	2	0	2	0
circMYOME_gene33736.1	MYOME_gene33736	+	chr4a	901156435	901220790	circexplorer2	find_circ2	ciri2	0	0	4	4	0	3	1	0	0	0	0	0	0	1	1	0	3	0
circGCC2_gene59661	GCC2_gene59661	-	chr8	1059322736	1059312918	circexplorer2	find_circ2	ciri2	0	0	0	0	2	4	7	1	0	0	0	0	0	0	1	0	2	0
circLIMA1_gene34200.1	LIMA1_gene34200	-	chr4b	82874241	82864461	circexplorer2	find_circ2	ciri2	0	0	1	1	2	2	1	0	1	0	0	0	1	0	2	0	6	0
circNUP37_gene36155	NUP37_gene36155	+	chr4b	633646409	633656362	circexplorer2	find_circ2	ciri2	0	2	1	0	1	3	8	0	0	0	0	0	0	0	1	0	1	0
circPCX4_gene63559	PCX4_gene63559	+	chr9	688011567	688091017	circexplorer2	find_circ2	ciri2	1	0	0	0	0	5	3	5	0	0	1	0	0	0	0	0	2	0
circZC3H3_gene22668	ZC3H3_gene22668	+	chr2b	697110072	697147610	circexplorer2	find_circ2	ciri2	0	0	2	0	3	4	2	0	0	0	0	0	0	0	1	0	5	0
circHERC5_gene14876.3	HERC5_gene14876	-	chr1b	241204108	241070751	circexplorer2	find_circ2	ciri2	3	0	0	1	2	0	7	0	0	0	0	0	0	0	3	0	1	0
circTRAK2_gene24781	TRAK2_gene24781	-	chr3a	330599510	330592997	circexplorer2	find_circ2	ciri2	0	0	2	2	2	2	3	0	0	0	0	0	2	1	0	0	3	0
circPHAR1_gene20866	PHAR1_gene20866	+	chr2a	1384254272	1384391457	circexplorer2	find_circ2	ciri2	0	0	0	2	0	3	3	0	2	0	0	1	0	2	0	0	4	0
circIRAK2_gene65014	IRAK2_gene65014	+	chr9	1144799520	1144832644	circexplorer2	find_circ2	ciri2	1	0	0	2	0	7	2	0	0	0	1	0	0	1	0	0	3	0
circODO1_gene6120.1	ODO1_gene6120	+	chr11	726052143	726183988	circexplorer2	find_circ2	ciri2	0	0	0	0	1	4	6	2	0	0	0	0	0	4	0	0	0	0
circNTAN1_gene1176	NTAN1_gene1176	+	chr10	227393286	227480258	circexplorer2	find_circ2	ciri2	0	0	2	0	0	7	3	0	1	0	0	0	0	2	0	0	2	0
circGRAM4_gene35008	GRAM4_gene35008	+	chr4b	243168286	243197563	circexplorer2	find_circ2	ciri2	0	2	0	1	2	6	0	0	1	0	0	0	0	2	0	0	3	0
circWRIP1_gene19602	WRIP1_gene19602	+	chr2a	795370572	795396309	circexplorer2	find_circ2	ciri2	0	0	0	0	1	8	3	1	0	0	0	0	0	2	0	0	2	0
circLORF2_EDEM2_gene51763.1	LORF2_EDEM2_gene51763	+	chr7	417076527	417198489	circexplorer2	find_circ2	ciri2	0	0	0	1	0	0	10	0	0	0	0	2	2	0	0	0	2	0
circGLYAT_GLYAL_POL_gene37495	GLYAT_GLYAL_POL_gene37495	+	chr4b	1119619670	1119684339	circexplorer2	find_circ2	ciri2	0	1	7	3	0	0	0	0	0	0	0	0	0	0	0	0	6	0
circTPC13_LORF2_gene16400	TPC13_LORF2_gene16400	-	chr1b	866922144	866846823	circexplorer2	find_circ2	ciri2	2	0	2	1	0	0	7	0	1	0	1	0	2	0	0	0	1	0
circENPP1_gene41132.1	ENPP1_gene41132	+	chr5b	155315827	155367198	circexplorer2	find_circ2	ciri2	0	0	2	0	0	0	8	0	0	0	1	0	2	0	0	0	4	0
circZNT9_gene11990.1	ZNT9_gene11990	+	chr1a	358532672	358671366	circexplorer2	find_circ2	ciri2	0	0	0	0	0	7	7	0	0	0	1	1	0	0	0	0	1	0
circUP44A_UBP44_gene36008	UP44A_UBP44_gene36008	-	chr4b	573232610	573149725	circexplorer2	find_circ2	ciri2	0	0	0	0	0	6	4	4	0	0	0	2	0	0	0	0	1	0
circABCA5_gene54240.3	ABCA5_gene54240	+	chr7	1086588769	1086705010	circexplorer2	find_circ2	ciri2	0	0	0	2	0	3	7	0	0	0	0	1	0	0	0	0	4	0
circDOCK9_gene58459	DOCK9_gene58459	-	chr8	680456583	680423626	circexplorer2	find_circ2	ciri2	0	0	1	1	3	2	2	0	0	0	1	0	0	0	0	0	7	0
circATS6_gene16409.1	ATS6_gene16409	+	chr1b	868720164	868753888	circexplorer2	find_circ2	ciri2	0	0	1	0	2	12	0	0	0	0	1	0	0	0	0	0	1	0
circCASP_CUX1_gene23751	CASP_CUX1_gene23751	+	chr3a	107225285	107284946	circexplorer2	find_circ2	ciri2	0	0	0	0	0	2	10	2	2	0	0	0	0	0	0	0	1	0
circMP2K7_gene32823	MP2K7_gene32823	-	chr4a	651378127	651342700	circexplorer2	find_circ2	ciri2	0	0	0	1	1	2	8	0	1	0	0	0	0	0	0	0	4	0
circXPO7_gene5597	XPO7_gene5597	-	chr11	558553098	558507033	circexplorer2	find_circ2	ciri2	3	0	0	2	0	4	6	0	1	0	0	0	0	0	0	0	1	0
circFA13A_gene14866.4	FA13A_gene14866	+	chr1b	239701285	239758315	circexplorer2	find_circ2	ciri2	0	0	2	0	0	2	8	0	0	0	0	0	0	0	0	0	5	0
circFCSD2_gene60780.1	FCSD2_gene60780	-	chr8	1460890692	1460848180	circexplorer2	find_circ2	ciri2	0	0	4	0	0	2	9	0	0	0	0	0	0	0	0	0	2	0
circTCRG1_gene53075.2	TCRG1_gene53075	-	chr7	711576321	711530108	circexplorer2	find_circ2	ciri2	0	0	0	1	0	6	6	0	0	0	0	0	0	0	0	0	4	0
circOSB10_gene3503.3	OSB10_gene3503	+	chr10	1048268388	1048352652	circexplorer2	find_circ2	ciri2	0	0	3	0	1	0	11	0	0	0	0	0	0	0	0	0	2	0
circSF3B3_gene8830.1	SF3B3_gene8830	+	chr12	191293064	191293217	circexplorer2	find_circ2	ciri2	0	0	0	0	2	0	11	0	0	0	0	0	0	0	0	0	4	0
circVLPF_ARI3A_gene10775	VLPF_ARI3A_gene10775	+	chr12	712718077	712724644	circexplorer2	find_circ2	ciri2	0	0	2	2	1	2	3	2	0	1	0	4	0	0	0	0	0	0
circNA_gene20916.1	NA_gene20916	-	chr2a	1399453342	1399452461	circexplorer2	find_circ2	ciri2	0	0	0	0	3	3	1	3	0	2	0	2	0	2	0	1	0	0
circKDM5A_gene37097.1	KDM5A_gene37097	-	chr4b	1033337887	1033333313	circexplorer2	find_circ2	ciri2	0	0	3	1	1	0	3	0	2	0	0	1	0	4	0	2	0	0
circZN644_gene31964.1	ZN644_gene31964	+	chr4a	368111635	368211623	circexplorer2	find_circ2	ciri2	0	0	0	0	3	2	3	1	5	0	0	0	0	2	0	1	0	0
circIF4E3_gene64420	IF4E3_gene64420	-	chr9	939710944	939696168	circexplorer2	find_circ2	ciri2	2	0	0	0	0	3	7	0	3	0	0	2	0	0	0	0	0	0
circMKRN2_gene64503	MKRN2_gene64503	+	chr9	972643202	972747529	circexplorer2	find_circ2	ciri2	1	0	0	0	0	7	5	0	0	0	0	0	2	0	0	2	0	0
circMBB1A_gene23908	MBB1A_gene23908	+	chr3a	130757601	130785860	circexplorer2	find_circ2	ciri2	0	0	0	0	0	6	7	0	0	1	0	2	0	0	0	1	0	0
circPRP4B_gene19560	PRP4B_gene19560	-	chr2a	777059402	777054030	circexplorer2	find_circ2	ciri2	0	1	0	1	0	2	12	0	0	0	0	1	0	0	0	0	0	0
circRAB2A_gene21651	RAB2A_gene21651	+	chr2b	266880234	267048104	circexplorer2	find_circ2	ciri2	0	0	0	0	1	6	9	0	0	0	0	1	0	0	0	0	0	0
circB4GT4_gene56873	B4GT4_gene56873	+	chr8	73708954	73712418	circexplorer2	find_circ2	ciri2	0	2	0	0	1	2	8	0	2	0	0	0	0	0	0	2	0	0
circLRP1_gene34328.3	LRP1_gene34328	-	chr4b	110711848	110653736	circexplorer2	find_circ2	ciri2	0	0	2	0	0	1	10	2	0	1	1	0	0	0	0	0	0	0
circTMEM5_gene35987	TMEM5_gene35987	-	chr4b	566224730	566207874	circexplorer2	find_circ2	ciri2	0	0	2	0	0	4	7	0	0	0	0	0	0	2	2	0	0	0
circGSAP_gene35163.3	GSAP_gene35163	-	chr4b	303470120	303423135	circexplorer2	find_circ2	ciri2	0	0	0	0	3	0	9	0	0	0	1	2	0	0	2	0	0	0
circNCKPL_gene33980.1	NCKPL_gene33980	-	chr4b	30998762	30885980	circexplorer2	find_circ2	ciri2	0	0	1	2	0	0	10	0	0	0	0	3	0	0	1	0	0	0
circDDX6_gene26242.3	DDX6_gene26242	+	chr3a	893859693	893860152	circexplorer2	find_circ2	ciri2	0	0	5	1	3	3	2	0	2	0	0	0	0	0	1	0	0	0
circCALCR_gene3106	CALCR_gene3106	-	chr10	923193455	923065784	circexplorer2	find_circ2	ciri2	0	0	0	0	0	2	9	0	1	0	2	0	1	2	0	0	0	0
circPTK7_gene38212.1	PTK7_gene38212	+	chr5a	11675022	11676357	circexplorer2	find_circ2	ciri2	1	0	0	1	0	9	3	0	1	0	0	0	1	1	0	0	0	0
circNA_gene51673.1	NA_gene51673	-	chr7	384702540	384604770	circexplorer2	find_circ2	ciri2	0	0	0	6	0	4	2	1	0	1	1	1	0	1	0	0	0	0
circSAR1B_gene53298	SAR1B_gene53298	+	chr7	802514707	802574437	circexplorer2	find_circ2	ciri2	0	0	0	1	0	0	15	0	0	0	0	0	0	1	0	0	0	0
circUBP2L_gene8363.2	UBP2L_gene8363	+	chr12	81803347	81836589	circexplorer2	find_circ2	ciri2	0	0	0	0	0	7	4	1	2	0	1	0	0	2	0	0	0	0
circNCAM1_gene27124	NCAM1_gene27124	-	chr3b	130147927	130078610	circexplorer2	find_circ2	ciri2	0	0	0	0	0	12	0	0	3	0	0	0	0	2	0	0	0	0
circNRP1_gene2666.1	NRP1_gene2666	+	chr10	742376133	742379041	circexplorer2	find_circ2	ciri2	0	0	2	3	0	2	2	0	0	0	2	5	1	0	0	0	0	0
circGPDM_gene25765	GPDM_gene25765	+	chr3a	673818741	673993414	circexplorer2	find_circ2	ciri2	2	0	0	0	0	0	8	2	0	0	0	3	2	0	0	0	0	0
circST3A1_gene40106	ST3A1_gene40106	-	chr5a	754659829	754478039	circexplorer2	find_circ2	ciri2	0	0	0	0	0	0	17	0	0	0	0	0	0	0	0	0	0	0
circITIH3_gene64901.6	ITIH3_gene64901	+	chr9	1094044301	1094143880	circexplorer2	find_circ2	ciri2	0	0	0	0	0	0	17	0	0	0	0	0	0	0	0	0	0	0
circKDM2A_gene30951	KDM2A_gene30951	+	chr4a	37791945	37815841	circexplorer2	find_circ2	ciri2	0	0	0	1	0	6	10	0	0	0	0	0	0	0	0	0	0	0
circCP2G1_CP2AD_gene63431.1	CP2G1_CP2AD_gene63431	+	chr9	642037039	642082726	circexplorer2	find_circ2	ciri2	0	0	0	0	0	0	17	0	0	0	0	0	0	0	0	0	0	0
circITPR2_gene36592	ITPR2_gene36592	+	chr4b	838653964	838744464	circexplorer2	find_circ2	ciri2	0	0	0	0	2	1	11	0	0	0	3	0	0	0	0	0	0	0
circKPCA_gene54306.2	KPCA_gene54306	+	chr7	1101298399	1101316227	circexplorer2	find_circ2	ciri2	0	0	0	0	0	7	10	0	0	0	0	0	0	0	0	0	0	0
circXYLB_gene2454.1	XYLB_gene2454	-	chr10	641341981	641211247	circexplorer2	find_circ2	ciri2	0	0	0	0	0	0	15	0	0	2	0	0	0	0	0	0	0	0
circDLG1_gene4326	DLG1_gene4326	-	chr11	89584517	89543529	circexplorer2	find_circ2	ciri2	0	0	0	0	1	9	7	0	0	0	0	0	0	0	0	0	0	0
circFA10_gene58848	FA10_gene58848	+	chr8	819133535	819203599	circexplorer2	find_circ2	ciri2	0	0	0	0	0	0	17	0	0	0	0	0	0	0	0	0	0	0
circSRBS2_gene12412.1	SRBS2_gene12412	+	chr1a	481180688	481318650	circexplorer2	find_circ2	ciri2	0	0	0	0	0	0	0	0	0	0	17	0	0	0	0	0	0	0
circARHL1_gene59399.1	ARHL1_gene59399	-	chr8	963631824	963458801	circexplorer2	find_circ2	ciri2	0	0	3	0	2	0	0	0	0	0	4	0	0	0	0	3	5	0
circCE042_gene16775.1	CE042_gene16775	+	chr1b	1011770775	1011880825	circexplorer2	find_circ2	ciri2	0	0	0	0	0	5	6	0	4	0	0	0	0	0	0	0	2	0
circCUL4A_gene59381.1	CUL4A_gene59381	+	chr8	960920773	960984836	circexplorer2	find_circ2	ciri2	0	0	0	0	0	8	3	0	0	0	0	3	0	0	0	0	3	0
circINSR_gene10433	INSR_gene10433	-	chr12	687052651	687052103	circexplorer2	find_circ2	ciri2	0	0	2	2	2	5	0	0	4	0	0	0	0	0	0	0	2	0
circRMP_gene9143.3	RMP_gene9143	-	chr12	333913920	333789775	circexplorer2	find_circ2	ciri2	0	0	0	0	0	2	7	0	0	0	0	0	0	0	0	0	8	0
circM18BP_gene61839	M18BP_gene61839	-	chr9	116260202	116178190	circexplorer2	find_circ2	ciri2	0	0	0	0	2	3	8	4	0	0	0	0	0	0	0	0	0	0
circCDYL1_CDYL_gene19549.1	CDYL1_CDYL_gene19549	-	chr2a	767799822	767744828	circexplorer2	find_circ2	ciri2	0	0	0	0	0	2	7	2	2	0	2	2	0	0	0	0	0	0
circRHG18_gene40566	RHG18_gene40566	+	chr5a	953663510	953735290	circexplorer2	find_circ2	ciri2	0	0	0	3	2	0	12	0	0	0	0	0	0	0	0	0	0	0
circSPYA_gene4981.1	SPYA_gene4981	-	chr11	364329617	364209655	circexplorer2	find_circ2	ciri2	0	0	0	0	0	0	17	0	0	0	0	0	0	0	0	0	0	0
circITIH3_gene64901.7	ITIH3_gene64901	+	chr9	1093924266	1094019226	circexplorer2	find_circ2	ciri2	0	0	0	0	0	0	17	0	0	0	0	0	0	0	0	0	0	0
circMC6ZA_gene25900	MC6ZA_gene25900	+	chr3a	770207431	770216286	circexplorer2	find_circ2	ciri2	0	1	1	0	0	1	3	1	0	1	0	0	0	3	0	1	2	2
circU2AF1_U2AF5_gene56548	U2AF1_U2AF5_gene56548	-	chr8	16251176	16246498	circexplorer2	find_circ2	ciri2	0	0	0	0	2	0	9	0	0	0	0	1	0	0	1	0	2	1
circGRHL2_gene22140.2	GRHL2_gene22140	+	chr2b	474924640	474932586	circexplorer2	find_circ2	ciri2	0	1	2	0	1	0	0	0	0	0	0	0	4	3	0	0	3	2
circZBT11_gene59049	ZBT11_gene59049	+	chr8	887458219	887459600	circexplorer2	find_circ2	ciri2	0	0	0	1	3	4	1	1	0	0	0	1	0	2	0	0	2	1
circDCBD1_gene40088	DCBD1_gene40088	-	chr5a	745676540	745636187	circexplorer2	find_circ2	ciri2	0	0	4	0	3	2	1	0	0	1	0	0	0	2	0	0	2	1
circREPS2_POL3_gene59601	REPS2_POL3_gene59601	+	chr8	1044499278	1044557193	circexplorer2	find_circ2	ciri2	1	0	2	2	2	2	1	0	0	0	0	0	0	2	0	0	2	2
circPRP2_ELF2_gene13035	PRP2_ELF2_gene13035	+	chr1a	778646731	778690449	circexplorer2	find_circ2	ciri2	0	2	0	2	0	5	1	0	0	0	1	0	2	0	0	0	1	2
circT131L_gene12741	T131L_gene12741	-	chr1a	666444606	666437029	circexplorer2	find_circ2	ciri2	0	0	0	0	1	7	2	0	0	0	0	0	0	0	0	0	4	2
circMLIP_gene39391	MLIP_gene39391	+	chr5a	388245618	388307382	circexplorer2	find_circ2	ciri2	2	1	0	0	2	3	0	0	0	0	4	0	0	0	0	0	3	1
circTFPI1_gene25144	TFPI1_gene25144	-	chr3a	459946378	459903620	circexplorer2	find_circ2	ciri2	0	0	0	0	3	3	5	0	0	0	2	0	0	1	0	0	0	2
circKMT2C_gene2500.2	KMT2C_gene2500	-	chr10	648009065	647987246	circexplorer2	find_circ2	ciri2	0	2	2	1	0	4	6	0	0	0	0	0	0	0	1	0	0	0
circLRBA_gene12782.1	LRBA_gene12782	+	chr1a	682166481	682190853	circexplorer2	find_circ2	ciri2	0	0	0	3	1	3	5	0	0	0	0	0	0	1	1	1	1	0
circKDM5C_gene67.1	KDM5C_gene67	+	chr10	3919718	3919917	circexplorer2	find_circ2	ciri2	0	0	0	0	0	1	3	0	0	0	0	3	2	0	4	1	2	0
circKCTD3_gene42464	KCTD3_gene42464	+	chr5b	714588844	714590819	circexplorer2	find_circ2	ciri2	0	0	1	0	0	2	4	0	0	0	0	0	2	0	2	3	2	0
circZBT7C_gene16995	ZBT7C_gene16995	+	chr1b	1092107390	1092108586	circexplorer2	find_circ2	ciri2	0	0	3	4	1	2	1	0	0	0	0	0	0	0	2	1	2	0
circNPRL3_gene1298.3	NPRL3_gene1298	-	chr10	261301930	261159472	circexplorer2	find_circ2	ciri2	0	0	1	0	0	3	3	2	0	0	0	2	0	0	1	2	2	0
circCSCL2_gene38488	CSCL2_gene38488	-	chr5a	71815865	71809649	circexplorer2	find_circ2	ciri2	2	2	1	0	0	0	5	0	0	0	0	0	0	0	1	2	3	0
circGRIP1_gene35949	GRIP1_gene35949	+	chr4b	555565253	555577344	circexplorer2	find_circ2	ciri2	0	0	0	0	2	0	9	0	0	0	0	0	1	2	0	1	1	0
circCOBA1_gene32199	COBA1_gene32199	+	chr4a	474259945	474303189	circexplorer2	find_circ2	ciri2	0	0	0	0	0	1	0	1	0	0	0	0	3	5	0	4	2	0
circZN638_gene11273	ZN638_gene11273	-	chr1a	71945951	71860868	circexplorer2	find_circ2	ciri2	0	0	0	2	1	0	5	1	0	0	2	2	0	1	0	1	1	0
circRBM6_gene64259.4	RBM6_gene64259	-	chr9	891009413	890848363	circexplorer2	find_circ2	ciri2	0	0	0	0	4	0	3	3	0	0	0	2	0	1	0	2	1	0
circAXIN1_gene1692.1	AXIN1_gene1692	+	chr10	419381551	419438304	circexplorer2	find_circ2	ciri2	1	0	0	0	0	1	2	0	0	0	0	2	0	1	0	3	6	0
circNONO_gene17779	NONO_gene17779	-	chr2a	45290579	45289457	circexplorer2	find_circ2	ciri2	0	0	0	2	0	3	6	0	0	0	0	1	2	2	0	0	0	0
circAQR_gene61679	AQR_gene61679	+	chr9	69123502	69126131	circexplorer2	find_circ2	ciri2	0	0	0	0	0	3	8	0	0	0	0	0	0	2	0	1	2	0
circSRGP1_gene35984	SRGP1_gene35984	-	chr4b	565839042	565815648	circexplorer2	find_circ2	ciri2	0	0	0	4	0	4	1	0	0	0	0	0	0	3	0	2	2	0
circPRP39_gene61834.3	PRP39_gene61834	-	chr9	115197160	115196993	circexplorer2	find_circ2	ciri2	0	0	0	0	2	1	6	0	0	0	0	0	0	2	0	3	2	0
circSREK1_gene16389.1	SREK1_gene16389	-	chr1b	864280703	864220495	circexplorer2	find_circ2	ciri2	0	0	0	0	0	3	7	0	0	0	0	0	0	3	0	2	1	0
circF188A_gene3033	F188A_gene3033	-	chr10	883923176	883826633	circexplorer2	find_circ2	ciri2	0	0	0	1	0	4	3	0	0	2	0	1	2	0	0	1	2	0
circEEA1_gene36165	EEA1_gene36165	+	chr4b	636960750	637134678	circexplorer2	find_circ2	ciri2	0	0	2	0	0	2	3	0	0	0	0	4	2	0	0	1	2	0
circTRXR3_gene65109	TRXR3_gene65109	-	chr9	1157902658	1157853374	circexplorer2	find_circ2	ciri2	0	0	0	0	0	0	3	4	0	0	1	0	5	0	0	2	1	0
circANK2_RTJK_gene13113	ANK2_RTJK_gene13113	-	chr1a	861359008	861333366	circexplorer2	find_circ2	ciri2	0	0	2	0	0	0	0	0	0	0	0	0	1	0	0	8	5	0
circTESK2_gene31220	TESK2_gene31220	+	chr4a	107068993	107126210	circexplorer2	find_circ2	ciri2	0	0	0	0	1	1	4	3	0	0	0	1	0	0	0	2	4	0
circDUS16_gene37212.1	DUS16_gene37212	+	chr4b	1048141141	1048141689	circexplorer2	find_circ2	ciri2	1	0	2	2	0	1	6	0	0	0	0	1	0	0	0	2	1	0
circEYA4_gene40159	EYA4_gene40159	-	chr5a	776955814	776908118	circexplorer2	find_circ2	ciri2	0	0	1	0	2	1	0	1	0	0	1	0	0	0	0	6	4	0
circCENPC_gene14723.1	CENPC_gene14723	+	chr1b	172252064	172328066	circexplorer2	find_circ2	ciri2	0	1	0	0	0	1	7	0	3	0	0	0	0	0	0	2	2	0
circNCKX4_gene62412.1	NCKX4_gene62412	-	chr9	312621675	312553903	circexplorer2	find_circ2	ciri2	2	0	0	0	0	7	0	0	3	0	0	0	0	0	0	2	2	0
circZNFX1_LORF2_gene22871.1	ZNFX1_LORF2_gene22871	-	chr2b	733489570	733429615	circexplorer2	find_circ2	ciri2	0	0	0	1	0	2	7	0	0	0	0	0	0	0	0	1	5	0
circFMNL2_gene25740.1	FMNL2_gene25740	+	chr3a	654255188	654274066	circexplorer2	find_circ2	ciri2	0	1	0	0	3	5	0	0	0	0	0	0	0	0	0	2	5	0
circODO1_gene6120.2	ODO1_gene6120	+	chr11	726052143	726217106	circexplorer2	find_circ2	ciri2	0	0	1	0	0	2	6	2	0	0	0	0	0	2	2	0	1	0
circUNK_gene54670	UNK_gene54670	+	chr7	1197961285	1198045724	circexplorer2	find_circ2	ciri2	0	0	0	0	2	1	8	1	0	0	0	0	0	1	1	0	2	0
circMATR3_gene53393.1	MATR3_gene53393	-	chr7	823594498	823544650	circexplorer2	find_circ2	ciri2	0	0	0	0	0	0	7	5	0	0	0	0	0	2	1	0	1	0
circPTN11_gene6779	PTN11_gene6779	-	chr11	925302062	925262516	circexplorer2	find_circ2	ciri2	0	0	2	2	1	0	4	2	0	0	0	0	0	0	1	0	4	0
circHDAC7_gene33894	HDAC7_gene33894	+	chr4b	15058494	15091941	circexplorer2	find_circ2	ciri2	0	0	0	0	0	2	3	0	0	0	1	3	3	0	1	0	3	0
circZBT10_gene21901.1	ZBT10_gene21901	+	chr2b	373992112	374070113	circexplorer2	find_circ2	ciri2	0	0	2	0	1	3	4	0	0	0	2	0	1	0	2	0	1	0
circPDE4D_gene10401	PDE4D_gene10401	+	chr12	683841262	683863740	circexplorer2	find_circ2	ciri2	2	0	0	0	0	2	5	1	0	0	2	1	0	0	2	0	1	0
circNFX1_gene20183	NFX1_gene20183	-	chr2a	1183192652	1183109732	circexplorer2	find_circ2	ciri2	0	0	2	0	0	1	10	0	0	0	2	0	0	0	0	0	1	0
circLAMA5_gene50793.3	LAMA5_gene50793	-	chr7	103426520	103399141	circexplorer2	find_circ2	ciri2	0	0	0	0	1	4	9	0	0	0	0	0	0	0	1	0	1	0
circSVIL_gene2703.1	SVIL_gene2703	-	chr10	752061440	752009727	circexplorer2	find_circ2	ciri2	0	1	0	0	0	0	0	2	0	1	1	0	3	7	0	0	1	0
circYLPM1_gene62089.3	YLPM1_gene62089	+	chr9	208970670	209133154	circexplorer2	find_circ2	ciri2	0	0	0	0	0	2	1	2	0	1	0	0	2	1	0	0	7	0
circPKP4_gene25787	PKP4_gene25787	+	chr3a	685496598	685519226	circexplorer2	find_circ2	ciri2	0	0	2	1	0	9	0	0	2	1	0	0	0	0	0	0	1	0
circPRC2C_gene32469	PRC2C_gene32469	+	chr4a	576957300	576959536	circexplorer2	find_circ2	ciri2	0	0	2	0	0	3	6	0	0	0	0	0	1	3	0	0	1	0
circM4K3_gene40898.2	M4K3_gene40898	-	chr5b	74377209	74342100	circexplorer2	find_circ2	ciri2	0	0	0	1	0	1	8	0	0	0	0	0	2	2	0	0	2	0
circPDE3A_LORF2_gene36659.1	PDE3A_LORF2_gene36659	-	chr4b	869424288	869371409	circexplorer2	find_circ2	ciri2	0	0	1	1	0	2	2	0	0	0	4	3	0	2	0	0	1	0
circDDX6_gene26242.4	DDX6_gene26242	+	chr3a	893958466	893982358	circexplorer2	find_circ2	ciri2	0	2	0	0	0	3	6	0	0	0	0	1	0	2	0	0	2	0
circNKD1_gene9267	NKD1_gene9267	+	chr12	392374658	392413968	circexplorer2	find_circ2	ciri2	0	0	0	4	0	2	2	1	2	0	0	0	0	4	0	0	1	0
circRAB1A_gene64077	RAB1A_gene64077	-	chr9	841428937	841405734	circexplorer2	find_circ2	ciri2	0	0	0	0	2	3	5	0	2	0	0	0	0	2	0	0	2	0
circSMCA4_gene33072	SMCA4_gene33072	+	chr4a	709732681	709732847	circexplorer2	find_circ2	ciri2	0	0	0	0	2	0	9	1	0	0	0	0	0	2	0	0	2	0
circSMC2_gene13674	SMC2_gene13674	-	chr1a	1085501528	1085462131	circexplorer2	find_circ2	ciri2	0	0	0	0	1	0	10	1	0	0	0	0	0	2	0	0	2	0
circPHLP1_gene20087.2	PHLP1_gene20087	-	chr2a	1116460885	1116444205	circexplorer2	find_circ2	ciri2	0	0	1	0	1	3	6	0	0	0	0	0	0	3	0	0	2	0
circPCSK5_gene15257	PCSK5_gene15257	-	chr1b	367221942	367108111	circexplorer2	find_circ2	ciri2	0	0	0	0	0	0	14	0	1	0	0	0	0	0	0	0	1	0
circMYCB2_gene58312.1	MYCB2_gene58312	-	chr8	571109297	571107501	circexplorer2	find_circ2	ciri2	0	0	2	1	0	0	4	5	0	0	0	0	0	0	0	0	4	0
circCCZ1_gene1088	CCZ1_gene1088	+	chr10	181725355	181775894	circexplorer2	find_circ2	ciri2	0	0	0	1	4	0	7	0	0	0	0	1	2	0	0	0	1	0
circNDST1_gene53769	NDST1_gene53769	-	chr7	947134472	947124750	circexplorer2	find_circ2	ciri2	0	0	2	0	0	2	2	3	2	0	2	0	1	0	0	0	2	0
circMAGI1_gene64776.2	MAGI1_gene64776	-	chr9	1053680363	1053623991	circexplorer2	find_circ2	ciri2	0	1	0	2	0	4	2	0	0	0	1	0	2	0	0	0	4	0
circC1TM_gene41814	C1TM_gene41814	+	chr5b	432485062	432583444	circexplorer2	find_circ2	ciri2	0	0	0	1	1	1	8	0	0	2	0	0	2	0	0	0	1	0
circKPCA_gene54306.3	KPCA_gene54306	+	chr7	1101569741	1101603062	circexplorer2	find_circ2	ciri2	1	0	0	0	1	4	8	0	0	0	0	0	0	0	0	0	2	0
circPIGT_gene51822.1	PIGT_gene51822	-	chr7	432795376	432671258	circexplorer2	find_circ2	ciri2	0	0	2	0	0	4	5	0	1	0	1	1	0	0	0	0	2	0
circFUT8_gene61656	FUT8_gene61656	+	chr9	59243029	59354863	circexplorer2	find_circ2	ciri2	0	0	2	0	0	6	3	0	2	1	0	1	0	0	0	0	1	0
circPCTL_gene60899	PCTL_gene60899	-	chr8	1498384008	1498377467	circexplorer2	find_circ2	ciri2	0	0	1	0	1	7	2	0	2	0	0	2	0	0	0	0	1	0
circMAN1_gene35956	MAN1_gene35956	+	chr4b	557548473	557599688	circexplorer2	find_circ2	ciri2	0	0	0	2	0	4	6	1	0	0	0	2	0	0	0	0	1	0
circTR150_gene27843.2	TR150_gene27843	-	chr3b	347478533	347478329	circexplorer2	find_circ2	ciri2	2	0	4	2	0	1	2	0	0	0	0	2	0	0	0	0	3	0
circEVL_gene62282	EVL_gene62282	-	chr9	257108655	257079686	circexplorer2	find_circ2	ciri2	0	0	0	0	5	1	6	0	0	0	0	2	0	0	0	0	2	0
circIRAK2_gene65014.1	IRAK2_gene65014	+	chr9	1144816881	1144832644	circexplorer2	find_circ2	ciri2	0	1	2	2	2	0	4	0	0	0	0	0	0	0	0	0	5	0
circETHE1_gene8601	ETHE1_gene8601	+	chr12	121427512	121472253	circexplorer2	find_circ2	ciri2	0	0	0	0	5	0	9	0	0	0	0	0	0	0	0	0	2	0
circPHLB2_gene58862	PHLB2_gene58862	+	chr8	824926562	824949363	circexplorer2	find_circ2	ciri2	0	0	0	0	2	1	9	0	0	0	3	0	0	0	0	0	1	0
circPICAL_gene60593.2	PICAL_gene60593	+	chr8	1417034725	1417184898	circexplorer2	find_circ2	ciri2	0	0	0	0	0	2	11	0	0	0	0	0	0	0	0	0	3	0
circPICAL_gene60593.3	PICAL_gene60593	+	chr8	1417171901	1417230348	circexplorer2	find_circ2	ciri2	2	0	2	0	0	0	4	0	4	0	0	0	0	0	0	0	4	0
circADCY8_gene22456.1	ADCY8_gene22456	-	chr2b	607300157	607244027	circexplorer2	find_circ2	ciri2	2	2	2	0	1	3	0	0	3	0	0	0	0	0	0	0	3	0
circMYO10_gene20849.2	MYO10_gene20849	-	chr2a	1382162483	1382141893	circexplorer2	find_circ2	ciri2	0	0	2	1	3	4	4	0	0	0	0	0	0	0	0	0	2	0
circIQEC1_gene54	IQEC1_gene54	+	chr10	3222350	3265708	circexplorer2	find_circ2	ciri2	0	0	0	0	0	2	5	0	5	2	1	1	0	0	0	0	0	0
circGMCL1_gene6037	GMCL1_gene6037	+	chr11	709326323	709442044	circexplorer2	find_circ2	ciri2	0	0	0	4	0	2	5	0	0	0	0	0	0	2	1	2	0	0
circTN13B_gene17930	TN13B_gene17930	+	chr2a	64865647	64940625	circexplorer2	find_circ2	ciri2	0	0	0	2	0	3	3	0	0	0	1	5	0	0	1	1	0	0
circSREK1_gene16389.2	SREK1_gene16389	-	chr1b	864280703	864116852	circexplorer2	find_circ2	ciri2	0	0	3	1	2	1	0	0	3	0	1	1	1	2	0	1	0	0
circWDR75_gene24989.4	WDR75_gene24989	+	chr3a	395868195	395891455	circexplorer2	find_circ2	ciri2	0	1	0	0	2	3	1	1	0	1	0	4	0	1	0	2	0	0
circU520_gene6257.4	U520_gene6257	+	chr11	756296237	756299755	circexplorer2	find_circ2	ciri2	1	0	1	0	0	2	9	0	1	0	0	2	0	0	0	0	0	0
circCERKL_gene25458	CERKL_gene25458	+	chr3a	551846114	551892029	circexplorer2	find_circ2	ciri2	0	0	0	1	0	12	0	0	0	0	0	0	0	1	0	2	0	0
circPARP8_gene16653	PARP8_gene16653	-	chr1b	962340014	962301730	circexplorer2	find_circ2	ciri2	2	0	0	0	0	0	12	0	1	0	0	1	0	0	0	0	0	0
circPK3CB_gene5329.3	PK3CB_gene5329	-	chr11	444753941	444687838	circexplorer2	find_circ2	ciri2	0	1	0	1	1	1	8	1	0	0	0	3	0	0	0	0	0	0
circLUC7L_gene1328	LUC7L_gene1328	-	chr10	267637007	267507411	circexplorer2	find_circ2	ciri2	2	0	0	0	4	3	6	0	0	0	0	0	0	0	0	1	0	0
circLORF2_ZIC1_ZN783_gene40667	LORF2_ZIC1_ZN783_gene40667	-	chr5a	994087767	994034150	circexplorer2	find_circ2	ciri2	0	0	0	0	0	5	5	2	1	0	1	0	0	0	0	2	0	0
circDOCK9_gene58459.1	DOCK9_gene58459	-	chr8	680033219	679922062	circexplorer2	find_circ2	ciri2	0	0	0	0	0	10	0	0	3	0	1	1	0	0	1	0	0	0
circP20L1_gene22479	P20L1_gene22479	+	chr2b	619311913	619399071	circexplorer2	find_circ2	ciri2	0	0	0	0	0	2	11	0	0	0	1	0	0	0	2	0	0	0
circCP2AD_gene26186	CP2AD_gene26186	-	chr3a	870145271	870105909	circexplorer2	find_circ2	ciri2	0	0	0	0	0	1	14	0	0	0	0	0	0	0	1	0	0	0
circNF1_gene24204.1	NF1_gene24204	+	chr3a	202727218	202816118	circexplorer2	find_circ2	ciri2	0	0	0	1	1	4	7	0	0	0	0	0	1	2	0	0	0	0
circAF17_gene44129.1	AF17_gene44129	-	chr6a	144072922	144003442	circexplorer2	find_circ2	ciri2	0	0	0	0	1	1	4	6	0	0	1	2	0	1	0	0	0	0
circLTBP4_LIN1_LTBP2_gene63759	LTBP4_LIN1_LTBP2_gene63759	-	chr9	762852886	762846369	circexplorer2	find_circ2	ciri2	0	0	0	0	0	3	0	0	0	0	0	6	0	7	0	0	0	0
circRTN4_gene41938	RTN4_gene41938	-	chr5b	483379532	483376187	circexplorer2	find_circ2	ciri2	2	0	0	0	0	4	0	3	1	1	2	0	0	3	0	0	0	0
circAGRL3_TF29_gene13889.1	AGRL3_TF29_gene13889	+	chr1a	1173593131	1173714753	circexplorer2	find_circ2	ciri2	0	0	0	0	0	7	0	2	5	0	0	0	0	2	0	0	0	0
circGRIP1_gene35949.1	GRIP1_gene35949	+	chr4b	555480888	555577344	circexplorer2	find_circ2	ciri2	0	0	0	0	0	3	10	0	2	0	0	0	0	1	0	0	0	0
circNRX1A_gene42148.1	NRX1A_gene42148	+	chr5b	591121213	591125713	circexplorer2	find_circ2	ciri2	0	0	0	0	0	8	0	0	6	0	0	0	0	2	0	0	0	0
circROBO2_gene60340	ROBO2_gene60340	-	chr8	1303136009	1303104261	circexplorer2	find_circ2	ciri2	0	0	0	0	0	9	0	0	5	0	0	0	0	2	0	0	0	0
circPTN9_gene14511	PTN9_gene14511	-	chr1b	104292280	104155281	circexplorer2	find_circ2	ciri2	0	0	0	0	0	3	12	0	0	0	0	0	1	0	0	0	0	0
circTDRD7_gene14595.2	TDRD7_gene14595	-	chr1b	127829940	127744517	circexplorer2	find_circ2	ciri2	0	0	0	0	0	14	0	2	0	0	0	0	0	0	0	0	0	0
circMA1A1_gene40067.2	MA1A1_gene40067	+	chr5a	739875540	739918099	circexplorer2	find_circ2	ciri2	0	0	0	2	1	0	12	0	0	0	0	0	1	0	0	0	0	0
circPDE10_gene40221.2	PDE10_gene40221	+	chr5a	814240617	814311861	circexplorer2	find_circ2	ciri2	0	0	0	2	0	3	8	0	1	0	0	2	0	0	0	0	0	0
circTCPQ_gene60469.1	TCPQ_gene60469	-	chr8	1372903920	1372865969	circexplorer2	find_circ2	ciri2	4	1	0	5	1	0	0	0	3	0	0	2	0	0	0	0	0	0
circHUWE1_gene146.8	HUWE1_gene146	-	chr10	9454842	9432045	circexplorer2	find_circ2	ciri2	0	2	0	1	0	6	2	0	0	0	0	5	0	0	0	0	0	0
circABCAD_gene19457	ABCAD_gene19457	-	chr2a	728361787	728261483	circexplorer2	find_circ2	ciri2	0	0	0	1	0	1	14	0	0	0	0	0	0	0	0	0	0	0
circPPM1F_gene7315.1	PPM1F_gene7315	+	chr11	1006335374	1006373478	circexplorer2	find_circ2	ciri2	0	0	2	1	0	0	7	0	0	0	0	6	0	0	0	0	0	0
circM3K11_gene62822	M3K11_gene62822	+	chr9	444146752	444153150	circexplorer2	find_circ2	ciri2	0	0	0	0	0	0	12	0	0	0	0	4	0	0	0	0	0	0
circBIRC1_HARB1_gene16181.1	BIRC1_HARB1_gene16181	-	chr1b	793051631	792978144	circexplorer2	find_circ2	ciri2	0	1	0	0	2	0	13	0	0	0	0	0	0	0	0	0	0	0
circCO3_gene32722.3	CO3_gene32722	-	chr4a	629106454	628917251	circexplorer2	find_circ2	ciri2	0	0	0	0	0	0	16	0	0	0	0	0	0	0	0	0	0	0
circT23O_gene12694.1	T23O_gene12694	-	chr1a	641354405	641330974	circexplorer2	find_circ2	ciri2	0	0	0	0	0	0	16	0	0	0	0	0	0	0	0	0	0	0
circCP2BJ_CP2H2_CP2E1_gene64089.3	CP2BJ_CP2H2_CP2E1_gene64089	+	chr9	844015637	844092976	circexplorer2	find_circ2	ciri2	0	0	0	0	0	0	16	0	0	0	0	0	0	0	0	0	0	0
circRELL2_FCSD1_gene53672.1	RELL2_FCSD1_gene53672	+	chr7	909867691	909932052	circexplorer2	find_circ2	ciri2	0	0	0	0	1	10	3	0	2	0	0	0	0	0	0	0	0	0
circRRBP1_gene40449.1	RRBP1_gene40449	+	chr5a	925547127	925568748	circexplorer2	find_circ2	ciri2	0	0	0	0	0	0	16	0	0	0	0	0	0	0	0	0	0	0
circKPYR_gene8107	KPYR_gene8107	+	chr12	55541178	55542669	circexplorer2	find_circ2	ciri2	0	0	0	0	0	0	16	0	0	0	0	0	0	0	0	0	0	0
circPLD1_gene4184	PLD1_gene4184	-	chr11	55454394	55415272	circexplorer2	find_circ2	ciri2	0	1	0	0	0	1	14	0	0	0	0	0	0	0	0	0	0	0
circITIH3_gene64901.8	ITIH3_gene64901	+	chr9	1094075632	1094258603	circexplorer2	find_circ2	ciri2	0	0	0	0	0	0	16	0	0	0	0	0	0	0	0	0	0	0
circENTP5_gene62055	ENTP5_gene62055	-	chr9	202865232	202863710	circexplorer2	find_circ2	ciri2	0	0	0	0	0	0	16	0	0	0	0	0	0	0	0	0	0	0
circCP2F2_gene63831.5	CP2F2_gene63831	+	chr9	781042280	781142793	circexplorer2	find_circ2	ciri2	0	0	0	0	0	0	16	0	0	0	0	0	0	0	0	0	0	0
circFA10_gene58848.1	FA10_gene58848	+	chr8	819054985	819203599	circexplorer2	find_circ2	ciri2	0	0	0	0	0	0	16	0	0	0	0	0	0	0	0	0	0	0
circCA2D1_gene36494	CA2D1_gene36494	+	chr4b	799115899	799126630	circexplorer2	find_circ2	ciri2	0	0	0	2	3	5	2	0	0	0	2	0	0	0	2	0	0	0
circNA_gene17655	NA_gene17655	-	chr2a	18177183	18173599	circexplorer2	find_circ2	ciri2	0	0	16	0	0	0	0	0	0	0	0	0	0	0	0	0	0	0
circCO3_gene34698.1	CO3_gene34698	+	chr4b	175348721	175435856	circexplorer2	find_circ2	ciri2	0	0	0	0	0	0	16	0	0	0	0	0	0	0	0	0	0	0
circABCA1_gene10792	ABCA1_gene10792	-	chr12	713908701	713880447	circexplorer2	find_circ2	ciri2	0	0	0	0	1	1	0	0	0	0	0	0	0	0	0	3	9	1
circRIPK2_gene8975	RIPK2_gene8975	+	chr12	219036340	219081684	circexplorer2	find_circ2	ciri2	0	2	0	0	0	3	4	0	1	1	0	0	0	0	2	0	1	1
circBAG1_gene20179	BAG1_gene20179	-	chr2a	1181231791	1181151078	circexplorer2	find_circ2	ciri2	0	0	0	0	1	2	2	0	0	0	2	0	2	1	0	0	3	2
circNUP98_gene60942.1	NUP98_gene60942	-	chr8	1505610188	1505573496	circexplorer2	find_circ2	ciri2	2	0	2	0	0	0	0	1	2	0	0	0	1	1	0	0	2	4
circAPBB2_gene11977	APBB2_gene11977	-	chr1a	354765999	354765181	circexplorer2	find_circ2	ciri2	0	0	3	0	0	3	1	0	1	0	2	0	0	1	0	0	2	2
circSHB_gene14599	SHB_gene14599	-	chr1b	129340182	129283110	circexplorer2	find_circ2	ciri2	0	2	0	0	0	2	4	0	0	0	0	0	0	3	0	0	2	2
circMSRB3_gene35959.1	MSRB3_gene35959	+	chr4b	558178146	558214006	circexplorer2	find_circ2	ciri2	0	0	0	0	0	6	0	0	2	0	0	4	0	0	0	0	1	2
circHARB1_CRBG3_gene59065.4	HARB1_CRBG3_gene59065	+	chr8	892388500	892469604	circexplorer2	find_circ2	ciri2	0	0	2	2	0	3	1	0	0	0	0	2	0	0	0	0	2	3
circMAGI1_gene64776.3	MAGI1_gene64776	-	chr9	1053799200	1053745956	circexplorer2	find_circ2	ciri2	0	2	0	0	0	7	2	0	1	0	0	0	0	0	0	0	2	1
circC99L2_gene18364	C99L2_gene18364	+	chr2a	215023940	215081295	circexplorer2	find_circ2	ciri2	0	0	0	0	0	6	4	0	1	0	0	0	0	0	0	0	2	2
circTRIM2_gene12750.1	TRIM2_gene12750	-	chr1a	667818144	667810760	circexplorer2	find_circ2	ciri2	1	0	0	0	2	2	6	0	0	0	0	2	0	1	0	0	0	1
circMIB1_gene21311	MIB1_gene21311	+	chr2b	92039535	92055466	circexplorer2	find_circ2	ciri2	0	0	0	0	1	1	0	2	0	0	2	1	0	3	1	1	3	0
circRFWD2_gene32988.1	RFWD2_gene32988	-	chr4a	693129085	693117592	circexplorer2	find_circ2	ciri2	0	0	0	0	2	3	0	2	0	2	0	0	0	1	1	2	2	0
circTAF5L_gene40723	TAF5L_gene40723	-	chr5b	14435699	14434975	circexplorer2	find_circ2	ciri2	2	0	1	0	0	1	1	0	0	0	0	2	0	0	1	5	2	0
circRHG20_gene18029	RHG20_gene18029	+	chr2a	101079943	101118201	circexplorer2	find_circ2	ciri2	0	0	0	0	2	0	0	0	0	0	8	0	0	0	0	2	3	0
circZN638_gene11249.6	ZN638_gene11249	-	chr1a	69679318	69629085	circexplorer2	find_circ2	ciri2	0	4	1	0	1	2	2	0	0	0	0	0	0	2	0	1	2	0
circOSB11_gene27316	OSB11_gene27316	+	chr3b	190850341	190857204	circexplorer2	find_circ2	ciri2	0	0	0	0	2	2	1	2	0	0	1	2	0	1	0	2	2	0
circCIRBP_gene10840.1	CIRBP_gene10840	+	chr12	719145324	719166656	circexplorer2	find_circ2	ciri2	0	0	0	0	0	4	1	0	0	0	0	4	0	1	0	2	3	0
circAKAP8_gene32886	AKAP8_gene32886	-	chr4a	670671586	670660626	circexplorer2	find_circ2	ciri2	0	0	4	0	0	2	2	0	0	0	0	3	0	1	0	2	1	0
circCCNL1_gene4466.1	CCNL1_gene4466	+	chr11	144011466	144104604	circexplorer2	find_circ2	ciri2	0	0	0	0	0	0	8	0	0	0	0	2	0	2	0	2	1	0
circKPCL_gene63580	KPCL_gene63580	+	chr9	698193959	698271078	circexplorer2	find_circ2	ciri2	0	0	0	0	0	1	2	0	0	1	0	0	0	4	0	1	6	0
circITB5_gene26447.1	ITB5_gene26447	+	chr3a	938269539	938269968	circexplorer2	find_circ2	ciri2	0	0	0	0	2	5	1	3	0	0	0	0	0	0	0	3	1	0
circTCEA1_gene21557	TCEA1_gene21557	+	chr2b	225494430	225530835	circexplorer2	find_circ2	ciri2	0	0	0	0	2	2	2	0	0	0	1	1	2	0	0	1	4	0
circCREB5_gene2863	CREB5_gene2863	+	chr10	813983567	814050952	circexplorer2	find_circ2	ciri2	0	0	0	1	0	7	0	0	0	0	0	0	0	0	0	2	5	0
circA16L1_gene5283	A16L1_gene5283	-	chr11	430558258	430546680	circexplorer2	find_circ2	ciri2	0	0	0	0	0	3	3	1	0	1	0	0	2	0	0	2	3	0
circNASP_gene31186.1	NASP_gene31186	-	chr4a	88108600	88105964	circexplorer2	find_circ2	ciri2	0	0	2	1	0	0	7	0	0	0	2	1	0	0	0	1	1	0
circSYRM_gene39783	SYRM_gene39783	-	chr5a	576120608	576090575	circexplorer2	find_circ2	ciri2	0	0	1	2	0	3	1	0	0	0	0	0	0	0	0	3	5	0
circRT35_gene37040.1	RT35_gene37040	-	chr4b	1014955731	1014866122	circexplorer2	find_circ2	ciri2	0	0	1	2	1	2	3	1	0	0	0	2	0	0	0	1	2	0
circSF3B1_gene25082	SF3B1_gene25082	-	chr3a	450015811	450015031	circexplorer2	find_circ2	ciri2	0	0	1	0	0	3	4	2	0	0	0	2	0	0	0	1	2	0
circMOCOS_HARB1_gene20149	MOCOS_HARB1_gene20149	-	chr2a	1174730913	1174730278	circexplorer2	find_circ2	ciri2	0	0	3	0	0	1	8	0	0	0	0	0	0	0	0	1	2	0
circPHF6_gene58036.1	PHF6_gene58036	+	chr8	417228450	417288920	circexplorer2	find_circ2	ciri2	0	0	2	0	1	2	6	0	0	0	0	1	0	0	0	1	2	0
circBAZ2B_gene27432	BAZ2B_gene27432	+	chr3b	222857510	222949723	circexplorer2	find_circ2	ciri2	0	0	2	2	0	5	1	0	0	0	0	1	0	0	0	2	2	0
circGSAP_gene35163.4	GSAP_gene35163	-	chr4b	303470120	303444564	circexplorer2	find_circ2	ciri2	0	1	1	0	0	0	8	0	0	0	0	1	0	0	0	1	3	0
circCSK22_gene8890.1	CSK22_gene8890	-	chr12	203506171	203396556	circexplorer2	find_circ2	ciri2	0	0	1	3	1	4	2	0	0	0	1	0	0	0	0	2	1	0
circTRI18_gene58485.1	TRI18_gene58485	+	chr8	686743441	686744159	circexplorer2	find_circ2	ciri2	0	0	1	1	0	4	4	0	0	0	2	0	0	0	0	1	2	0
circADPPT_gene57494	ADPPT_gene57494	+	chr8	219139067	219260194	circexplorer2	find_circ2	ciri2	1	0	0	1	1	0	3	0	0	0	1	0	0	0	0	5	3	0
circTEAD4_SCAL_gene37050	TEAD4_SCAL_gene37050	-	chr4b	1019547316	1019510670	circexplorer2	find_circ2	ciri2	4	0	0	0	1	0	0	0	0	0	1	0	0	0	0	4	5	0
circUIMC1_gene52834	UIMC1_gene52834	+	chr7	640125648	640201244	circexplorer2	find_circ2	ciri2	1	0	0	0	1	4	4	1	0	2	0	0	0	0	0	1	1	0
circAGRL2_gene32175	AGRL2_gene32175	+	chr4a	452557350	452613196	circexplorer2	find_circ2	ciri2	1	0	0	0	0	4	0	4	2	0	0	0	0	0	0	2	2	0
circPERL_gene33795	PERL_gene33795	-	chr4a	912211033	912210813	circexplorer2	find_circ2	ciri2	0	0	5	2	1	2	0	0	0	0	0	0	0	0	0	3	2	0
circVMP1_gene24363	VMP1_gene24363	-	chr3a	238697884	238618933	circexplorer2	find_circ2	ciri2	0	2	1	4	0	0	4	0	1	0	0	0	0	0	0	1	2	0
circNFIA_gene31687.4	NFIA_gene31687	+	chr4a	259551205	259698308	circexplorer2	find_circ2	ciri2	0	1	2	0	0	6	0	0	1	0	0	0	0	0	0	2	3	0
circDHX37_gene7589.1	DHX37_gene7589	+	chr11	1056532295	1056537744	circexplorer2	find_circ2	ciri2	2	0	3	1	1	0	0	0	0	0	0	0	0	0	0	6	2	0
circMPIP1_gene2109	MPIP1_gene2109	+	chr10	511460301	511537778	circexplorer2	find_circ2	ciri2	0	0	0	0	0	3	2	0	0	0	1	3	1	2	2	0	1	0
circENOX2_gene19045	ENOX2_gene19045	-	chr2a	541383132	541305641	circexplorer2	find_circ2	ciri2	0	0	0	0	0	3	5	2	2	0	0	1	0	2	0	0	0	0
circIF2G_gene58953	IF2G_gene58953	+	chr8	867893728	867924782	circexplorer2	find_circ2	ciri2	0	0	1	0	0	1	1	0	0	2	0	0	2	2	2	0	4	0
circSMRCD_gene13793	SMRCD_gene13793	-	chr1a	1133322723	1133235590	circexplorer2	find_circ2	ciri2	3	0	1	1	4	2	0	0	0	0	0	0	0	1	2	0	1	0
circLAMA5_gene50793.4	LAMA5_gene50793	-	chr7	103420110	103378305	circexplorer2	find_circ2	ciri2	0	0	2	0	0	2	5	0	2	0	0	0	0	2	1	0	1	0
circSLIT3_gene53512	SLIT3_gene53512	+	chr7	846198334	846246919	circexplorer2	find_circ2	ciri2	1	1	0	0	1	1	2	0	1	0	0	0	4	0	2	0	2	0
circMLTK_gene25558	MLTK_gene25558	-	chr3a	586891738	586867053	circexplorer2	find_circ2	ciri2	0	0	0	0	1	4	5	0	0	0	0	2	0	0	1	0	2	0
circNEUA_gene36636	NEUA_gene36636	-	chr4b	859861711	859766230	circexplorer2	find_circ2	ciri2	0	0	0	0	0	1	4	1	0	1	2	0	0	0	2	0	4	0
circADR2_gene37124	ADR2_gene37124	+	chr4b	1038452086	1038490150	circexplorer2	find_circ2	ciri2	1	0	0	0	2	2	6	0	0	0	2	0	0	0	0	0	2	0
circTRIAB_GATC_gene7020	TRIAB_GATC_gene7020	+	chr11	969020315	969021824	circexplorer2	find_circ2	ciri2	0	0	3	0	0	2	4	0	3	0	0	0	0	0	1	0	2	0
circCLOCK_gene12167	CLOCK_gene12167	-	chr1a	405714087	405624065	circexplorer2	find_circ2	ciri2	0	0	1	0	2	7	0	0	1	0	0	0	0	0	1	0	3	0
circSPTN1_gene43291.1	SPTN1_gene43291	+	chr6a	10312413	10445266	circexplorer2	find_circ2	ciri2	0	0	0	0	0	6	8	0	0	0	0	0	0	0	0	0	1	0
circNOP58_gene24797.2	NOP58_gene24797	+	chr3a	334146592	334168827	circexplorer2	find_circ2	ciri2	0	0	2	0	0	1	3	1	0	2	0	0	1	3	0	0	2	0
circGSCR1_POL4_gene64048	GSCR1_POL4_gene64048	-	chr9	835768259	835744172	circexplorer2	find_circ2	ciri2	0	0	0	0	0	4	2	1	0	0	0	0	1	4	0	0	3	0
circAP3B1_gene16312	AP3B1_gene16312	-	chr1b	840945701	840896009	circexplorer2	find_circ2	ciri2	0	0	0	2	0	2	3	0	0	0	0	0	2	2	0	0	4	0
circLPA11_gene13228.2	LPA11_gene13228	+	chr1a	910883786	910988718	circexplorer2	find_circ2	ciri2	0	0	2	0	0	2	4	0	0	0	0	0	2	3	0	0	2	0
circFA10_gene58843.1	FA10_gene58843	+	chr8	818122502	818225411	circexplorer2	find_circ2	ciri2	0	0	0	0	2	2	6	0	0	0	0	0	2	1	0	0	2	0
circGLGB_gene60319	GLGB_gene60319	+	chr8	1289612693	1289732275	circexplorer2	find_circ2	ciri2	0	0	0	0	0	5	8	0	0	0	0	0	0	0	0	0	2	0
circNOG1_gene2591	NOG1_gene2591	+	chr10	697747598	697751289	circexplorer2	find_circ2	ciri2	0	0	0	0	0	4	4	0	0	2	0	2	0	2	0	0	1	0
circTTC37_gene16004.3	TTC37_gene16004	+	chr1b	701546985	701645004	circexplorer2	find_circ2	ciri2	0	0	0	0	0	5	3	0	0	0	0	1	0	1	0	0	5	0
circTFE2_gene10174	TFE2_gene10174	+	chr12	662918007	663023827	circexplorer2	find_circ2	ciri2	0	0	0	0	0	2	3	0	0	0	0	1	0	6	0	0	3	0
circHERC2_gene59938	HERC2_gene59938	+	chr8	1148956393	1148968082	circexplorer2	find_circ2	ciri2	0	0	0	3	0	0	2	0	0	0	4	0	0	3	0	0	3	0
circPRC2C_gene32469.1	PRC2C_gene32469	+	chr4a	576661975	576720825	circexplorer2	find_circ2	ciri2	0	0	1	2	1	2	4	0	2	1	0	0	0	1	0	0	1	0
circHNRPR_gene27733.1	HNRPR_gene27733	-	chr3b	301375074	301355775	circexplorer2	find_circ2	ciri2	0	0	0	2	0	3	3	0	0	1	0	0	0	2	0	0	4	0
circBCORL_YG31B_gene18783	BCORL_YG31B_gene18783	-	chr2a	395821700	395779086	circexplorer2	find_circ2	ciri2	1	0	1	0	1	3	4	0	1	0	0	0	0	2	0	0	2	0
circLRP6_gene37217	LRP6_gene37217	+	chr4b	1048952558	1048985754	circexplorer2	find_circ2	ciri2	0	0	0	0	0	5	4	0	1	0	0	0	0	1	0	0	4	0
circKDM6A_gene60233.7	KDM6A_gene60233	+	chr8	1240714333	1240736084	circexplorer2	find_circ2	ciri2	0	0	0	1	2	0	4	3	0	0	0	0	0	3	0	0	2	0
circLAMA5_gene50793.5	LAMA5_gene50793	-	chr7	103400680	103399141	circexplorer2	find_circ2	ciri2	0	0	0	0	0	1	6	3	0	0	0	0	0	4	0	0	1	0
circRPF1_gene32195.1	RPF1_gene32195	+	chr4a	471966168	471996587	circexplorer2	find_circ2	ciri2	0	0	0	0	0	4	7	0	0	0	0	1	1	0	0	0	2	0
circVDAC1_gene53207	VDAC1_gene53207	-	chr7	767898210	767881478	circexplorer2	find_circ2	ciri2	0	0	1	2	1	1	4	0	0	0	0	0	2	0	0	0	4	0
circSTX5_gene63875.1	STX5_gene63875	+	chr9	805978664	805995010	circexplorer2	find_circ2	ciri2	0	1	0	1	1	2	8	0	0	0	0	0	0	0	0	0	2	0
circSTRN3_gene61401	STRN3_gene61401	+	chr9	20617835	20692736	circexplorer2	find_circ2	ciri2	0	2	1	0	1	1	5	0	1	0	1	2	0	0	0	0	1	0
circCATZ_gene51057	CATZ_gene51057	+	chr7	158122770	158127044	circexplorer2	find_circ2	ciri2	0	0	2	0	0	0	4	0	0	0	2	4	0	0	0	0	3	0
circF91A1_gene22407	F91A1_gene22407	+	chr2b	581575606	581591989	circexplorer2	find_circ2	ciri2	0	0	0	3	1	6	4	0	0	0	0	0	0	0	0	0	1	0
circSMU1_gene13999	SMU1_gene13999	-	chr1b	14704071	14703594	circexplorer2	find_circ2	ciri2	0	0	0	0	0	1	11	0	0	0	0	1	0	0	0	0	2	0
circPDE3A_LORF2_gene36659.2	PDE3A_LORF2_gene36659	-	chr4b	869381118	869355338	circexplorer2	find_circ2	ciri2	2	0	2	0	0	2	1	0	0	0	0	0	0	0	0	0	8	0
circFA65B_gene21050	FA65B_gene21050	-	chr2a	1456106073	1456102807	circexplorer2	find_circ2	ciri2	0	0	0	2	0	2	4	0	3	0	0	3	0	0	0	0	1	0
circSNX10_gene2825	SNX10_gene2825	+	chr10	805556618	805625422	circexplorer2	find_circ2	ciri2	1	0	0	0	2	2	6	1	0	0	0	2	0	0	0	0	1	0
circSTK3_gene22100	STK3_gene22100	-	chr2b	462549670	462517808	circexplorer2	find_circ2	ciri2	0	2	0	0	1	2	7	0	0	0	0	2	0	0	0	0	1	0
circNLRC3_gene35677	NLRC3_gene35677	-	chr4b	473425561	473372153	circexplorer2	find_circ2	ciri2	0	0	1	0	4	1	2	0	0	0	0	2	0	0	0	0	5	0
circCBP_gene1418	CBP_gene1418	-	chr10	301713987	301713293	circexplorer2	find_circ2	ciri2	0	0	2	3	0	3	4	0	0	0	0	2	0	0	0	0	1	0
circAT133_gene4340.1	AT133_gene4340	+	chr11	95429919	95459332	circexplorer2	find_circ2	ciri2	0	0	0	0	1	2	9	0	0	0	0	2	0	0	0	0	1	0
circDHRS4_gene34775.1	DHRS4_gene34775	+	chr4b	182298020	182411276	circexplorer2	find_circ2	ciri2	0	3	0	2	2	0	4	0	0	0	0	2	0	0	0	0	2	0
circDCE1_gene19678	DCE1_gene19678	+	chr2a	836608301	836698716	circexplorer2	find_circ2	ciri2	0	0	0	3	2	0	6	0	0	0	0	2	0	0	0	0	2	0
circSMAGP_YG31B_BIN2_gene34163	SMAGP_YG31B_BIN2_gene34163	-	chr4b	76131362	76114590	circexplorer2	find_circ2	ciri2	0	0	0	0	0	0	9	0	0	0	0	5	0	0	0	0	1	0
circCP2AD_gene26186.1	CP2AD_gene26186	-	chr3a	870145271	870139918	circexplorer2	find_circ2	ciri2	0	0	2	0	0	0	12	0	0	0	0	0	0	0	0	0	1	0
circMYH9_gene33496	MYH9_gene33496	-	chr4a	807632935	807631265	circexplorer2	find_circ2	ciri2	0	0	3	0	0	0	6	0	0	1	1	0	0	0	0	0	4	0
circSYQ_gene65223	SYQ_gene65223	-	chr9	1183783787	1183777500	circexplorer2	find_circ2	ciri2	2	0	0	1	0	6	0	2	0	0	1	0	0	0	0	0	3	0
circCMC1_gene25585.1	CMC1_gene25585	+	chr3a	594403158	594434170	circexplorer2	find_circ2	ciri2	0	0	0	2	0	2	3	0	0	0	6	0	0	0	0	0	2	0
circCTBP2_gene52750.1	CTBP2_gene52750	+	chr7	626298870	626352032	circexplorer2	find_circ2	ciri2	0	0	0	2	0	4	5	0	0	0	3	0	0	0	0	0	1	0
circPHF8_gene157.1	PHF8_gene157	-	chr10	10442505	10441731	circexplorer2	find_circ2	ciri2	0	0	0	0	2	8	2	0	0	0	1	0	0	0	0	0	2	0
circAP2M1_gene4095	AP2M1_gene4095	+	chr11	38486693	38546290	circexplorer2	find_circ2	ciri2	0	0	0	0	0	6	6	0	0	0	1	0	0	0	0	0	2	0
circGCYA3_gene12700	GCYA3_gene12700	-	chr1a	644372765	644372054	circexplorer2	find_circ2	ciri2	0	0	0	3	2	8	0	0	0	0	1	0	0	0	0	0	1	0
circTTF2_gene56685	TTF2_gene56685	-	chr8	31019506	31001469	circexplorer2	find_circ2	ciri2	0	0	0	0	0	4	3	0	0	0	0	0	0	0	0	0	8	0
circU520_gene6257.5	U520_gene6257	+	chr11	756296237	756296837	circexplorer2	find_circ2	ciri2	1	0	0	1	4	1	1	0	2	1	0	0	0	0	0	0	4	0
circMSH2_gene42222	MSH2_gene42222	-	chr5b	620697649	620685176	circexplorer2	find_circ2	ciri2	0	0	1	0	0	2	9	0	2	0	0	0	0	0	0	0	1	0
circNEBU_gene25724.1	NEBU_gene25724	-	chr3a	650016326	650004779	circexplorer2	find_circ2	ciri2	0	1	2	0	2	4	0	0	0	0	0	0	0	0	0	0	6	0
circCLOCK_gene12167.1	CLOCK_gene12167	-	chr1a	405457294	405364273	circexplorer2	find_circ2	ciri2	0	0	0	0	3	5	0	0	0	0	0	0	0	0	0	0	7	0
circRHG32_YG31B_HARB1_ERB1_gene26812	RHG32_YG31B_HARB1_ERB1_gene26812	-	chr3b	36293703	36182457	circexplorer2	find_circ2	ciri2	0	0	0	0	0	6	1	2	1	0	0	1	2	0	1	1	0	0
circIP3KC_gene62569	IP3KC_gene62569	-	chr9	378450821	378448397	circexplorer2	find_circ2	ciri2	0	0	0	4	1	2	3	0	0	0	0	3	0	0	1	1	0	0
circKAT5_gene62859	KAT5_gene62859	+	chr9	451707708	451732735	circexplorer2	find_circ2	ciri2	2	0	0	0	0	2	6	1	0	1	1	0	0	1	0	1	0	0
circUBP40_gene25395	UBP40_gene25395	+	chr3a	536668408	536674250	circexplorer2	find_circ2	ciri2	0	0	0	0	0	1	6	0	2	0	2	0	0	2	0	2	0	0
circSH2B2_gene23760	SH2B2_gene23760	+	chr3a	108601566	108669684	circexplorer2	find_circ2	ciri2	0	2	2	0	1	5	3	0	1	0	0	1	0	0	0	0	0	0
circFLII_gene1032.1	FLII_gene1032	-	chr10	161223693	161192133	circexplorer2	find_circ2	ciri2	0	0	0	0	1	3	6	0	3	0	0	2	0	0	0	0	0	0
circIF5_gene63713.1	IF5_gene63713	+	chr9	750502559	750552078	circexplorer2	find_circ2	ciri2	0	0	0	0	1	0	5	4	0	2	0	0	2	0	0	1	0	0
circVIPR2_gene2570	VIPR2_gene2570	-	chr10	688553150	688434313	circexplorer2	find_circ2	ciri2	0	0	0	0	0	6	2	0	2	0	0	0	3	0	0	2	0	0
circABTB1_gene65133.1	ABTB1_gene65133	+	chr9	1166573660	1166713353	circexplorer2	find_circ2	ciri2	3	0	0	1	0	1	7	0	0	0	1	1	0	0	0	1	0	0
circCUL4A_gene59381.2	CUL4A_gene59381	+	chr8	960964855	961128614	circexplorer2	find_circ2	ciri2	0	0	2	2	1	1	8	0	0	0	0	1	0	0	0	0	0	0
circBT3L4_gene31508	BT3L4_gene31508	+	chr4a	201613464	201621388	circexplorer2	find_circ2	ciri2	0	0	0	0	0	1	10	1	1	0	0	0	0	0	0	2	0	0
circQSOX1_gene32327	QSOX1_gene32327	+	chr4a	543131506	543173403	circexplorer2	find_circ2	ciri2	0	2	0	0	2	0	10	0	0	0	0	0	0	0	0	1	0	0
circKCMF1_gene14231	KCMF1_gene14231	-	chr1b	72090853	72062623	circexplorer2	find_circ2	ciri2	0	0	1	0	0	2	3	0	0	0	1	1	3	3	1	0	0	0
circEMAL4_gene42339	EMAL4_gene42339	-	chr5b	670564987	670537912	circexplorer2	find_circ2	ciri2	0	0	0	0	0	2	1	2	1	0	0	3	1	4	1	0	0	0
circS47A1_gene24446	S47A1_gene24446	+	chr3a	256697144	256748223	circexplorer2	find_circ2	ciri2	0	0	0	1	0	0	3	4	0	0	0	2	3	1	1	0	0	0
circNA_gene22438	NA_gene22438	+	chr2b	597614303	597614642	circexplorer2	find_circ2	ciri2	0	0	2	0	2	5	1	0	0	0	0	1	0	3	1	0	0	0
circCSKP_gene60217	CSKP_gene60217	-	chr8	1223699282	1223621314	circexplorer2	find_circ2	ciri2	0	0	1	0	2	3	2	0	0	0	5	1	0	0	1	0	0	0
circPTN3_gene20252.1	PTN3_gene20252	-	chr2a	1204979962	1204825968	circexplorer2	find_circ2	ciri2	0	0	0	1	0	0	10	0	0	0	2	0	0	0	2	0	0	0
circFBLN3_gene41688	FBLN3_gene41688	+	chr5b	367560373	367647539	circexplorer2	find_circ2	ciri2	0	4	0	3	3	3	0	0	0	0	0	0	0	0	2	0	0	0
circPRP4B_gene19560.1	PRP4B_gene19560	-	chr2a	777067665	777054030	circexplorer2	find_circ2	ciri2	0	0	0	2	2	1	6	0	0	1	0	1	1	1	0	0	0	0
circTAXB1_gene2846	TAXB1_gene2846	+	chr10	811798094	811846225	circexplorer2	find_circ2	ciri2	0	0	1	0	0	2	8	0	2	0	1	0	0	1	0	0	0	0
circGSAP_gene35163.5	GSAP_gene35163	-	chr4b	303470120	303360541	circexplorer2	find_circ2	ciri2	0	0	0	1	0	1	5	0	0	0	1	0	0	7	0	0	0	0
circARFP1_gene12754.2	ARFP1_gene12754	-	chr1a	669868286	669824972	circexplorer2	find_circ2	ciri2	0	0	2	0	1	0	10	0	0	0	1	0	0	1	0	0	0	0
circGRIP2_gene65082	GRIP2_gene65082	+	chr9	1153728798	1153771118	circexplorer2	find_circ2	ciri2	0	1	0	0	1	6	1	0	6	0	0	0	0	0	0	0	0	0
circFR1L4_gene51710	FR1L4_gene51710	-	chr7	404045411	403974745	circexplorer2	find_circ2	ciri2	0	0	0	0	1	7	0	2	0	2	0	0	0	3	0	0	0	0
circADDA_gene11602	ADDA_gene11602	+	chr1a	174813123	174965612	circexplorer2	find_circ2	ciri2	0	0	0	0	1	5	0	0	6	0	0	0	0	3	0	0	0	0
circCH60_gene25094	CH60_gene25094	-	chr3a	450834607	450718587	circexplorer2	find_circ2	ciri2	0	1	2	0	0	7	3	0	0	0	0	0	0	2	0	0	0	0
circIP3KA_gene61773	IP3KA_gene61773	+	chr9	101772181	101813672	circexplorer2	find_circ2	ciri2	0	0	0	0	1	4	8	0	0	0	0	0	0	2	0	0	0	0
circGSAP_gene35163.6	GSAP_gene35163	-	chr4b	303444617	303374499	circexplorer2	find_circ2	ciri2	0	0	1	3	3	2	4	2	0	0	0	0	0	0	0	0	0	0
circTBCD9_gene12868.1	TBCD9_gene12868	-	chr1a	716212697	716197338	circexplorer2	find_circ2	ciri2	0	0	0	0	0	2	3	0	3	2	2	2	1	0	0	0	0	0
circTRM2A_gene7386	TRM2A_gene7386	+	chr11	1014903327	1014910550	circexplorer2	find_circ2	ciri2	0	3	2	0	0	2	5	1	0	1	0	0	1	0	0	0	0	0
circKIBRA_gene53546	KIBRA_gene53546	-	chr7	849074691	849065957	circexplorer2	find_circ2	ciri2	0	0	5	0	0	2	4	3	0	0	0	0	1	0	0	0	0	0
circPAK3_gene18154.5	PAK3_gene18154	-	chr2a	133788882	133660199	circexplorer2	find_circ2	ciri2	0	0	3	0	1	2	3	0	5	0	0	1	0	0	0	0	0	0
circDMD_LORF2_gene59103.1	DMD_LORF2_gene59103	+	chr8	907069764	907160063	circexplorer2	find_circ2	ciri2	0	0	0	0	0	5	8	0	1	0	0	1	0	0	0	0	0	0
circDUS12_gene33791.1	DUS12_gene33791	+	chr4a	910792619	910895301	circexplorer2	find_circ2	ciri2	0	0	0	1	1	2	9	1	0	0	0	1	0	0	0	0	0	0
circDOC11_gene18564	DOC11_gene18564	-	chr2a	318715297	318621123	circexplorer2	find_circ2	ciri2	0	0	0	0	0	0	14	0	0	0	0	1	0	0	0	0	0	0
circMILK2_gene815	MILK2_gene815	-	chr10	111956220	111938429	circexplorer2	find_circ2	ciri2	0	0	2	2	0	0	11	0	0	0	0	0	0	0	0	0	0	0
circNED4L_NEDD4_gene16902.2	NED4L_NEDD4_gene16902	-	chr1b	1052327445	1052272119	circexplorer2	find_circ2	ciri2	0	0	3	0	0	2	7	0	2	0	1	0	0	0	0	0	0	0
circABCA5_gene54240.4	ABCA5_gene54240	+	chr7	1085196674	1085364853	circexplorer2	find_circ2	ciri2	0	0	0	0	0	0	14	0	0	0	1	0	0	0	0	0	0	0
circCP2BJ_CP2H2_CP2E1_gene64089.4	CP2BJ_CP2H2_CP2E1_gene64089	+	chr9	844325883	844336933	circexplorer2	find_circ2	ciri2	0	0	0	0	0	0	15	0	0	0	0	0	0	0	0	0	0	0
circANDR_gene17991	ANDR_gene17991	+	chr2a	84061054	84118885	circexplorer2	find_circ2	ciri2	0	0	2	0	2	0	11	0	0	0	0	0	0	0	0	0	0	0
circFINC_gene25321	FINC_gene25321	-	chr3a	515114386	515104153	circexplorer2	find_circ2	ciri2	0	0	0	0	0	0	15	0	0	0	0	0	0	0	0	0	0	0
circCO3_gene32722.4	CO3_gene32722	-	chr4a	630209097	630012474	circexplorer2	find_circ2	ciri2	0	0	0	0	0	0	15	0	0	0	0	0	0	0	0	0	0	0
circACACA_gene24259	ACACA_gene24259	+	chr3a	216736014	216747104	circexplorer2	find_circ2	ciri2	0	0	0	0	0	0	15	0	0	0	0	0	0	0	0	0	0	0
circCP2H2_CP2G1_gene63825.1	CP2H2_CP2G1_gene63825	+	chr9	780181238	780372770	circexplorer2	find_circ2	ciri2	0	0	0	0	0	0	15	0	0	0	0	0	0	0	0	0	0	0
circCP2G1_gene63432	CP2G1_gene63432	+	chr9	642643663	642706543	circexplorer2	find_circ2	ciri2	0	0	0	0	0	0	15	0	0	0	0	0	0	0	0	0	0	0
circVCO31_gene34695.1	VCO31_gene34695	+	chr4b	174678331	174699098	circexplorer2	find_circ2	ciri2	0	0	0	0	0	0	15	0	0	0	0	0	0	0	0	0	0	0
circTRXR3_gene65109.1	TRXR3_gene65109	-	chr9	1157902658	1157873731	circexplorer2	find_circ2	ciri2	0	0	0	3	0	3	2	0	0	0	0	3	2	2	0	0	0	0
circABI2_gene24820	ABI2_gene24820	+	chr3a	340018078	340100763	circexplorer2	find_circ2	ciri2	0	0	0	0	0	6	0	0	0	0	5	0	0	0	0	2	2	0
circGNAI1_gene36508	GNAI1_gene36508	-	chr4b	808432180	808356328	circexplorer2	find_circ2	ciri2	2	0	2	0	2	6	3	0	0	0	0	0	0	0	0	0	0	0
circTENX_gene43773.2	TENX_gene43773	+	chr6a	71212542	71216217	circexplorer2	find_circ2	ciri2	0	0	0	0	0	4	0	0	0	0	2	0	0	0	0	0	9	0
circTMCC1_gene65033	TMCC1_gene65033	-	chr9	1147874377	1147727917	circexplorer2	find_circ2	ciri2	0	0	0	0	3	6	2	0	2	0	0	0	0	0	0	2	0	0
circARP21_gene19110	ARP21_gene19110	+	chr2a	584987344	584999159	circexplorer2	find_circ2	ciri2	0	0	0	0	0	0	0	0	13	0	0	0	0	2	0	0	0	0
circFA65B_gene21050.1	FA65B_gene21050	-	chr2a	1456206189	1456205491	circexplorer2	find_circ2	ciri2	0	0	0	0	0	2	9	0	0	0	2	2	0	0	0	0	0	0
circCAR11_gene879	CAR11_gene879	-	chr10	126842388	126803421	circexplorer2	find_circ2	ciri2	0	0	0	0	0	0	5	0	0	0	0	10	0	0	0	0	0	0
circALBU_gene14799.5	ALBU_gene14799	+	chr1b	219537656	219545918	circexplorer2	find_circ2	ciri2	0	0	0	0	0	0	15	0	0	0	0	0	0	0	0	0	0	0
circCP2BJ_CP2H2_CP2E1_gene64089.5	CP2BJ_CP2H2_CP2E1_gene64089	+	chr9	844015637	844136179	circexplorer2	find_circ2	ciri2	0	0	0	0	0	0	15	0	0	0	0	0	0	0	0	0	0	0
circCFAH_gene32301.3	CFAH_gene32301	+	chr4a	534444195	534571941	circexplorer2	find_circ2	ciri2	0	0	0	0	0	0	15	0	0	0	0	0	0	0	0	0	0	0
circCP2J5_CP2J6_CP2J2_gene4062.1	CP2J5_CP2J6_CP2J2_gene4062	+	chr11	33161144	33178366	circexplorer2	find_circ2	ciri2	0	0	0	0	0	0	15	0	0	0	0	0	0	0	0	0	0	0
circGYS2_gene36645.1	GYS2_gene36645	+	chr4b	863339381	863457562	circexplorer2	find_circ2	ciri2	0	0	0	0	0	0	15	0	0	0	0	0	0	0	0	0	0	0
circCNNM4_gene6229	CNNM4_gene6229	-	chr11	747793205	747720665	circexplorer2	find_circ2	ciri2	0	0	0	0	0	0	0	0	2	0	0	0	3	2	0	4	1	2
circU520_gene6257.6	U520_gene6257	+	chr11	756297651	756316603	circexplorer2	find_circ2	ciri2	0	0	0	1	2	0	2	0	2	0	0	1	0	0	0	2	2	2
circMYPOP_gene26102	MYPOP_gene26102	+	chr3a	841783059	841786906	circexplorer2	find_circ2	ciri2	0	0	1	0	4	4	0	0	0	0	0	0	0	0	0	2	2	1
circATG4C_gene31705	ATG4C_gene31705	+	chr4a	265397729	265423969	circexplorer2	find_circ2	ciri2	0	3	0	0	0	1	3	1	0	0	0	0	0	0	1	0	4	1
circNICA_gene8528	NICA_gene8528	+	chr12	102864397	102890474	circexplorer2	find_circ2	ciri2	0	0	0	0	0	0	5	0	2	0	0	0	0	2	0	0	2	3
circAPBB2_gene11977.1	APBB2_gene11977	-	chr1a	354765999	354605891	circexplorer2	find_circ2	ciri2	1	0	0	1	0	3	1	0	4	0	0	1	0	0	0	0	1	2
circLEG1A_gene42972	LEG1A_gene42972	-	chr5b	877970107	877928255	circexplorer2	find_circ2	ciri2	2	1	4	0	1	0	0	0	0	0	0	0	0	0	0	0	3	3
circDYR_gene16161	DYR_gene16161	+	chr1b	788983130	789026712	circexplorer2	find_circ2	ciri2	0	0	1	2	1	0	5	2	1	0	0	0	0	0	0	0	0	2
circGTR9_gene11704	GTR9_gene11704	-	chr1a	221706825	221612268	circexplorer2	find_circ2	ciri2	0	0	0	0	0	1	11	0	0	0	0	0	0	0	0	0	0	2
circMDR3_MDR1_gene3124	MDR3_MDR1_gene3124	-	chr10	932617545	932617372	circexplorer2	find_circ2	ciri2	2	0	1	0	0	0	0	1	0	0	0	0	0	3	3	3	1	0
circFBXW7_gene12759	FBXW7_gene12759	+	chr1a	670991984	671001159	circexplorer2	find_circ2	ciri2	1	0	0	3	0	0	0	1	0	0	0	0	0	2	2	4	1	0
circSNRK_gene3472.2	SNRK_gene3472	+	chr10	1042056016	1042082902	circexplorer2	find_circ2	ciri2	0	0	1	3	1	0	1	0	0	0	0	0	0	3	1	2	2	0
circZFX_gene58959	ZFX_gene58959	+	chr8	869063515	869162159	circexplorer2	find_circ2	ciri2	0	0	0	0	0	2	4	0	1	0	0	0	1	0	1	2	3	0
circTP4A3_gene22593	TP4A3_gene22593	-	chr2b	666644342	666643641	circexplorer2	find_circ2	ciri2	0	2	0	0	0	3	2	0	0	0	0	0	0	0	2	2	3	0
circPP2BC_gene5650	PP2BC_gene5650	+	chr11	585391684	585392599	circexplorer2	find_circ2	ciri2	0	0	2	0	2	0	3	0	0	0	0	0	1	1	0	1	4	0
circPHF13_gene4103	PHF13_gene4103	+	chr11	39238411	39263306	circexplorer2	find_circ2	ciri2	0	0	1	1	0	0	2	0	1	2	0	1	0	1	0	1	4	0
circTRIO_gene20337	TRIO_gene20337	+	chr2a	1240482096	1240515973	circexplorer2	find_circ2	ciri2	0	0	3	0	0	2	1	0	0	0	0	2	0	1	0	1	4	0
circDACH2_gene18775.2	DACH2_gene18775	+	chr2a	390106280	390184082	circexplorer2	find_circ2	ciri2	0	0	0	0	0	6	1	0	0	0	0	1	0	3	0	2	1	0
circATRX_gene18115	ATRX_gene18115	-	chr2a	124118097	124086801	circexplorer2	find_circ2	ciri2	0	0	0	0	0	1	0	1	1	0	0	0	0	3	0	1	7	0
circMRP3_gene54998	MRP3_gene54998	+	chr7	1321769775	1321846090	circexplorer2	find_circ2	ciri2	0	0	0	3	0	3	2	0	2	0	0	0	0	1	0	1	2	0
circF135A_gene39508.5	F135A_gene39508	+	chr5a	462576409	462707027	circexplorer2	find_circ2	ciri2	0	0	2	0	0	6	1	0	1	0	0	0	0	0	0	1	3	0
circDTBP1_gene19767	DTBP1_gene19767	+	chr2a	878349896	878403210	circexplorer2	find_circ2	ciri2	0	0	0	4	1	1	4	0	0	0	0	0	0	1	0	2	1	0
circPARD3_gene2655.2	PARD3_gene2655	+	chr10	734942794	734943051	circexplorer2	find_circ2	ciri2	0	0	2	1	2	0	6	0	0	0	0	0	0	1	0	1	1	0
circCOG3_gene57966	COG3_gene57966	+	chr8	389424185	389483432	circexplorer2	find_circ2	ciri2	0	0	0	3	1	0	4	0	0	0	0	0	0	2	0	2	2	0
circUBP24_gene31590	UBP24_gene31590	-	chr4a	228308566	228229626	circexplorer2	find_circ2	ciri2	0	0	0	0	0	4	4	3	0	0	0	0	0	0	0	2	1	0
circTANC1_gene25793.1	TANC1_gene25793	+	chr3a	687834943	687844714	circexplorer2	find_circ2	ciri2	0	0	2	0	1	2	1	0	0	0	0	0	1	0	0	4	3	0
circFLOT2_gene24605	FLOT2_gene24605	+	chr3a	298230699	298312561	circexplorer2	find_circ2	ciri2	0	0	2	0	0	2	2	0	0	0	1	4	0	0	0	1	2	0
circGLSK_gene25017	GLSK_gene25017	+	chr3a	406705563	406789217	circexplorer2	find_circ2	ciri2	0	0	0	2	2	2	5	0	0	0	0	0	0	0	0	1	2	0
circAKAP8_gene32886.1	AKAP8_gene32886	-	chr4a	670210974	670176954	circexplorer2	find_circ2	ciri2	0	0	0	1	3	2	3	0	0	0	0	0	0	0	0	1	4	0
circDGKI_gene37334	DGKI_gene37334	+	chr4b	1068453024	1068494553	circexplorer2	find_circ2	ciri2	0	0	0	0	0	1	2	0	0	0	6	2	0	0	0	2	1	0
circCLIP1_gene6896	CLIP1_gene6896	-	chr11	946994152	946884944	circexplorer2	find_circ2	ciri2	0	0	0	0	0	2	7	0	2	0	0	1	0	0	0	1	1	0
circPOL_LIN1_gene51919.5	POL_LIN1_gene51919	+	chr7	443077674	443110969	circexplorer2	find_circ2	ciri2	0	2	0	0	1	2	0	0	6	0	0	1	0	0	0	1	1	0
circOBSCN_OBSL1_gene23284	OBSCN_OBSL1_gene23284	+	chr3a	15646464	15646739	circexplorer2	find_circ2	ciri2	1	0	2	0	0	3	0	0	0	0	5	0	0	0	0	2	1	0
circU520_gene6257.7	U520_gene6257	+	chr11	756545739	756547980	circexplorer2	find_circ2	ciri2	1	1	2	0	0	2	3	0	0	0	1	0	0	0	0	1	3	0
circNINL_gene40973	NINL_gene40973	-	chr5b	121783946	121778953	circexplorer2	find_circ2	ciri2	2	0	2	0	1	4	0	0	0	0	2	0	0	0	0	1	2	0
circMA7D1_gene27848	MA7D1_gene27848	-	chr3b	348415916	348375192	circexplorer2	find_circ2	ciri2	0	0	0	2	0	3	0	0	0	0	3	0	0	0	0	2	4	0
circFLI1_gene26792	FLI1_gene26792	+	chr3b	32305409	32394634	circexplorer2	find_circ2	ciri2	0	0	0	0	0	2	2	0	0	0	0	0	0	0	0	2	8	0
circTRI39_gene22906	TRI39_gene22906	-	chr2b	751745836	751745606	circexplorer2	find_circ2	ciri2	0	0	2	3	1	4	0	0	0	0	0	0	0	0	0	2	2	0
circLRBA_gene12782.2	LRBA_gene12782	+	chr1a	681825109	681867915	circexplorer2	find_circ2	ciri2	0	0	0	0	2	0	3	0	6	0	0	0	0	0	0	2	1	0
circDACH2_gene18775.3	DACH2_gene18775	+	chr2a	390025459	390106360	circexplorer2	find_circ2	ciri2	0	0	0	0	0	8	2	0	1	0	0	0	0	0	0	2	1	0
circAFF2_gene18390	AFF2_gene18390	-	chr2a	225775218	225726147	circexplorer2	find_circ2	ciri2	0	0	2	0	0	6	0	0	3	0	0	0	0	0	0	1	2	0
circYG31B_IF4G1_gene4125	YG31B_IF4G1_gene4125	+	chr11	41693169	41693470	circexplorer2	find_circ2	ciri2	0	0	2	4	5	0	0	0	0	0	0	0	0	0	0	1	2	0
circAT8B2_gene8322.3	AT8B2_gene8322	-	chr12	76707541	76671678	circexplorer2	find_circ2	ciri2	0	0	0	0	1	3	6	0	0	0	0	0	0	0	0	2	2	0
circMFS7A_MFS7B_gene13911.1	MFS7A_MFS7B_gene13911	-	chr1a	1190848710	1190807711	circexplorer2	find_circ2	ciri2	0	0	0	0	2	3	5	0	0	0	0	0	0	0	0	2	2	0
circFOXN1_gene24658	FOXN1_gene24658	-	chr3a	307061527	307056801	circexplorer2	find_circ2	ciri2	0	1	4	0	2	0	0	0	0	0	0	0	0	0	0	2	5	0
circVATC2_gene39049	VATC2_gene39049	-	chr5a	278399923	278326431	circexplorer2	find_circ2	ciri2	0	0	0	0	0	1	1	0	0	0	2	5	0	1	2	0	2	0
circNCOA5_gene51223.1	NCOA5_gene51223	-	chr7	192666869	192662959	circexplorer2	find_circ2	ciri2	0	0	0	0	4	0	2	0	0	0	3	0	0	2	2	0	1	0
circPTK7_gene38212.2	PTK7_gene38212	+	chr5a	11826863	11827761	circexplorer2	find_circ2	ciri2	0	0	0	0	0	2	3	2	1	1	0	0	0	3	1	0	1	0
circRHG12_gene2691	RHG12_gene2691	+	chr10	747721386	747770202	circexplorer2	find_circ2	ciri2	0	0	0	0	0	7	1	0	1	0	0	0	0	1	1	0	3	0
circNAGT1_gene41331	NAGT1_gene41331	+	chr5b	217583273	217669802	circexplorer2	find_circ2	ciri2	0	0	0	0	2	0	0	3	0	0	0	0	0	5	1	0	3	0
circAQR_gene61679.1	AQR_gene61679	+	chr9	69092817	69105604	circexplorer2	find_circ2	ciri2	0	0	2	0	0	2	5	0	0	0	0	0	0	2	2	0	1	0
circRUFY1_gene53383.1	RUFY1_gene53383	+	chr7	822733266	822811110	circexplorer2	find_circ2	ciri2	0	1	0	2	1	5	1	0	0	0	0	0	2	0	1	0	1	0
circNOP58_gene24797.3	NOP58_gene24797	+	chr3a	334147444	334170021	circexplorer2	find_circ2	ciri2	2	0	0	0	0	2	1	0	0	0	2	1	0	0	1	0	5	0
circMY18B_gene6679.1	MY18B_gene6679	-	chr11	886235624	886129132	circexplorer2	find_circ2	ciri2	1	0	0	2	2	0	0	0	0	0	4	0	0	0	2	0	3	0
circMCR_gene12794.1	MCR_gene12794	+	chr1a	691179934	691182159	circexplorer2	find_circ2	ciri2	0	0	0	0	0	2	9	0	0	0	0	0	0	0	1	0	2	0
circOTU5A_OTUD5_gene359	OTU5A_OTUD5_gene359	-	chr10	26486851	26312134	circexplorer2	find_circ2	ciri2	1	0	0	3	5	1	0	0	0	0	0	0	0	0	1	0	3	0
circTM245_gene20214	TM245_gene20214	-	chr2a	1197492539	1197384666	circexplorer2	find_circ2	ciri2	0	0	0	0	2	4	4	0	0	0	3	0	0	0	0	0	1	0
circSPTC2_gene62160	SPTC2_gene62160	-	chr9	222708330	222687004	circexplorer2	find_circ2	ciri2	0	0	0	2	0	2	7	0	0	0	0	0	0	0	1	0	2	0
circMDN1_gene39879	MDN1_gene39879	+	chr5a	636227201	636281488	circexplorer2	find_circ2	ciri2	1	0	0	1	1	5	4	0	2	0	0	0	0	0	0	0	0	0
circNCOA5_gene9412.1	NCOA5_gene9412	+	chr12	459253753	459259157	circexplorer2	find_circ2	ciri2	0	0	0	0	0	2	2	0	0	0	3	1	2	1	0	0	3	0
circM18BP_gene61839.1	M18BP_gene61839	-	chr9	116260202	116088032	circexplorer2	find_circ2	ciri2	0	0	0	0	0	4	5	0	2	0	0	0	1	1	0	0	1	0
circCLCA_gene13963	CLCA_gene13963	+	chr1b	4909890	4945459	circexplorer2	find_circ2	ciri2	0	0	0	0	0	4	4	0	0	0	0	0	3	2	0	0	1	0
circZC3H1_gene36838	ZC3H1_gene36838	+	chr4b	946079761	946090119	circexplorer2	find_circ2	ciri2	0	0	0	0	3	1	5	0	0	2	0	1	0	1	0	0	1	0
circMYCB2_gene58312.2	MYCB2_gene58312	-	chr8	571431731	571354659	circexplorer2	find_circ2	ciri2	0	0	0	2	0	4	2	0	1	0	0	1	0	2	0	0	2	0
circUBA1_gene402.4	UBA1_gene402	+	chr10	29663848	29702235	circexplorer2	find_circ2	ciri2	0	2	0	0	0	3	3	0	0	0	0	1	0	3	0	0	2	0
circPPR37_gene63193	PPR37_gene63193	+	chr9	549869627	549959970	circexplorer2	find_circ2	ciri2	0	0	0	0	0	1	8	0	0	0	0	2	0	1	0	0	2	0
circWNT11_gene60762.1	WNT11_gene60762	+	chr8	1454785602	1454799587	circexplorer2	find_circ2	ciri2	0	0	1	0	4	0	0	0	0	0	2	0	0	3	0	0	4	0
circ3HIDH_gene2843	3HIDH_gene2843	-	chr10	811055063	811013511	circexplorer2	find_circ2	ciri2	0	0	0	1	0	0	9	0	0	0	1	0	0	1	0	0	2	0
circST14_gene26855	ST14_gene26855	+	chr3b	49220072	49267406	circexplorer2	find_circ2	ciri2	0	0	0	0	0	0	2	0	0	0	4	0	0	4	0	0	4	0
circARR1_gene9825.2	ARR1_gene9825	-	chr12	575003189	574930488	circexplorer2	find_circ2	ciri2	0	0	0	0	0	0	5	0	1	1	0	0	0	2	0	0	5	0
circNDRG1_gene22497	NDRG1_gene22497	-	chr2b	621334138	621300293	circexplorer2	find_circ2	ciri2	0	0	0	0	0	12	0	0	0	0	0	0	0	2	0	0	0	0
circT2EB_gene14030	T2EB_gene14030	+	chr1b	22919194	22946985	circexplorer2	find_circ2	ciri2	0	0	0	0	2	2	7	2	0	0	0	0	0	1	0	0	0	0
circUFO_gene63437	UFO_gene63437	+	chr9	643984141	643998757	circexplorer2	find_circ2	ciri2	1	0	0	4	0	4	2	0	1	0	0	0	0	0	0	0	2	0
circSL9A2_gene59745	SL9A2_gene59745	-	chr8	1096459387	1096332229	circexplorer2	find_circ2	ciri2	0	0	0	0	0	5	0	0	1	0	0	0	0	4	0	0	4	0
circFND3A_gene18665	FND3A_gene18665	-	chr2a	350440326	350424264	circexplorer2	find_circ2	ciri2	0	0	0	0	0	4	0	0	1	0	0	0	0	3	0	0	6	0
circKEAP1_gene32687	KEAP1_gene32687	-	chr4a	619838570	619821199	circexplorer2	find_circ2	ciri2	0	0	0	0	0	1	7	1	0	0	0	0	0	2	0	0	3	0
circFERM2_gene62021	FERM2_gene62021	+	chr9	198005986	198006219	circexplorer2	find_circ2	ciri2	0	0	2	0	0	1	0	2	0	0	0	0	0	2	0	0	7	0
circCHD4_gene50726	CHD4_gene50726	-	chr7	90902240	90900822	circexplorer2	find_circ2	ciri2	0	0	2	1	3	2	3	0	0	0	0	0	0	2	0	0	1	0
circKDM6B_gene7932	KDM6B_gene7932	-	chr12	32821292	32785798	circexplorer2	find_circ2	ciri2	2	0	0	0	2	2	3	0	0	0	0	0	0	2	0	0	3	0
circRBM6_gene64259.5	RBM6_gene64259	-	chr9	890848487	890727308	circexplorer2	find_circ2	ciri2	0	0	1	0	2	3	2	0	0	0	0	0	0	2	0	0	4	0
circSNX17_gene42886	SNX17_gene42886	+	chr5b	848347599	848370656	circexplorer2	find_circ2	ciri2	0	0	3	0	0	2	3	0	0	0	0	0	0	2	0	0	4	0
circYG31B_MTMR3_LORF2_gene6542	YG31B_MTMR3_LORF2_gene6542	+	chr11	840155777	840254165	circexplorer2	find_circ2	ciri2	0	0	0	0	1	2	6	0	0	0	0	0	0	3	0	0	2	0
circNCOR1_POL_gene24500.1	NCOR1_POL_gene24500	+	chr3a	275175316	275211669	circexplorer2	find_circ2	ciri2	0	0	0	0	2	4	3	2	0	0	0	0	0	0	0	0	3	0
circWDR1_gene11722	WDR1_gene11722	-	chr1a	222932706	222875402	circexplorer2	find_circ2	ciri2	0	0	0	1	0	3	3	0	0	0	2	0	2	0	0	0	3	0
circMPDZ_gene13605.2	MPDZ_gene13605	-	chr1a	1064961071	1064868578	circexplorer2	find_circ2	ciri2	0	0	0	0	0	8	0	2	1	0	0	0	1	0	0	0	2	0
circMARE1_gene51008.1	MARE1_gene51008	+	chr7	142179754	142218357	circexplorer2	find_circ2	ciri2	0	0	0	0	0	1	8	0	2	0	0	0	2	0	0	0	1	0
circRT18A_gene38464	RT18A_gene38464	+	chr5a	65721994	65754276	circexplorer2	find_circ2	ciri2	0	0	0	0	2	2	0	3	0	0	0	0	1	0	0	0	6	0
circDYSF_gene11243	DYSF_gene11243	-	chr1a	68680264	68673412	circexplorer2	find_circ2	ciri2	0	1	0	0	7	2	2	0	0	0	0	0	1	0	0	0	1	0
circZEB2_gene34293	ZEB2_gene34293	-	chr4b	102545020	102457701	circexplorer2	find_circ2	ciri2	1	0	0	1	1	1	5	0	0	0	0	0	0	0	0	0	5	0
circCP20A_gene24819	CP20A_gene24819	+	chr3a	339117840	339145934	circexplorer2	find_circ2	ciri2	2	0	1	0	1	2	4	0	0	0	0	0	0	0	0	0	4	0
circNFIA_gene31687.5	NFIA_gene31687	+	chr4a	259551205	259644545	circexplorer2	find_circ2	ciri2	0	0	0	0	2	0	3	0	2	0	2	1	0	0	0	0	4	0
circHUWE1_gene146.9	HUWE1_gene146	-	chr10	9177500	9140442	circexplorer2	find_circ2	ciri2	0	1	2	2	0	1	5	0	0	0	0	0	0	0	0	0	3	0
circRASA3_gene59422.2	RASA3_gene59422	-	chr8	969188787	969145127	circexplorer2	find_circ2	ciri2	0	0	0	0	1	0	8	0	2	0	0	2	0	0	0	0	1	0
circNFIC_gene10187	NFIC_gene10187	+	chr12	664782379	664820115	circexplorer2	find_circ2	ciri2	0	0	0	0	0	1	5	0	2	0	0	2	0	0	0	0	4	0
circSMCA4_gene33072.1	SMCA4_gene33072	+	chr4a	710013446	710044219	circexplorer2	find_circ2	ciri2	0	0	0	3	2	2	4	1	0	0	0	1	0	0	0	0	1	0
circP85B_gene10411.1	P85B_gene10411	-	chr12	684283762	684274226	circexplorer2	find_circ2	ciri2	0	0	2	0	0	4	5	0	0	0	0	0	0	0	0	0	3	0
circTBCD1_gene11923.1	TBCD1_gene11923	+	chr1a	341085874	341109568	circexplorer2	find_circ2	ciri2	0	0	2	0	0	3	2	0	0	0	0	2	0	0	0	0	5	0
circLRIG1_gene64651.1	LRIG1_gene64651	+	chr9	1002542245	1002618341	circexplorer2	find_circ2	ciri2	0	0	0	3	1	0	9	0	0	0	0	0	0	0	0	0	1	0
circSH3R2_gene53091	SH3R2_gene53091	-	chr7	714252028	714247672	circexplorer2	find_circ2	ciri2	2	1	1	1	2	2	0	2	0	0	1	0	0	0	0	0	2	0
circLYRIC_gene22081	LYRIC_gene22081	+	chr2b	457140334	457147359	circexplorer2	find_circ2	ciri2	0	0	0	1	1	4	5	0	0	2	0	0	0	0	0	0	1	0
circMIA3_gene42518.5	MIA3_gene42518	+	chr5b	754194529	754195522	circexplorer2	find_circ2	ciri2	0	0	2	0	0	1	5	0	3	0	0	0	0	0	0	0	3	0
circDDHD2_gene5564	DDHD2_gene5564	+	chr11	549843571	549946451	circexplorer2	find_circ2	ciri2	1	0	0	0	0	0	7	0	2	0	0	0	0	0	0	0	4	0
circWNK3_gene168.2	WNK3_gene168	-	chr10	11704420	11627022	circexplorer2	find_circ2	ciri2	0	0	0	0	0	9	3	2	0	0	0	0	0	0	0	0	0	0
circENOF1_gene21278	ENOF1_gene21278	+	chr2b	84417469	84524543	circexplorer2	find_circ2	ciri2	0	0	0	0	2	1	9	0	0	0	0	0	0	0	0	0	2	0
circSNX6_gene61318	SNX6_gene61318	+	chr9	15227938	15243859	circexplorer2	find_circ2	ciri2	0	0	0	0	2	5	4	0	0	0	0	0	0	0	0	0	3	0
circF264_gene64889.1	F264_gene64889	+	chr9	1089708552	1089741666	circexplorer2	find_circ2	ciri2	0	0	2	1	3	0	7	0	0	0	0	0	0	0	0	0	1	0
circTARSH_gene58936.3	TARSH_gene58936	+	chr8	862235016	862260131	circexplorer2	find_circ2	ciri2	2	0	0	0	4	0	1	0	0	0	0	0	0	0	0	0	7	0
circTGM3_gene51439.2	TGM3_gene51439	-	chr7	295156568	295104289	circexplorer2	find_circ2	ciri2	0	0	0	0	0	0	13	0	0	0	0	0	0	0	0	0	1	0
circPIPNA_gene24736	PIPNA_gene24736	+	chr3a	322587842	322602987	circexplorer2	find_circ2	ciri2	0	0	0	0	0	2	2	0	2	0	1	0	0	3	2	2	0	0
circZN407_gene19914.1	ZN407_gene19914	+	chr2a	997738320	997763747	circexplorer2	find_circ2	ciri2	0	0	0	0	0	4	3	0	0	0	2	0	0	2	1	2	0	0
circIGS11_gene56894	IGS11_gene56894	+	chr8	77926209	77928476	circexplorer2	find_circ2	ciri2	0	2	0	0	0	6	0	0	0	0	0	0	0	0	1	5	0	0
circGLGB_gene60319.1	GLGB_gene60319	+	chr8	1289612693	1289692823	circexplorer2	find_circ2	ciri2	2	0	0	0	0	3	5	1	0	0	2	1	0	0	0	0	0	0
circKDM4A_gene37606	KDM4A_gene37606	-	chr4b	1162849124	1162818364	circexplorer2	find_circ2	ciri2	0	0	0	0	3	2	0	2	0	0	1	0	0	2	0	4	0	0
circIPO7_gene28133.2	IPO7_gene28133	+	chr3b	434092042	434134504	circexplorer2	find_circ2	ciri2	0	1	2	2	0	0	3	1	0	0	0	0	0	3	0	2	0	0
circDOCK4_gene36187.1	DOCK4_gene36187	-	chr4b	655581812	655541691	circexplorer2	find_circ2	ciri2	0	0	0	0	0	5	7	0	1	0	0	1	0	0	0	0	0	0
circWDR7_gene16917.1	WDR7_gene16917	-	chr1b	1058018828	1057989570	circexplorer2	find_circ2	ciri2	0	0	0	0	0	7	4	0	0	0	0	1	1	0	0	1	0	0
circTOP2B_gene3550.4	TOP2B_gene3550	+	chr10	1062708294	1062709409	circexplorer2	find_circ2	ciri2	0	0	0	0	0	2	3	0	2	0	1	4	0	0	0	2	0	0
circADCY7_gene9403	ADCY7_gene9403	-	chr12	457135724	457085106	circexplorer2	find_circ2	ciri2	0	0	0	2	0	0	7	0	0	0	2	2	0	0	0	1	0	0
circRASA3_gene59422.3	RASA3_gene59422	-	chr8	969236129	969145127	circexplorer2	find_circ2	ciri2	0	0	3	0	2	2	2	0	0	0	0	5	0	0	0	0	0	0
circNA_gene12717.1	NA_gene12717	-	chr1a	658608967	658569225	circexplorer2	find_circ2	ciri2	0	0	1	0	0	2	9	0	0	0	0	0	0	0	0	2	0	0
circSNX10_gene2825.1	SNX10_gene2825	+	chr10	805602950	805625422	circexplorer2	find_circ2	ciri2	0	0	0	0	3	0	5	2	2	0	2	0	0	0	0	0	0	0
circCAMP2_gene33186	CAMP2_gene33186	+	chr4a	745846331	745903042	circexplorer2	find_circ2	ciri2	0	0	2	0	0	2	3	2	0	0	0	0	0	4	1	0	0	0
circDACH2_gene18775.4	DACH2_gene18775	+	chr2a	390025459	390184082	circexplorer2	find_circ2	ciri2	0	0	0	0	0	11	0	0	2	0	1	0	0	0	0	0	0	0
circZN536_gene9135.1	ZN536_gene9135	-	chr12	329484557	329440335	circexplorer2	find_circ2	ciri2	0	0	0	0	0	9	0	0	1	0	0	0	2	0	2	0	0	0
circMD13L_gene6420	MD13L_gene6420	+	chr11	814549503	814550633	circexplorer2	find_circ2	ciri2	0	0	0	2	1	2	4	0	2	0	2	0	0	0	1	0	0	0
circK1671_gene6698	K1671_gene6698	-	chr11	891675079	891569270	circexplorer2	find_circ2	ciri2	0	0	0	0	1	0	13	0	0	0	0	0	0	0	0	0	0	0
circSRCAP_gene52668	SRCAP_gene52668	-	chr7	611637948	611637685	circexplorer2	find_circ2	ciri2	0	0	0	0	0	1	6	1	2	2	0	0	0	0	2	0	0	0
circOSB10_gene3503.4	OSB10_gene3503	+	chr10	1048215729	1048352652	circexplorer2	find_circ2	ciri2	0	0	1	0	3	2	3	0	2	0	0	0	0	0	3	0	0	0
circPLD1_gene4184.1	PLD1_gene4184	-	chr11	55584011	55569532	circexplorer2	find_circ2	ciri2	0	0	0	0	0	3	8	2	0	0	0	0	0	0	1	0	0	0
circACACA_gene24259.1	ACACA_gene24259	+	chr3a	216661813	216747104	circexplorer2	find_circ2	ciri2	0	0	0	0	0	2	12	0	0	0	0	0	0	0	0	0	0	0
circGLR_gene53974	GLR_gene53974	-	chr7	996912632	996832872	circexplorer2	find_circ2	ciri2	0	0	0	0	0	0	1	0	0	0	13	0	0	0	0	0	0	0
circSI1L1_gene61574.2	SI1L1_gene61574	+	chr9	49658159	49744232	circexplorer2	find_circ2	ciri2	0	0	0	0	0	4	0	0	3	0	0	1	4	2	0	0	0	0
circZN516_gene19960	ZN516_gene19960	-	chr2a	1012554919	1012552857	circexplorer2	find_circ2	ciri2	0	0	2	0	0	2	4	0	0	0	2	0	2	2	0	0	0	0
circGREB1_gene39008	GREB1_gene39008	-	chr5a	268850064	268848552	circexplorer2	find_circ2	ciri2	0	0	0	0	0	0	2	2	2	3	0	0	1	4	0	0	0	0
circNRX1A_gene42148.2	NRX1A_gene42148	+	chr5b	591517663	591523703	circexplorer2	find_circ2	ciri2	0	0	1	0	0	2	0	0	8	0	0	0	1	2	0	0	0	0
circRL22L_gene4175	RL22L_gene4175	-	chr11	53978250	53977737	circexplorer2	find_circ2	ciri2	0	0	0	1	1	3	3	1	0	0	0	0	1	4	0	0	0	0
circTRXR3_gene65109.2	TRXR3_gene65109	-	chr9	1157902658	1157813077	circexplorer2	find_circ2	ciri2	1	2	0	0	0	2	3	0	0	0	0	0	2	4	0	0	0	0
circPRC2A_gene43670	PRC2A_gene43670	-	chr6a	57368674	57347052	circexplorer2	find_circ2	ciri2	0	0	2	0	0	0	9	0	0	0	0	0	1	2	0	0	0	0
circPCF11_gene60685.1	PCF11_gene60685	-	chr8	1425122409	1425006271	circexplorer2	find_circ2	ciri2	0	0	0	2	0	0	3	1	2	0	1	4	0	1	0	0	0	0
circTIGAR_gene36780	TIGAR_gene36780	-	chr4b	923332407	923269153	circexplorer2	find_circ2	ciri2	0	1	1	1	2	2	1	0	2	0	1	1	0	2	0	0	0	0
circHDAC9_gene3149.1	HDAC9_gene3149	-	chr10	944966745	944931718	circexplorer2	find_circ2	ciri2	0	0	2	0	0	1	7	0	1	0	0	2	0	1	0	0	0	0
circMAGI1_gene64776.4	MAGI1_gene64776	-	chr9	1053825529	1053799118	circexplorer2	find_circ2	ciri2	0	2	0	0	0	3	6	0	0	0	0	1	0	2	0	0	0	0
circGRIP1_gene35949.2	GRIP1_gene35949	+	chr4b	555634899	555669621	circexplorer2	find_circ2	ciri2	0	0	0	0	0	5	3	1	4	0	0	0	0	1	0	0	0	0
circCDK17_gene64422	CDK17_gene64422	+	chr9	941199598	941285367	circexplorer2	find_circ2	ciri2	2	0	0	0	1	2	3	1	0	0	0	0	0	5	0	0	0	0
circRL7_gene21829.1	RL7_gene21829	-	chr2b	335406620	335395463	circexplorer2	find_circ2	ciri2	0	0	0	0	0	7	2	2	0	0	0	0	0	3	0	0	0	0
circPYR1_gene42850.3	PYR1_gene42850	+	chr5b	844483839	844485201	circexplorer2	find_circ2	ciri2	2	0	0	0	0	5	6	0	0	0	0	0	0	1	0	0	0	0
circRPE_gene25234	RPE_gene25234	+	chr3a	487393350	487442251	circexplorer2	find_circ2	ciri2	0	0	0	1	0	7	5	0	0	0	0	0	0	1	0	0	0	0
circLAMA5_gene50793.6	LAMA5_gene50793	-	chr7	103447484	103417183	circexplorer2	find_circ2	ciri2	0	0	0	0	0	5	7	0	0	0	0	0	0	2	0	0	0	0
circNET4_gene36011	NET4_gene36011	-	chr4b	573922234	573860416	circexplorer2	find_circ2	ciri2	0	0	0	0	2	11	0	0	0	0	0	0	0	1	0	0	0	0
circCFAH_gene32301.4	CFAH_gene32301	+	chr4a	534811796	534876967	circexplorer2	find_circ2	ciri2	0	0	0	0	0	0	12	0	0	0	0	0	0	2	0	0	0	0
circRBM10_gene410.1	RBM10_gene410	+	chr10	30238211	30257716	circexplorer2	find_circ2	ciri2	0	2	0	1	0	0	6	0	0	3	0	1	1	0	0	0	0	0
circPRR14_gene52685	PRR14_gene52685	-	chr7	614001031	613942040	circexplorer2	find_circ2	ciri2	0	3	0	0	0	4	4	0	1	0	0	1	1	0	0	0	0	0
circRAVR2_gene31726.4	RAVR2_gene31726	+	chr4a	272641138	272694992	circexplorer2	find_circ2	ciri2	0	0	2	2	0	2	5	0	0	0	2	0	1	0	0	0	0	0
circCALX_gene53707	CALX_gene53707	+	chr7	935692274	935693111	circexplorer2	find_circ2	ciri2	0	2	4	4	1	2	0	0	0	0	0	0	1	0	0	0	0	0
circMROH1_gene22863	MROH1_gene22863	-	chr2b	731666965	731614689	circexplorer2	find_circ2	ciri2	0	2	1	0	0	6	3	0	0	0	0	0	2	0	0	0	0	0
circRETST_gene6083	RETST_gene6083	+	chr11	718138421	718140231	circexplorer2	find_circ2	ciri2	2	0	0	0	0	6	5	0	0	0	0	0	1	0	0	0	0	0
circMENTO_gene19235.1	MENTO_gene19235	+	chr2a	637961504	638009054	circexplorer2	find_circ2	ciri2	0	0	0	0	0	1	9	0	0	0	3	1	0	0	0	0	0	0
circBMPER_gene19202	BMPER_gene19202	+	chr2a	612426491	612480676	circexplorer2	find_circ2	ciri2	1	0	0	0	2	1	8	0	0	0	0	2	0	0	0	0	0	0
circB4GT4_gene56873.1	B4GT4_gene56873	+	chr8	73711969	73755203	circexplorer2	find_circ2	ciri2	0	0	0	0	1	0	8	0	0	0	0	5	0	0	0	0	0	0
circCP2G1_gene63821	CP2G1_gene63821	+	chr9	779068673	779140653	circexplorer2	find_circ2	ciri2	0	0	0	0	0	0	14	0	0	0	0	0	0	0	0	0	0	0
circADH1_gene14961	ADH1_gene14961	+	chr1b	271483693	271528402	circexplorer2	find_circ2	ciri2	0	0	0	0	0	0	14	0	0	0	0	0	0	0	0	0	0	0
circVITA2_VIT_gene32055	VITA2_VIT_gene32055	-	chr4a	403245058	403171377	circexplorer2	find_circ2	ciri2	0	0	0	0	0	0	14	0	0	0	0	0	0	0	0	0	0	0
circLECH_gene32785	LECH_gene32785	-	chr4a	645420656	645402537	circexplorer2	find_circ2	ciri2	0	0	0	0	0	0	14	0	0	0	0	0	0	0	0	0	0	0
circSTRN4_gene63297.1	STRN4_gene63297	-	chr9	587375787	587294411	circexplorer2	find_circ2	ciri2	0	0	0	0	0	12	2	0	0	0	0	0	0	0	0	0	0	0
circCO6_gene16719.1	CO6_gene16719	+	chr1b	988929815	988970403	circexplorer2	find_circ2	ciri2	0	0	0	0	0	0	14	0	0	0	0	0	0	0	0	0	0	0
circNSD3_gene5636.1	NSD3_gene5636	+	chr11	582229158	582273329	circexplorer2	find_circ2	ciri2	2	0	0	0	0	7	1	0	4	0	0	0	0	0	0	0	0	0
circSO1A4_SO1A2_gene36654.2	SO1A4_SO1A2_gene36654	-	chr4b	866515389	866482669	circexplorer2	find_circ2	ciri2	0	0	0	0	0	0	14	0	0	0	0	0	0	0	0	0	0	0
circCP2BJ_CP2H2_CP2E1_gene64089.6	CP2BJ_CP2H2_CP2E1_gene64089	+	chr9	844080671	844092976	circexplorer2	find_circ2	ciri2	0	0	0	0	0	0	14	0	0	0	0	0	0	0	0	0	0	0
circPERE_gene23949	PERE_gene23949	-	chr3a	136422945	136411468	circexplorer2	find_circ2	ciri2	0	0	0	0	0	0	14	0	0	0	0	0	0	0	0	0	0	0
circA2MG_gene50548	A2MG_gene50548	+	chr7	66773618	66800372	circexplorer2	find_circ2	ciri2	0	0	0	0	0	0	14	0	0	0	0	0	0	0	0	0	0	0
circCO6_gene16719.2	CO6_gene16719	+	chr1b	989153685	989199046	circexplorer2	find_circ2	ciri2	0	0	0	0	0	0	14	0	0	0	0	0	0	0	0	0	0	0
[truncated: 7,801 more rows]
