# Supplementary material for: Chromosome-scale genome assembly reveals how repeat elements shape non-coding RNA landscapes active during newt limb regeneration
Source: Cell Genom. 2025 Jan 27;5(2):100761. doi: 10.1016/j.xgen.2025.100761 (PMC11872487; doi:10.1016/j.xgen.2025.100761)
Supplement: Table S8. All genes hosting four or more circRNA isoforms, related to Figure 4 [file mmc9.xlsx]

## Sheet: Sheet1
Table S8: All genes hosting four or more circRNA isoforms, related to Figure 4.
gene	count	circRNA_ids_strand_chrm_coordinates
TITIN_gene25483	35	TITIN_gene25483:+:chr3a:557009901:557010699;TITIN_gene25483:+:chr3a:557009186:557009985;TITIN_gene25483:+:chr3a:557056319:557061438;TITIN_gene25483:+:chr3a:557021859:557024255;TITIN_gene25483:+:chr3a:556985860:557012336;TITIN_gene25483:+:chr3a:557045074:557045596;TITIN_gene25483:+:chr3a:557035407:557045596;TITIN_gene25483:+:chr3a:557060275:557061969;TITIN_gene25483:+:chr3a:557022437:557035485;TIT…
ITIH4_gene64900	29	ITIH4_gene64900:+:chr9:1093408667:1093543318;ITIH4_gene64900:+:chr9:1093463946:1093543318;ITIH4_gene64900:+:chr9:1093408668:1093489028;ITIH4_gene64900:+:chr9:1093739217:1093749755;ITIH4_gene64900:+:chr9:1093321017:1093363829;ITIH4_gene64900:+:chr9:1093514732:1093543318;ITIH4_gene64900:+:chr9:1093722323:1093749755;ITIH4_gene64900:+:chr9:1093463946:1093479846;ITIH4_gene64900:+:chr9:1093463946:10935…
CO3_gene32722	29	CO3_gene32722:-:chr4a:628596430:628529078;CO3_gene32722:-:chr4a:628529077:628540527;CO3_gene32722:-:chr4a:630105788:630209097;CO3_gene32722:-:chr4a:628917250:629106454;CO3_gene32722:-:chr4a:630012473:630209097;CO3_gene32722:-:chr4a:628529077:628711730;CO3_gene32722:-:chr4a:629024862:629106454;CO3_gene32722:-:chr4a:630304944:630436863;CO3_gene32722:-:chr4a:629861397:630012589;CO3_gene32722:-:chr4a…
ALBU_gene14799	29	ALBU_gene14799:+:chr1b:219509955:219515920;ALBU_gene14799:+:chr1b:219479565:219515920;ALBU_gene14799:+:chr1b:219497337:219515920;ALBU_gene14799:+:chr1b:219509954:219545918;ALBU_gene14799:+:chr1b:219598756:219606227;ALBU_gene14799:+:chr1b:219537656:219545918;ALBU_gene14799:+:chr1b:219479566:219510169;ALBU_gene14799:+:chr1b:219509954:219565827;ALBU_gene14799:+:chr1b:219562867:219606227;ALBU_gene147…
SVIL_gene2703	27	SVIL_gene2703:-:chr10:752024314:752077997;SVIL_gene2703:-:chr10:752009726:752061440;SVIL_gene2703:-:chr10:751863764:751884665;SVIL_gene2703:-:chr10:752024314:752062715;SVIL_gene2703:-:chr10:751878604:751951727;SVIL_gene2703:-:chr10:751957658:752062715;SVIL_gene2703:-:chr10:752024314:752057820;SVIL_gene2703:-:chr10:751980716:752062715;SVIL_gene2703:-:chr10:751913198:751951727;SVIL_gene2703:-:chr10…
ITIH3_gene64901	26	ITIH3_gene64901:+:chr9:1094338180:1094409802;ITIH3_gene64901:+:chr9:1093924266:1094075748;ITIH3_gene64901:+:chr9:1094371088:1094409802;ITIH3_gene64901:+:chr9:1094143711:1094286213;ITIH3_gene64901:+:chr9:1094338180:1094382357;ITIH3_gene64901:+:chr9:1094075631:1094223454;ITIH3_gene64901:+:chr9:1094044300:1094143880;ITIH3_gene64901:+:chr9:1093924266:1094019226;ITIH3_gene64901:+:chr9:1094075631:10942…
ZN638_gene11249	22	ZN638_gene11249:-:chr1a:69452171:69453189;ZN638_gene11249:-:chr1a:69558027:69581379;ZN638_gene11249:-:chr1a:69551229:69679318;ZN638_gene11249:-:chr1a:69672520:69675797;ZN638_gene11249:-:chr1a:69672520:69679318;ZN638_gene11249:-:chr1a:69558027:69679318;ZN638_gene11249:-:chr1a:69629084:69679318;ZN638_gene11249:-:chr1a:69558027:69629140;ZN638_gene11249:-:chr1a:69662803:69696740;ZN638_gene11249:-:chr…
ABCAD_gene19457	21	ABCAD_gene19457:-:chr2a:728261482:728361787;ABCAD_gene19457:-:chr2a:729593992:729744646;ABCAD_gene19457:-:chr2a:730165429:730278713;ABCAD_gene19457:-:chr2a:729975879:730050691;ABCAD_gene19457:-:chr2a:730557062:730484869;ABCAD_gene19457:-:chr2a:729916326:730006811;ABCAD_gene19457:-:chr2a:730278618:730324310;ABCAD_gene19457:-:chr2a:729593992:729688692;ABCAD_gene19457:-:chr2a:729744646:729660262;ABC…
HARB1_DYH3_gene35438	20	HARB1_DYH3_gene35438:+:chr4b:414157785:414280952;HARB1_DYH3_gene35438:+:chr4b:414280823:414392533;HARB1_DYH3_gene35438:+:chr4b:414347353:414392533;HARB1_DYH3_gene35438:+:chr4b:414173456:414280952;HARB1_DYH3_gene35438:+:chr4b:414049742:414173542;HARB1_DYH3_gene35438:+:chr4b:413409262:413454716;HARB1_DYH3_gene35438:+:chr4b:414157785:414157924;HARB1_DYH3_gene35438:+:chr4b:414103962:414173542;HARB1_D…
TDRD7_gene14595	19	TDRD7_gene14595:-:chr1b:127707982:127829940;TDRD7_gene14595:-:chr1b:127635608:127829940;TDRD7_gene14595:-:chr1b:127744516:127829940;TDRD7_gene14595:-:chr1b:127599565:127436503;TDRD7_gene14595:-:chr1b:127707982:127708185;TDRD7_gene14595:-:chr1b:127707982:127802084;TDRD7_gene14595:-:chr1b:127829940:127801898;TDRD7_gene14595:-:chr1b:127635743:127436503;TDRD7_gene14595:-:chr1b:128022592:127955465;TDR…
HUWE1_gene146	18	HUWE1_gene146:-:chr10:9450050:9454842;HUWE1_gene146:-:chr10:9331526:9340447;HUWE1_gene146:-:chr10:9453456:9454842;HUWE1_gene146:-:chr10:10130130:10136585;HUWE1_gene146:-:chr10:9642466:9651211;HUWE1_gene146:-:chr10:9432044:9432526;HUWE1_gene146:-:chr10:9272742:9272971;HUWE1_gene146:-:chr10:10130130:10168688;HUWE1_gene146:-:chr10:9432044:9454842;HUWE1_gene146:-:chr10:9140441:9177500;HUWE1_gene146:-…
GSAP_gene35163	18	GSAP_gene35163:-:chr4b:303320511:303392046;GSAP_gene35163:-:chr4b:303360540:303427287;GSAP_gene35163:-:chr4b:303360540:303392046;GSAP_gene35163:-:chr4b:303423134:303470120;GSAP_gene35163:-:chr4b:303444563:303470120;GSAP_gene35163:-:chr4b:303360540:303470120;GSAP_gene35163:-:chr4b:303374498:303444617;GSAP_gene35163:-:chr4b:303320511:303470120;GSAP_gene35163:-:chr4b:303413384:303470120;GSAP_gene351…
MYCB2_gene58312	17	MYCB2_gene58312:-:chr8:571010399:571061573;MYCB2_gene58312:-:chr8:571107500:571109297;MYCB2_gene58312:-:chr8:571354658:571431731;MYCB2_gene58312:-:chr8:571531882:571533800;MYCB2_gene58312:-:chr8:571755920:571802720;MYCB2_gene58312:-:chr8:571673427:571741187;MYCB2_gene58312:-:chr8:571420246:571533800;MYCB2_gene58312:-:chr8:571642425:571700791;MYCB2_gene58312:-:chr8:571533800:571354659;MYCB2_gene58…
FRYL_gene12115	17	FRYL_gene12115:-:chr1a:389788008:389835698;FRYL_gene12115:-:chr1a:389788008:389960646;FRYL_gene12115:-:chr1a:390093256:390187347;FRYL_gene12115:-:chr1a:389865469:389963571;FRYL_gene12115:-:chr1a:389835429:389963571;FRYL_gene12115:-:chr1a:389734510:389835698;FRYL_gene12115:-:chr1a:389695748:389835698;FRYL_gene12115:-:chr1a:390147613:390093257;FRYL_gene12115:-:chr1a:389678644:389713740;FRYL_gene121…
CP3AL_gene912	16	CP3AL_gene912:+:chr10:134208434:134253381;CP3AL_gene912:+:chr10:133926873:134049555;CP3AL_gene912:+:chr10:134091649:134168051;CP3AL_gene912:+:chr10:134039884:134168051;CP3AL_gene912:+:chr10:134039884:134105380;CP3AL_gene912:+:chr10:133899763:134049555;CP3AL_gene912:+:chr10:133926873:134091738;CP3AL_gene912:+:chr10:134091649:134208595;CP3AL_gene912:+:chr10:133926873:134105380;CP3AL_gene912:+:chr10…
K1109_gene12970	16	K1109_gene12970:+:chr1a:745898000:745963177;K1109_gene12970:+:chr1a:745467424:745566429;K1109_gene12970:+:chr1a:745370810:745425054;K1109_gene12970:+:chr1a:745898000:746010488;K1109_gene12970:+:chr1a:745298577:745425054;K1109_gene12970:+:chr1a:745298577:745313872;K1109_gene12970:+:chr1a:745250431:745425054;K1109_gene12970:+:chr1a:745840663:745859947;K1109_gene12970:+:chr1a:745875000:745963177;K11…
LAMA5_gene50793	15	LAMA5_gene50793:-:chr7:103399140:103420110;LAMA5_gene50793:-:chr7:103399140:103447484;LAMA5_gene50793:-:chr7:103417182:103420110;LAMA5_gene50793:-:chr7:103399140:103426520;LAMA5_gene50793:-:chr7:103378304:103420110;LAMA5_gene50793:-:chr7:103399140:103400680;LAMA5_gene50793:-:chr7:103417182:103447484;LAMA5_gene50793:-:chr7:103378304:103426520;LAMA5_gene50793:-:chr7:103417182:103426520;LAMA5_gene50…
KNG1_KNT2_gene4288	15	KNG1_KNT2_gene4288:+:chr11:85093962:85123114;KNG1_KNT2_gene4288:+:chr11:85492792:85533504;KNG1_KNT2_gene4288:+:chr11:85069032:85123114;KNG1_KNT2_gene4288:+:chr11:85433876:85458699;KNG1_KNT2_gene4288:+:chr11:85093962:85109233;KNG1_KNT2_gene4288:+:chr11:85492792:85523795;KNG1_KNT2_gene4288:+:chr11:85036768:85069134;KNG1_KNT2_gene4288:+:chr11:85099326:85123114;KNG1_KNT2_gene4288:+:chr11:84984633:851…
SRBS2_gene12412	15	SRBS2_gene12412:+:chr1a:481180688:481367402;SRBS2_gene12412:+:chr1a:481180687:481318650;SRBS2_gene12412:+:chr1a:481302829:481318650;SRBS2_gene12412:+:chr1a:481162357:481318650;SRBS2_gene12412:+:chr1a:481198352:481225117;SRBS2_gene12412:+:chr1a:481180687:481238019;SRBS2_gene12412:+:chr1a:481285213:481318650;SRBS2_gene12412:+:chr1a:481162358:481238019;SRBS2_gene12412:+:chr1a:481285213:481367402;SRB…
CO4_gene43802	15	CO4_gene43802:-:chr6a:75418869:75380301;CO4_gene43802:-:chr6a:75180151:75201032;CO4_gene43802:-:chr6a:75140046:75201032;CO4_gene43802:-:chr6a:75454501:75495523;CO4_gene43802:-:chr6a:75233751:75418869;CO4_gene43802:-:chr6a:75469296:75454502;CO4_gene43802:-:chr6a:75067749:75061830;CO4_gene43802:-:chr6a:75454589:75411722;CO4_gene43802:-:chr6a:75418869:75361389;CO4_gene43802:-:chr6a:75430474:75411722…
TRDN_gene40455	14	TRDN_gene40455:-:chr5a:928834966:928866684;TRDN_gene40455:-:chr5a:928866684:928852133;TRDN_gene40455:-:chr5a:928322117:928389851;TRDN_gene40455:-:chr5a:929030128:929103838;TRDN_gene40455:-:chr5a:929030128:929081084;TRDN_gene40455:-:chr5a:927630570:927753188;TRDN_gene40455:-:chr5a:928208899:928389851;TRDN_gene40455:-:chr5a:928270653:928389851;TRDN_gene40455:-:chr5a:929079748:929081084;TRDN_gene404…
ABCA5_gene54240	14	ABCA5_gene54240:+:chr7:1086537390:1086705010;ABCA5_gene54240:+:chr7:1086537390:1086626851;ABCA5_gene54240:+:chr7:1085614776:1085704862;ABCA5_gene54240:+:chr7:1086588768:1086705010;ABCA5_gene54240:+:chr7:1085196673:1085364853;ABCA5_gene54240:+:chr7:1086537390:1086588897;ABCA5_gene54240:+:chr7:1085439860:1085563199;ABCA5_gene54240:+:chr7:1086551450:1086626851;ABCA5_gene54240:+:chr7:1085860263:10859…
U520_gene6257	14	U520_gene6257:+:chr11:756255817:756296837;U520_gene6257:+:chr11:756658360:756659092;U520_gene6257:+:chr11:756242683:756242876;U520_gene6257:+:chr11:756672746:756674611;U520_gene6257:+:chr11:756296236:756299755;U520_gene6257:+:chr11:756296236:756296837;U520_gene6257:+:chr11:756297650:756316603;U520_gene6257:+:chr11:756545738:756547980;U520_gene6257:+:chr11:756315045:756316603;U520_gene6257:+:chr11…
TRFEB_gene4851	14	TRFEB_gene4851:-:chr11:331714560:331714710;TRFEB_gene4851:-:chr11:331753758:331721426;TRFEB_gene4851:-:chr11:331688262:331714710;TRFEB_gene4851:-:chr11:331745646:331753758;TRFEB_gene4851:-:chr11:331692026:331714710;TRFEB_gene4851:-:chr11:331719956:331745838;TRFEB_gene4851:-:chr11:331745646:331745838;TRFEB_gene4851:-:chr11:331714560:331745838;TRFEB_gene4851:-:chr11:331714560:331725975;TRFEB_gene48…
TRPM3_gene15346	14	TRPM3_gene15346:+:chr1b:393258104:393364059;TRPM3_gene15346:+:chr1b:393892544:393963929;TRPM3_gene15346:+:chr1b:393706096:393812162;TRPM3_gene15346:+:chr1b:393545918:393584203;TRPM3_gene15346:+:chr1b:393892332:393963929;TRPM3_gene15346:+:chr1b:393706097:393832287;TRPM3_gene15346:+:chr1b:393258104:393319102;TRPM3_gene15346:+:chr1b:393832236:393963929;TRPM3_gene15346:+:chr1b:393954052:394062360;TRP…
CFAH_gene32301	14	CFAH_gene32301:+:chr4a:534506952:534571941;CFAH_gene32301:+:chr4a:534487460:534571941;CFAH_gene32301:+:chr4a:534393165:534571941;CFAH_gene32301:+:chr4a:534444195:534571941;CFAH_gene32301:+:chr4a:534811795:534876967;CFAH_gene32301:+:chr4a:534872900:534876967;CFAH_gene32301:+:chr4a:534702975:534876967;CFAH_gene32301:+:chr4a:534702975:534783305;CFAH_gene32301:+:chr4a:534783122:534876967;CFAH_gene323…
F135A_gene39508	14	F135A_gene39508:+:chr5a:462702711:462742153;F135A_gene39508:+:chr5a:462557874:462673197;F135A_gene39508:+:chr5a:462576408:462742153;F135A_gene39508:+:chr5a:462702711:462813834;F135A_gene39508:+:chr5a:462308059:462390227;F135A_gene39508:+:chr5a:462576408:462707027;F135A_gene39508:+:chr5a:462615049:462673197;F135A_gene39508:+:chr5a:462557874:462615123;F135A_gene39508:+:chr5a:462576408:462673197;F13…
PARD3_gene2655	14	PARD3_gene2655:+:chr10:734559007:734608590;PARD3_gene2655:+:chr10:734559007:734719365;PARD3_gene2655:+:chr10:734942793:734943051;PARD3_gene2655:+:chr10:734559008:734652289;PARD3_gene2655:+:chr10:734775143:734799028;PARD3_gene2655:+:chr10:734689218:734799028;PARD3_gene2655:+:chr10:734719216:734799028;PARD3_gene2655:+:chr10:734536331:734652289;PARD3_gene2655:+:chr10:734536331:734689369;PARD3_gene26…
DUS2L_gene9337	13	DUS2L_gene9337:+:chr12:439484400:439594709;DUS2L_gene9337:+:chr12:439484400:439647043;DUS2L_gene9337:+:chr12:439459951:439647043;DUS2L_gene9337:+:chr12:439484399:439570464;DUS2L_gene9337:+:chr12:439459951:439594709;DUS2L_gene9337:+:chr12:439484399:439543668;DUS2L_gene9337:+:chr12:439484400:439647056;DUS2L_gene9337:+:chr12:439478311:439505824;DUS2L_gene9337:+:chr12:439484399:439505824;DUS2L_gene93…
CO3_gene34698	13	CO3_gene34698:+:chr4b:175348720:175394564;CO3_gene34698:+:chr4b:175348721:175435856;CO3_gene34698:+:chr4b:175348720:175377183;CO3_gene34698:+:chr4b:175433509:175435856;CO3_gene34698:+:chr4b:175320343:175435856;CO3_gene34698:+:chr4b:175433509:175591513;CO3_gene34698:+:chr4b:175537701:175591513;CO3_gene34698:+:chr4b:175537701:175614493;CO3_gene34698:+:chr4b:175357282:175394564;CO3_gene34698:+:chr4b…
ASAP1_gene51703	13	ASAP1_gene51703:-:chr7:401952773:402112362;ASAP1_gene51703:-:chr7:401900286:401996899;ASAP1_gene51703:-:chr7:401565548:401596497;ASAP1_gene51703:-:chr7:401996824:402133930;ASAP1_gene51703:-:chr7:401422691:401466133;ASAP1_gene51703:-:chr7:401952773:401996899;ASAP1_gene51703:-:chr7:401783105:401900362;ASAP1_gene51703:-:chr7:402112216:402112362;ASAP1_gene51703:-:chr7:402133930:401952774;ASAP1_gene51…
MGA_gene34983	13	MGA_gene34983:+:chr4b:236499220:236688637;MGA_gene34983:+:chr4b:236303731:236418991;MGA_gene34983:+:chr4b:236303731:236329871;MGA_gene34983:+:chr4b:236499220:236660922;MGA_gene34983:+:chr4b:236553964:236688637;MGA_gene34983:+:chr4b:236499220:236554112;MGA_gene34983:+:chr4b:236407879:236479333;MGA_gene34983:+:chr4b:236499220:236673750;MGA_gene34983:+:chr4b:236479249:236649398;MGA_gene34983:+:chr4b…
UBP2L_gene8363	13	UBP2L_gene8363:+:chr12:81810353:81836589;UBP2L_gene8363:+:chr12:81810353:81871536;UBP2L_gene8363:+:chr12:81803346:81836589;UBP2L_gene8363:+:chr12:81835989:81871536;UBP2L_gene8363:+:chr12:81902937:81903298;UBP2L_gene8363:+:chr12:81753031:81775529;UBP2L_gene8363:+:chr12:81835989:81836589;UBP2L_gene8363:+:chr12:81753031:81757179;UBP2L_gene8363:+:chr12:81775360:81836589;UBP2L_gene8363:+:chr12:8175303…
SRS11_gene31806	13	SRS11_gene31806:+:chr4a:296324393:296382473;SRS11_gene31806:+:chr4a:296324393:296328879;SRS11_gene31806:+:chr4a:296324393:296372163;SRS11_gene31806:+:chr4a:296324393:296342948;SRS11_gene31806:+:chr4a:296324393:296482190;SRS11_gene31806:+:chr4a:296324393:296446988;SRS11_gene31806:+:chr4a:296342855:296382473;SRS11_gene31806:+:chr4a:296446906:296482190;SRS11_gene31806:+:chr4a:296372113:296482190;SRS…
RAVR2_gene31726	13	RAVR2_gene31726:+:chr4a:272937676:272937931;RAVR2_gene31726:+:chr4a:272655422:272823602;RAVR2_gene31726:+:chr4a:272655423:272747902;RAVR2_gene31726:+:chr4a:272641137:272747902;RAVR2_gene31726:+:chr4a:272641137:272694992;RAVR2_gene31726:+:chr4a:272655422:272694992;RAVR2_gene31726:+:chr4a:272797805:272823602;RAVR2_gene31726:+:chr4a:272797808:272823602;RAVR2_gene31726:+:chr4a:272694800:272798164;RAV…
ODO1_gene6120	13	ODO1_gene6120:+:chr11:725985317:726014368;ODO1_gene6120:+:chr11:726052142:726183988;ODO1_gene6120:+:chr11:726052142:726217106;ODO1_gene6120:+:chr11:726535690:726538206;ODO1_gene6120:+:chr11:726039886:726078209;ODO1_gene6120:+:chr11:726609615:726610152;ODO1_gene6120:+:chr11:726183808:726217106;ODO1_gene6120:+:chr11:726014045:726078209;ODO1_gene6120:+:chr11:726014265:726078209;ODO1_gene6120:+:chr11…
MAP4_gene2111	13	MAP4_gene2111:+:chr10:513983075:514136128;MAP4_gene2111:+:chr10:514048252:514131399;MAP4_gene2111:+:chr10:513816756:513872418;MAP4_gene2111:+:chr10:513983075:514131399;MAP4_gene2111:+:chr10:513932217:514131399;MAP4_gene2111:+:chr10:513983075:514069481;MAP4_gene2111:+:chr10:513870958:513983219;MAP4_gene2111:+:chr10:514559715:514689666;MAP4_gene2111:+:chr10:513945954:514136128;MAP4_gene2111:+:chr10…
ACACA_gene24259	13	ACACA_gene24259:+:chr3a:216736013:216747104;ACACA_gene24259:+:chr3a:216661812:216747104;ACACA_gene24259:+:chr3a:216949085:217043273;ACACA_gene24259:+:chr3a:217131030:217146846;ACACA_gene24259:+:chr3a:216949085:217146846;ACACA_gene24259:+:chr3a:216580282:216591905;ACACA_gene24259:+:chr3a:216736013:216879488;ACACA_gene24259:+:chr3a:216795757:216828029;ACACA_gene24259:+:chr3a:216876127:216950876;ACA…
A2MG_gene50548	13	A2MG_gene50548:+:chr7:66773617:66800372;A2MG_gene50548:+:chr7:66837949:66838126;A2MG_gene50548:+:chr7:66770530:66852493;A2MG_gene50548:+:chr7:66832436:66838126;A2MG_gene50548:+:chr7:66770529:66786858;A2MG_gene50548:+:chr7:66738766:66786858;A2MG_gene50548:+:chr7:66796589:66805154;A2MG_gene50548:+:chr7:66771737:66813647;A2MG_gene50548:+:chr7:66832436:66852493;A2MG_gene50548:+:chr7:66773617:66814548…
LRP1_gene34328	12	LRP1_gene34328:-:chr4b:111542699:111562253;LRP1_gene34328:-:chr4b:110444609:110445721;LRP1_gene34328:-:chr4b:111026355:111027851;LRP1_gene34328:-:chr4b:110653735:110711848;LRP1_gene34328:-:chr4b:111233531:111235830;LRP1_gene34328:-:chr4b:111542699:111595978;LRP1_gene34328:-:chr4b:110782154:110783378;LRP1_gene34328:-:chr4b:110407431:110445721;LRP1_gene34328:-:chr4b:110667897:110711848;LRP1_gene343…
MIA3_gene42518	12	MIA3_gene42518:+:chr5b:754168593:754168939;MIA3_gene42518:+:chr5b:754151987:754168939;MIA3_gene42518:+:chr5b:754151987:754195522;MIA3_gene42518:+:chr5b:754142835:754145559;MIA3_gene42518:+:chr5b:754194528:754201493;MIA3_gene42518:+:chr5b:754194528:754195522;MIA3_gene42518:+:chr5b:754151987:754201493;MIA3_gene42518:+:chr5b:754142836:754152092;MIA3_gene42518:+:chr5b:753973309:754006371;MIA3_gene425…
RBM6_gene64259	12	RBM6_gene64259:-:chr9:890727307:890782250;RBM6_gene64259:-:chr9:891367565:891397952;RBM6_gene64259:-:chr9:890747434:890782250;RBM6_gene64259:-:chr9:890918465:891009413;RBM6_gene64259:-:chr9:890848362:891009413;RBM6_gene64259:-:chr9:890727307:890848487;RBM6_gene64259:-:chr9:890747434:890848487;RBM6_gene64259:-:chr9:891475311:891476683;RBM6_gene64259:-:chr9:890760858:890848487;RBM6_gene64259:-:chr9…
MGAP_gene61804	12	MGAP_gene61804:-:chr9:108899359:108898215;MGAP_gene61804:-:chr9:108788185:108899359;MGAP_gene61804:-:chr9:108788185:108836293;MGAP_gene61804:-:chr9:108712789:108899359;MGAP_gene61804:-:chr9:108316949:108352682;MGAP_gene61804:-:chr9:108352682:108351067;MGAP_gene61804:-:chr9:108712789:108836293;MGAP_gene61804:-:chr9:108299559:108320027;MGAP_gene61804:-:chr9:108235543:108320027;MGAP_gene61804:-:chr9…
POL_LIN1_gene51919	12	POL_LIN1_gene51919:+:chr7:443099245:443110969;POL_LIN1_gene51919:+:chr7:443094999:443110969;POL_LIN1_gene51919:+:chr7:443099244:443103569;POL_LIN1_gene51919:+:chr7:443099245:443178082;POL_LIN1_gene51919:+:chr7:443103340:443103569;POL_LIN1_gene51919:+:chr7:443077673:443110969;POL_LIN1_gene51919:+:chr7:443103340:443110969;POL_LIN1_gene51919:+:chr7:443081260:443110969;POL_LIN1_gene51919:+:chr7:44307…
FA13A_gene14866	12	FA13A_gene14866:+:chr1b:239701284:239780699;FA13A_gene14866:+:chr1b:239458265:239584641;FA13A_gene14866:+:chr1b:239526551:239584641;FA13A_gene14866:+:chr1b:239751061:239780699;FA13A_gene14866:+:chr1b:239701284:239758315;FA13A_gene14866:+:chr1b:239826807:239846245;FA13A_gene14866:+:chr1b:239308632:239367461;FA13A_gene14866:+:chr1b:239701284:239803275;FA13A_gene14866:+:chr1b:239751061:239803275;FA1…
PAXB1_gene60529	12	PAXB1_gene60529:-:chr8:1390383373:1390362294;PAXB1_gene60529:-:chr8:1390330529:1390383373;PAXB1_gene60529:-:chr8:1390330529:1390420978;PAXB1_gene60529:-:chr8:1390378861:1390383373;PAXB1_gene60529:-:chr8:1390330529:1390379006;PAXB1_gene60529:-:chr8:1390420626:1390462593;PAXB1_gene60529:-:chr8:1390378861:1390420978;PAXB1_gene60529:-:chr8:1390330529:1390457197;PAXB1_gene60529:-:chr8:1390248813:13904…
GYS2_gene36645	12	GYS2_gene36645:+:chr4b:863339381:863391560;GYS2_gene36645:+:chr4b:863339381:863457562;GYS2_gene36645:+:chr4b:863339380:863438538;GYS2_gene36645:+:chr4b:863339381:863478255;GYS2_gene36645:+:chr4b:863321904:863478255;GYS2_gene36645:+:chr4b:863242357:863339440;GYS2_gene36645:+:chr4b:863120602:863141378;GYS2_gene36645:+:chr4b:863242356:863284272;GYS2_gene36645:+:chr4b:863369739:863457562;GYS2_gene366…
MAGI1_gene64776	12	MAGI1_gene64776:-:chr9:1053623990:1053659267;MAGI1_gene64776:-:chr9:1053586947:1053596926;MAGI1_gene64776:-:chr9:1053623990:1053680363;MAGI1_gene64776:-:chr9:1053745955:1053799200;MAGI1_gene64776:-:chr9:1053799117:1053825529;MAGI1_gene64776:-:chr9:1053756525:1053799200;MAGI1_gene64776:-:chr9:1053584887:1053596926;MAGI1_gene64776:-:chr9:1053733687:1053799200;MAGI1_gene64776:-:chr9:1053799200:10537…
PHF6_gene58036	12	PHF6_gene58036:+:chr8:416972232:417036553;PHF6_gene58036:+:chr8:417228449:417288920;PHF6_gene58036:+:chr8:417240161:417288920;PHF6_gene58036:+:chr8:416972232:417124925;PHF6_gene58036:+:chr8:416972232:417082696;PHF6_gene58036:+:chr8:417028089:417175879;PHF6_gene58036:+:chr8:417082565:417175879;PHF6_gene58036:+:chr8:417355189:417376060;PHF6_gene58036:+:chr8:417082565:417124925;PHF6_gene58036:+:chr8…
FINC_gene25321	12	FINC_gene25321:-:chr3a:515104152:515114386;FINC_gene25321:-:chr3a:515104152:515105473;FINC_gene25321:-:chr3a:515173993:515175878;FINC_gene25321:-:chr3a:515112792:515104153;FINC_gene25321:-:chr3a:515105200:515112792;FINC_gene25321:-:chr3a:515062024:515076442;FINC_gene25321:-:chr3a:515173993:515179924;FINC_gene25321:-:chr3a:515105200:515114386;FINC_gene25321:-:chr3a:515091267:515092007;FINC_gene253…
PSME4_gene41923	12	PSME4_gene41923:-:chr5b:478854716:478949317;PSME4_gene41923:-:chr5b:478958561:478992062;PSME4_gene41923:-:chr5b:478854716:478958625;PSME4_gene41923:-:chr5b:478798044:478804736;PSME4_gene41923:-:chr5b:478887020:478958625;PSME4_gene41923:-:chr5b:478670394:478748920;PSME4_gene41923:-:chr5b:478798044:478949317;PSME4_gene41923:-:chr5b:478798044:478887286;PSME4_gene41923:-:chr5b:478854716:478992062;PSM…
C356_CP3AL_gene914	11	C356_CP3AL_gene914:+:chr10:134527854:134576037;C356_CP3AL_gene914:+:chr10:134527853:134640690;C356_CP3AL_gene914:+:chr10:134527853:134651818;C356_CP3AL_gene914:+:chr10:134428281:134576037;C356_CP3AL_gene914:+:chr10:134527853:134707002;C356_CP3AL_gene914:+:chr10:134476309:134576037;C356_CP3AL_gene914:+:chr10:134466127:134576037;C356_CP3AL_gene914:+:chr10:134538762:134576037;C356_CP3AL_gene914:+:ch…
DDX3_gene60210	11	DDX3_gene60210:+:chr8:1222624979:1222625330;DDX3_gene60210:+:chr8:1222498330:1222506525;DDX3_gene60210:+:chr8:1222683880:1222708311;DDX3_gene60210:+:chr8:1222674192:1222693117;DDX3_gene60210:+:chr8:1222692999:1222708311;DDX3_gene60210:+:chr8:1222624979:1222708311;DDX3_gene60210:+:chr8:1222445804:1222506525;DDX3_gene60210:+:chr8:1222624979:1222684062;DDX3_gene60210:+:chr8:1222580329:1222674556;DDX…
ALBU_gene14798	11	ALBU_gene14798:+:chr1b:219344071:219357372;ALBU_gene14798:+:chr1b:219344071:219352780;ALBU_gene14798:+:chr1b:219344071:219364921;ALBU_gene14798:+:chr1b:219344071:219347567;ALBU_gene14798:+:chr1b:219347434:219352780;ALBU_gene14798:+:chr1b:219344071:219366439;ALBU_gene14798:+:chr1b:219397227:219398637;ALBU_gene14798:+:chr1b:219344071:219377007;ALBU_gene14798:+:chr1b:219364823:219380542;ALBU_gene147…
IF4G2_gene28172	11	IF4G2_gene28172:-:chr3b:443276750:443283559;IF4G2_gene28172:-:chr3b:443242300:443250784;IF4G2_gene28172:-:chr3b:443340804:443384415;IF4G2_gene28172:-:chr3b:443370070:443384415;IF4G2_gene28172:-:chr3b:443201466:443250784;IF4G2_gene28172:-:chr3b:443384263:443384777;IF4G2_gene28172:-:chr3b:443276750:443277432;IF4G2_gene28172:-:chr3b:443201466:443384415;IF4G2_gene28172:-:chr3b:443340804:443384777;IF4…
NA_gene20188	11	NA_gene20188:-:chr2a:1184632101:1184632624;NA_gene20188:-:chr2a:1184643945:1184632102;NA_gene20188:-:chr2a:1184632101:1184696133;NA_gene20188:-:chr2a:1184632101:1184682795;NA_gene20188:-:chr2a:1184546773:1184643945;NA_gene20188:-:chr2a:1184696064:1184709263;NA_gene20188:-:chr2a:1184341017:1184341866;NA_gene20188:-:chr2a:1184643852:1184709263;NA_gene20188:-:chr2a:1184632101:1184709263;NA_gene20188…
EGFR_gene2931	11	EGFR_gene2931:-:chr10:847424644:847481905;EGFR_gene2931:-:chr10:847407894:847454262;EGFR_gene2931:-:chr10:847447313:847481905;EGFR_gene2931:-:chr10:847407894:847441344;EGFR_gene2931:-:chr10:847424644:847454262;EGFR_gene2931:-:chr10:847308655:847322203;EGFR_gene2931:-:chr10:847432572:847481905;EGFR_gene2931:-:chr10:847432572:847454262;EGFR_gene2931:-:chr10:847334038:847454262;EGFR_gene2931:-:chr10…
UBA1_gene402	11	UBA1_gene402:+:chr10:29740545:29740852;UBA1_gene402:+:chr10:29740545:29760443;UBA1_gene402:+:chr10:29759648:29760443;UBA1_gene402:+:chr10:29663847:29664732;UBA1_gene402:+:chr10:29663847:29702235;UBA1_gene402:+:chr10:29598975:29602584;UBA1_gene402:+:chr10:29620874:29637215;UBA1_gene402:+:chr10:29663847:29787088;UBA1_gene402:+:chr10:29740545:29787088;UBA1_gene402:+:chr10:29663848:29740852;UBA1_gene…
NCOR1_POL_gene24500	11	NCOR1_POL_gene24500:+:chr3a:275202091:275211669;NCOR1_POL_gene24500:+:chr3a:275175315:275211669;NCOR1_POL_gene24500:+:chr3a:275211555:275344078;NCOR1_POL_gene24500:+:chr3a:275241118:275285833;NCOR1_POL_gene24500:+:chr3a:275818398:275848502;NCOR1_POL_gene24500:+:chr3a:276219477:276263940;NCOR1_POL_gene24500:+:chr3a:275211555:275285833;NCOR1_POL_gene24500:+:chr3a:275626564:275627123;NCOR1_POL_gene2…
CP2F2_gene63831	11	CP2F2_gene63831:+:chr9:781014752:781095119;CP2F2_gene63831:+:chr9:780953038:781042456;CP2F2_gene63831:+:chr9:781042280:781122658;CP2F2_gene63831:+:chr9:781014752:781122658;CP2F2_gene63831:+:chr9:781042279:781095119;CP2F2_gene63831:+:chr9:781042279:781142793;CP2F2_gene63831:+:chr9:780953039:781095119;CP2F2_gene63831:+:chr9:781014751:781142793;CP2F2_gene63831:+:chr9:781014752:781042456;CP2F2_gene63…
PK3CB_gene5329	11	PK3CB_gene5329:-:chr11:444511287:444553523;PK3CB_gene5329:-:chr11:444511287:444591145;PK3CB_gene5329:-:chr11:444441856:444553523;PK3CB_gene5329:-:chr11:444687837:444753941;PK3CB_gene5329:-:chr11:444956370:444987024;PK3CB_gene5329:-:chr11:444441856:444591145;PK3CB_gene5329:-:chr11:444511287:444600903;PK3CB_gene5329:-:chr11:444626823:444753941;PK3CB_gene5329:-:chr11:444897576:444987024;PK3CB_gene53…
EMAL1_gene62283	11	EMAL1_gene62283:-:chr9:257547266:257625498;EMAL1_gene62283:-:chr9:257547266:257559888;EMAL1_gene62283:-:chr9:257585036:257625498;EMAL1_gene62283:-:chr9:257559788:257625498;EMAL1_gene62283:-:chr9:257463143:257598349;EMAL1_gene62283:-:chr9:257463143:257485630;EMAL1_gene62283:-:chr9:257547266:257598349;EMAL1_gene62283:-:chr9:257611846:257634493;EMAL1_gene62283:-:chr9:257422811:257430126;EMAL1_gene62…
KDM6A_gene60233	11	KDM6A_gene60233:+:chr8:1240714332:1240793734;KDM6A_gene60233:+:chr8:1240884780:1240950793;KDM6A_gene60233:+:chr8:1240714332:1240761083;KDM6A_gene60233:+:chr8:1240729650:1240793734;KDM6A_gene60233:+:chr8:1241042332:1241084415;KDM6A_gene60233:+:chr8:1241023018:1241084415;KDM6A_gene60233:+:chr8:1240990370:1241084415;KDM6A_gene60233:+:chr8:1240714332:1240736084;KDM6A_gene60233:+:chr8:1241014061:12410…
IPO7_gene28133	11	IPO7_gene28133:+:chr3b:434218558:434218762;IPO7_gene28133:+:chr3b:434092041:434103919;IPO7_gene28133:+:chr3b:434092041:434134504;IPO7_gene28133:+:chr3b:434092041:434092308;IPO7_gene28133:+:chr3b:434067838:434103919;IPO7_gene28133:+:chr3b:433996846:434018330;IPO7_gene28133:+:chr3b:434218558:434264999;IPO7_gene28133:+:chr3b:434067838:434076950;IPO7_gene28133:+:chr3b:434049290:434050025;IPO7_gene281…
ACSF2_gene54549	11	ACSF2_gene54549:-:chr7:1173608784:1173682849;ACSF2_gene54549:-:chr7:1173670088:1173706989;ACSF2_gene54549:-:chr7:1173706870:1173745686;ACSF2_gene54549:-:chr7:1173631840:1173682849;ACSF2_gene54549:-:chr7:1173706989:1173608785;ACSF2_gene54549:-:chr7:1173608784:1173745686;ACSF2_gene54549:-:chr7:1173443181:1173462822;ACSF2_gene54549:-:chr7:1173631840:1173706989;ACSF2_gene54549:-:chr7:1173443181:11734…
PICAL_gene60593	11	PICAL_gene60593:+:chr8:1417034724:1417129622;PICAL_gene60593:+:chr8:1417034725:1417095064;PICAL_gene60593:+:chr8:1417034724:1417184898;PICAL_gene60593:+:chr8:1417171900:1417230348;PICAL_gene60593:+:chr8:1417171900:1417207030;PICAL_gene60593:+:chr8:1417115586:1417184898;PICAL_gene60593:+:chr8:1417034724:1417207030;PICAL_gene60593:+:chr8:1417129510:1417184898;PICAL_gene60593:+:chr8:1417034724:14171…
SO1A4_SO1A2_gene36654	11	SO1A4_SO1A2_gene36654:-:chr4b:866401695:866515389;SO1A4_SO1A2_gene36654:-:chr4b:866401695:866501048;SO1A4_SO1A2_gene36654:-:chr4b:866482668:866515389;SO1A4_SO1A2_gene36654:-:chr4b:866515389:866494504;SO1A4_SO1A2_gene36654:-:chr4b:866666665:866791546;SO1A4_SO1A2_gene36654:-:chr4b:866515224:866706560;SO1A4_SO1A2_gene36654:-:chr4b:866515224:866666798;SO1A4_SO1A2_gene36654:-:chr4b:866666798:866482669…
SUCO_gene32516	11	SUCO_gene32516:+:chr4a:589370595:589419036;SUCO_gene32516:+:chr4a:589453251:589488169;SUCO_gene32516:+:chr4a:589436251:589529937;SUCO_gene32516:+:chr4a:589473458:589488169;SUCO_gene32516:+:chr4a:589436251:589438715;SUCO_gene32516:+:chr4a:589418887:589438715;SUCO_gene32516:+:chr4a:589436251:589453376;SUCO_gene32516:+:chr4a:589370595:589392809;SUCO_gene32516:+:chr4a:589473459:589529937;SUCO_gene325…
RPGF3_gene33906	11	RPGF3_gene33906:+:chr4b:20180910:20337319;RPGF3_gene33906:+:chr4b:20180910:20278012;RPGF3_gene33906:+:chr4b:20180910:20255055;RPGF3_gene33906:+:chr4b:19894737:20021353;RPGF3_gene33906:+:chr4b:19894737:19928775;RPGF3_gene33906:+:chr4b:20242111:20278012;RPGF3_gene33906:+:chr4b:19866632:19928775;RPGF3_gene33906:+:chr4b:19887822:19928775;RPGF3_gene33906:+:chr4b:20221766:20278012;RPGF3_gene33906:+:chr…
RASA3_gene59422	11	RASA3_gene59422:-:chr8:969159817:969236129;RASA3_gene59422:-:chr8:969159817:969188787;RASA3_gene59422:-:chr8:969145126:969188787;RASA3_gene59422:-:chr8:969145126:969236129;RASA3_gene59422:-:chr8:969159817:969318597;RASA3_gene59422:-:chr8:969145126:969318597;RASA3_gene59422:-:chr8:968967728:969006158;RASA3_gene59422:-:chr8:969032612:969165145;RASA3_gene59422:-:chr8:969159817:969266993;RASA3_gene59…
TCRG1_gene53075	11	TCRG1_gene53075:-:chr7:711093767:711145298;TCRG1_gene53075:-:chr7:711093767:711128052;TCRG1_gene53075:-:chr7:711530107:711576321;TCRG1_gene53075:-:chr7:711494121:711576321;TCRG1_gene53075:-:chr7:711126162:711145298;TCRG1_gene53075:-:chr7:711252039:711270941;TCRG1_gene53075:-:chr7:711252039:711278649;TCRG1_gene53075:-:chr7:711126162:711128052;TCRG1_gene53075:-:chr7:711145133:711278649;TCRG1_gene53…
AT11C_gene18479	11	AT11C_gene18479:-:chr2a:294528247:294614618;AT11C_gene18479:-:chr2a:294528247:294584525;AT11C_gene18479:-:chr2a:294540802:294614618;AT11C_gene18479:-:chr2a:294268491:294325680;AT11C_gene18479:-:chr2a:294494234:294540910;AT11C_gene18479:-:chr2a:294325505:294370765;AT11C_gene18479:-:chr2a:294360944:294370765;AT11C_gene18479:-:chr2a:294360944:294386761;AT11C_gene18479:-:chr2a:294584525:294425376;AT1…
PTN3_gene20252	11	PTN3_gene20252:-:chr2a:1205056153:1205123955;PTN3_gene20252:-:chr2a:1204825967:1204979962;PTN3_gene20252:-:chr2a:1204640844:1204766066;PTN3_gene20252:-:chr2a:1204424955:1204483422;PTN3_gene20252:-:chr2a:1204979873:1205060558;PTN3_gene20252:-:chr2a:1204825967:1204943664;PTN3_gene20252:-:chr2a:1204825967:1204988997;PTN3_gene20252:-:chr2a:1204362794:1204451405;PTN3_gene20252:-:chr2a:1204238883:12043…
RRBP1_gene40449	11	RRBP1_gene40449:+:chr5a:925547126:925594838;RRBP1_gene40449:+:chr5a:925547126:925568748;RRBP1_gene40449:+:chr5a:925547126:925600401;RRBP1_gene40449:+:chr5a:925503066:925600401;RRBP1_gene40449:+:chr5a:925568667:925600401;RRBP1_gene40449:+:chr5a:925447634:925466954;RRBP1_gene40449:+:chr5a:925534191:925600401;RRBP1_gene40449:+:chr5a:925506928:925526806;RRBP1_gene40449:+:chr5a:925503066:925568748;RRB…
41_gene27452	11	41_gene27452:-:chr3b:226468032:226534739;41_gene27452:-:chr3b:226732582:226880413;41_gene27452:-:chr3b:226831482:226880413;41_gene27452:-:chr3b:226468032:226644818;41_gene27452:-:chr3b:226692793:226880413;41_gene27452:-:chr3b:226588313:226613818;41_gene27452:-:chr3b:226785126:226880413;41_gene27452:-:chr3b:226520635:226596114;41_gene27452:-:chr3b:226468032:226580265;41_gene27452:-:chr3b:226468032…
TRIO_gene20337	11	TRIO_gene20337:+:chr2a:1240482095:1240515973;TRIO_gene20337:+:chr2a:1241416577:1241531901;TRIO_gene20337:+:chr2a:1241187810:1241289933;TRIO_gene20337:+:chr2a:1241187810:1241345128;TRIO_gene20337:+:chr2a:1240949381:1241030427;TRIO_gene20337:+:chr2a:1239193996:1239347048;TRIO_gene20337:+:chr2a:1241345061:1241531901;TRIO_gene20337:+:chr2a:1241448113:1241531901;TRIO_gene20337:+:chr2a:1239346925:12394…
BIRC6_gene40341	11	BIRC6_gene40341:+:chr5a:882511138:882651055;BIRC6_gene40341:+:chr5a:881955389:882008597;BIRC6_gene40341:+:chr5a:882511138:882669838;BIRC6_gene40341:+:chr5a:882740886:882824127;BIRC6_gene40341:+:chr5a:882511138:882569982;BIRC6_gene40341:+:chr5a:883098821:883122593;BIRC6_gene40341:+:chr5a:883073556:883104597;BIRC6_gene40341:+:chr5a:883098821:883160681;BIRC6_gene40341:+:chr5a:883073556:883160681;BIR…
TTC37_gene16004	10	TTC37_gene16004:+:chr1b:701759788:701775050;TTC37_gene16004:+:chr1b:701644865:701749198;TTC37_gene16004:+:chr1b:701666310:701725704;TTC37_gene16004:+:chr1b:701546984:701645004;TTC37_gene16004:+:chr1b:701759788:701868060;TTC37_gene16004:+:chr1b:701644865:701725704;TTC37_gene16004:+:chr1b:701644865:701677656;TTC37_gene16004:+:chr1b:701759788:701803031;TTC37_gene16004:+:chr1b:701825427:701982489;TTC…
ACACB_gene6732	10	ACACB_gene6732:-:chr11:906698538:906809622;ACACB_gene6732:-:chr11:906795848:906809622;ACACB_gene6732:-:chr11:906722963:906809622;ACACB_gene6732:-:chr11:906030676:906125362;ACACB_gene6732:-:chr11:906069300:906125362;ACACB_gene6732:-:chr11:906613812:906809622;ACACB_gene6732:-:chr11:906558486:906613912;ACACB_gene6732:-:chr11:906188749:906069301;ACACB_gene6732:-:chr11:906415708:906558543;ACACB_gene67…
MED1_gene44076	10	MED1_gene44076:+:chr6a:134736411:134737092;MED1_gene44076:+:chr6a:134689336:134730362;MED1_gene44076:+:chr6a:134736411:134867954;MED1_gene44076:+:chr6a:134728420:134737092;MED1_gene44076:+:chr6a:134689336:134737092;MED1_gene44076:+:chr6a:134689336:134709094;MED1_gene44076:+:chr6a:134689336:134691371;MED1_gene44076:+:chr6a:134736411:134853097;MED1_gene44076:+:chr6a:134709019:134737092;MED1_gene440…
NU153_gene19646	10	NU153_gene19646:+:chr2a:806299422:806313270;NU153_gene19646:+:chr2a:806646107:806646719;NU153_gene19646:+:chr2a:806222760:806222989;NU153_gene19646:+:chr2a:806604687:806646719;NU153_gene19646:+:chr2a:806705902:806718476;NU153_gene19646:+:chr2a:806718104:806740043;NU153_gene19646:+:chr2a:806705902:806706745;NU153_gene19646:+:chr2a:806718104:806718476;NU153_gene19646:+:chr2a:806635889:806646719;NU1…
OBSCN_gene2379	10	OBSCN_gene2379:+:chr10:594399723:594408408;OBSCN_gene2379:+:chr10:594795778:594811138;OBSCN_gene2379:+:chr10:594795778:594898673;OBSCN_gene2379:+:chr10:594795778:594952204;OBSCN_gene2379:+:chr10:594724130:594746242;OBSCN_gene2379:+:chr10:594795778:594938699;OBSCN_gene2379:+:chr10:595050117:595175267;OBSCN_gene2379:+:chr10:594724130:594746955;OBSCN_gene2379:+:chr10:594720695:594746955;OBSCN_gene23…
RN213_gene54100	10	RN213_gene54100:+:chr7:1030610909:1030679400;RN213_gene54100:+:chr7:1029896310:1029896906;RN213_gene54100:+:chr7:1029236942:1029333542;RN213_gene54100:+:chr7:1029162845:1029163573;RN213_gene54100:+:chr7:1030610909:1030786645;RN213_gene54100:+:chr7:1030729432:1030786645;RN213_gene54100:+:chr7:1030672670:1030679400;RN213_gene54100:+:chr7:1030548306:1030550141;RN213_gene54100:+:chr7:1030598067:10306…
TOP2B_gene3550	10	TOP2B_gene3550:+:chr10:1062771351:1062779545;TOP2B_gene3550:+:chr10:1062809982:1062812354;TOP2B_gene3550:+:chr10:1062809982:1062827005;TOP2B_gene3550:+:chr10:1062774753:1062779545;TOP2B_gene3550:+:chr10:1062708293:1062709409;TOP2B_gene3550:+:chr10:1062599395:1062610110;TOP2B_gene3550:+:chr10:1062666290:1062689678;TOP2B_gene3550:+:chr10:1062779085:1062779545;TOP2B_gene3550:+:chr10:1062576981:10626…
S12A2_gene15731	10	S12A2_gene15731:-:chr1b:544921778:545039577;S12A2_gene15731:-:chr1b:544964480:545039577;S12A2_gene15731:-:chr1b:544964480:545004692;S12A2_gene15731:-:chr1b:545004692:544921779;S12A2_gene15731:-:chr1b:544964480:545052348;S12A2_gene15731:-:chr1b:544964480:545020476;S12A2_gene15731:-:chr1b:544921778:545052348;S12A2_gene15731:-:chr1b:544890020:545039577;S12A2_gene15731:-:chr1b:544993429:545052348;S12…
PYR1_gene42850	10	PYR1_gene42850:+:chr5b:844482719:844485201;PYR1_gene42850:+:chr5b:844496478:844513509;PYR1_gene42850:+:chr5b:844940418:844941155;PYR1_gene42850:+:chr5b:844483838:844485201;PYR1_gene42850:+:chr5b:844462063:844482953;PYR1_gene42850:+:chr5b:844908582:844941155;PYR1_gene42850:+:chr5b:844546680:844548315;PYR1_gene42850:+:chr5b:844499228:844513509;PYR1_gene42850:+:chr5b:844485012:844501267;PYR1_gene428…
KMT2C_gene2500	10	KMT2C_gene2500:-:chr10:647637071:647649566;KMT2C_gene2500:-:chr10:647770709:647867449;KMT2C_gene2500:-:chr10:647987245:648009065;KMT2C_gene2500:-:chr10:648074591:648105699;KMT2C_gene2500:-:chr10:647693452:647778737;KMT2C_gene2500:-:chr10:647693452:647867449;KMT2C_gene2500:-:chr10:648105699:648057395;KMT2C_gene2500:-:chr10:647693452:647770891;KMT2C_gene2500:-:chr10:648057394:648194921;KMT2C_gene25…
CUL4B_gene18274	10	CUL4B_gene18274:+:chr2a:193704575:193704924;CUL4B_gene18274:+:chr2a:193320118:193352011;CUL4B_gene18274:+:chr2a:193290111:193295701;CUL4B_gene18274:+:chr2a:193320118:193398812;CUL4B_gene18274:+:chr2a:193332110:193352011;CUL4B_gene18274:+:chr2a:193268407:193295701;CUL4B_gene18274:+:chr2a:193295627:193352011;CUL4B_gene18274:+:chr2a:193332110:193398812;CUL4B_gene18274:+:chr2a:193290111:193332193;CUL…
NFIA_gene31687	10	NFIA_gene31687:+:chr4a:259551204:259644428;NFIA_gene31687:+:chr4a:259681611:259739626;NFIA_gene31687:+:chr4a:259551204:259562888;NFIA_gene31687:+:chr4a:259551205:259739626;NFIA_gene31687:+:chr4a:259551204:259698308;NFIA_gene31687:+:chr4a:259551204:259644545;NFIA_gene31687:+:chr4a:259626634:259698308;NFIA_gene31687:+:chr4a:259698129:259739626;NFIA_gene31687:+:chr4a:259626635:259739626;NFIA_gene316…
PRP39_gene61834	10	PRP39_gene61834:-:chr9:115015728:115048993;PRP39_gene61834:-:chr9:115015728:115015913;PRP39_gene61834:-:chr9:115197160:115167994;PRP39_gene61834:-:chr9:115196992:115197160;PRP39_gene61834:-:chr9:115015728:115139469;PRP39_gene61834:-:chr9:115196992:115254454;PRP39_gene61834:-:chr9:115015728:115138990;PRP39_gene61834:-:chr9:115167993:115170423;PRP39_gene61834:-:chr9:114931670:115048993;PRP39_gene61…
CE112_gene54300	10	CE112_gene54300:-:chr7:1097201019:1097258614;CE112_gene54300:-:chr7:1098254753:1098287942;CE112_gene54300:-:chr7:1098822959:1098912891;CE112_gene54300:-:chr7:1098254753:1098367638;CE112_gene54300:-:chr7:1098362213:1098367638;CE112_gene54300:-:chr7:1098900668:1098912891;CE112_gene54300:-:chr7:1098254753:1098430199;CE112_gene54300:-:chr7:1098766745:1098861956;CE112_gene54300:-:chr7:1098270309:10983…
CD109_gene39582	10	CD109_gene39582:-:chr5a:478764531:478880754;CD109_gene39582:-:chr5a:478707244:478727588;CD109_gene39582:-:chr5a:478805526:478872743;CD109_gene39582:-:chr5a:478842596:478872743;CD109_gene39582:-:chr5a:478826054:478880754;CD109_gene39582:-:chr5a:478790230:478792223;CD109_gene39582:-:chr5a:478790230:478872743;CD109_gene39582:-:chr5a:478666057:478707566;CD109_gene39582:-:chr5a:478826054:478872743;CD1…
GPCP1_gene41967	10	GPCP1_gene41967:-:chr5b:498111469:498258952;GPCP1_gene41967:-:chr5b:498143755:498258952;GPCP1_gene41967:-:chr5b:497829230:497994250;GPCP1_gene41967:-:chr5b:497741453:497884849;GPCP1_gene41967:-:chr5b:497902811:497994250;GPCP1_gene41967:-:chr5b:497994006:497994250;GPCP1_gene41967:-:chr5b:497951396:497994250;GPCP1_gene41967:-:chr5b:497829230:497951559;GPCP1_gene41967:-:chr5b:497723327:497884849;GPC…
PCF11_gene60685	10	PCF11_gene60685:-:chr8:1425006270:1425023314;PCF11_gene60685:-:chr8:1425006270:1425122409;PCF11_gene60685:-:chr8:1425006270:1425082258;PCF11_gene60685:-:chr8:1424955268:1424955424;PCF11_gene60685:-:chr8:1424955268:1425045553;PCF11_gene60685:-:chr8:1424850562:1424955424;PCF11_gene60685:-:chr8:1425006270:1425045553;PCF11_gene60685:-:chr8:1425082158:1425122409;PCF11_gene60685:-:chr8:1425023199:14250…
DYST_gene39415	10	DYST_gene39415:-:chr5a:402046047:402132612;DYST_gene39415:-:chr5a:401849167:401854993;DYST_gene39415:-:chr5a:401789396:401792372;DYST_gene39415:-:chr5a:401402803:401410201;DYST_gene39415:-:chr5a:401767909:401779890;DYST_gene39415:-:chr5a:402122520:402261302;DYST_gene39415:-:chr5a:401719929:401779890;DYST_gene39415:-:chr5a:401173987:401211835;DYST_gene39415:-:chr5a:401499651:401524049;DYST_gene394…
MPDZ_gene13605	10	MPDZ_gene13605:-:chr1a:1064616115:1064676580;MPDZ_gene13605:-:chr1a:1064933597:1064961071;MPDZ_gene13605:-:chr1a:1064868577:1064961071;MPDZ_gene13605:-:chr1a:1064933597:1064976287;MPDZ_gene13605:-:chr1a:1064868577:1064976287;MPDZ_gene13605:-:chr1a:1064804796:1064961071;MPDZ_gene13605:-:chr1a:1064675379:1064685064;MPDZ_gene13605:-:chr1a:1064933597:1065044521;MPDZ_gene13605:-:chr1a:1064976287:10648…
DYHC1_gene62231	10	DYHC1_gene62231:-:chr9:236781760:236783122;DYHC1_gene62231:-:chr9:237267906:237275871;DYHC1_gene62231:-:chr9:236759718:236783122;DYHC1_gene62231:-:chr9:236564750:236574868;DYHC1_gene62231:-:chr9:237133422:237143814;DYHC1_gene62231:-:chr9:237226176:237275871;DYHC1_gene62231:-:chr9:236531058:236564921;DYHC1_gene62231:-:chr9:236574868:236492857;DYHC1_gene62231:-:chr9:236492856:236547030;DYHC1_gene62…
STXB5_gene41218	10	STXB5_gene41218:-:chr5b:184750738:184782436;STXB5_gene41218:-:chr5b:184864840:184951152;STXB5_gene41218:-:chr5b:185017549:185187185;STXB5_gene41218:-:chr5b:184583127:184600856;STXB5_gene41218:-:chr5b:184876188:184925612;STXB5_gene41218:-:chr5b:184864840:184925612;STXB5_gene41218:-:chr5b:184993886:185030336;STXB5_gene41218:-:chr5b:184993886:185187185;STXB5_gene41218:-:chr5b:185017549:185030336;STX…
WDFY3_gene14638	10	WDFY3_gene14638:-:chr1b:154996213:154996837;WDFY3_gene14638:-:chr1b:154141746:154204940;WDFY3_gene14638:-:chr1b:154765011:154834530;WDFY3_gene14638:-:chr1b:154204776:154278920;WDFY3_gene14638:-:chr1b:154616478:154744631;WDFY3_gene14638:-:chr1b:154466124:154500742;WDFY3_gene14638:-:chr1b:154508083:154517810;WDFY3_gene14638:-:chr1b:154727655:154744631;WDFY3_gene14638:-:chr1b:154775525:154834530;WDF…
HUTH_gene36015	9	HUTH_gene36015:-:chr4b:578263668:578361908;HUTH_gene36015:-:chr4b:578292471:578321187;HUTH_gene36015:-:chr4b:578292471:578371990;HUTH_gene36015:-:chr4b:578263668:578292519;HUTH_gene36015:-:chr4b:578292519:578265960;HUTH_gene36015:-:chr4b:578292471:578359722;HUTH_gene36015:-:chr4b:578371990:578359321;HUTH_gene36015:-:chr4b:578359722:578315902;HUTH_gene36015:-:chr4b:578267681:578223204
ARHB_gene27709	9	ARHB_gene27709:+:chr3b:298098379:298173987;ARHB_gene27709:+:chr3b:298127244:298173987;ARHB_gene27709:+:chr3b:298098379:298127317;ARHB_gene27709:+:chr3b:298127244:298157981;ARHB_gene27709:+:chr3b:298034243:298127317;ARHB_gene27709:+:chr3b:298034243:298100014;ARHB_gene27709:+:chr3b:298034243:298173987;ARHB_gene27709:+:chr3b:298150778:298173987;ARHB_gene27709:+:chr3b:298098379:298157981
SYNE2_gene63609	9	SYNE2_gene63609:+:chr9:710374587:710408978;SYNE2_gene63609:+:chr9:710257558:710260011;SYNE2_gene63609:+:chr9:709950941:710046695;SYNE2_gene63609:+:chr9:710248267:710260011;SYNE2_gene63609:+:chr9:710257558:710257750;SYNE2_gene63609:+:chr9:710293706:710378958;SYNE2_gene63609:+:chr9:710207275:710260011;SYNE2_gene63609:+:chr9:710392461:710401222;SYNE2_gene63609:+:chr9:710293707:710352229
WDR75_gene24989	9	WDR75_gene24989:+:chr3a:395868195:395869919;WDR75_gene24989:+:chr3a:395835845:395864457;WDR75_gene24989:+:chr3a:395838840:395864457;WDR75_gene24989:+:chr3a:395868194:395871678;WDR75_gene24989:+:chr3a:395868194:395891455;WDR75_gene24989:+:chr3a:395893324:395985168;WDR75_gene24989:+:chr3a:395891362:395985168;WDR75_gene24989:+:chr3a:395871502:395985168;WDR75_gene24989:+:chr3a:395871503:395891455
ACBG2_gene11099	9	ACBG2_gene11099:-:chr1a:25887660:25967769;ACBG2_gene11099:-:chr1a:25818282:25994523;ACBG2_gene11099:-:chr1a:25952774:25994523;ACBG2_gene11099:-:chr1a:25967769:25844075;ACBG2_gene11099:-:chr1a:25756726:25952924;ACBG2_gene11099:-:chr1a:25818282:25967769;ACBG2_gene11099:-:chr1a:25898467:25952924;ACBG2_gene11099:-:chr1a:25818282:25898632;ACBG2_gene11099:-:chr1a:25818282:25952924
NFAT5_LIN1_gene9550	9	NFAT5_LIN1_gene9550:-:chr12:501397435:501538226;NFAT5_LIN1_gene9550:-:chr12:501450097:501538226;NFAT5_LIN1_gene9550:-:chr12:501450097:501570336;NFAT5_LIN1_gene9550:-:chr12:501538226:501356014;NFAT5_LIN1_gene9550:-:chr12:501397435:501570336;NFAT5_LIN1_gene9550:-:chr12:501450097:501514135;NFAT5_LIN1_gene9550:-:chr12:501298832:501450232;NFAT5_LIN1_gene9550:-:chr12:501477060:501538226;NFAT5_LIN1_gene…
ZNFX1_LORF2_gene22871	9	ZNFX1_LORF2_gene22871:-:chr2b:733429614:733515106;ZNFX1_LORF2_gene22871:-:chr2b:733429614:733489570;ZNFX1_LORF2_gene22871:-:chr2b:733331072:733515106;ZNFX1_LORF2_gene22871:-:chr2b:733470839:733515106;ZNFX1_LORF2_gene22871:-:chr2b:733470839:733489570;ZNFX1_LORF2_gene22871:-:chr2b:733489435:733515106;ZNFX1_LORF2_gene22871:-:chr2b:733331072:733374429;ZNFX1_LORF2_gene22871:-:chr2b:733429614:733609015…
TIA1_gene6068	9	TIA1_gene6068:+:chr11:716321575:716334497;TIA1_gene6068:+:chr11:716321575:716369221;TIA1_gene6068:+:chr11:716285581:716334497;TIA1_gene6068:+:chr11:716251182:716293321;TIA1_gene6068:+:chr11:716293245:716369221;TIA1_gene6068:+:chr11:716285582:716321684;TIA1_gene6068:+:chr11:716286926:716369221;TIA1_gene6068:+:chr11:716293245:716445287;TIA1_gene6068:+:chr11:716251182:716334497
UBP34_gene41608	9	UBP34_gene41608:+:chr5b:331911032:332087847;UBP34_gene41608:+:chr5b:332048123:332094403;UBP34_gene41608:+:chr5b:331911032:331979498;UBP34_gene41608:+:chr5b:332360196:332392646;UBP34_gene41608:+:chr5b:331014175:331093124;UBP34_gene41608:+:chr5b:332087525:332094403;UBP34_gene41608:+:chr5b:332485925:332624615;UBP34_gene41608:+:chr5b:332697944:332809634;UBP34_gene41608:+:chr5b:331911033:332094403
CO6_gene16719	9	CO6_gene16719:+:chr1b:988767552:988893278;CO6_gene16719:+:chr1b:988929814:988970403;CO6_gene16719:+:chr1b:989153684:989199046;CO6_gene16719:+:chr1b:988852385:988893278;CO6_gene16719:+:chr1b:989066689:989199046;CO6_gene16719:+:chr1b:988767552:988929956;CO6_gene16719:+:chr1b:988852385:988929956;CO6_gene16719:+:chr1b:989066688:989171207;CO6_gene16719:+:chr1b:989066688:989066889
CUL4A_gene59381	9	CUL4A_gene59381:+:chr8:960964854:961015106;CUL4A_gene59381:+:chr8:960920773:960984836;CUL4A_gene59381:+:chr8:960964854:961128614;CUL4A_gene59381:+:chr8:960982199:961015106;CUL4A_gene59381:+:chr8:961082192:961150619;CUL4A_gene59381:+:chr8:960982199:961082311;CUL4A_gene59381:+:chr8:960964855:960984836;CUL4A_gene59381:+:chr8:961082192:961184089;CUL4A_gene59381:+:chr8:960964854:961082311
MCF2L_gene58839	9	MCF2L_gene58839:+:chr8:817168433:817302041;MCF2L_gene58839:+:chr8:817168433:817234393;MCF2L_gene58839:+:chr8:817138603:817302041;MCF2L_gene58839:+:chr8:817138603:817234393;MCF2L_gene58839:+:chr8:817501754:817542200;MCF2L_gene58839:+:chr8:817234278:817302041;MCF2L_gene58839:+:chr8:817125831:817302041;MCF2L_gene58839:+:chr8:817125831:817234393;MCF2L_gene58839:+:chr8:817125576:817234393
TARSH_gene58936	9	TARSH_gene58936:+:chr8:861734778:861744510;TARSH_gene58936:+:chr8:862234097:862260131;TARSH_gene58936:+:chr8:862144818:862145552;TARSH_gene58936:+:chr8:862235015:862260131;TARSH_gene58936:+:chr8:861733907:861744510;TARSH_gene58936:+:chr8:861744436:861749296;TARSH_gene58936:+:chr8:862283079:862453360;TARSH_gene58936:+:chr8:862287709:862453360;TARSH_gene58936:+:chr8:862127622:862145552
LAMA2_gene40567	9	LAMA2_gene40567:-:chr5a:956923128:957014429;LAMA2_gene40567:-:chr5a:955972825:955998071;LAMA2_gene40567:-:chr5a:955648769:955730476;LAMA2_gene40567:-:chr5a:955598599:955730476;LAMA2_gene40567:-:chr5a:955680868:955730476;LAMA2_gene40567:-:chr5a:955546126:955730476;LAMA2_gene40567:-:chr5a:956892203:957014429;LAMA2_gene40567:-:chr5a:956923128:956998072;LAMA2_gene40567:-:chr5a:954918797:954935709
DMD_LORF2_gene59103	9	DMD_LORF2_gene59103:+:chr8:907040373:907160063;DMD_LORF2_gene59103:+:chr8:907069763:907160063;DMD_LORF2_gene59103:+:chr8:907069763:907123384;DMD_LORF2_gene59103:+:chr8:906898668:906922883;DMD_LORF2_gene59103:+:chr8:907040373:907075928;DMD_LORF2_gene59103:+:chr8:907040373:907123384;DMD_LORF2_gene59103:+:chr8:907075862:907160063;DMD_LORF2_gene59103:+:chr8:906898668:906905076;DMD_LORF2_gene59103:+:c…
ANK1_gene5702	9	ANK1_gene5702:-:chr11:596457387:596468190;ANK1_gene5702:-:chr11:596874568:596875269;ANK1_gene5702:-:chr11:596859089:596875269;ANK1_gene5702:-:chr11:596714594:596686928;ANK1_gene5702:-:chr11:596660251:596687059;ANK1_gene5702:-:chr11:596893444:597025665;ANK1_gene5702:-:chr11:596361132:596385168;ANK1_gene5702:-:chr11:596660251:596817256;ANK1_gene5702:-:chr11:596958116:596970767
YG31B_IF4G1_gene4125	9	YG31B_IF4G1_gene4125:+:chr11:41693168:41693470;YG31B_IF4G1_gene4125:+:chr11:41727801:41728758;YG31B_IF4G1_gene4125:+:chr11:41693168:41728758;YG31B_IF4G1_gene4125:+:chr11:41693168:41769160;YG31B_IF4G1_gene4125:+:chr11:41707306:41708378;YG31B_IF4G1_gene4125:+:chr11:41691738:41693470;YG31B_IF4G1_gene4125:+:chr11:41727801:41769160;YG31B_IF4G1_gene4125:+:chr11:41691738:41708378;YG31B_IF4G1_gene4125:+:…
NPAS2_gene59780	9	NPAS2_gene59780:-:chr8:1108965374:1109093901;NPAS2_gene59780:-:chr8:1108965374:1109079816;NPAS2_gene59780:-:chr8:1109008582:1109148980;NPAS2_gene59780:-:chr8:1109072714:1109093901;NPAS2_gene59780:-:chr8:1108965374:1109072833;NPAS2_gene59780:-:chr8:1109024665:1109093901;NPAS2_gene59780:-:chr8:1109072714:1109148980;NPAS2_gene59780:-:chr8:1109008582:1109072833;NPAS2_gene59780:-:chr8:1109093901:11090…
RMP_gene9143	8	RMP_gene9143:-:chr12:333892924:333975824;RMP_gene9143:-:chr12:333789774:333975824;RMP_gene9143:-:chr12:333816405:333975824;RMP_gene9143:-:chr12:333913920:333789775;RMP_gene9143:-:chr12:333816405:333913920;RMP_gene9143:-:chr12:333679811:333723779;RMP_gene9143:-:chr12:333723505:333913920;RMP_gene9143:-:chr12:333723505:333816765
BIRC1_HARB1_gene16181	8	BIRC1_HARB1_gene16181:-:chr1b:792938729:793051631;BIRC1_HARB1_gene16181:-:chr1b:792978143:793051631;BIRC1_HARB1_gene16181:-:chr1b:793051631:792863208;BIRC1_HARB1_gene16181:-:chr1b:792938729:793013559;BIRC1_HARB1_gene16181:-:chr1b:792764365:792865292;BIRC1_HARB1_gene16181:-:chr1b:792863207:793013559;BIRC1_HARB1_gene16181:-:chr1b:793215744:793215159;BIRC1_HARB1_gene16181:-:chr1b:792938729:793085560
CHD3_gene7946	8	CHD3_gene7946:+:chr12:37032654:37139167;CHD3_gene7946:+:chr12:36950557:36951347;CHD3_gene7946:+:chr12:37032654:37108093;CHD3_gene7946:+:chr12:36831750:36951347;CHD3_gene7946:+:chr12:37032654:37190513;CHD3_gene7946:+:chr12:35878096:35975542;CHD3_gene7946:+:chr12:36428637:36495501;CHD3_gene7946:+:chr12:35920377:35928741
UBP25_gene60401	8	UBP25_gene60401:+:chr8:1315891405:1315891634;UBP25_gene60401:+:chr8:1315891405:1315979670;UBP25_gene60401:+:chr8:1315755879:1315779016;UBP25_gene60401:+:chr8:1315958796:1316068379;UBP25_gene60401:+:chr8:1315958796:1316036150;UBP25_gene60401:+:chr8:1315891405:1315925501;UBP25_gene60401:+:chr8:1315874500:1315925501;UBP25_gene60401:+:chr8:1315925361:1316068379
PAK3_gene18154	8	PAK3_gene18154:-:chr2a:133708513:133788882;PAK3_gene18154:-:chr2a:133732236:133788882;PAK3_gene18154:-:chr2a:133756787:133788882;PAK3_gene18154:-:chr2a:133784029:133788882;PAK3_gene18154:-:chr2a:133735881:133708514;PAK3_gene18154:-:chr2a:133660198:133788882;PAK3_gene18154:-:chr2a:133708513:133756825;PAK3_gene18154:-:chr2a:133634586:133788882
OSBL8_gene35371	8	OSBL8_gene35371:-:chr4b:386563339:386507771;OSBL8_gene35371:-:chr4b:386418388:386563339;OSBL8_gene35371:-:chr4b:386278513:386362930;OSBL8_gene35371:-:chr4b:386335478:386362930;OSBL8_gene35371:-:chr4b:386418388:386466177;OSBL8_gene35371:-:chr4b:386418388:386527225;OSBL8_gene35371:-:chr4b:386258758:386378369;OSBL8_gene35371:-:chr4b:386335478:386378369
CP2BJ_CP2H2_CP2E1_gene64089	8	CP2BJ_CP2H2_CP2E1_gene64089:+:chr9:844080670:844208189;CP2BJ_CP2H2_CP2E1_gene64089:+:chr9:844090160:844208189;CP2BJ_CP2H2_CP2E1_gene64089:+:chr9:844080671:844136179;CP2BJ_CP2H2_CP2E1_gene64089:+:chr9:844015636:844092976;CP2BJ_CP2H2_CP2E1_gene64089:+:chr9:844325882:844336933;CP2BJ_CP2H2_CP2E1_gene64089:+:chr9:844015637:844136179;CP2BJ_CP2H2_CP2E1_gene64089:+:chr9:844080670:844092976;CP2BJ_CP2H2_CP…
SPTN1_gene43291	8	SPTN1_gene43291:+:chr6a:10444608:10445266;SPTN1_gene43291:+:chr6a:10312412:10445266;SPTN1_gene43291:+:chr6a:10312412:10314675;SPTN1_gene43291:+:chr6a:10212349:10220757;SPTN1_gene43291:+:chr6a:10235769:10239550;SPTN1_gene43291:+:chr6a:10212349:10217445;SPTN1_gene43291:+:chr6a:10401510:10408826;SPTN1_gene43291:+:chr6a:10212349:10213506
TNR6B_PGBD4_gene33375	8	TNR6B_PGBD4_gene33375:+:chr4a:780706727:780823861;TNR6B_PGBD4_gene33375:+:chr4a:780706728:780718551;TNR6B_PGBD4_gene33375:+:chr4a:780706703:780823861;TNR6B_PGBD4_gene33375:+:chr4a:780706703:780718551;TNR6B_PGBD4_gene33375:+:chr4a:781006064:781006419;TNR6B_PGBD4_gene33375:+:chr4a:780822685:780823861;TNR6B_PGBD4_gene33375:+:chr4a:781189275:781192296;TNR6B_PGBD4_gene33375:+:chr4a:780913636:781006419
PDE3A_LORF2_gene36659	8	PDE3A_LORF2_gene36659:-:chr4b:869355337:869424288;PDE3A_LORF2_gene36659:-:chr4b:869371408:869424288;PDE3A_LORF2_gene36659:-:chr4b:869355337:869381118;PDE3A_LORF2_gene36659:-:chr4b:869509350:869546163;PDE3A_LORF2_gene36659:-:chr4b:869424176:869487410;PDE3A_LORF2_gene36659:-:chr4b:869298788:869424288;PDE3A_LORF2_gene36659:-:chr4b:869463288:869509466;PDE3A_LORF2_gene36659:-:chr4b:869355337:869487410
ARFP1_gene12754	8	ARFP1_gene12754:-:chr1a:669758422:669825073;ARFP1_gene12754:-:chr1a:669758422:669790631;ARFP1_gene12754:-:chr1a:669824971:669868286;ARFP1_gene12754:-:chr1a:669758422:669868286;ARFP1_gene12754:-:chr1a:669720042:669825073;ARFP1_gene12754:-:chr1a:669790522:669825073;ARFP1_gene12754:-:chr1a:669825073:669638841;ARFP1_gene12754:-:chr1a:669720042:669790631
AT8B2_gene8322	8	AT8B2_gene8322:-:chr12:76707541:76700525;AT8B2_gene8322:-:chr12:76671677:76700690;AT8B2_gene8322:-:chr12:76554341:76556149;AT8B2_gene8322:-:chr12:76671677:76707541;AT8B2_gene8322:-:chr12:76671677:76674457;AT8B2_gene8322:-:chr12:76636452:76707541;AT8B2_gene8322:-:chr12:76624041:76707541;AT8B2_gene8322:-:chr12:76795181:76809490
DAAM1_gene64017	8	DAAM1_gene64017:+:chr9:828420497:828422366;DAAM1_gene64017:+:chr9:828510398:828559709;DAAM1_gene64017:+:chr9:828500730:828559709;DAAM1_gene64017:+:chr9:828500730:828512256;DAAM1_gene64017:+:chr9:828500730:828579768;DAAM1_gene64017:+:chr9:828420497:828424248;DAAM1_gene64017:+:chr9:828268916:828465479;DAAM1_gene64017:+:chr9:828510398:828579768
UBP28_gene27106	8	UBP28_gene27106:+:chr3b:114492632:114517566;UBP28_gene27106:+:chr3b:114476763:114492765;UBP28_gene27106:+:chr3b:114476763:114504625;UBP28_gene27106:+:chr3b:114532469:114640351;UBP28_gene27106:+:chr3b:114754289:114780052;UBP28_gene27106:+:chr3b:114516708:114620731;UBP28_gene27106:+:chr3b:114516708:114560335;UBP28_gene27106:+:chr3b:114516708:114581771
RBM5_gene64257	8	RBM5_gene64257:-:chr9:889931898:889940870;RBM5_gene64257:-:chr9:889906490:889940870;RBM5_gene64257:-:chr9:889732623:889732999;RBM5_gene64257:-:chr9:889866165:889961438;RBM5_gene64257:-:chr9:889816969:889839522;RBM5_gene64257:-:chr9:889940614:889971667;RBM5_gene64257:-:chr9:889851245:889855104;RBM5_gene64257:-:chr9:889940614:889998221
LORF2_PICAL_gene18203	8	LORF2_PICAL_gene18203:-:chr2a:145879048:145976130;LORF2_PICAL_gene18203:-:chr2a:145879048:145996199;LORF2_PICAL_gene18203:-:chr2a:146112575:146178014;LORF2_PICAL_gene18203:-:chr2a:145850568:145930617;LORF2_PICAL_gene18203:-:chr2a:145879048:146033723;LORF2_PICAL_gene18203:-:chr2a:145850568:145976130;LORF2_PICAL_gene18203:-:chr2a:145930378:146033723;LORF2_PICAL_gene18203:-:chr2a:145930378:145976130
PDE10_gene40221	8	PDE10_gene40221:+:chr5a:814263260:814311861;PDE10_gene40221:+:chr5a:814263260:814421165;PDE10_gene40221:+:chr5a:814240616:814311861;PDE10_gene40221:+:chr5a:814069994:814173284;PDE10_gene40221:+:chr5a:814151730:814281091;PDE10_gene40221:+:chr5a:814151727:814173284;PDE10_gene40221:+:chr5a:814069994:814240735;PDE10_gene40221:+:chr5a:814151730:814173284
CLAP1_gene26452	8	CLAP1_gene26452:+:chr3a:940821201:940867145;CLAP1_gene26452:+:chr3a:940741741:940867145;CLAP1_gene26452:+:chr3a:940604711:940674947;CLAP1_gene26452:+:chr3a:940821201:940827059;CLAP1_gene26452:+:chr3a:940821201:940982498;CLAP1_gene26452:+:chr3a:940604711:940766324;CLAP1_gene26452:+:chr3a:940574081:940674947;CLAP1_gene26452:+:chr3a:940553296:940574131
MGT5A_gene26343	8	MGT5A_gene26343:+:chr3a:917096887:917142359;MGT5A_gene26343:+:chr3a:917105938:917142359;MGT5A_gene26343:+:chr3a:916917420:916957638;MGT5A_gene26343:+:chr3a:917122697:917142359;MGT5A_gene26343:+:chr3a:916917422:916957638;MGT5A_gene26343:+:chr3a:916821038:916957638;MGT5A_gene26343:+:chr3a:917105938:917196179;MGT5A_gene26343:+:chr3a:917105938:917246900
PDLI5_PDLI7_gene13786	8	PDLI5_PDLI7_gene13786:-:chr1a:1128764593:1128688773;PDLI5_PDLI7_gene13786:-:chr1a:1128884378:1128884827;PDLI5_PDLI7_gene13786:-:chr1a:1128764411:1128764593;PDLI5_PDLI7_gene13786:-:chr1a:1128794203:1128846107;PDLI5_PDLI7_gene13786:-:chr1a:1128657288:1128764593;PDLI5_PDLI7_gene13786:-:chr1a:1128794203:1128796685;PDLI5_PDLI7_gene13786:-:chr1a:1128688772:1128796685;PDLI5_PDLI7_gene13786:-:chr1a:11288…
HYCCI_gene2969	8	HYCCI_gene2969:+:chr10:861473111:861564973;HYCCI_gene2969:+:chr10:861438497:861473207;HYCCI_gene2969:+:chr10:861388708:861473207;HYCCI_gene2969:+:chr10:861408042:861473207;HYCCI_gene2969:+:chr10:861388708:861455234;HYCCI_gene2969:+:chr10:861388708:861438677;HYCCI_gene2969:+:chr10:861473111:861545620;HYCCI_gene2969:+:chr10:861453027:861473207
SNX5_gene40448	8	SNX5_gene40448:+:chr5a:924317337:924407300;SNX5_gene40448:+:chr5a:924317337:924367485;SNX5_gene40448:+:chr5a:924341722:924407300;SNX5_gene40448:+:chr5a:924317337:924375491;SNX5_gene40448:+:chr5a:924317337:924341833;SNX5_gene40448:+:chr5a:924317337:924457814;SNX5_gene40448:+:chr5a:924367379:924457814;SNX5_gene40448:+:chr5a:924341722:924375491
PXN1_gene33605	8	PXN1_gene33605:+:chr4a:816672424:816698277;PXN1_gene33605:+:chr4a:816661703:816698277;PXN1_gene33605:+:chr4a:816618405:816698277;PXN1_gene33605:+:chr4a:816633072:816661858;PXN1_gene33605:+:chr4a:816621663:816698277;PXN1_gene33605:+:chr4a:816633072:816698277;PXN1_gene33605:+:chr4a:816672423:816677775;PXN1_gene33605:+:chr4a:816672424:816685567
OSB10_gene3503	8	OSB10_gene3503:+:chr10:1048340390:1048352652;OSB10_gene3503:+:chr10:1048215728:1048268579;OSB10_gene3503:+:chr10:1048215728:1048223426;OSB10_gene3503:+:chr10:1048268387:1048352652;OSB10_gene3503:+:chr10:1048215728:1048352652;OSB10_gene3503:+:chr10:1048268387:1048415881;OSB10_gene3503:+:chr10:1048340390:1048415881;OSB10_gene3503:+:chr10:1048502446:1048523951
ENPP1_gene41132	8	ENPP1_gene41132:+:chr5b:155315826:155412483;ENPP1_gene41132:+:chr5b:155315826:155367198;ENPP1_gene41132:+:chr5b:155084822:155147205;ENPP1_gene41132:+:chr5b:155239357:155412483;ENPP1_gene41132:+:chr5b:155170948:155341340;ENPP1_gene41132:+:chr5b:155084823:155100396;ENPP1_gene41132:+:chr5b:155315826:155341340;ENPP1_gene41132:+:chr5b:155293683:155412483
ACOX2_gene64670	8	ACOX2_gene64670:-:chr9:1005922793:1005938640;ACOX2_gene64670:-:chr9:1005922793:1005967230;ACOX2_gene64670:-:chr9:1005804795:1005915205;ACOX2_gene64670:-:chr9:1005860558:1006008948;ACOX2_gene64670:-:chr9:1005860558:1005967230;ACOX2_gene64670:-:chr9:1005967230:1005904525;ACOX2_gene64670:-:chr9:1005938524:1005967230;ACOX2_gene64670:-:chr9:1005860558:1005915205
RBBP6_YG31B_gene611	8	RBBP6_YG31B_gene611:-:chr10:69686268:69836633;RBBP6_YG31B_gene611:-:chr10:69766792:69836633;RBBP6_YG31B_gene611:-:chr10:69643107:69836633;RBBP6_YG31B_gene611:-:chr10:69574719:69771353;RBBP6_YG31B_gene611:-:chr10:69643107:69771353;RBBP6_YG31B_gene611:-:chr10:69766792:69771353;RBBP6_YG31B_gene611:-:chr10:69686268:69767086;RBBP6_YG31B_gene611:-:chr10:69686268:69771353
M4K3_gene40898	8	M4K3_gene40898:-:chr5b:74329492:74455478;M4K3_gene40898:-:chr5b:74362874:74455478;M4K3_gene40898:-:chr5b:74342099:74377209;M4K3_gene40898:-:chr5b:74371086:74455478;M4K3_gene40898:-:chr5b:74264036:74377209;M4K3_gene40898:-:chr5b:74199821:74377209;M4K3_gene40898:-:chr5b:74371086:74377209;M4K3_gene40898:-:chr5b:74329492:74377209
PERQ1_gene7855	8	PERQ1_gene7855:+:chr12:25796088:25824552;PERQ1_gene7855:+:chr12:25824422:25868267;PERQ1_gene7855:+:chr12:25965884:25966101;PERQ1_gene7855:+:chr12:25951303:25972307;PERQ1_gene7855:+:chr12:25824422:25916314;PERQ1_gene7855:+:chr12:25796088:25868267;PERQ1_gene7855:+:chr12:25866620:25868267;PERQ1_gene7855:+:chr12:26140734:26252331
VAV3_gene31887	8	VAV3_gene31887:-:chr4a:344531701:344545130;VAV3_gene31887:-:chr4a:344467516:344545130;VAV3_gene31887:-:chr4a:344516894:344545130;VAV3_gene31887:-:chr4a:343959913:343985056;VAV3_gene31887:-:chr4a:344516894:344689348;VAV3_gene31887:-:chr4a:344403433:344545130;VAV3_gene31887:-:chr4a:344531701:344689348;VAV3_gene31887:-:chr4a:344411616:344545130
RBM25_gene61597	8	RBM25_gene61597:+:chr9:52803743:52803992;RBM25_gene61597:+:chr9:52695524:52706251;RBM25_gene61597:+:chr9:52673020:52803992;RBM25_gene61597:+:chr9:52673020:52707063;RBM25_gene61597:+:chr9:52706090:52707063;RBM25_gene61597:+:chr9:52744748:52803992;RBM25_gene61597:+:chr9:52770310:52803992;RBM25_gene61597:+:chr9:52744748:52748807
MTMRD_gene28144	8	MTMRD_gene28144:-:chr3b:438287773:438302184;MTMRD_gene28144:-:chr3b:438287773:438361997;MTMRD_gene28144:-:chr3b:437544741:437554090;MTMRD_gene28144:-:chr3b:437367829:437488645;MTMRD_gene28144:-:chr3b:437434419:437488645;MTMRD_gene28144:-:chr3b:438046727:438133105;MTMRD_gene28144:-:chr3b:437993781:438133105;MTMRD_gene28144:-:chr3b:438130670:438144816
VCO31_gene34695	8	VCO31_gene34695:+:chr4b:174689532:174699098;VCO31_gene34695:+:chr4b:174678330:174699098;VCO31_gene34695:+:chr4b:174698982:174719505;VCO31_gene34695:+:chr4b:174798898:174799102;VCO31_gene34695:+:chr4b:174689533:174693267;VCO31_gene34695:+:chr4b:174782729:174802895;VCO31_gene34695:+:chr4b:174733511:174733673;VCO31_gene34695:+:chr4b:174787796:174802895
TNKS1_gene14745	8	TNKS1_gene14745:+:chr1b:192251073:192378816;TNKS1_gene14745:+:chr1b:192136810:192251985;TNKS1_gene14745:+:chr1b:192204451:192312828;TNKS1_gene14745:+:chr1b:192204451:192251985;TNKS1_gene14745:+:chr1b:192136810:192312828;TNKS1_gene14745:+:chr1b:192312733:192378816;TNKS1_gene14745:+:chr1b:192368846:192378816;TNKS1_gene14745:+:chr1b:192136810:192204547
MICA3_gene37199	8	MICA3_gene37199:-:chr4b:1044615906:1044633441;MICA3_gene37199:-:chr4b:1044890914:1044964860;MICA3_gene37199:-:chr4b:1044769783:1044926833;MICA3_gene37199:-:chr4b:1044564301:1044615969;MICA3_gene37199:-:chr4b:1044383171:1044483781;MICA3_gene37199:-:chr4b:1044769783:1044769979;MICA3_gene37199:-:chr4b:1044987082:1044890915;MICA3_gene37199:-:chr4b:1044367707:1044483781
DHX37_gene7589	8	DHX37_gene7589:+:chr11:1056666287:1056666740;DHX37_gene7589:+:chr11:1056532294:1056537744;DHX37_gene7589:+:chr11:1056532294:1056580701;DHX37_gene7589:+:chr11:1056766803:1056767363;DHX37_gene7589:+:chr11:1056498924:1056514455;DHX37_gene7589:+:chr11:1056863098:1056889003;DHX37_gene7589:+:chr11:1056888889:1056927385;DHX37_gene7589:+:chr11:1056510040:1056514455
POL_CMC2_gene3205	8	POL_CMC2_gene3205:+:chr10:960962137:961030821;POL_CMC2_gene3205:+:chr10:960962137:961091651;POL_CMC2_gene3205:+:chr10:961155145:961221818;POL_CMC2_gene3205:+:chr10:961210190:961329362;POL_CMC2_gene3205:+:chr10:961030705:961221818;POL_CMC2_gene3205:+:chr10:961030705:961171199;POL_CMC2_gene3205:+:chr10:961091511:961221818;POL_CMC2_gene3205:+:chr10:961170879:961221818
ZNT9_gene11990	8	ZNT9_gene11990:+:chr1a:358558877:358671366;ZNT9_gene11990:+:chr1a:358532671:358671366;ZNT9_gene11990:+:chr1a:358532671:358587747;ZNT9_gene11990:+:chr1a:358759359:358818619;ZNT9_gene11990:+:chr1a:358587679:358671366;ZNT9_gene11990:+:chr1a:358489781:358630570;ZNT9_gene11990:+:chr1a:358489781:358558936;ZNT9_gene11990:+:chr1a:358558877:358630570
DACH2_gene18775	8	DACH2_gene18775:+:chr2a:390166808:390184082;DACH2_gene18775:+:chr2a:390013090:390025631;DACH2_gene18775:+:chr2a:390106279:390184082;DACH2_gene18775:+:chr2a:390025458:390106360;DACH2_gene18775:+:chr2a:390025458:390184082;DACH2_gene18775:+:chr2a:390090895:390184082;DACH2_gene18775:+:chr2a:390106279:390168278;DACH2_gene18775:+:chr2a:390025458:390091031
HECD4_gene6782	8	HECD4_gene6782:+:chr11:926324296:926500837;HECD4_gene6782:+:chr11:926527458:926554500;HECD4_gene6782:+:chr11:926517618:926554500;HECD4_gene6782:+:chr11:926373779:926439865;HECD4_gene6782:+:chr11:927143531:927223169;HECD4_gene6782:+:chr11:927143532:927301689;HECD4_gene6782:+:chr11:926324296:926439865;HECD4_gene6782:+:chr11:926439745:926517852
KDM5C_gene67	8	KDM5C_gene67:+:chr10:3919717:3955878;KDM5C_gene67:+:chr10:3919717:3919917;KDM5C_gene67:+:chr10:3847030:3881950;KDM5C_gene67:+:chr10:3763093:3763470;KDM5C_gene67:+:chr10:3797345:3798846;KDM5C_gene67:+:chr10:3671053:3671915;KDM5C_gene67:+:chr10:3847030:3848439;KDM5C_gene67:+:chr10:3835060:3848439
PLMN_gene41440	8	PLMN_gene41440:+:chr5b:275353096:275411800;PLMN_gene41440:+:chr5b:275353096:275375151;PLMN_gene41440:+:chr5b:275463733:275508873;PLMN_gene41440:+:chr5b:275484550:275508873;PLMN_gene41440:+:chr5b:275484550:275544127;PLMN_gene41440:+:chr5b:275306015:275375151;PLMN_gene41440:+:chr5b:275270170:275306122;PLMN_gene41440:+:chr5b:275526494:275544127
CNOT1_gene8866	8	CNOT1_gene8866:+:chr12:198864417:198894353;CNOT1_gene8866:+:chr12:199477382:199488214;CNOT1_gene8866:+:chr12:199216205:199217483;CNOT1_gene8866:+:chr12:199384197:199397932;CNOT1_gene8866:+:chr12:199447532:199477499;CNOT1_gene8866:+:chr12:198864417:198941883;CNOT1_gene8866:+:chr12:199477382:199500232;CNOT1_gene8866:+:chr12:199706863:199858894
ALBU_gene14800	8	ALBU_gene14800:+:chr1b:220035791:220112218;ALBU_gene14800:+:chr1b:220035790:220069661;ALBU_gene14800:+:chr1b:219920996:220069661;ALBU_gene14800:+:chr1b:219872808:219960896;ALBU_gene14800:+:chr1b:219960687:220112218;ALBU_gene14800:+:chr1b:220035790:220154931;ALBU_gene14800:+:chr1b:219818924:219921093;ALBU_gene14800:+:chr1b:219920995:220112218
ITPR2_gene36592	8	ITPR2_gene36592:+:chr4b:838653963:838744464;ITPR2_gene36592:+:chr4b:838079774:838110802;ITPR2_gene36592:+:chr4b:837799364:837810348;ITPR2_gene36592:+:chr4b:838653003:838744464;ITPR2_gene36592:+:chr4b:838653003:838711260;ITPR2_gene36592:+:chr4b:837671755:837698474;ITPR2_gene36592:+:chr4b:837878733:838015938;ITPR2_gene36592:+:chr4b:837972690:838003396
CLAP2_CLAP1_gene19091	8	CLAP2_CLAP1_gene19091:-:chr2a:568987701:569052714;CLAP2_CLAP1_gene19091:-:chr2a:569146678:569319777;CLAP2_CLAP1_gene19091:-:chr2a:569200957:569319777;CLAP2_CLAP1_gene19091:-:chr2a:568889812:568987808;CLAP2_CLAP1_gene19091:-:chr2a:568978706:569052714;CLAP2_CLAP1_gene19091:-:chr2a:569945035:570022538;CLAP2_CLAP1_gene19091:-:chr2a:569146678:569259010;CLAP2_CLAP1_gene19091:-:chr2a:569078154:569201064
MCAF1_gene33447	8	MCAF1_gene33447:+:chr4a:800053686:800079647;MCAF1_gene33447:+:chr4a:800476361:800591850;MCAF1_gene33447:+:chr4a:800476360:800584848;MCAF1_gene33447:+:chr4a:800053686:800055617;MCAF1_gene33447:+:chr4a:800476360:800591859;MCAF1_gene33447:+:chr4a:800476360:800558729;MCAF1_gene33447:+:chr4a:800268400:800269625;MCAF1_gene33447:+:chr4a:800319728:800320564
STAT3_gene34376	8	STAT3_gene34376:-:chr4b:119827626:120012235;STAT3_gene34376:-:chr4b:119827626:119941508;STAT3_gene34376:-:chr4b:119978778:120012235;STAT3_gene34376:-:chr4b:119827626:119888307;STAT3_gene34376:-:chr4b:120132881:120161212;STAT3_gene34376:-:chr4b:119885937:120012235;STAT3_gene34376:-:chr4b:120012235:119923189;STAT3_gene34376:-:chr4b:120202121:120132882
ABCA4_gene33192	8	ABCA4_gene33192:-:chr4a:747191919:747273305;ABCA4_gene33192:-:chr4a:747205135:747273305;ABCA4_gene33192:-:chr4a:747191919:747386300;ABCA4_gene33192:-:chr4a:747350128:747386300;ABCA4_gene33192:-:chr4a:747441688:747548405;ABCA4_gene33192:-:chr4a:747509708:747467789;ABCA4_gene33192:-:chr4a:747342097:747386300;ABCA4_gene33192:-:chr4a:747118005:747273305
CFAB_gene43740	8	CFAB_gene43740:+:chr6a:66831012:66867813;CFAB_gene43740:+:chr6a:66750206:66804525;CFAB_gene43740:+:chr6a:66804404:66867813;CFAB_gene43740:+:chr6a:66740932:66804525;CFAB_gene43740:+:chr6a:66740932:66867813;CFAB_gene43740:+:chr6a:66740932:66770275;CFAB_gene43740:+:chr6a:66740932:66792747;CFAB_gene43740:+:chr6a:66831013:66838209
ACBG2_gene11170	7	ACBG2_gene11170:+:chr1a:44453896:44459934;ACBG2_gene11170:+:chr1a:44473492:44473726;ACBG2_gene11170:+:chr1a:44473492:44502789;ACBG2_gene11170:+:chr1a:44453896:44473726;ACBG2_gene11170:+:chr1a:44453896:44480907;ACBG2_gene11170:+:chr1a:44473492:44480907;ACBG2_gene11170:+:chr1a:44421057:44480907
TNR6A_gene607	7	TNR6A_gene607:-:chr10:69073024:69090358;TNR6A_gene607:-:chr10:69073024:69094257;TNR6A_gene607:-:chr10:69044810:69090358;TNR6A_gene607:-:chr10:69044810:69094257;TNR6A_gene607:-:chr10:68915445:68916539;TNR6A_gene607:-:chr10:68968348:69014989;TNR6A_gene607:-:chr10:69011284:69039208
LORF2_POL_gene53989	7	LORF2_POL_gene53989:+:chr7:998575582:998603153;LORF2_POL_gene53989:+:chr7:998554786:998603153;LORF2_POL_gene53989:+:chr7:998513126:998641847;LORF2_POL_gene53989:+:chr7:998513126:998652429;LORF2_POL_gene53989:+:chr7:998513126:998575657;LORF2_POL_gene53989:+:chr7:998554787:998575657;LORF2_POL_gene53989:+:chr7:998641808:998716192
HERC5_gene14876	7	HERC5_gene14876:-:chr1b:241204108:241143083;HERC5_gene14876:-:chr1b:241035950:241204108;HERC5_gene14876:-:chr1b:241103981:241204108;HERC5_gene14876:-:chr1b:241070750:241204108;HERC5_gene14876:-:chr1b:241192688:241204108;HERC5_gene14876:-:chr1b:241143082:241197762;HERC5_gene14876:-:chr1b:241148337:241204108
CAH5B_gene9687	7	CAH5B_gene9687:+:chr12:530856733:530941716;CAH5B_gene9687:+:chr12:530909899:531023953;CAH5B_gene9687:+:chr12:530856733:531023953;CAH5B_gene9687:+:chr12:530856733:530910018;CAH5B_gene9687:+:chr12:530909900:530995389;CAH5B_gene9687:+:chr12:530856734:530995389;CAH5B_gene9687:+:chr12:530856733:530856931
HARB1_CRBG3_gene59065	7	HARB1_CRBG3_gene59065:+:chr8:892388499:892433841;HARB1_CRBG3_gene59065:+:chr8:892388499:892534124;HARB1_CRBG3_gene59065:+:chr8:892388499:892496487;HARB1_CRBG3_gene59065:+:chr8:892016654:892167275;HARB1_CRBG3_gene59065:+:chr8:892388499:892469604;HARB1_CRBG3_gene59065:+:chr8:892417316:892469604;HARB1_CRBG3_gene59065:+:chr8:892614294:892669856
DDX1_gene38978	7	DDX1_gene38978:-:chr5a:247093684:247105645;DDX1_gene38978:-:chr5a:247073747:247076812;DDX1_gene38978:-:chr5a:247050250:247076812;DDX1_gene38978:-:chr5a:247073747:247088865;DDX1_gene38978:-:chr5a:247093684:247115757;DDX1_gene38978:-:chr5a:247053583:247076812;DDX1_gene38978:-:chr5a:247050250:247088865
SREK1_gene16389	7	SREK1_gene16389:-:chr1b:864116851:864117049;SREK1_gene16389:-:chr1b:864220494:864280703;SREK1_gene16389:-:chr1b:864116851:864280703;SREK1_gene16389:-:chr1b:864020814:864167273;SREK1_gene16389:-:chr1b:864220494:864244591;SREK1_gene16389:-:chr1b:864167152:864244591;SREK1_gene16389:-:chr1b:864167152:864280703
ZFR_gene16852	7	ZFR_gene16852:+:chr1b:1041610391:1041659139;ZFR_gene16852:+:chr1b:1042149421:1042149720;ZFR_gene16852:+:chr1b:1041610391:1041777435;ZFR_gene16852:+:chr1b:1041650613:1041659139;ZFR_gene16852:+:chr1b:1041610391:1041676411;ZFR_gene16852:+:chr1b:1041610391:1041743305;ZFR_gene16852:+:chr1b:1042037562:1042042029
SPRL1_gene14844	7	SPRL1_gene14844:-:chr1b:231203502:231315625;SPRL1_gene14844:-:chr1b:231203502:231304122;SPRL1_gene14844:-:chr1b:231302940:231304122;SPRL1_gene14844:-:chr1b:231259287:231304122;SPRL1_gene14844:-:chr1b:231203502:231259408;SPRL1_gene14844:-:chr1b:231165854:231304122;SPRL1_gene14844:-:chr1b:231203502:231209989
LORF2_SETD7_gene13224	7	LORF2_SETD7_gene13224:+:chr1a:908400108:908436757;LORF2_SETD7_gene13224:+:chr1a:908419881:908436757;LORF2_SETD7_gene13224:+:chr1a:908400108:908420083;LORF2_SETD7_gene13224:+:chr1a:908400108:908431012;LORF2_SETD7_gene13224:+:chr1a:908430822:908500439;LORF2_SETD7_gene13224:+:chr1a:908400108:908500439;LORF2_SETD7_gene13224:+:chr1a:908419881:908500439
IMDH2_gene65214	7	IMDH2_gene65214:-:chr9:1182940575:1182995430;IMDH2_gene65214:-:chr9:1182940575:1182941679;IMDH2_gene65214:-:chr9:1183132443:1183161331;IMDH2_gene65214:-:chr9:1183094108:1183153821;IMDH2_gene65214:-:chr9:1183153292:1183161331;IMDH2_gene65214:-:chr9:1183153821:1182995286;IMDH2_gene65214:-:chr9:1183144130:1183161331
SOBP_gene39988	7	SOBP_gene39988:-:chr5a:697619898:697754004;SOBP_gene39988:-:chr5a:697726918:697754004;SOBP_gene39988:-:chr5a:697726918:697770573;SOBP_gene39988:-:chr5a:697726918:697748488;SOBP_gene39988:-:chr5a:697619898:697748488;SOBP_gene39988:-:chr5a:697748344:697754004;SOBP_gene39988:-:chr5a:697619898:697770573
ANTR2_gene62970	7	ANTR2_gene62970:-:chr9:493993117:494058544;ANTR2_gene62970:-:chr9:493762168:493682075;ANTR2_gene62970:-:chr9:493949555:494058544;ANTR2_gene62970:-:chr9:493671505:493725957;ANTR2_gene62970:-:chr9:493762089:493790591;ANTR2_gene62970:-:chr9:493673655:493725957;ANTR2_gene62970:-:chr9:493949555:494020249
ITF2_gene16925	7	ITF2_gene16925:+:chr1b:1062812481:1062827256;ITF2_gene16925:+:chr1b:1063163052:1063187277;ITF2_gene16925:+:chr1b:1063000620:1063001141;ITF2_gene16925:+:chr1b:1063136304:1063187277;ITF2_gene16925:+:chr1b:1063148470:1063187277;ITF2_gene16925:+:chr1b:1063000620:1063187277;ITF2_gene16925:+:chr1b:1063163054:1063187277
SI1L1_gene61574	7	SI1L1_gene61574:+:chr9:49690411:49744232;SI1L1_gene61574:+:chr9:49651541:49744232;SI1L1_gene61574:+:chr9:49658158:49744232;SI1L1_gene61574:+:chr9:49651542:49692211;SI1L1_gene61574:+:chr9:49949778:49995098;SI1L1_gene61574:+:chr9:49930366:49995098;SI1L1_gene61574:+:chr9:49651541:49729111
SHP2A_gene60915	7	SHP2A_gene60915:-:chr8:1501129377:1501146121;SHP2A_gene60915:-:chr8:1501129377:1501157215;SHP2A_gene60915:-:chr8:1501252966:1501306676;SHP2A_gene60915:-:chr8:1500947501:1501074682;SHP2A_gene60915:-:chr8:1501030469:1501074682;SHP2A_gene60915:-:chr8:1501129377:1501253117;SHP2A_gene60915:-:chr8:1501189163:1501253117
LCP2_gene53490	7	LCP2_gene53490:+:chr7:837287427:837323350;LCP2_gene53490:+:chr7:837268243:837323350;LCP2_gene53490:+:chr7:837287427:837386401;LCP2_gene53490:+:chr7:837241925:837323350;LCP2_gene53490:+:chr7:837263813:837323350;LCP2_gene53490:+:chr7:837241926:837296917;LCP2_gene53490:+:chr7:837296678:837386401
POL_KPBB_gene9211	7	POL_KPBB_gene9211:+:chr12:362818247:363012830;POL_KPBB_gene9211:+:chr12:362818246:362868516;POL_KPBB_gene9211:+:chr12:362958814:363012830;POL_KPBB_gene9211:+:chr12:363432675:363515404;POL_KPBB_gene9211:+:chr12:362818246:362958914;POL_KPBB_gene9211:+:chr12:362868377:363012830;POL_KPBB_gene9211:+:chr12:363646595:363680361
KD3AB_gene11485	7	KD3AB_gene11485:-:chr1a:138787089:138789616;KD3AB_gene11485:-:chr1a:138625795:138626204;KD3AB_gene11485:-:chr1a:138668888:138762213;KD3AB_gene11485:-:chr1a:138825713:138834679;KD3AB_gene11485:-:chr1a:138668888:138708727;KD3AB_gene11485:-:chr1a:138707784:138775367;KD3AB_gene11485:-:chr1a:138757504:138707785
RMD5A_gene11475	7	RMD5A_gene11475:-:chr1a:137970806:138053627;RMD5A_gene11475:-:chr1a:137939545:138053627;RMD5A_gene11475:-:chr1a:137796813:137970941;RMD5A_gene11475:-:chr1a:137887351:138053627;RMD5A_gene11475:-:chr1a:137887351:138020241;RMD5A_gene11475:-:chr1a:137887351:137970941;RMD5A_gene11475:-:chr1a:137796813:137834376
INP4A_gene59882	7	INP4A_gene59882:-:chr8:1131320995:1131391414;INP4A_gene59882:-:chr8:1131093420:1131185694;INP4A_gene59882:-:chr8:1131230448:1131391414;INP4A_gene59882:-:chr8:1131368062:1131391414;INP4A_gene59882:-:chr8:1131268057:1131391414;INP4A_gene59882:-:chr8:1131230607:1131391414;INP4A_gene59882:-:chr8:1131159151:1131242076
NKTR_PPIG_gene2340	7	NKTR_PPIG_gene2340:+:chr10:588234978:588269297;NKTR_PPIG_gene2340:+:chr10:588234977:588397596;NKTR_PPIG_gene2340:+:chr10:588321408:588397596;NKTR_PPIG_gene2340:+:chr10:588191591:588269297;NKTR_PPIG_gene2340:+:chr10:588260409:588269297;NKTR_PPIG_gene2340:+:chr10:588260409:588321496;NKTR_PPIG_gene2340:+:chr10:588397500:588484886
ZSWM6_gene16451	7	ZSWM6_gene16451:-:chr1b:900378468:900378825;ZSWM6_gene16451:-:chr1b:900307365:900378825;ZSWM6_gene16451:-:chr1b:900169897:900240278;ZSWM6_gene16451:-:chr1b:900169897:900185070;ZSWM6_gene16451:-:chr1b:900169897:900217468;ZSWM6_gene16451:-:chr1b:900239717:900378825;ZSWM6_gene16451:-:chr1b:900175251:900185070
WNK3_gene168	7	WNK3_gene168:-:chr10:11627021:11627603;WNK3_gene168:-:chr10:11680310:11704420;WNK3_gene168:-:chr10:11627021:11704420;WNK3_gene168:-:chr10:11643759:11704420;WNK3_gene168:-:chr10:11627021:11643979;WNK3_gene168:-:chr10:11627021:11810287;WNK3_gene168:-:chr10:11643759:11810287
FBX11_gene42203	7	FBX11_gene42203:+:chr5b:612961976:612967941;FBX11_gene42203:+:chr5b:612961976:612987187;FBX11_gene42203:+:chr5b:613207176:613207438;FBX11_gene42203:+:chr5b:613351328:613351643;FBX11_gene42203:+:chr5b:613130853:613207438;FBX11_gene42203:+:chr5b:613075112:613076979;FBX11_gene42203:+:chr5b:613428008:613453003
IPPK_gene64441	7	IPPK_gene64441:+:chr9:944722898:944770612;IPPK_gene64441:+:chr9:944696076:944820199;IPPK_gene64441:+:chr9:944696076:944736419;IPPK_gene64441:+:chr9:944764513:944820199;IPPK_gene64441:+:chr9:944722898:944820199;IPPK_gene64441:+:chr9:944638301:944645559;IPPK_gene64441:+:chr9:944696076:944770612
SDA1_gene14119	7	SDA1_gene14119:+:chr1b:45001529:45031868;SDA1_gene14119:+:chr1b:45001529:45044774;SDA1_gene14119:+:chr1b:44998260:45031868;SDA1_gene14119:+:chr1b:44819120:44911780;SDA1_gene14119:+:chr1b:45044697:45092040;SDA1_gene14119:+:chr1b:44819120:44825173;SDA1_gene14119:+:chr1b:44903933:44954004
LORF2_CPNE8_gene34986	7	LORF2_CPNE8_gene34986:+:chr4b:238492558:238626644;LORF2_CPNE8_gene34986:+:chr4b:238219798:238336891;LORF2_CPNE8_gene34986:+:chr4b:238297074:238336891;LORF2_CPNE8_gene34986:+:chr4b:238492558:238562839;LORF2_CPNE8_gene34986:+:chr4b:238297074:238377125;LORF2_CPNE8_gene34986:+:chr4b:238219798:238371558;LORF2_CPNE8_gene34986:+:chr4b:238697972:238814169
SOS1_gene41050	7	SOS1_gene41050:+:chr5b:146434591:146515205;SOS1_gene41050:+:chr5b:146434591:146567586;SOS1_gene41050:+:chr5b:146483824:146515205;SOS1_gene41050:+:chr5b:146443504:146515205;SOS1_gene41050:+:chr5b:146443504:146484047;SOS1_gene41050:+:chr5b:146434592:146451939;SOS1_gene41050:+:chr5b:146451816:146515205
UTRO_gene40150	7	UTRO_gene40150:-:chr5a:771829188:771848951;UTRO_gene40150:-:chr5a:772245460:772259924;UTRO_gene40150:-:chr5a:771642880:771678484;UTRO_gene40150:-:chr5a:772265560:772315534;UTRO_gene40150:-:chr5a:772103718:772111595;UTRO_gene40150:-:chr5a:772418883:772435401;UTRO_gene40150:-:chr5a:772238502:772142251
CRCM_gene15852	7	CRCM_gene15852:+:chr1b:608443195:608490002;CRCM_gene15852:+:chr1b:608072846:608175031;CRCM_gene15852:+:chr1b:608484015:608490002;CRCM_gene15852:+:chr1b:608341091:608490002;CRCM_gene15852:+:chr1b:608344980:608490002;CRCM_gene15852:+:chr1b:608072846:608123883;CRCM_gene15852:+:chr1b:608221663:608224629
PAN3_gene57711	7	PAN3_gene57711:+:chr8:288899397:289018631;PAN3_gene57711:+:chr8:288899397:289079805;PAN3_gene57711:+:chr8:288899397:288959871;PAN3_gene57711:+:chr8:288899397:288964039;PAN3_gene57711:+:chr8:288899397:288988624;PAN3_gene57711:+:chr8:289303466:289416505;PAN3_gene57711:+:chr8:288944802:288964039
TGM3_gene51439	7	TGM3_gene51439:-:chr7:295133044:295104289;TGM3_gene51439:-:chr7:295104288:295149658;TGM3_gene51439:-:chr7:295104288:295156568;TGM3_gene51439:-:chr7:295019608:295149658;TGM3_gene51439:-:chr7:295019608:295156568;TGM3_gene51439:-:chr7:295019608:295133044;TGM3_gene51439:-:chr7:295132413:295133044
SNED1_HARB1_gene4969	7	SNED1_HARB1_gene4969:-:chr11:360530476:360657324;SNED1_HARB1_gene4969:-:chr11:361558162:361673684;SNED1_HARB1_gene4969:-:chr11:360578136:360657324;SNED1_HARB1_gene4969:-:chr11:361673521:361857920;SNED1_HARB1_gene4969:-:chr11:359862203:359763621;SNED1_HARB1_gene4969:-:chr11:360801410:360999524;SNED1_HARB1_gene4969:-:chr11:361080509:361084947
P3C2A_gene28032	7	P3C2A_gene28032:+:chr3b:397470384:397601622;P3C2A_gene28032:+:chr3b:397503304:397554171;P3C2A_gene28032:+:chr3b:397934062:397985044;P3C2A_gene28032:+:chr3b:397470384:397631999;P3C2A_gene28032:+:chr3b:397470384:397554171;P3C2A_gene28032:+:chr3b:397601454:397695879;P3C2A_gene28032:+:chr3b:397470384:397519561
NEBU_gene25724	7	NEBU_gene25724:-:chr3a:650039469:650067752;NEBU_gene25724:-:chr3a:650004778:650016326;NEBU_gene25724:-:chr3a:650074355:650110645;NEBU_gene25724:-:chr3a:650032471:650110645;NEBU_gene25724:-:chr3a:650032564:650032022;NEBU_gene25724:-:chr3a:650067752:650032472;NEBU_gene25724:-:chr3a:650032114:650022912
KMT2D_gene34623	7	KMT2D_gene34623:-:chr4b:162161608:162163782;KMT2D_gene34623:-:chr4b:162489625:162488980;KMT2D_gene34623:-:chr4b:162192208:162193025;KMT2D_gene34623:-:chr4b:162370065:162370758;KMT2D_gene34623:-:chr4b:162055990:162163782;KMT2D_gene34623:-:chr4b:162568934:162570001;KMT2D_gene34623:-:chr4b:161781184:161789493
CAPS1_gene64702	7	CAPS1_gene64702:-:chr9:1036502827:1036516980;CAPS1_gene64702:-:chr9:1036402493:1036516980;CAPS1_gene64702:-:chr9:1036637049:1036502828;CAPS1_gene64702:-:chr9:1036812936:1036824243;CAPS1_gene64702:-:chr9:1036696376:1036502828;CAPS1_gene64702:-:chr9:1036512123:1036402494;CAPS1_gene64702:-:chr9:1037237486:1037285424
ADCY8_gene22456	7	ADCY8_gene22456:-:chr2b:607244026:607433930;ADCY8_gene22456:-:chr2b:607244026:607300157;ADCY8_gene22456:-:chr2b:607424599:607525954;ADCY8_gene22456:-:chr2b:607176335:607300157;ADCY8_gene22456:-:chr2b:607244026:607424700;ADCY8_gene22456:-:chr2b:607293145:607300157;ADCY8_gene22456:-:chr2b:607660913:607855612
YLPM1_gene62089	7	YLPM1_gene62089:+:chr9:208909545:208982647;YLPM1_gene62089:+:chr9:208970669:208982647;YLPM1_gene62089:+:chr9:209548355:209586029;YLPM1_gene62089:+:chr9:208970669:209133154;YLPM1_gene62089:+:chr9:208909545:208909867;YLPM1_gene62089:+:chr9:208876976:208982647;YLPM1_gene62089:+:chr9:208982427:208982647
WDR7_gene16917	7	WDR7_gene16917:-:chr1b:1057929085:1058018828;WDR7_gene16917:-:chr1b:1057989569:1058018828;WDR7_gene16917:-:chr1b:1057493748:1057573209;WDR7_gene16917:-:chr1b:1058203723:1058237134;WDR7_gene16917:-:chr1b:1057989569:1057998607;WDR7_gene16917:-:chr1b:1057929085:1057998607;WDR7_gene16917:-:chr1b:1058133622:1058237134
HD_gene11611	7	HD_gene11611:+:chr1a:176250487:176342523;HD_gene11611:+:chr1a:176250487:176392322;HD_gene11611:+:chr1a:176250487:176446084;HD_gene11611:+:chr1a:176618321:176666867;HD_gene11611:+:chr1a:176250487:176307565;HD_gene11611:+:chr1a:176250487:176284283;HD_gene11611:+:chr1a:176283936:176342523
ATS6_gene16409	7	ATS6_gene16409:+:chr1b:869172454:869352275;ATS6_gene16409:+:chr1b:868720163:868753888;ATS6_gene16409:+:chr1b:869569020:869613398;ATS6_gene16409:+:chr1b:869348770:869508689;ATS6_gene16409:+:chr1b:868581243:868753888;ATS6_gene16409:+:chr1b:869569020:869701549;ATS6_gene16409:+:chr1b:868993252:869172601
ARP21_gene19110	7	ARP21_gene19110:+:chr2a:584987344:584999159;ARP21_gene19110:+:chr2a:584987343:585039192;ARP21_gene19110:+:chr2a:585078387:585123194;ARP21_gene19110:+:chr2a:585100075:585105675;ARP21_gene19110:+:chr2a:584960834:584961011;ARP21_gene19110:+:chr2a:585080505:585123194;ARP21_gene19110:+:chr2a:584987344:585058241
PKHA5_gene36672	7	PKHA5_gene36672:-:chr4b:875497358:875506544;PKHA5_gene36672:-:chr4b:875585302:875696268;PKHA5_gene36672:-:chr4b:875622547:875696268;PKHA5_gene36672:-:chr4b:875376401:875398939;PKHA5_gene36672:-:chr4b:875497358:875696268;PKHA5_gene36672:-:chr4b:875585302:875767523;PKHA5_gene36672:-:chr4b:875258669:875376768
SMHD1_gene21233	7	SMHD1_gene21233:-:chr2b:64073625:64211883;SMHD1_gene21233:-:chr2b:64073625:64167506;SMHD1_gene21233:-:chr2b:64117582:64211883;SMHD1_gene21233:-:chr2b:63871456:64032789;SMHD1_gene21233:-:chr2b:63206670:63323174;SMHD1_gene21233:-:chr2b:63449401:63451692;SMHD1_gene21233:-:chr2b:64032622:64167506
TMEM2_gene15316	7	TMEM2_gene15316:+:chr1b:391054320:391094139;TMEM2_gene15316:+:chr1b:391054320:391081046;TMEM2_gene15316:+:chr1b:390932045:390954029;TMEM2_gene15316:+:chr1b:391029983:391094139;TMEM2_gene15316:+:chr1b:391029983:391056198;TMEM2_gene15316:+:chr1b:390939946:390940508;TMEM2_gene15316:+:chr1b:391054321:391073919
P4R3A_P4R3B_gene62459	7	P4R3A_P4R3B_gene62459:-:chr9:324165595:324213565;P4R3A_P4R3B_gene62459:-:chr9:324180192:324227359;P4R3A_P4R3B_gene62459:-:chr9:324213448:324227359;P4R3A_P4R3B_gene62459:-:chr9:324165595:324200414;P4R3A_P4R3B_gene62459:-:chr9:324223642:324227359;P4R3A_P4R3B_gene62459:-:chr9:324110487:324213565;P4R3A_P4R3B_gene62459:-:chr9:324289924:324315966
RLGPB_gene51776	7	RLGPB_gene51776:-:chr7:421569269:421705423;RLGPB_gene51776:-:chr7:422352535:422503778;RLGPB_gene51776:-:chr7:421639521:421705423;RLGPB_gene51776:-:chr7:422352535:422474190;RLGPB_gene51776:-:chr7:421639521:421776110;RLGPB_gene51776:-:chr7:422352535:422474178;RLGPB_gene51776:-:chr7:422060136:422219072
PITM2_gene6933	7	PITM2_gene6933:-:chr11:951294111:951375432;PITM2_gene6933:-:chr11:951417003:951458300;PITM2_gene6933:-:chr11:951346767:951384825;PITM2_gene6933:-:chr11:951346767:951366949;PITM2_gene6933:-:chr11:951417003:951436281;PITM2_gene6933:-:chr11:951346767:951375432;PITM2_gene6933:-:chr11:951510051:951457974
COBL1_LORF2_gene25681	7	COBL1_LORF2_gene25681:+:chr3a:630487935:630497849;COBL1_LORF2_gene25681:+:chr3a:630455165:630497849;COBL1_LORF2_gene25681:+:chr3a:630429155:630444508;COBL1_LORF2_gene25681:+:chr3a:630497617:630539594;COBL1_LORF2_gene25681:+:chr3a:630226252:630287333;COBL1_LORF2_gene25681:+:chr3a:630455165:630460857;COBL1_LORF2_gene25681:+:chr3a:630429155:630460857
FA5_gene60270	7	FA5_gene60270:+:chr8:1249345987:1249356371;FA5_gene60270:+:chr8:1249049481:1249123408;FA5_gene60270:+:chr8:1249110856:1249201126;FA5_gene60270:+:chr8:1249145364:1249201126;FA5_gene60270:+:chr8:1249281071:1249473930;FA5_gene60270:+:chr8:1249049481:1249145585;FA5_gene60270:+:chr8:1249525976:1249655165
DPP10_gene27241	7	DPP10_gene27241:+:chr3b:158857113:158930617;DPP10_gene27241:+:chr3b:158899559:158963107;DPP10_gene27241:+:chr3b:158899559:158930617;DPP10_gene27241:+:chr3b:158899559:159082545;DPP10_gene27241:+:chr3b:158963000:159082545;DPP10_gene27241:+:chr3b:158857114:158963107;DPP10_gene27241:+:chr3b:158915748:159026249
K2026_gene13389	7	K2026_gene13389:-:chr1a:981245968:981318753;K2026_gene13389:-:chr1a:981272385:981318753;K2026_gene13389:-:chr1a:981382093:981272386;K2026_gene13389:-:chr1a:981318673:981382093;K2026_gene13389:-:chr1a:981298723:981382093;K2026_gene13389:-:chr1a:981245968:981366059;K2026_gene13389:-:chr1a:981245968:981382093
SYNE1_gene40395	7	SYNE1_gene40395:-:chr5a:905052974:905087232;SYNE1_gene40395:-:chr5a:904709498:904726075;SYNE1_gene40395:-:chr5a:904722706:904727237;SYNE1_gene40395:-:chr5a:905677596:905727174;SYNE1_gene40395:-:chr5a:905087232:904952111;SYNE1_gene40395:-:chr5a:904715131:904709499;SYNE1_gene40395:-:chr5a:905754611:905751621
TRNK1_gene19122	7	TRNK1_gene19122:-:chr2a:592990730:593079681;TRNK1_gene19122:-:chr2a:592593858:592671462;TRNK1_gene19122:-:chr2a:593029605:593079681;TRNK1_gene19122:-:chr2a:592634746:592671462;TRNK1_gene19122:-:chr2a:592503608:592671462;TRNK1_gene19122:-:chr2a:592593858:592634892;TRNK1_gene19122:-:chr2a:592962023:593079681
STAB2_gene36136	7	STAB2_gene36136:-:chr4b:625619327:625659767;STAB2_gene36136:-:chr4b:626142261:626190091;STAB2_gene36136:-:chr4b:626142261:626214572;STAB2_gene36136:-:chr4b:626142261:626232743;STAB2_gene36136:-:chr4b:626093923:626190091;STAB2_gene36136:-:chr4b:626093923:626232743;STAB2_gene36136:-:chr4b:626232743:626214442
UBR5_gene22152	7	UBR5_gene22152:-:chr2b:481048777:481086717;UBR5_gene22152:-:chr2b:480825807:480826143;UBR5_gene22152:-:chr2b:481086565:481220214;UBR5_gene22152:-:chr2b:480963920:481048873;UBR5_gene22152:-:chr2b:481375189:481545901;UBR5_gene22152:-:chr2b:480889343:481086717;UBR5_gene22152:-:chr2b:480934984:480964069
OTC_gene60168	7	OTC_gene60168:+:chr8:1209965733:1210045565;OTC_gene60168:+:chr8:1210007399:1210045565;OTC_gene60168:+:chr8:1209965733:1210015518;OTC_gene60168:+:chr8:1209965733:1210011130;OTC_gene60168:+:chr8:1209965733:1210007553;OTC_gene60168:+:chr8:1209993235:1210015518;OTC_gene60168:+:chr8:1210010476:1210011130
HECW2_gene25069	7	HECW2_gene25069:-:chr3a:446084037:446139263;HECW2_gene25069:-:chr3a:446119008:446139263;HECW2_gene25069:-:chr3a:446163156:446165845;HECW2_gene25069:-:chr3a:446037027:446139263;HECW2_gene25069:-:chr3a:445935139:445950012;HECW2_gene25069:-:chr3a:446759285:446785830;HECW2_gene25069:-:chr3a:446096867:446165845
ZNFX1_gene20016	6	ZNFX1_gene20016:-:chr2a:1067286069:1067286291;ZNFX1_gene20016:-:chr2a:1067233864:1067286291;ZNFX1_gene20016:-:chr2a:1067286291:1067267369;ZNFX1_gene20016:-:chr2a:1067381034:1067233865;ZNFX1_gene20016:-:chr2a:1067233864:1067267590;ZNFX1_gene20016:-:chr2a:1067169129:1067286291
NOP58_gene24797	6	NOP58_gene24797:+:chr3a:334147443:334168827;NOP58_gene24797:+:chr3a:334168681:334181708;NOP58_gene24797:+:chr3a:334146591:334168827;NOP58_gene24797:+:chr3a:334147443:334170021;NOP58_gene24797:+:chr3a:334174826:334181708;NOP58_gene24797:+:chr3a:334168681:334170021
LRCH3_gene3979	6	LRCH3_gene3979:+:chr11:24170011:24179618;LRCH3_gene3979:+:chr11:24170011:24211462;LRCH3_gene3979:+:chr11:24289578:24318259;LRCH3_gene3979:+:chr11:24125162:24318259;LRCH3_gene3979:+:chr11:24170011:24172606;LRCH3_gene3979:+:chr11:24308446:24318259
SCEL_gene58317	6	SCEL_gene58317:+:chr8:573557099:573561310;SCEL_gene58317:+:chr8:573540362:573565159;SCEL_gene58317:+:chr8:573544433:573565159;SCEL_gene58317:+:chr8:573760299:573828737;SCEL_gene58317:+:chr8:573540362:573594501;SCEL_gene58317:+:chr8:573760299:573806897
PTK7_gene38212	6	PTK7_gene38212:+:chr5a:11839819:11874492;PTK7_gene38212:+:chr5a:11675021:11676357;PTK7_gene38212:+:chr5a:11826862:11827761;PTK7_gene38212:+:chr5a:11683240:11711264;PTK7_gene38212:+:chr5a:11844165:11874492;PTK7_gene38212:+:chr5a:11567765:11589615
FCSD2_gene60780	6	FCSD2_gene60780:-:chr8:1460848179:1460908166;FCSD2_gene60780:-:chr8:1460848179:1460890692;FCSD2_gene60780:-:chr8:1460890547:1460908166;FCSD2_gene60780:-:chr8:1460868303:1460908166;FCSD2_gene60780:-:chr8:1460858649:1460908166;FCSD2_gene60780:-:chr8:1460848179:1460868437
DUS12_gene33791	6	DUS12_gene33791:+:chr4a:910710215:910792732;DUS12_gene33791:+:chr4a:910792618:910895301;DUS12_gene33791:+:chr4a:910523968:910524234;DUS12_gene33791:+:chr4a:910785402:910895301;DUS12_gene33791:+:chr4a:910692611:910792732;DUS12_gene33791:+:chr4a:910785402:910865074
TENX_gene43773	6	TENX_gene43773:+:chr6a:71215932:71216217;TENX_gene43773:+:chr6a:71213836:71216217;TENX_gene43773:+:chr6a:71212542:71216217;TENX_gene43773:+:chr6a:71055676:71057827;TENX_gene43773:+:chr6a:71212541:71219116;TENX_gene43773:+:chr6a:71215066:71216217
LAMA5_LAMA3_gene21336	6	LAMA5_LAMA3_gene21336:+:chr2b:100376602:100428111;LAMA5_LAMA3_gene21336:+:chr2b:100376603:100411064;LAMA5_LAMA3_gene21336:+:chr2b:100286063:100321570;LAMA5_LAMA3_gene21336:+:chr2b:100630173:100655690;LAMA5_LAMA3_gene21336:+:chr2b:100286063:100312687;LAMA5_LAMA3_gene21336:+:chr2b:100286063:100396418
T23O_gene12694	6	T23O_gene12694:-:chr1a:641330973:641375429;T23O_gene12694:-:chr1a:641330973:641354405;T23O_gene12694:-:chr1a:641278204:641375429;T23O_gene12694:-:chr1a:641278204:641354405;T23O_gene12694:-:chr1a:641331101:641278205;T23O_gene12694:-:chr1a:641297025:641354405
KCC2D_gene13103	6	KCC2D_gene13103:+:chr1a:860576680:860599768;KCC2D_gene13103:+:chr1a:860554206:860599768;KCC2D_gene13103:+:chr1a:860554206:860668443;KCC2D_gene13103:+:chr1a:860542180:860599768;KCC2D_gene13103:+:chr1a:860576680:860723629;KCC2D_gene13103:+:chr1a:860576681:860588814
GRB10_gene19437	6	GRB10_gene19437:+:chr2a:713413904:713502891;GRB10_gene19437:+:chr2a:713413904:713591804;GRB10_gene19437:+:chr2a:713502803:713632658;GRB10_gene19437:+:chr2a:713591587:713632658;GRB10_gene19437:+:chr2a:713694702:713770661;GRB10_gene19437:+:chr2a:713795732:713804544
CO9_gene16735	6	CO9_gene16735:+:chr1b:999546458:999581338;CO9_gene16735:+:chr1b:999559463:999581338;CO9_gene16735:+:chr1b:999486350:999517497;CO9_gene16735:+:chr1b:999546457:999567247;CO9_gene16735:+:chr1b:999486350:999581338;CO9_gene16735:+:chr1b:999548002:999581338
PGM2L_gene60845	6	PGM2L_gene60845:+:chr8:1487884679:1487886340;PGM2L_gene60845:+:chr8:1487625025:1487658157;PGM2L_gene60845:+:chr8:1487641287:1487701464;PGM2L_gene60845:+:chr8:1487625025:1487780776;PGM2L_gene60845:+:chr8:1487625025:1487701464;PGM2L_gene60845:+:chr8:1487625025:1487819385
CDYL1_CDYL_gene19549	6	CDYL1_CDYL_gene19549:-:chr2a:767744827:767798611;CDYL1_CDYL_gene19549:-:chr2a:767799822:767744828;CDYL1_CDYL_gene19549:-:chr2a:767744827:767854358;CDYL1_CDYL_gene19549:-:chr2a:767854358:767853695;CDYL1_CDYL_gene19549:-:chr2a:767744827:767819150;CDYL1_CDYL_gene19549:-:chr2a:767798357:767854358
NFIB_gene13613	6	NFIB_gene13613:-:chr1a:1071530640:1071584632;NFIB_gene13613:-:chr1a:1071530640:1071557405;NFIB_gene13613:-:chr1a:1071466126:1071557405;NFIB_gene13613:-:chr1a:1071466126:1071490694;NFIB_gene13613:-:chr1a:1071466126:1071584632;NFIB_gene13613:-:chr1a:1071466126:1071537519
NED4L_NEDD4_gene16902	6	NED4L_NEDD4_gene16902:-:chr1b:1052487886:1052542253;NED4L_NEDD4_gene16902:-:chr1b:1052440449:1052542253;NED4L_NEDD4_gene16902:-:chr1b:1052272118:1052327445;NED4L_NEDD4_gene16902:-:chr1b:1052254085:1052327445;NED4L_NEDD4_gene16902:-:chr1b:1052410154:1052542253;NED4L_NEDD4_gene16902:-:chr1b:1052515010:1052542253
UN13D_gene54680	6	UN13D_gene54680:-:chr7:1199814793:1199819439;UN13D_gene54680:-:chr7:1199814793:1199822510;UN13D_gene54680:-:chr7:1199515940:1199484788;UN13D_gene54680:-:chr7:1199347520:1199452451;UN13D_gene54680:-:chr7:1199290912:1199486188;UN13D_gene54680:-:chr7:1199402463:1199452451
CP4B1_gene31409	6	CP4B1_gene31409:+:chr4a:159626899:159672655;CP4B1_gene31409:+:chr4a:159626899:159657310;CP4B1_gene31409:+:chr4a:159648269:159672655;CP4B1_gene31409:+:chr4a:159618820:159672655;CP4B1_gene31409:+:chr4a:159613423:159672655;CP4B1_gene31409:+:chr4a:159626899:159727353
SC31A_gene13703	6	SC31A_gene13703:-:chr1a:1097582794:1097666637;SC31A_gene13703:-:chr1a:1097481272:1097648382;SC31A_gene13703:-:chr1a:1097582794:1097648382;SC31A_gene13703:-:chr1a:1097622817:1097648382;SC31A_gene13703:-:chr1a:1097648382:1097596990;SC31A_gene13703:-:chr1a:1097678083:1097648307
NA_gene13392	6	NA_gene13392:+:chr1a:982559329:982561640;NA_gene13392:+:chr1a:982424846:982573287;NA_gene13392:+:chr1a:982559329:982573287;NA_gene13392:+:chr1a:982561601:982571022;NA_gene13392:+:chr1a:982687176:982850154;NA_gene13392:+:chr1a:982559330:982687299
CCAR2_gene5662	6	CCAR2_gene5662:+:chr11:587251315:587255732;CCAR2_gene5662:+:chr11:587058844:587107979;CCAR2_gene5662:+:chr11:587198171:587219829;CCAR2_gene5662:+:chr11:587381875:587522902;CCAR2_gene5662:+:chr11:587457391:587522902;CCAR2_gene5662:+:chr11:587365580:587381999
DJC13_gene3425	6	DJC13_gene3425:-:chr10:1029521812:1029653251;DJC13_gene3425:-:chr10:1029373679:1029421209;DJC13_gene3425:-:chr10:1029871264:1029883295;DJC13_gene3425:-:chr10:1029521812:1029552071;DJC13_gene3425:-:chr10:1029551986:1029653251;DJC13_gene3425:-:chr10:1029521812:1029578215
CE042_gene16775	6	CE042_gene16775:+:chr1b:1011770775:1011830027;CE042_gene16775:+:chr1b:1011770775:1011880825;CE042_gene16775:+:chr1b:1010170548:1010283772;CE042_gene16775:+:chr1b:1011032252:1011034628;CE042_gene16775:+:chr1b:1010678093:1010766968;CE042_gene16775:+:chr1b:1010766296:1010934597
F120C_gene162	6	F120C_gene162:-:chr10:10974393:11065099;F120C_gene162:-:chr10:10783248:10849424;F120C_gene162:-:chr10:11064822:11065099;F120C_gene162:-:chr10:10783248:10858821;F120C_gene162:-:chr10:11064822:11161108;F120C_gene162:-:chr10:11160119:11161108
RPGF6_gene53183	6	RPGF6_gene53183:+:chr7:752714245:752782699;RPGF6_gene53183:+:chr7:752598049:752649052;RPGF6_gene53183:+:chr7:752598049:752782699;RPGF6_gene53183:+:chr7:753026485:753067897;RPGF6_gene53183:+:chr7:753106169:753215740;RPGF6_gene53183:+:chr7:753106170:753142439
DHX15_gene11828	6	DHX15_gene11828:-:chr1a:278203751:278236988;DHX15_gene11828:-:chr1a:278224130:278236988;DHX15_gene11828:-:chr1a:278104401:278124645;DHX15_gene11828:-:chr1a:278185039:278236988;DHX15_gene11828:-:chr1a:278203751:278246893;DHX15_gene11828:-:chr1a:278203751:278203919
AGRG2_gene58772	6	AGRG2_gene58772:-:chr8:793786934:793786323;AGRG2_gene58772:-:chr8:793786322:793866333;AGRG2_gene58772:-:chr8:793786322:793923037;AGRG2_gene58772:-:chr8:793157840:793162467;AGRG2_gene58772:-:chr8:793444655:793488530;AGRG2_gene58772:-:chr8:793786322:793938196
TMTC2_gene36420	6	TMTC2_gene36420:+:chr4b:757964162:758021253;TMTC2_gene36420:+:chr4b:757829566:757830137;TMTC2_gene36420:+:chr4b:758006370:758021253;TMTC2_gene36420:+:chr4b:758062566:758134837;TMTC2_gene36420:+:chr4b:757919615:757964277;TMTC2_gene36420:+:chr4b:757964162:758070104
UBP37_gene23493	6	UBP37_gene23493:+:chr3a:52872429:52880040;UBP37_gene23493:+:chr3a:53062200:53142691;UBP37_gene23493:+:chr3a:53079444:53142691;UBP37_gene23493:+:chr3a:52989750:52990833;UBP37_gene23493:+:chr3a:53136718:53142691;UBP37_gene23493:+:chr3a:52901484:52948074
F264_gene64889	6	F264_gene64889:+:chr9:1089708551:1089711711;F264_gene64889:+:chr9:1089708551:1089741666;F264_gene64889:+:chr9:1089708551:1089731671;F264_gene64889:+:chr9:1089708551:1089769794;F264_gene64889:+:chr9:1089716603:1089762755;F264_gene64889:+:chr9:1089722029:1089769794
TERA_gene17208	6	TERA_gene17208:-:chr1b:1170884175:1170885308;TERA_gene17208:-:chr1b:1170970057:1170981024;TERA_gene17208:-:chr1b:1170926641:1170937447;TERA_gene17208:-:chr1b:1170926641:1170981024;TERA_gene17208:-:chr1b:1170937311:1170981024;TERA_gene17208:-:chr1b:1170984543:1170992842
PTPRM_gene19817	6	PTPRM_gene19817:+:chr2a:935515483:935609323;PTPRM_gene19817:+:chr2a:936397788:936435649;PTPRM_gene19817:+:chr2a:935981028:936009661;PTPRM_gene19817:+:chr2a:935964512:936009661;PTPRM_gene19817:+:chr2a:935515483:935693673;PTPRM_gene19817:+:chr2a:936377297:936435649
DOCK4_gene36187	6	DOCK4_gene36187:-:chr4b:656148338:656222003;DOCK4_gene36187:-:chr4b:655541690:655581812;DOCK4_gene36187:-:chr4b:655581812:655492485;DOCK4_gene36187:-:chr4b:655999921:656047636;DOCK4_gene36187:-:chr4b:655880831:655893698;DOCK4_gene36187:-:chr4b:655426947:655581812
AGO4_gene27870	6	AGO4_gene27870:-:chr3b:353214017:353261487;AGO4_gene27870:-:chr3b:353238309:353261487;AGO4_gene27870:-:chr3b:353198525:353201891;AGO4_gene27870:-:chr3b:353255991:353294207;AGO4_gene27870:-:chr3b:353214017:353219519;AGO4_gene27870:-:chr3b:353198525:353261487
RPGP2_gene23658	6	RPGP2_gene23658:+:chr3a:77534847:77631766;RPGP2_gene23658:+:chr3a:77559096:77631766;RPGP2_gene23658:+:chr3a:77588907:77631766;RPGP2_gene23658:+:chr3a:77695469:77719321;RPGP2_gene23658:+:chr3a:77534847:77589117;RPGP2_gene23658:+:chr3a:77695469:77802454
FAK1_gene22581	6	FAK1_gene22581:-:chr2b:662751875:662821607;FAK1_gene22581:-:chr2b:662637376:662821607;FAK1_gene22581:-:chr2b:662664180:662689447;FAK1_gene22581:-:chr2b:663036596:663069680;FAK1_gene22581:-:chr2b:662783550:662821607;FAK1_gene22581:-:chr2b:662817297:662889045
NCAM1_gene27124	6	NCAM1_gene27124:-:chr3b:130078609:130147927;NCAM1_gene27124:-:chr3b:129769769:129770528;NCAM1_gene27124:-:chr3b:129870990:130030238;NCAM1_gene27124:-:chr3b:129841342:130030238;NCAM1_gene27124:-:chr3b:129773229:129871115;NCAM1_gene27124:-:chr3b:129841342:129887968
ST3A1_gene40106	6	ST3A1_gene40106:-:chr5a:754478038:754659829;ST3A1_gene40106:-:chr5a:754478038:754544609;ST3A1_gene40106:-:chr5a:754504742:754659829;ST3A1_gene40106:-:chr5a:754544482:754659829;ST3A1_gene40106:-:chr5a:754504742:754614484;ST3A1_gene40106:-:chr5a:754478038:754614484
REPS2_POL3_gene59601	6	REPS2_POL3_gene59601:+:chr8:1044499277:1044557193;REPS2_POL3_gene59601:+:chr8:1044380036:1044430441;REPS2_POL3_gene59601:+:chr8:1044186094:1044347380;REPS2_POL3_gene59601:+:chr8:1044455723:1044536494;REPS2_POL3_gene59601:+:chr8:1044408955:1044430441;REPS2_POL3_gene59601:+:chr8:1044499277:1044536494
PRC2C_gene32469	6	PRC2C_gene32469:+:chr4a:576957299:576959536;PRC2C_gene32469:+:chr4a:576661974:576720825;PRC2C_gene32469:+:chr4a:576661974:576712626;PRC2C_gene32469:+:chr4a:576429214:576478444;PRC2C_gene32469:+:chr4a:576513480:576594484;PRC2C_gene32469:+:chr4a:576864806:576931286
ENTP5_gene62055	6	ENTP5_gene62055:-:chr9:202863709:202865232;ENTP5_gene62055:-:chr9:202824433:202865232;ENTP5_gene62055:-:chr9:203009272:203048546;ENTP5_gene62055:-:chr9:202865232:202803568;ENTP5_gene62055:-:chr9:202863709:202927040;ENTP5_gene62055:-:chr9:202927040:202824434
APBB2_gene11977	6	APBB2_gene11977:-:chr1a:354765180:354765999;APBB2_gene11977:-:chr1a:354605890:354765999;APBB2_gene11977:-:chr1a:354765180:354889580;APBB2_gene11977:-:chr1a:354452896:354498347;APBB2_gene11977:-:chr1a:354765180:354910037;APBB2_gene11977:-:chr1a:354452896:354633923
AKAP8_gene32886	6	AKAP8_gene32886:-:chr4a:670660625:670671586;AKAP8_gene32886:-:chr4a:670176953:670210974;AKAP8_gene32886:-:chr4a:670489738:670671586;AKAP8_gene32886:-:chr4a:670549781:670671586;AKAP8_gene32886:-:chr4a:670660625:670665197;AKAP8_gene32886:-:chr4a:670625746:670671586
CLOCK_gene12167	6	CLOCK_gene12167:-:chr1a:405624064:405714087;CLOCK_gene12167:-:chr1a:405364272:405457294;CLOCK_gene12167:-:chr1a:405624064:405751974;CLOCK_gene12167:-:chr1a:405553014:405751974;CLOCK_gene12167:-:chr1a:404896111:404944984;CLOCK_gene12167:-:chr1a:405624064:405721886
GLGB_gene60319	6	GLGB_gene60319:+:chr8:1289612692:1289732275;GLGB_gene60319:+:chr8:1289612692:1289692823;GLGB_gene60319:+:chr8:1289458894:1289584457;GLGB_gene60319:+:chr8:1289612692:1289654908;GLGB_gene60319:+:chr8:1289654809:1289732275;GLGB_gene60319:+:chr8:1289632101:1289732275
STRN3_gene61401	6	STRN3_gene61401:+:chr9:20617834:20692736;STRN3_gene61401:+:chr9:20545637:20742076;STRN3_gene61401:+:chr9:20617834:20772369;STRN3_gene61401:+:chr9:20545637:20617916;STRN3_gene61401:+:chr9:20545637:20652115;STRN3_gene61401:+:chr9:20545638:20692736
CBP_gene1418	6	CBP_gene1418:-:chr10:301713292:301713987;CBP_gene1418:-:chr10:301666737:301713987;CBP_gene1418:-:chr10:301552242:301636274;CBP_gene1418:-:chr10:301636033:301713987;CBP_gene1418:-:chr10:301666914:301611906;CBP_gene1418:-:chr10:300903877:300839106
CLIP1_gene6896	6	CLIP1_gene6896:-:chr11:946884943:946994152;CLIP1_gene6896:-:chr11:946981518:947129896;CLIP1_gene6896:-:chr11:946981518:947035164;CLIP1_gene6896:-:chr11:947028589:947129896;CLIP1_gene6896:-:chr11:947028589:947100162;CLIP1_gene6896:-:chr11:947129896:947095229
ZC3H1_gene36838	6	ZC3H1_gene36838:+:chr4b:946079760:946090119;ZC3H1_gene36838:+:chr4b:945881914:945911204;ZC3H1_gene36838:+:chr4b:945630317:945633384;ZC3H1_gene36838:+:chr4b:945630317:945739010;ZC3H1_gene36838:+:chr4b:945703878:945710007;ZC3H1_gene36838:+:chr4b:946058540:946090119
MROH1_gene22863	6	MROH1_gene22863:-:chr2b:731614688:731666965;MROH1_gene22863:-:chr2b:732088804:732146252;MROH1_gene22863:-:chr2b:732062007:732146252;MROH1_gene22863:-:chr2b:732040196:732131159;MROH1_gene22863:-:chr2b:732040196:732146252;MROH1_gene22863:-:chr2b:732441510:732461288
CP2G1_gene63821	6	CP2G1_gene63821:+:chr9:779068672:779140653;CP2G1_gene63821:+:chr9:778965516:779071143;CP2G1_gene63821:+:chr9:778965515:779140653;CP2G1_gene63821:+:chr9:778851982:778965676;CP2G1_gene63821:+:chr9:779068672:779218130;CP2G1_gene63821:+:chr9:778851983:778900159
GAS7_gene54984	6	GAS7_gene54984:+:chr7:1317657196:1317843007;GAS7_gene54984:+:chr7:1317657196:1317685685;GAS7_gene54984:+:chr7:1317773664:1317843007;GAS7_gene54984:+:chr7:1317541196:1317590968;GAS7_gene54984:+:chr7:1317773665:1317889670;GAS7_gene54984:+:chr7:1317657197:1317802207
CERU_gene4572	6	CERU_gene4572:+:chr11:182856799:182867740;CERU_gene4572:+:chr11:182730864:182823086;CERU_gene4572:+:chr11:182718091:182787014;CERU_gene4572:+:chr11:182730863:182777194;CERU_gene4572:+:chr11:182856799:182899646;CERU_gene4572:+:chr11:182864031:182899646
CNDP2_gene19912	6	CNDP2_gene19912:+:chr2a:996277784:996367290;CNDP2_gene19912:+:chr2a:996417768:996417910;CNDP2_gene19912:+:chr2a:996337213:996442022;CNDP2_gene19912:+:chr2a:996337213:996417910;CNDP2_gene19912:+:chr2a:996366917:996417910;CNDP2_gene19912:+:chr2a:996277784:996417910
AGGF1_gene16292	6	AGGF1_gene16292:+:chr1b:831425958:831456718;AGGF1_gene16292:+:chr1b:831449004:831456718;AGGF1_gene16292:+:chr1b:831392823:831481160;AGGF1_gene16292:+:chr1b:831425958:831481160;AGGF1_gene16292:+:chr1b:831392823:831456718;AGGF1_gene16292:+:chr1b:831425961:831456718
LAMA1_gene21036	6	LAMA1_gene21036:-:chr2a:1452083066:1451950573;LAMA1_gene21036:-:chr2a:1452199144:1452201912;LAMA1_gene21036:-:chr2a:1451887559:1451907186;LAMA1_gene21036:-:chr2a:1452070764:1452083066;LAMA1_gene21036:-:chr2a:1451860983:1451905255;LAMA1_gene21036:-:chr2a:1452558146:1452560011
OGT1_gene17750	6	OGT1_gene17750:-:chr2a:42357062:42370405;OGT1_gene17750:-:chr2a:42599643:42602605;OGT1_gene17750:-:chr2a:42599643:42610157;OGT1_gene17750:-:chr2a:42357062:42357731;OGT1_gene17750:-:chr2a:42357062:42404808;OGT1_gene17750:-:chr2a:42599643:42602101
NEP_gene4496	6	NEP_gene4496:+:chr11:152747970:152781856;NEP_gene4496:+:chr11:152633660:152680344;NEP_gene4496:+:chr11:152666454:152680344;NEP_gene4496:+:chr11:152764452:152764919;NEP_gene4496:+:chr11:152535036:152680344;NEP_gene4496:+:chr11:152610453:152680344
LRRF2_gene19128	6	LRRF2_gene19128:-:chr2a:594016210:594075923;LRRF2_gene19128:-:chr2a:594016210:594061382;LRRF2_gene19128:-:chr2a:593959633:593966040;LRRF2_gene19128:-:chr2a:594016210:594090638;LRRF2_gene19128:-:chr2a:594103219:594112140;LRRF2_gene19128:-:chr2a:594160655:594198984
POL2_ABCB5_gene2886	6	POL2_ABCB5_gene2886:+:chr10:830363018:830488461;POL2_ABCB5_gene2886:+:chr10:830219082:830288650;POL2_ABCB5_gene2886:+:chr10:830219082:830311192;POL2_ABCB5_gene2886:+:chr10:830203177:830263436;POL2_ABCB5_gene2886:+:chr10:830215951:830263436;POL2_ABCB5_gene2886:+:chr10:830203177:830288650
SO1C1_gene36657	6	SO1C1_gene36657:-:chr4b:868699743:868833573;SO1C1_gene36657:-:chr4b:868699743:868782478;SO1C1_gene36657:-:chr4b:868980487:869029022;SO1C1_gene36657:-:chr4b:868933196:869029022;SO1C1_gene36657:-:chr4b:868656686:868782478;SO1C1_gene36657:-:chr4b:868833377:868980609
MARK2_gene63916	6	MARK2_gene63916:+:chr9:811781043:811885813;MARK2_gene63916:+:chr9:811581584:811639760;MARK2_gene63916:+:chr9:811488777:811514370;MARK2_gene63916:+:chr9:811754276:811855902;MARK2_gene63916:+:chr9:811635937:811639760;MARK2_gene63916:+:chr9:811781044:811855902
OSBL3_gene2809	6	OSBL3_gene2809:-:chr10:798186876:798299617;OSBL3_gene2809:-:chr10:798348664:798429282;OSBL3_gene2809:-:chr10:798311942:798376213;OSBL3_gene2809:-:chr10:798348664:798376213;OSBL3_gene2809:-:chr10:797988521:798052941;OSBL3_gene2809:-:chr10:798376213:798275307
CC180_gene14597	6	CC180_gene14597:-:chr1b:128666870:128713782;CC180_gene14597:-:chr1b:128584934:128612709;CC180_gene14597:-:chr1b:128767493:128666871;CC180_gene14597:-:chr1b:128504489:128476924;CC180_gene14597:-:chr1b:128482105:128476924;CC180_gene14597:-:chr1b:128767493:128701746
PRC2B_gene43465	6	PRC2B_gene43465:+:chr6a:29251983:29252680;PRC2B_gene43465:+:chr6a:28940487:28947004;PRC2B_gene43465:+:chr6a:28946882:28957634;PRC2B_gene43465:+:chr6a:28946066:28962459;PRC2B_gene43465:+:chr6a:28957483:28962459;PRC2B_gene43465:+:chr6a:28946066:28957634
XDH_gene42590	6	XDH_gene42590:+:chr5b:780840959:780935773;XDH_gene42590:+:chr5b:780824455:780935773;XDH_gene42590:+:chr5b:780457313:780582925;XDH_gene42590:+:chr5b:780840959:780861966;XDH_gene42590:+:chr5b:780808592:780983742;XDH_gene42590:+:chr5b:780808592:780935773
MTMR5_gene35603	6	MTMR5_gene35603:+:chr4b:446252073:446427380;MTMR5_gene35603:+:chr4b:446369772:446427380;MTMR5_gene35603:+:chr4b:445965465:446023389;MTMR5_gene35603:+:chr4b:445708165:445816321;MTMR5_gene35603:+:chr4b:445965465:446105039;MTMR5_gene35603:+:chr4b:446511050:446514368
ABCC8_gene28015	6	ABCC8_gene28015:+:chr3b:392394577:392454755;ABCC8_gene28015:+:chr3b:392095073:392169318;ABCC8_gene28015:+:chr3b:392095073:392208199;ABCC8_gene28015:+:chr3b:392277044:392337210;ABCC8_gene28015:+:chr3b:392277044:392361036;ABCC8_gene28015:+:chr3b:392208100:392361036
ITAX_gene52553	6	ITAX_gene52553:-:chr7:584891372:584936049;ITAX_gene52553:-:chr7:584878228:584936049;ITAX_gene52553:-:chr7:584999950:585087311;ITAX_gene52553:-:chr7:584913115:584936049;ITAX_gene52553:-:chr7:584721396:584660606;ITAX_gene52553:-:chr7:584818722:584821334
KPCE_gene42267	5	KPCE_gene42267:-:chr5b:632644972:632690044;KPCE_gene42267:-:chr5b:632644972:632785124;KPCE_gene42267:-:chr5b:632644972:632655156;KPCE_gene42267:-:chr5b:632670762:632690044;KPCE_gene42267:-:chr5b:632670762:632785124
MLXIP_gene30969	5	MLXIP_gene30969:+:chr4a:39598662:39601122;MLXIP_gene30969:+:chr4a:39598662:39623712;MLXIP_gene30969:+:chr4a:39598662:39666164;MLXIP_gene30969:+:chr4a:39598662:39701823;MLXIP_gene30969:+:chr4a:39580642:39582227
NPRL3_gene1298	5	NPRL3_gene1298:-:chr10:261246905:261301930;NPRL3_gene1298:-:chr10:261246905:261272623;NPRL3_gene1298:-:chr10:261333285:261246906;NPRL3_gene1298:-:chr10:261159471:261301930;NPRL3_gene1298:-:chr10:261159471:261189249
ARSG_gene54256	5	ARSG_gene54256:-:chr7:1090937292:1090963076;ARSG_gene54256:-:chr7:1090937292:1090993633;ARSG_gene54256:-:chr7:1090681285:1090753404;ARSG_gene54256:-:chr7:1090580172:1090753404;ARSG_gene54256:-:chr7:1090777415:1090963076
TRIPB_gene62421	5	TRIPB_gene62421:+:chr9:314779846:314805506;TRIPB_gene62421:+:chr9:314974392:314987451;TRIPB_gene62421:+:chr9:314779847:314867688;TRIPB_gene62421:+:chr9:314779846:314835902;TRIPB_gene62421:+:chr9:314974392:314975917
PLCB4_gene42009	5	PLCB4_gene42009:+:chr5b:523901713:523948487;PLCB4_gene42009:+:chr5b:523877155:523948487;PLCB4_gene42009:+:chr5b:524190864:524250726;PLCB4_gene42009:+:chr5b:523877155:523918379;PLCB4_gene42009:+:chr5b:523800829:523820862
EKI1_gene36620	5	EKI1_gene36620:-:chr4b:854685989:854777705;EKI1_gene36620:-:chr4b:854685989:854801114;EKI1_gene36620:-:chr4b:854773664:854801114;EKI1_gene36620:-:chr4b:854714704:854777705;EKI1_gene36620:-:chr4b:854685989:854773807
DACH1_gene58265	5	DACH1_gene58265:-:chr8:544455933:544465871;DACH1_gene58265:-:chr8:544455933:544546664;DACH1_gene58265:-:chr8:544455933:544462037;DACH1_gene58265:-:chr8:544455933:544578388;DACH1_gene58265:-:chr8:544334605:544349533
F120A_gene64872	5	F120A_gene64872:+:chr9:1081065108:1081119562;F120A_gene64872:+:chr9:1081149370:1081226179;F120A_gene64872:+:chr9:1081149370:1081165526;F120A_gene64872:+:chr9:1081065108:1081087407;F120A_gene64872:+:chr9:1081065108:1081165526
KMT2A_gene26262	5	KMT2A_gene26262:-:chr3a:896966990:896968095;KMT2A_gene26262:-:chr3a:896886734:896927954;KMT2A_gene26262:-:chr3a:896886734:896887811;KMT2A_gene26262:-:chr3a:897427095:897585098;KMT2A_gene26262:-:chr3a:896968095:896886735
DDX6_gene26242	5	DDX6_gene26242:+:chr3a:893981431:893982358;DDX6_gene26242:+:chr3a:893981431:894017583;DDX6_gene26242:+:chr3a:894016686:894017583;DDX6_gene26242:+:chr3a:893859692:893860152;DDX6_gene26242:+:chr3a:893958465:893982358
TRAP1_gene1441	5	TRAP1_gene1441:+:chr10:305385287:305385879;TRAP1_gene1441:+:chr10:305446584:305454934;TRAP1_gene1441:+:chr10:305541441:305544291;TRAP1_gene1441:+:chr10:305528773:305544291;TRAP1_gene1441:+:chr10:305405663:305454934
ARR1_gene9825	5	ARR1_gene9825:-:chr12:574994000:575001742;ARR1_gene9825:-:chr12:574994000:575003189;ARR1_gene9825:-:chr12:574930487:575003189;ARR1_gene9825:-:chr12:574827809:574829285;ARR1_gene9825:-:chr12:575003189:574942563
TR150_gene27843	5	TR150_gene27843:-:chr3b:347478328:347499080;TR150_gene27843:-:chr3b:347499080:347495930;TR150_gene27843:-:chr3b:347478328:347478533;TR150_gene27843:-:chr3b:347456466:347478533;TR150_gene27843:-:chr3b:347571947:347571081
EMSA1_gene61826	5	EMSA1_gene61826:-:chr9:113239702:113274698;EMSA1_gene61826:-:chr9:113224203:113274698;EMSA1_gene61826:-:chr9:113405281:113407072;EMSA1_gene61826:-:chr9:113325211:113407072;EMSA1_gene61826:-:chr9:113192009:113274698
SNX9_gene40231	5	SNX9_gene40231:-:chr5a:816344710:816377458;SNX9_gene40231:-:chr5a:816234732:816377458;SNX9_gene40231:-:chr5a:816309660:816377458;SNX9_gene40231:-:chr5a:816288682:816377458;SNX9_gene40231:-:chr5a:816344710:816510816
EWS_gene6492	5	EWS_gene6492:+:chr11:832289648:832334526;EWS_gene6492:+:chr11:832289648:832400337;EWS_gene6492:+:chr11:832289648:832371898;EWS_gene6492:+:chr11:832334396:832400337;EWS_gene6492:+:chr11:832371544:832400337
THOC2_gene18252	5	THOC2_gene18252:+:chr2a:179786303:179786736;THOC2_gene18252:+:chr2a:179224249:179292452;THOC2_gene18252:+:chr2a:179714092:179910578;THOC2_gene18252:+:chr2a:179842428:179910578;THOC2_gene18252:+:chr2a:179714092:179885136
ATX2_gene6803	5	ATX2_gene6803:+:chr11:931209703:931264583;ATX2_gene6803:+:chr11:931175597:931264583;ATX2_gene6803:+:chr11:931654727:931655044;ATX2_gene6803:+:chr11:931209703:931323302;ATX2_gene6803:+:chr11:931175597:931323302
RBM39_gene51725	5	RBM39_gene51725:+:chr7:407515310:407517590;RBM39_gene51725:+:chr7:407476749:407479939;RBM39_gene51725:+:chr7:407479738:407517590;RBM39_gene51725:+:chr7:407476749:407589782;RBM39_gene51725:+:chr7:407476749:407576241
PTN13_gene14681	5	PTN13_gene14681:+:chr1b:161942053:161942449;PTN13_gene14681:+:chr1b:161798993:161833390;PTN13_gene14681:+:chr1b:161798993:161889377;PTN13_gene14681:+:chr1b:161798993:161817271;PTN13_gene14681:+:chr1b:162273904:162340644
YTDC1_gene14706	5	YTDC1_gene14706:-:chr1b:169636979:169638468;YTDC1_gene14706:-:chr1b:169441901:169534943;YTDC1_gene14706:-:chr1b:169441901:169539723;YTDC1_gene14706:-:chr1b:169441901:169531562;YTDC1_gene14706:-:chr1b:169529982:169539723
FGD4_gene36976	5	FGD4_gene36976:-:chr4b:993034921:993045684;FGD4_gene36976:-:chr4b:992901631:992906316;FGD4_gene36976:-:chr4b:992901631:992917173;FGD4_gene36976:-:chr4b:992946593:993013480;FGD4_gene36976:-:chr4b:993045684:992946594
CP2H2_CP2G1_gene63825	5	CP2H2_CP2G1_gene63825:+:chr9:780181237:780328074;CP2H2_CP2G1_gene63825:+:chr9:780181237:780372770;CP2H2_CP2G1_gene63825:+:chr9:780293956:780372770;CP2H2_CP2G1_gene63825:+:chr9:780293956:780328074;CP2H2_CP2G1_gene63825:+:chr9:779920200:779921184
QKIA_QKIB_gene40271	5	QKIA_QKIB_gene40271:+:chr5a:846329326:846449475;QKIA_QKIB_gene40271:+:chr5a:846329326:846382680;QKIA_QKIB_gene40271:+:chr5a:846380864:846449475;QKIA_QKIB_gene40271:+:chr5a:846449331:846504395;QKIA_QKIB_gene40271:+:chr5a:846449331:846506629
WFDC8_gene42959	5	WFDC8_gene42959:-:chr5b:868462715:868425309;WFDC8_gene42959:-:chr5b:868462568:868464655;WFDC8_gene42959:-:chr5b:868462568:868522653;WFDC8_gene42959:-:chr5b:868425308:868470252;WFDC8_gene42959:-:chr5b:868462568:868470252
PLDX1_gene44105	5	PLDX1_gene44105:+:chr6a:138486295:138530835;PLDX1_gene44105:+:chr6a:138486295:138521229;PLDX1_gene44105:+:chr6a:138408236:138530835;PLDX1_gene44105:+:chr6a:138396036:138530835;PLDX1_gene44105:+:chr6a:138358057:138433107
MKL2_MYCD_gene54955	5	MKL2_MYCD_gene54955:+:chr7:1310585423:1310619714;MKL2_MYCD_gene54955:+:chr7:1310585423:1310633519;MKL2_MYCD_gene54955:+:chr7:1310585423:1310600383;MKL2_MYCD_gene54955:+:chr7:1310585424:1310641632;MKL2_MYCD_gene54955:+:chr7:1310585424:1310593066
MATR3_gene53393	5	MATR3_gene53393:-:chr7:823610509:823612154;MATR3_gene53393:-:chr7:823544649:823594498;MATR3_gene53393:-:chr7:823580996:823569829;MATR3_gene53393:-:chr7:823562694:823612154;MATR3_gene53393:-:chr7:823544649:823589848
SMOC1_gene61738	5	SMOC1_gene61738:-:chr9:93072471:93180494;SMOC1_gene61738:-:chr9:93154668:93023980;SMOC1_gene61738:-:chr9:93072471:93154668;SMOC1_gene61738:-:chr9:93089432:93180494;SMOC1_gene61738:-:chr9:93180494:93023980
PHLP1_gene20087	5	PHLP1_gene20087:-:chr2a:1116564326:1116582416;PHLP1_gene20087:-:chr2a:1116382531:1116460885;PHLP1_gene20087:-:chr2a:1116444204:1116460885;PHLP1_gene20087:-:chr2a:1116444204:1116582416;PHLP1_gene20087:-:chr2a:1116275283:1116309606
NAC1_gene40914	5	NAC1_gene40914:-:chr5b:78789404:78856086;NAC1_gene40914:-:chr5b:78834594:78856086;NAC1_gene40914:-:chr5b:79315122:79316967;NAC1_gene40914:-:chr5b:78807193:78856086;NAC1_gene40914:-:chr5b:78789404:78846672
KDM5A_gene37097	5	KDM5A_gene37097:-:chr4b:1033360641:1033357779;KDM5A_gene37097:-:chr4b:1033333312:1033337887;KDM5A_gene37097:-:chr4b:1033333312:1033360641;KDM5A_gene37097:-:chr4b:1033312348:1033315818;KDM5A_gene37097:-:chr4b:1033312348:1033360641
MYLK4_gene19601	5	MYLK4_gene19601:-:chr2a:794621693:794649072;MYLK4_gene19601:-:chr2a:794648627:794666750;MYLK4_gene19601:-:chr2a:794551001:794577012;MYLK4_gene19601:-:chr2a:794551001:794622028;MYLK4_gene19601:-:chr2a:794540478:794551130
COOA1_gene32083	5	COOA1_gene32083:-:chr4a:410866867:410939554;COOA1_gene32083:-:chr4a:410902480:410939554;COOA1_gene32083:-:chr4a:411157119:411183001;COOA1_gene32083:-:chr4a:411025735:411183001;COOA1_gene32083:-:chr4a:410741109:410707190
CH088_gene22003	5	CH088_gene22003:-:chr2b:422499109:422565767;CH088_gene22003:-:chr2b:422499109:422648448;CH088_gene22003:-:chr2b:422713471:422795331;CH088_gene22003:-:chr2b:422565677:422752817;CH088_gene22003:-:chr2b:422648366:422795331
TPPC8_gene21424	5	TPPC8_gene21424:-:chr2b:165095313:165265385;TPPC8_gene21424:-:chr2b:165163829:165265385;TPPC8_gene21424:-:chr2b:165163829:165291989;TPPC8_gene21424:-:chr2b:164947356:165017182;TPPC8_gene21424:-:chr2b:164506449:164637187
KPCD_gene64891	5	KPCD_gene64891:-:chr9:1089987058:1090052271;KPCD_gene64891:-:chr9:1089987058:1090098438;KPCD_gene64891:-:chr9:1089987058:1090014937;KPCD_gene64891:-:chr9:1089899273:1089908438;KPCD_gene64891:-:chr9:1090052197:1090098438
TCPQ_gene60469	5	TCPQ_gene60469:-:chr8:1372858547:1372865363;TCPQ_gene60469:-:chr8:1372865968:1372903920;TCPQ_gene60469:-:chr8:1372861386:1372865363;TCPQ_gene60469:-:chr8:1372888868:1372903920;TCPQ_gene60469:-:chr8:1372888868:1372898446
LSM14_gene9252	5	LSM14_gene9252:+:chr12:387989304:388145679;LSM14_gene9252:+:chr12:387989304:388096397;LSM14_gene9252:+:chr12:388120700:388145679;LSM14_gene9252:+:chr12:388096217:388145679;LSM14_gene9252:+:chr12:388096217:388096397
FMNL2_gene25740	5	FMNL2_gene25740:+:chr3a:654238573:654274066;FMNL2_gene25740:+:chr3a:654255187:654274066;FMNL2_gene25740:+:chr3a:654247868:654274066;FMNL2_gene25740:+:chr3a:654194354:654274066;FMNL2_gene25740:+:chr3a:654238574:654255340
POF1B_gene18771	5	POF1B_gene18771:-:chr2a:385980849:385956783;POF1B_gene18771:-:chr2a:385949935:385969045;POF1B_gene18771:-:chr2a:385949935:385980849;POF1B_gene18771:-:chr2a:385822710:385969045;POF1B_gene18771:-:chr2a:385956878:385811028
UBIP1_gene19090	5	UBIP1_gene19090:-:chr2a:568390902:568548532;UBIP1_gene19090:-:chr2a:568390902:568451247;UBIP1_gene19090:-:chr2a:568158174:568216760;UBIP1_gene19090:-:chr2a:568195639:568216760;UBIP1_gene19090:-:chr2a:568259865:568416661
NRX1A_gene42148	5	NRX1A_gene42148:+:chr5b:591124882:591125713;NRX1A_gene42148:+:chr5b:591121212:591125713;NRX1A_gene42148:+:chr5b:591517662:591523703;NRX1A_gene42148:+:chr5b:592262659:592264366;NRX1A_gene42148:+:chr5b:592131870:592264366
HARB1_GIN1_gene6163	5	HARB1_GIN1_gene6163:+:chr11:734567586:734672440;HARB1_GIN1_gene6163:+:chr11:734565016:734672440;HARB1_GIN1_gene6163:+:chr11:734546375:734569400;HARB1_GIN1_gene6163:+:chr11:734567586:734569400;HARB1_GIN1_gene6163:+:chr11:734551296:734569400
UTP20_gene36089	5	UTP20_gene36089:+:chr4b:616277686:616279260;UTP20_gene36089:+:chr4b:616011994:616049715;UTP20_gene36089:+:chr4b:615994761:616049715;UTP20_gene36089:+:chr4b:616037197:616049715;UTP20_gene36089:+:chr4b:616087506:616127427
RELN_gene35267	5	RELN_gene35267:+:chr4b:329654365:329768882;RELN_gene35267:+:chr4b:329654365:329714459;RELN_gene35267:+:chr4b:329654365:329688391;RELN_gene35267:+:chr4b:329654365:329794178;RELN_gene35267:+:chr4b:330016838:330038736
NCKPL_gene33980	5	NCKPL_gene33980:-:chr4b:31178944:31226570;NCKPL_gene33980:-:chr4b:30885979:30998762;NCKPL_gene33980:-:chr4b:31906517:31956578;NCKPL_gene33980:-:chr4b:31743988:31819005;NCKPL_gene33980:-:chr4b:30885979:30912350
UBP10_gene9731	5	UBP10_gene9731:+:chr12:539120572:539201403;UBP10_gene9731:+:chr12:539120572:539184494;UBP10_gene9731:+:chr12:539120572:539153378;UBP10_gene9731:+:chr12:539134455:539201403;UBP10_gene9731:+:chr12:539120573:539293556
TTYH2_gene54166	5	TTYH2_gene54166:-:chr7:1045894463:1045932886;TTYH2_gene54166:-:chr7:1045894463:1045988874;TTYH2_gene54166:-:chr7:1045931915:1045932886;TTYH2_gene54166:-:chr7:1045932886:1045857559;TTYH2_gene54166:-:chr7:1045915945:1045988874
MBNL2_gene59486	5	MBNL2_gene59486:-:chr8:1029292499:1029293287;MBNL2_gene59486:-:chr8:1029292499:1029296514;MBNL2_gene59486:-:chr8:1029076080:1029085322;MBNL2_gene59486:-:chr8:1029292499:1029362665;MBNL2_gene59486:-:chr8:1029077137:1029085322
GNPAT_gene40839	5	GNPAT_gene40839:+:chr5b:51063895:51157314;GNPAT_gene40839:+:chr5b:51140234:51286888;GNPAT_gene40839:+:chr5b:51140233:51255821;GNPAT_gene40839:+:chr5b:51075608:51157314;GNPAT_gene40839:+:chr5b:51140233:51230779
DOCK2_gene17416	5	DOCK2_gene17416:+:chr1b:1222394170:1222437051;DOCK2_gene17416:+:chr1b:1223104811:1223231902;DOCK2_gene17416:+:chr1b:1222394170:1222493387;DOCK2_gene17416:+:chr1b:1221907518:1221980406;DOCK2_gene17416:+:chr1b:1222319915:1222341708
YG31B_PACS1_gene62770	5	YG31B_PACS1_gene62770:+:chr9:433132664:433236430;YG31B_PACS1_gene62770:+:chr9:433690370:433748403;YG31B_PACS1_gene62770:+:chr9:433132664:433283129;YG31B_PACS1_gene62770:+:chr9:432588485:432683089;YG31B_PACS1_gene62770:+:chr9:433282974:433412940
AT2A2_gene6843	5	AT2A2_gene6843:-:chr11:938816685:938889297;AT2A2_gene6843:-:chr11:938856620:938889297;AT2A2_gene6843:-:chr11:938749486:938770698;AT2A2_gene6843:-:chr11:938816685:938856759;AT2A2_gene6843:-:chr11:938767408:938770698
ELL2_gene15993	5	ELL2_gene15993:+:chr1b:698741876:698780212;ELL2_gene15993:+:chr1b:698770268:698776579;ELL2_gene15993:+:chr1b:698741876:698756770;ELL2_gene15993:+:chr1b:698698011:698780212;ELL2_gene15993:+:chr1b:698756511:698756770
GDS1_gene13757	5	GDS1_gene13757:-:chr1a:1108635033:1108754545;GDS1_gene13757:-:chr1a:1108594435:1108754545;GDS1_gene13757:-:chr1a:1108563209:1108754545;GDS1_gene13757:-:chr1a:1108594435:1108649154;GDS1_gene13757:-:chr1a:1108649154:1108563210
NRDC_gene31502	5	NRDC_gene31502:-:chr4a:199158068:199158649;NRDC_gene31502:-:chr4a:199142944:199158649;NRDC_gene31502:-:chr4a:199818204:199854782;NRDC_gene31502:-:chr4a:199800774:199827165;NRDC_gene31502:-:chr4a:199854782:199771728
FXRD1_gene26677	5	FXRD1_gene26677:+:chr3b:18547978:18611115;FXRD1_gene26677:+:chr3b:18751150:18774497;FXRD1_gene26677:+:chr3b:18191288:18208653;FXRD1_gene26677:+:chr3b:18144948:18145169;FXRD1_gene26677:+:chr3b:18751150:18755293
RUFY1_gene53383	5	RUFY1_gene53383:+:chr7:822733265:822873602;RUFY1_gene53383:+:chr7:822733265:822811110;RUFY1_gene53383:+:chr7:822733265:822770048;RUFY1_gene53383:+:chr7:822810990:822873602;RUFY1_gene53383:+:chr7:822719540:822873602
CENPC_gene14723	5	CENPC_gene14723:+:chr1b:172252063:172287276;CENPC_gene14723:+:chr1b:172252063:172328066;CENPC_gene14723:+:chr1b:172252063:172402693;CENPC_gene14723:+:chr1b:172252063:172349391;CENPC_gene14723:+:chr1b:172252063:172263427
MPRI_gene41033	5	MPRI_gene41033:-:chr5b:138139497:138180118;MPRI_gene41033:-:chr5b:138112365:138150252;MPRI_gene41033:-:chr5b:138011671:138150252;MPRI_gene41033:-:chr5b:138058708:138150252;MPRI_gene41033:-:chr5b:138150148:138180118
MYO10_gene20849	5	MYO10_gene20849:-:chr2a:1381894883:1381899831;MYO10_gene20849:-:chr2a:1381873383:1381873839;MYO10_gene20849:-:chr2a:1382141892:1382162483;MYO10_gene20849:-:chr2a:1382005959:1382006853;MYO10_gene20849:-:chr2a:1382050918:1381953686
NF1_gene24204	5	NF1_gene24204:+:chr3a:203366824:203433528;NF1_gene24204:+:chr3a:202727217:202816118;NF1_gene24204:+:chr3a:203295528:203433528;NF1_gene24204:+:chr3a:203233548:203234371;NF1_gene24204:+:chr3a:203542297:203558457
AFTIN_gene41874	5	AFTIN_gene41874:-:chr5b:463954979:464037214;AFTIN_gene41874:-:chr5b:464072503:464097945;AFTIN_gene41874:-:chr5b:463992389:464037214;AFTIN_gene41874:-:chr5b:463992389:464097945;AFTIN_gene41874:-:chr5b:464072503:464074407
FAT3_gene60538	5	FAT3_gene60538:-:chr8:1393180956:1393104945;FAT3_gene60538:-:chr8:1393027690:1393075483;FAT3_gene60538:-:chr8:1393161513:1393172299;FAT3_gene60538:-:chr8:1393119374:1393180956;FAT3_gene60538:-:chr8:1393180956:1393027691
ARHGA_gene39249	5	ARHGA_gene39249:+:chr5a:352734880:352791337;ARHGA_gene39249:+:chr5a:352612895:352683569;ARHGA_gene39249:+:chr5a:353066928:353146444;ARHGA_gene39249:+:chr5a:352734880:352844594;ARHGA_gene39249:+:chr5a:352679868:352791337
NSD3_gene5636	5	NSD3_gene5636:+:chr11:582229157:582229882;NSD3_gene5636:+:chr11:582229157:582273329;NSD3_gene5636:+:chr11:582562994:582669163;NSD3_gene5636:+:chr11:582229157:582317888;NSD3_gene5636:+:chr11:583029221:583128416
R3HD1_R3HD2_gene25908	5	R3HD1_R3HD2_gene25908:-:chr3a:771944640:772008889;R3HD1_R3HD2_gene25908:-:chr3a:771944640:771945044;R3HD1_R3HD2_gene25908:-:chr3a:772147720:772079161;R3HD1_R3HD2_gene25908:-:chr3a:771970984:772008889;R3HD1_R3HD2_gene25908:-:chr3a:771841704:771790019
CP2G1_gene63819	5	CP2G1_gene63819:+:chr9:778332189:778441095;CP2G1_gene63819:+:chr9:778332190:778374977;CP2G1_gene63819:+:chr9:778332190:778484907;CP2G1_gene63819:+:chr9:778332189:778417740;CP2G1_gene63819:+:chr9:778374828:778441095
PUM2_gene38916	5	PUM2_gene38916:+:chr5a:214823599:214834193;PUM2_gene38916:+:chr5a:214675773:214727711;PUM2_gene38916:+:chr5a:214635305:214727711;PUM2_gene38916:+:chr5a:214675773:214834193;PUM2_gene38916:+:chr5a:214995566:214995834
ITB5_gene26447	5	ITB5_gene26447:+:chr3a:938182195:938226805;ITB5_gene26447:+:chr3a:938269538:938269968;ITB5_gene26447:+:chr3a:938104091:938226805;ITB5_gene26447:+:chr3a:938104091:938113959;ITB5_gene26447:+:chr3a:938031439:938207535
PTN12_gene35178	5	PTN12_gene35178:+:chr4b:305276735:305315466;PTN12_gene35178:+:chr4b:305276735:305434750;PTN12_gene35178:+:chr4b:305408593:305434750;PTN12_gene35178:+:chr4b:305307152:305315466;PTN12_gene35178:+:chr4b:305381166:305434750
MYOME_gene33736	5	MYOME_gene33736:+:chr4a:901993604:902094431;MYOME_gene33736:+:chr4a:901156434:901220790;MYOME_gene33736:+:chr4a:902068092:902094431;MYOME_gene33736:+:chr4a:901156434:901190645;MYOME_gene33736:+:chr4a:902068092:902235601
HYES_gene42694	5	HYES_gene42694:+:chr5b:804139076:804176645;HYES_gene42694:+:chr5b:804160217:804176645;HYES_gene42694:+:chr5b:804139076:804239255;HYES_gene42694:+:chr5b:804160217:804239255;HYES_gene42694:+:chr5b:804509283:804675759
CNGB3_gene21967	5	CNGB3_gene21967:-:chr2b:401528143:401627415;CNGB3_gene21967:-:chr2b:401569424:401528144;CNGB3_gene21967:-:chr2b:401626102:401627415;CNGB3_gene21967:-:chr2b:401563132:401627415;CNGB3_gene21967:-:chr2b:401768985:401728600
SF3B3_gene8830	5	SF3B3_gene8830:+:chr12:191101288:191105592;SF3B3_gene8830:+:chr12:191293063:191293217;SF3B3_gene8830:+:chr12:191101288:191119982;SF3B3_gene8830:+:chr12:191120273:191123005;SF3B3_gene8830:+:chr12:191256235:191257454
DAPK2_gene8572	5	DAPK2_gene8572:-:chr12:114239583:114269302;DAPK2_gene8572:-:chr12:114239583:114331914;DAPK2_gene8572:-:chr12:114239583:114375845;DAPK2_gene8572:-:chr12:114324401:114331914;DAPK2_gene8572:-:chr12:114324401:114375845
PHAR1_gene20866	5	PHAR1_gene20866:+:chr2a:1384254271:1384391457;PHAR1_gene20866:+:chr2a:1384254382:1384391457;PHAR1_gene20866:+:chr2a:1384227341:1384270937;PHAR1_gene20866:+:chr2a:1384270618:1384391457;PHAR1_gene20866:+:chr2a:1384254271:1384319960
KDM2A_gene30951	5	KDM2A_gene30951:+:chr4a:37791944:37815841;KDM2A_gene30951:+:chr4a:38071830:38073611;KDM2A_gene30951:+:chr4a:37764001:37815841;KDM2A_gene30951:+:chr4a:37724692:37743092;KDM2A_gene30951:+:chr4a:38039328:38073611
PCSK5_gene15257	5	PCSK5_gene15257:-:chr1b:367108110:367221942;PCSK5_gene15257:-:chr1b:367108110:367153298;PCSK5_gene15257:-:chr1b:366854449:366881794;PCSK5_gene15257:-:chr1b:367262404:367422780;PCSK5_gene15257:-:chr1b:366710931:366738314
C1TM_gene41814	5	C1TM_gene41814:+:chr5b:432485061:432583444;C1TM_gene41814:+:chr5b:432944124:433040042;C1TM_gene41814:+:chr5b:432485062:432660640;C1TM_gene41814:+:chr5b:433501819:433556850;C1TM_gene41814:+:chr5b:432485061:432615663
EVL_gene62282	5	EVL_gene62282:-:chr9:257079685:257108655;EVL_gene62282:-:chr9:256951636:257004401;EVL_gene62282:-:chr9:256935275:257004401;EVL_gene62282:-:chr9:257004401:256909880;EVL_gene62282:-:chr9:256925209:257004401
CA2D1_gene36494	5	CA2D1_gene36494:+:chr4b:799115899:799126630;CA2D1_gene36494:+:chr4b:799467333:799499611;CA2D1_gene36494:+:chr4b:799467333:799515720;CA2D1_gene36494:+:chr4b:799514525:799601500;CA2D1_gene36494:+:chr4b:799384842:799430248
MOCOS_HARB1_gene20149	5	MOCOS_HARB1_gene20149:-:chr2a:1174730277:1174730913;MOCOS_HARB1_gene20149:-:chr2a:1173558971:1173670682;MOCOS_HARB1_gene20149:-:chr2a:1173558971:1173628057;MOCOS_HARB1_gene20149:-:chr2a:1173506552:1173628057;MOCOS_HARB1_gene20149:-:chr2a:1173506552:1173670682
BAZ2B_gene27432	5	BAZ2B_gene27432:+:chr3b:222857509:222949723;BAZ2B_gene27432:+:chr3b:222992593:223107509;BAZ2B_gene27432:+:chr3b:222857509:222918020;BAZ2B_gene27432:+:chr3b:222489918:222538097;BAZ2B_gene27432:+:chr3b:222489918:222655752
PERL_gene33795	5	PERL_gene33795:-:chr4a:912210812:912211033;PERL_gene33795:-:chr4a:911659491:911659744;PERL_gene33795:-:chr4a:911834489:911936158;PERL_gene33795:-:chr4a:911777836:911790579;PERL_gene33795:-:chr4a:911834489:911834672
S47A1_gene24446	5	S47A1_gene24446:+:chr3a:256697143:256748223;S47A1_gene24446:+:chr3a:256453733:256512503;S47A1_gene24446:+:chr3a:256697143:256799636;S47A1_gene24446:+:chr3a:256583769:256748223;S47A1_gene24446:+:chr3a:256735505:256799636
CSKP_gene60217	5	CSKP_gene60217:-:chr8:1223621313:1223699282;CSKP_gene60217:-:chr8:1223802404:1223874847;CSKP_gene60217:-:chr8:1223512410:1223666571;CSKP_gene60217:-:chr8:1223846935:1223918808;CSKP_gene60217:-:chr8:1223621313:1223751759
ADDA_gene11602	5	ADDA_gene11602:+:chr1a:174813122:174965612;ADDA_gene11602:+:chr1a:174620939:174646156;ADDA_gene11602:+:chr1a:174883018:174921772;ADDA_gene11602:+:chr1a:174568101:174646156;ADDA_gene11602:+:chr1a:174813122:174966535
CP2G1_gene63432	5	CP2G1_gene63432:+:chr9:642643662:642706543;CP2G1_gene63432:+:chr9:642643662:642732576;CP2G1_gene63432:+:chr9:642643662:642690486;CP2G1_gene63432:+:chr9:642643662:642644072;CP2G1_gene63432:+:chr9:642677797:642732576
NICA_gene8528	5	NICA_gene8528:+:chr12:102864396:102890474;NICA_gene8528:+:chr12:102859964:102890474;NICA_gene8528:+:chr12:102859964:102881510;NICA_gene8528:+:chr12:102787492:102792340;NICA_gene8528:+:chr12:102829619:102890474
MRP3_gene54998	5	MRP3_gene54998:+:chr7:1321769774:1321846090;MRP3_gene54998:+:chr7:1321731277:1321762004;MRP3_gene54998:+:chr7:1321830186:1321900735;MRP3_gene54998:+:chr7:1321830186:1322024159;MRP3_gene54998:+:chr7:1321761877:1321846090
COG3_gene57966	5	COG3_gene57966:+:chr8:389424184:389483432;COG3_gene57966:+:chr8:389438357:389483432;COG3_gene57966:+:chr8:389438357:389468538;COG3_gene57966:+:chr8:389626312:389626644;COG3_gene57966:+:chr8:389438357:389521616
UBP24_gene31590	5	UBP24_gene31590:-:chr4a:228229625:228308566;UBP24_gene31590:-:chr4a:229338284:229387700;UBP24_gene31590:-:chr4a:229487382:229495033;UBP24_gene31590:-:chr4a:229268555:229370723;UBP24_gene31590:-:chr4a:229398919:229495033
NINL_gene40973	5	NINL_gene40973:-:chr5b:121778952:121783946;NINL_gene40973:-:chr5b:121652421:121755960;NINL_gene40973:-:chr5b:121700908:121760565;NINL_gene40973:-:chr5b:121932356:121966977;NINL_gene40973:-:chr5b:121700908:121719816
AFF2_gene18390	5	AFF2_gene18390:-:chr2a:225726146:225775218;AFF2_gene18390:-:chr2a:226412567:226436125;AFF2_gene18390:-:chr2a:226090399:226116369;AFF2_gene18390:-:chr2a:225750881:225810305;AFF2_gene18390:-:chr2a:225726146:225751018
NDRG1_gene22497	5	NDRG1_gene22497:-:chr2b:621300292:621334138;NDRG1_gene22497:-:chr2b:621274244:621293751;NDRG1_gene22497:-:chr2b:621289512:621334138;NDRG1_gene22497:-:chr2b:621279721:621334138;NDRG1_gene22497:-:chr2b:621334138:621307447
KDM4A_gene37606	5	KDM4A_gene37606:-:chr4b:1162818363:1162849124;KDM4A_gene37606:-:chr4b:1163139781:1163164685;KDM4A_gene37606:-:chr4b:1162848925:1162874207;KDM4A_gene37606:-:chr4b:1162874207:1162734237;KDM4A_gene37606:-:chr4b:1163093576:1163139896
CHD9_gene9286	5	CHD9_gene9286:+:chr12:416472327:416547498;CHD9_gene9286:+:chr12:415198969:415230122;CHD9_gene9286:+:chr12:415173886:415230122;CHD9_gene9286:+:chr12:416023905:416143645;CHD9_gene9286:+:chr12:416472328:416491571
FOXP1_gene64392	5	FOXP1_gene64392:-:chr9:936613131:936684194;FOXP1_gene64392:-:chr9:936613131:936664347;FOXP1_gene64392:-:chr9:936656698:936684194;FOXP1_gene64392:-:chr9:936628373:936806045;FOXP1_gene64392:-:chr9:936656698:936806045
NETR_gene15016	5	NETR_gene15016:+:chr1b:285785405:285834807;NETR_gene15016:+:chr1b:285834653:285950880;NETR_gene15016:+:chr1b:285897979:285989954;NETR_gene15016:+:chr1b:285785405:285800522;NETR_gene15016:+:chr1b:285785405:285898158
XCT_YLAT1_gene37476	5	XCT_YLAT1_gene37476:+:chr4b:1102204158:1102331571;XCT_YLAT1_gene37476:+:chr4b:1102083210:1102223918;XCT_YLAT1_gene37476:+:chr4b:1102204158:1102223918;XCT_YLAT1_gene37476:+:chr4b:1102141632:1102223918;XCT_YLAT1_gene37476:+:chr4b:1102083210:1102210228
ATP9A_gene51395	5	ATP9A_gene51395:+:chr7:276679529:276694486;ATP9A_gene51395:+:chr7:276281525:276348882;ATP9A_gene51395:+:chr7:276281525:276285928;ATP9A_gene51395:+:chr7:276334789:276348882;ATP9A_gene51395:+:chr7:276312249:276348882
ABR_gene24527	5	ABR_gene24527:-:chr3a:280024894:280034555;ABR_gene24527:-:chr3a:280078485:280094978;ABR_gene24527:-:chr3a:279867061:279882406;ABR_gene24527:-:chr3a:280034450:280094978;ABR_gene24527:-:chr3a:279994394:279992646
PLPL2_gene36896	5	PLPL2_gene36896:+:chr4b:963571855:963645328;PLPL2_gene36896:+:chr4b:963625506:963659363;PLPL2_gene36896:+:chr4b:963571855:963659363;PLPL2_gene36896:+:chr4b:963571855:963633257;PLPL2_gene36896:+:chr4b:963625506:963645328
FRY_gene57752	5	FRY_gene57752:+:chr8:308060385:308060739;FRY_gene57752:+:chr8:308056159:308120763;FRY_gene57752:+:chr8:308213062:308228891;FRY_gene57752:+:chr8:307860066:307921790;FRY_gene57752:+:chr8:307860066:307880607
ICAL_gene15982	5	ICAL_gene15982:-:chr1b:693324857:693340687;ICAL_gene15982:-:chr1b:693259802:693330836;ICAL_gene15982:-:chr1b:693248481:693278078;ICAL_gene15982:-:chr1b:693272862:693278078;ICAL_gene15982:-:chr1b:693272862:693330836
B4GN1_gene34252	5	B4GN1_gene34252:+:chr4b:94641542:94739891;B4GN1_gene34252:+:chr4b:94815367:94891198;B4GN1_gene34252:+:chr4b:94815367:94849343;B4GN1_gene34252:+:chr4b:94713813:94739891;B4GN1_gene34252:+:chr4b:94641543:94714023
WNK1_gene37113	5	WNK1_gene37113:+:chr4b:1035478900:1035557016;WNK1_gene37113:+:chr4b:1035478900:1035501178;WNK1_gene37113:+:chr4b:1035365801:1035424847;WNK1_gene37113:+:chr4b:1035305797:1035434670;WNK1_gene37113:+:chr4b:1035424510:1035584749
LYST_gene40628	5	LYST_gene40628:-:chr5a:989078922:989156021;LYST_gene40628:-:chr5a:990741364:990802246;LYST_gene40628:-:chr5a:990217315:990256637;LYST_gene40628:-:chr5a:988614255:988806468;LYST_gene40628:-:chr5a:989109100:989156021
PTPRG_gene64693	5	PTPRG_gene64693:+:chr9:1034069827:1034144142;PTPRG_gene64693:+:chr9:1034103586:1034144142;PTPRG_gene64693:+:chr9:1033855830:1033877509;PTPRG_gene64693:+:chr9:1033998580:1034144142;PTPRG_gene64693:+:chr9:1034189770:1034211987
OCTC_gene3021	5	OCTC_gene3021:+:chr10:880060477:880073283;OCTC_gene3021:+:chr10:880193656:880223482;OCTC_gene3021:+:chr10:880053788:880092250;OCTC_gene3021:+:chr10:880060477:880148009;OCTC_gene3021:+:chr10:880035262:880060659
PAR3L_gene24850	5	PAR3L_gene24850:+:chr3a:347475312:347486850;PAR3L_gene24850:+:chr3a:347475312:347536357;PAR3L_gene24850:+:chr3a:347691864:347707276;PAR3L_gene24850:+:chr3a:347475312:347508840;PAR3L_gene24850:+:chr3a:347303799:347386280
CO7A1_gene65161	5	CO7A1_gene65161:-:chr9:1175029801:1175033773;CO7A1_gene65161:-:chr9:1174943695:1174945447;CO7A1_gene65161:-:chr9:1175137594:1175140915;CO7A1_gene65161:-:chr9:1174670706:1174674433;CO7A1_gene65161:-:chr9:1175011088:1175010585
MAGI2_gene35090	5	MAGI2_gene35090:-:chr4b:294884443:294997801;MAGI2_gene35090:-:chr4b:294480749:294594540;MAGI2_gene35090:-:chr4b:294884443:294955440;MAGI2_gene35090:-:chr4b:294691152:294727418;MAGI2_gene35090:-:chr4b:295220652:295289827
PHLD_gene21044	5	PHLD_gene21044:+:chr2a:1454470763:1454614822;PHLD_gene21044:+:chr2a:1454470763:1454653120;PHLD_gene21044:+:chr2a:1454470763:1454527435;PHLD_gene21044:+:chr2a:1454614756:1454731175;PHLD_gene21044:+:chr2a:1454653006:1454714649
UBP9_UBP50_gene5378	5	UBP9_UBP50_gene5378:+:chr11:485709541:485834986;UBP9_UBP50_gene5378:+:chr11:485731192:485834986;UBP9_UBP50_gene5378:+:chr11:485709541:485795032;UBP9_UBP50_gene5378:+:chr11:485731192:485795032;UBP9_UBP50_gene5378:+:chr11:485731192:485816111
KKCC1_gene24169	5	KKCC1_gene24169:+:chr3a:194739944:194929935;KKCC1_gene24169:+:chr3a:194154806:194247633;KKCC1_gene24169:+:chr3a:194739944:194858423;KKCC1_gene24169:+:chr3a:194691904:194740032;KKCC1_gene24169:+:chr3a:194702327:194788195
FAAH1_gene31383	5	FAAH1_gene31383:-:chr4a:147222749:147333656;FAAH1_gene31383:-:chr4a:147222749:147275509;FAAH1_gene31383:-:chr4a:147130979:147222875;FAAH1_gene31383:-:chr4a:147254460:147275509;FAAH1_gene31383:-:chr4a:147222875:147112102
ITPR1_gene64949	5	ITPR1_gene64949:+:chr9:1121242613:1121298517;ITPR1_gene64949:+:chr9:1120906358:1120974702;ITPR1_gene64949:+:chr9:1120906358:1120930583;ITPR1_gene64949:+:chr9:1121180139:1121298517;ITPR1_gene64949:+:chr9:1121225365:1121253240
CO1A2_gene3225	5	CO1A2_gene3225:-:chr10:967775087:967772023;CO1A2_gene3225:-:chr10:967777138:967773427;CO1A2_gene3225:-:chr10:967781482:967783175;CO1A2_gene3225:-:chr10:967782526:967783682;CO1A2_gene3225:-:chr10:967782580:967766875
LNEBL_NEBL_gene3258	5	LNEBL_NEBL_gene3258:-:chr10:978479730:978497414;LNEBL_NEBL_gene3258:-:chr10:978157355:978190311;LNEBL_NEBL_gene3258:-:chr10:978157355:978175001;LNEBL_NEBL_gene3258:-:chr10:978127450:978175001;LNEBL_NEBL_gene3258:-:chr10:978127450:978170813
KALRN_gene26444	5	KALRN_gene26444:+:chr3a:936145281:936206217;KALRN_gene26444:+:chr3a:936061292:936145404;KALRN_gene26444:+:chr3a:935987724:936012224;KALRN_gene26444:+:chr3a:936552009:936624199;KALRN_gene26444:+:chr3a:936726163:936733801
PLXC1_gene35988	5	PLXC1_gene35988:+:chr4b:566378993:566431442;PLXC1_gene35988:+:chr4b:566500710:566512456;PLXC1_gene35988:+:chr4b:566378993:566463023;PLXC1_gene35988:+:chr4b:566346143:566431442;PLXC1_gene35988:+:chr4b:566431360:566484814
LBR_gene38662	5	LBR_gene38662:+:chr5a:110836934:110897416;LBR_gene38662:+:chr5a:110752185:110844266;LBR_gene38662:+:chr5a:110936561:111023886;LBR_gene38662:+:chr5a:110752185:110897416;LBR_gene38662:+:chr5a:110648586:110752278
IL5RA_gene58465	5	IL5RA_gene58465:-:chr8:683495529:683530208;IL5RA_gene58465:-:chr8:683495529:683573656;IL5RA_gene58465:-:chr8:683439662:683530208;IL5RA_gene58465:-:chr8:683521548:683530208;IL5RA_gene58465:-:chr8:683408533:683530208
RFX1_gene34656	5	RFX1_gene34656:+:chr4b:166135150:166243432;RFX1_gene34656:+:chr4b:166412659:166440807;RFX1_gene34656:+:chr4b:166412659:166412985;RFX1_gene34656:+:chr4b:166226304:166323626;RFX1_gene34656:+:chr4b:166135150:166323626
SIDT2_gene26319	5	SIDT2_gene26319:-:chr3a:904226668:904310045;SIDT2_gene26319:-:chr3a:904301441:904310045;SIDT2_gene26319:-:chr3a:904302411:904310045;SIDT2_gene26319:-:chr3a:904264679:904310045;SIDT2_gene26319:-:chr3a:904264679:904265445
DMXL1_gene15783	5	DMXL1_gene15783:-:chr1b:569710508:569817540;DMXL1_gene15783:-:chr1b:570287320:570308875;DMXL1_gene15783:-:chr1b:570308875:570191499;DMXL1_gene15783:-:chr1b:570407736:570448153;DMXL1_gene15783:-:chr1b:570481034:570594048
YETS2_gene5174	5	YETS2_gene5174:+:chr11:396029117:396218503;YETS2_gene5174:+:chr11:396698457:396867701;YETS2_gene5174:+:chr11:396002714:396145283;YETS2_gene5174:+:chr11:396408793:396489534;YETS2_gene5174:+:chr11:396029117:396145283
G3BP2_gene14826	5	G3BP2_gene14826:-:chr1b:225717262:225752792;G3BP2_gene14826:-:chr1b:225627450:225717436;G3BP2_gene14826:-:chr1b:225615915:225717436;G3BP2_gene14826:-:chr1b:225615915:225628455;G3BP2_gene14826:-:chr1b:225615915:225752792
RHG10_gene12799	5	RHG10_gene12799:-:chr1a:691981377:692021221;RHG10_gene12799:-:chr1a:691904369:691981443;RHG10_gene12799:-:chr1a:691904369:692021221;RHG10_gene12799:-:chr1a:691816551:691981443;RHG10_gene12799:-:chr1a:691981377:692054871
PDE8B_gene16299	5	PDE8B_gene16299:+:chr1b:833312682:833354297;PDE8B_gene16299:+:chr1b:833312682:833377276;PDE8B_gene16299:+:chr1b:833101409:833191136;PDE8B_gene16299:+:chr1b:833178313:833245389;PDE8B_gene16299:+:chr1b:833057260:833191136
ITPK1_gene62396	5	ITPK1_gene62396:+:chr9:309107390:309216600;ITPK1_gene62396:+:chr9:309178967:309216600;ITPK1_gene62396:+:chr9:309072260:309107508;ITPK1_gene62396:+:chr9:309072259:309155085;ITPK1_gene62396:+:chr9:309154986:309216600
GP155_gene25531	5	GP155_gene25531:+:chr3a:580610120:580682807;GP155_gene25531:+:chr3a:580674125:580710701;GP155_gene25531:+:chr3a:580610120:580710701;GP155_gene25531:+:chr3a:580510884:580610204;GP155_gene25531:+:chr3a:580484824:580511284
NBEA_gene57793	5	NBEA_gene57793:+:chr8:319821886:319840219;NBEA_gene57793:+:chr8:318991060:319012319;NBEA_gene57793:+:chr8:319821886:319875336;NBEA_gene57793:+:chr8:319821886:319902660;NBEA_gene57793:+:chr8:318787304:318857576
COEA1_gene22372	5	COEA1_gene22372:+:chr2b:567297987:567405816;COEA1_gene22372:+:chr2b:567297987:567483290;COEA1_gene22372:+:chr2b:567297987:567316563;COEA1_gene22372:+:chr2b:567297987:567346482;COEA1_gene22372:+:chr2b:567193108:567209130
ARI1B_gene40276	5	ARI1B_gene40276:-:chr5a:856583298:856583493;ARI1B_gene40276:-:chr5a:855996112:856026721;ARI1B_gene40276:-:chr5a:855953616:855979648;ARI1B_gene40276:-:chr5a:856173013:856173257;ARI1B_gene40276:-:chr5a:855996222:855951209
DIAP1_gene53665	5	DIAP1_gene53665:-:chr7:908417802:908442093;DIAP1_gene53665:-:chr7:908309943:908374001;DIAP1_gene53665:-:chr7:908822481:908900450;DIAP1_gene53665:-:chr7:908867163:908991045;DIAP1_gene53665:-:chr7:908346777:908374001
DYHC2_gene57472	5	DYHC2_gene57472:+:chr8:206338369:206362212;DYHC2_gene57472:+:chr8:206220783:206362212;DYHC2_gene57472:+:chr8:206338370:206414960;DYHC2_gene57472:+:chr8:206287805:206362212;DYHC2_gene57472:+:chr8:206338370:206453156
RUN3B_gene3013	5	RUN3B_gene3013:-:chr10:877193217:877262717;RUN3B_gene3013:-:chr10:877487604:877523676;RUN3B_gene3013:-:chr10:877520925:877570170;RUN3B_gene3013:-:chr10:877434933:877523676;RUN3B_gene3013:-:chr10:877487604:877551369
IL5RA_gene64936	5	IL5RA_gene64936:-:chr9:1117532416:1117712571;IL5RA_gene64936:-:chr9:1117573292:1117573431;IL5RA_gene64936:-:chr9:1117573292:1117657060;IL5RA_gene64936:-:chr9:1117654172:1117712571;IL5RA_gene64936:-:chr9:1117573292:1117665974
KSYK_gene15689	5	KSYK_gene15689:+:chr1b:521969419:522038114;KSYK_gene15689:+:chr1b:522252232:522360812;KSYK_gene15689:+:chr1b:522252232:522335128;KSYK_gene15689:+:chr1b:522293099:522360812;KSYK_gene15689:+:chr1b:522252233:522293289
CP3AL_C340_gene909	5	CP3AL_C340_gene909:+:chr10:132975130:132990483;CP3AL_C340_gene909:+:chr10:132975130:133033894;CP3AL_C340_gene909:+:chr10:132957451:132990483;CP3AL_C340_gene909:+:chr10:132940427:132990483;CP3AL_C340_gene909:+:chr10:132912103:132990483
CO4A5_gene18181	5	CO4A5_gene18181:-:chr2a:142895907:142884612;CO4A5_gene18181:-:chr2a:142782431:142887196;CO4A5_gene18181:-:chr2a:142399966:142520478;CO4A5_gene18181:-:chr2a:142889960:142895907;CO4A5_gene18181:-:chr2a:142650035:142734362
HPPD_gene23970	5	HPPD_gene23970:-:chr3a:142617674:142488903;HPPD_gene23970:-:chr3a:142685773:142573292;HPPD_gene23970:-:chr3a:142494023:142617674;HPPD_gene23970:-:chr3a:142685773:142617568;HPPD_gene23970:-:chr3a:142727313:142617568
DOCK2_gene53497	5	DOCK2_gene53497:-:chr7:840636414:840560612;DOCK2_gene53497:-:chr7:840560611:840745308;DOCK2_gene53497:-:chr7:840616898:840636414;DOCK2_gene53497:-:chr7:840616898:840745308;DOCK2_gene53497:-:chr7:840560611:840684753
NALD2_gene60555	5	NALD2_gene60555:-:chr8:1404964136:1405010909;NALD2_gene60555:-:chr8:1404964136:1405036699;NALD2_gene60555:-:chr8:1405214083:1405281784;NALD2_gene60555:-:chr8:1404964136:1404990952;NALD2_gene60555:-:chr8:1404989243:1404990952
TBL1X_gene58798	5	TBL1X_gene58798:-:chr8:811640655:811793183;TBL1X_gene58798:-:chr8:811515192:811640720;TBL1X_gene58798:-:chr8:811226586:811395309;TBL1X_gene58798:-:chr8:811296274:811395309;TBL1X_gene58798:-:chr8:811206463:811395309
ELF1_gene58088	5	ELF1_gene58088:+:chr8:428041792:428138972;ELF1_gene58088:+:chr8:428138791:428229881;ELF1_gene58088:+:chr8:428138791:428253810;ELF1_gene58088:+:chr8:428138792:428196295;ELF1_gene58088:+:chr8:428246955:428253810
GRAM3_gene15759	5	GRAM3_gene15759:-:chr1b:551652520:551741403;GRAM3_gene15759:-:chr1b:551676140:551741403;GRAM3_gene15759:-:chr1b:551676140:551697861;GRAM3_gene15759:-:chr1b:551652520:551676244;GRAM3_gene15759:-:chr1b:551741403:551654080
GOGA4_gene19134	5	GOGA4_gene19134:+:chr2a:595199502:595274850;GOGA4_gene19134:+:chr2a:595346512:595448654;GOGA4_gene19134:+:chr2a:595131799:595146035;GOGA4_gene19134:+:chr2a:595131798:595219574;GOGA4_gene19134:+:chr2a:595108825:595274850
RCL1_gene15443	4	RCL1_gene15443:+:chr1b:427129248:427130060;RCL1_gene15443:+:chr1b:427129248:427157814;RCL1_gene15443:+:chr1b:427270126:427272017;RCL1_gene15443:+:chr1b:427129248:427272017
TRFEB_gene4850	4	TRFEB_gene4850:-:chr11:331463931:331464409;TRFEB_gene4850:-:chr11:331463931:331470292;TRFEB_gene4850:-:chr11:331417980:331470292;TRFEB_gene4850:-:chr11:331470292:331381937
PH4H_gene36148	4	PH4H_gene36148:+:chr4b:630612514:630626077;PH4H_gene36148:+:chr4b:630423153:630449881;PH4H_gene36148:+:chr4b:630539864:630574454;PH4H_gene36148:+:chr4b:630424453:630449881
SMUF2_gene54349	4	SMUF2_gene54349:+:chr7:1112548088:1112585691;SMUF2_gene54349:+:chr7:1112548088:1112557604;SMUF2_gene54349:+:chr7:1112548088:1112678403;SMUF2_gene54349:+:chr7:1112749906:1112817963
NCBP1_gene14583	4	NCBP1_gene14583:-:chr1b:126311776:126368006;NCBP1_gene14583:-:chr1b:126357795:126368006;NCBP1_gene14583:-:chr1b:126352885:126368006;NCBP1_gene14583:-:chr1b:126456521:126462230
DNJC3_gene59562	4	DNJC3_gene59562:-:chr8:1036972912:1037040802;DNJC3_gene59562:-:chr8:1036972912:1036973222;DNJC3_gene59562:-:chr8:1037032518:1037040802;DNJC3_gene59562:-:chr8:1036972912:1037035409
ARHGC_gene26175	4	ARHGC_gene26175:-:chr3a:866943196:866943487;ARHGC_gene26175:-:chr3a:867230135:867236039;ARHGC_gene26175:-:chr3a:866943196:866954927;ARHGC_gene26175:-:chr3a:866893652:866943487
GTR9_gene7145	4	GTR9_gene7145:-:chr11:984995234:985048279;GTR9_gene7145:-:chr11:984995234:985039846;GTR9_gene7145:-:chr11:985039735:985048279;GTR9_gene7145:-:chr11:985002707:985048279
E4F1_gene649	4	E4F1_gene649:-:chr10:73399192:73399411;E4F1_gene649:-:chr10:73430309:73447341;E4F1_gene649:-:chr10:73399192:73414375;E4F1_gene649:-:chr10:73414253:73430453
MED12_gene17792	4	MED12_gene17792:+:chr2a:47472919:47474548;MED12_gene17792:+:chr2a:47975588:48004043;MED12_gene17792:+:chr2a:47607124:47621449;MED12_gene17792:+:chr2a:47975588:48092364
MTAP2_RTJK_gene25223	4	MTAP2_RTJK_gene25223:+:chr3a:484145391:484155642;MTAP2_RTJK_gene25223:+:chr3a:483964152:484034759;MTAP2_RTJK_gene25223:+:chr3a:484145391:484178831;MTAP2_RTJK_gene25223:+:chr3a:483868036:484034759
KAT8_gene52392	4	KAT8_gene52392:+:chr7:541411329:541485346;KAT8_gene52392:+:chr7:541411329:541550738;KAT8_gene52392:+:chr7:541411329:541589983;KAT8_gene52392:+:chr7:541450713:541550738
SPYA_gene4981	4	SPYA_gene4981:-:chr11:364068747:364070088;SPYA_gene4981:-:chr11:364329617:364209655;SPYA_gene4981:-:chr11:364329617:364239170;SPYA_gene4981:-:chr11:364068747:364239254
DI3L2_gene4034	4	DI3L2_gene4034:+:chr11:29475004:29475712;DI3L2_gene4034:+:chr11:29864933:29890645;DI3L2_gene4034:+:chr11:29508689:29559551;DI3L2_gene4034:+:chr11:29475004:29526235
SYTL2_gene60597	4	SYTL2_gene60597:+:chr8:1418150059:1418164523;SYTL2_gene60597:+:chr8:1418121146:1418164523;SYTL2_gene60597:+:chr8:1418150059:1418171444;SYTL2_gene60597:+:chr8:1418161612:1418164523
CDKL5_gene59616	4	CDKL5_gene59616:+:chr8:1049664167:1049820609;CDKL5_gene59616:+:chr8:1049664167:1049751801;CDKL5_gene59616:+:chr8:1049819943:1049900823;CDKL5_gene59616:+:chr8:1049744440:1049820609
ADCY6_gene34605	4	ADCY6_gene34605:-:chr4b:158316707:158317351;ADCY6_gene34605:-:chr4b:158307460:158317351;ADCY6_gene34605:-:chr4b:158279758:158317351;ADCY6_gene34605:-:chr4b:158279758:158281268
MAP2_gene36006	4	MAP2_gene36006:+:chr4b:572837222:572839169;MAP2_gene36006:+:chr4b:572839007:572891611;MAP2_gene36006:+:chr4b:572891249:572891431;MAP2_gene36006:+:chr4b:572839007:572901664
HNRPQ_gene39741	4	HNRPQ_gene39741:-:chr5a:566297515:566334844;HNRPQ_gene39741:-:chr5a:566290126:566290503;HNRPQ_gene39741:-:chr5a:566204879:566205085;HNRPQ_gene39741:-:chr5a:566204879:566290503
STIM2_gene11872	4	STIM2_gene11872:+:chr1a:288665873:288732540;STIM2_gene11872:+:chr1a:288665873:288781280;STIM2_gene11872:+:chr1a:288665873:288814444;STIM2_gene11872:+:chr1a:288665873:288836228
ZN652_gene44560	4	ZN652_gene44560:-:chr6a:224192970:224194163;ZN652_gene44560:-:chr6a:224104948:224194163;ZN652_gene44560:-:chr6a:224125871:224194163;ZN652_gene44560:-:chr6a:224040042:224194163
G3BP1_gene53807	4	G3BP1_gene53807:+:chr7:954034762:954035407;G3BP1_gene53807:+:chr7:953824872:953941044;G3BP1_gene53807:+:chr7:953824872:953896177;G3BP1_gene53807:+:chr7:953824872:953833846
TCAF_gene61168	4	TCAF_gene61168:+:chr8:1573097181:1573110908;TCAF_gene61168:+:chr8:1573053343:1573110908;TCAF_gene61168:+:chr8:1573070931:1573110908;TCAF_gene61168:+:chr8:1573098399:1573110908
GRHL2_gene22140	4	GRHL2_gene22140:+:chr2b:474867683:474932586;GRHL2_gene22140:+:chr2b:474867683:474883421;GRHL2_gene22140:+:chr2b:474924639:474932586;GRHL2_gene22140:+:chr2b:474867683:475021352
KMO_gene41430	4	KMO_gene41430:+:chr5b:268806592:268918843;KMO_gene41430:+:chr5b:268625084:268658358;KMO_gene41430:+:chr5b:268529301:268658358;KMO_gene41430:+:chr5b:268652726:268721148
GCN1_gene6998	4	GCN1_gene6998:-:chr11:964698886:964701292;GCN1_gene6998:-:chr11:964554340:964555663;GCN1_gene6998:-:chr11:964894127:964931941;GCN1_gene6998:-:chr11:964046594:964051659
MENTO_gene19235	4	MENTO_gene19235:+:chr2a:637961503:638051264;MENTO_gene19235:+:chr2a:637961503:638009054;MENTO_gene19235:+:chr2a:638000425:638051264;MENTO_gene19235:+:chr2a:638000425:638086847
3HAO_gene42327	4	3HAO_gene42327:+:chr5b:661379358:661458999;3HAO_gene42327:+:chr5b:661379358:661410382;3HAO_gene42327:+:chr5b:661337176:661410382;3HAO_gene42327:+:chr5b:661337176:661458999
SCC4_gene10540	4	SCC4_gene10540:+:chr12:697732568:697736226;SCC4_gene10540:+:chr12:697705771:697719766;SCC4_gene10540:+:chr12:697705771:697707311;SCC4_gene10540:+:chr12:697722750:697729864
TRI18_gene58485	4	TRI18_gene58485:+:chr8:686872583:686914339;TRI18_gene58485:+:chr8:686743440:686744159;TRI18_gene58485:+:chr8:686743440:686914339;TRI18_gene58485:+:chr8:686847731:686914339
HNRL1_gene63447	4	HNRL1_gene63447:+:chr9:647634442:647644256;HNRL1_gene63447:+:chr9:647634442:647700390;HNRL1_gene63447:+:chr9:647634442:647652596;HNRL1_gene63447:+:chr9:647700147:647700390
RHG09_gene34287	4	RHG09_gene34287:+:chr4b:101806656:101868215;RHG09_gene34287:+:chr4b:101727686:101807832;RHG09_gene34287:+:chr4b:101727686:101868215;RHG09_gene34287:+:chr4b:102130811:102170795
ZMYM4_ENV_gene27904	4	ZMYM4_ENV_gene27904:-:chr3b:358319151:358319619;ZMYM4_ENV_gene27904:-:chr3b:357905145:357906267;ZMYM4_ENV_gene27904:-:chr3b:358159333:358199343;ZMYM4_ENV_gene27904:-:chr3b:357567765:357667828
PAIRB_gene31774	4	PAIRB_gene31774:-:chr4a:284718160:284795132;PAIRB_gene31774:-:chr4a:284701361:284795132;PAIRB_gene31774:-:chr4a:284795057:284799489;PAIRB_gene31774:-:chr4a:284701361:284799489
EYA3_gene25822	4	EYA3_gene25822:-:chr3a:708191366:708325292;EYA3_gene25822:-:chr3a:708271634:708325292;EYA3_gene25822:-:chr3a:708191366:708289189;EYA3_gene25822:-:chr3a:708271634:708289189
RTBS_POL_PAR14_HARB1_YRD6_gene22827	4	RTBS_POL_PAR14_HARB1_YRD6_gene22827:+:chr2b:723405624:723405999;RTBS_POL_PAR14_HARB1_YRD6_gene22827:+:chr2b:723525419:723579925;RTBS_POL_PAR14_HARB1_YRD6_gene22827:+:chr2b:723489602:723579925;RTBS_POL_PAR14_HARB1_YRD6_gene22827:+:chr2b:723654359:723742238
TANC1_gene25793	4	TANC1_gene25793:+:chr3a:687834942:687870421;TANC1_gene25793:+:chr3a:687834942:687844714;TANC1_gene25793:+:chr3a:687725154:687754221;TANC1_gene25793:+:chr3a:687984270:688000097
MA1A1_gene40067	4	MA1A1_gene40067:+:chr5a:739644535:739713625;MA1A1_gene40067:+:chr5a:739644535:739792025;MA1A1_gene40067:+:chr5a:739875539:739918099;MA1A1_gene40067:+:chr5a:739791930:739849779
ZN644_gene31964	4	ZN644_gene31964:+:chr4a:368111634:368150877;ZN644_gene31964:+:chr4a:368111634:368211623;ZN644_gene31964:+:chr4a:367926566:367949008;ZN644_gene31964:+:chr4a:367926566:368114633
RHG35_gene63310	4	RHG35_gene63310:+:chr9:590296405:590421694;RHG35_gene63310:+:chr9:590296405:590376049;RHG35_gene63310:+:chr9:590225414:590421694;RHG35_gene63310:+:chr9:590225414:590376049
DNJC2_gene35144	4	DNJC2_gene35144:+:chr4b:299210645:299211982;DNJC2_gene35144:+:chr4b:299243821:299285533;DNJC2_gene35144:+:chr4b:299089058:299093971;DNJC2_gene35144:+:chr4b:299210644:299285533
CCNL1_gene4466	4	CCNL1_gene4466:+:chr11:144104282:144104604;CCNL1_gene4466:+:chr11:144011465:144104604;CCNL1_gene4466:+:chr11:144011465:144041264;CCNL1_gene4466:+:chr11:143971990:144104604
GDPD5_gene60770	4	GDPD5_gene60770:-:chr8:1459368420:1459375374;GDPD5_gene60770:-:chr8:1459368420:1459483440;GDPD5_gene60770:-:chr8:1459422317:1459483440;GDPD5_gene60770:-:chr8:1459368420:1459435095
PELI1_gene41881	4	PELI1_gene41881:+:chr5b:465615033:465707723;PELI1_gene41881:+:chr5b:465615033:465731754;PELI1_gene41881:+:chr5b:465683240:465707723;PELI1_gene41881:+:chr5b:465683240:465731754
CUL9_gene38230	4	CUL9_gene38230:+:chr5a:12982020:12984127;CUL9_gene38230:+:chr5a:13053958:13056425;CUL9_gene38230:+:chr5a:13053958:13103720;CUL9_gene38230:+:chr5a:12982020:13006605
GCR_gene53107	4	GCR_gene53107:+:chr7:729347941:729356433;GCR_gene53107:+:chr7:729263419:729356433;GCR_gene53107:+:chr7:729263419:729282079;GCR_gene53107:+:chr7:729037009:729038206
MIC60_gene11496	4	MIC60_gene11496:+:chr1a:139713450:139717570;MIC60_gene11496:+:chr1a:139765006:139822749;MIC60_gene11496:+:chr1a:139713450:139733211;MIC60_gene11496:+:chr1a:139773825:139822749
PDZD2_gene16868	4	PDZD2_gene16868:+:chr1b:1044625085:1044637482;PDZD2_gene16868:+:chr1b:1044237270:1044272657;PDZD2_gene16868:+:chr1b:1044237270:1044316220;PDZD2_gene16868:+:chr1b:1043836808:1043837658
OSBL2_gene50791	4	OSBL2_gene50791:+:chr7:102955535:102964466;OSBL2_gene50791:+:chr7:102900665:102964466;OSBL2_gene50791:+:chr7:102928344:102964466;OSBL2_gene50791:+:chr7:102915118:102964466
AN13D_gene30962	4	AN13D_gene30962:+:chr4a:38953932:38954525;AN13D_gene30962:+:chr4a:39092395:39095126;AN13D_gene30962:+:chr4a:38953932:39043376;AN13D_gene30962:+:chr4a:39043294:39059381
CRIM1_gene40176	4	CRIM1_gene40176:-:chr5a:783930196:783970987;CRIM1_gene40176:-:chr5a:783745451:783791810;CRIM1_gene40176:-:chr5a:784231585:784231412;CRIM1_gene40176:-:chr5a:783601233:783621721
AGRL3_TF29_gene13889	4	AGRL3_TF29_gene13889:+:chr1a:1173308003:1173389654;AGRL3_TF29_gene13889:+:chr1a:1173593130:1173714753;AGRL3_TF29_gene13889:+:chr1a:1174203985:1174295121;AGRL3_TF29_gene13889:+:chr1a:1173703873:1173714753
ALG1_gene1564	4	ALG1_gene1564:+:chr10:353714175:353775102;ALG1_gene1564:+:chr10:353714176:353793953;ALG1_gene1564:+:chr10:353714175:353872388;ALG1_gene1564:+:chr10:353872328:353956570
RN150_gene12875	4	RN150_gene12875:-:chr1a:716881861:716932661;RN150_gene12875:-:chr1a:717060047:717060298;RN150_gene12875:-:chr1a:716881861:717060298;RN150_gene12875:-:chr1a:716930743:717060298
MYO10_PKHH3_gene44453	4	MYO10_PKHH3_gene44453:-:chr6a:194546199:194568945;MYO10_PKHH3_gene44453:-:chr6a:194546199:194608401;MYO10_PKHH3_gene44453:-:chr6a:194514382:194568945;MYO10_PKHH3_gene44453:-:chr6a:194531043:194568945
SIAT1_gene9960	4	SIAT1_gene9960:-:chr12:630401311:630432313;SIAT1_gene9960:-:chr12:630463103:630425783;SIAT1_gene9960:-:chr12:630432313:630425783;SIAT1_gene9960:-:chr12:630463103:630401312
SMG7_gene32426	4	SMG7_gene32426:+:chr4a:567744658:567745255;SMG7_gene32426:+:chr4a:567785557:567829313;SMG7_gene32426:+:chr4a:567715848:567745255;SMG7_gene32426:+:chr4a:568111595:568141193
CC14A_gene32215	4	CC14A_gene32215:-:chr4a:483883755:483928296;CC14A_gene32215:-:chr4a:483849633:483928296;CC14A_gene32215:-:chr4a:483817214:483904776;CC14A_gene32215:-:chr4a:483817214:483849726
PCAT1_gene20014	4	PCAT1_gene20014:-:chr2a:1064740013:1064859885;PCAT1_gene20014:-:chr2a:1064773096:1064859885;PCAT1_gene20014:-:chr2a:1064740013:1064880349;PCAT1_gene20014:-:chr2a:1064836010:1064859885
KPCA_gene54306	4	KPCA_gene54306:+:chr7:1101677805:1101740005;KPCA_gene54306:+:chr7:1101569740:1101740005;KPCA_gene54306:+:chr7:1101298398:1101316227;KPCA_gene54306:+:chr7:1101569740:1101603062
ATP7B_gene57899	4	ATP7B_gene57899:-:chr8:367128886:367177062;ATP7B_gene57899:-:chr8:367083463:367177062;ATP7B_gene57899:-:chr8:367083463:367129048;ATP7B_gene57899:-:chr8:367136472:367177062
CP2G1_CP2AD_gene63431	4	CP2G1_CP2AD_gene63431:+:chr9:642037039:642104037;CP2G1_CP2AD_gene63431:+:chr9:642037038:642082726;CP2G1_CP2AD_gene63431:+:chr9:641955940:642104037;CP2G1_CP2AD_gene63431:+:chr9:642082550:642104037
HEAT1_gene41502	4	HEAT1_gene41502:-:chr5b:282555077:282576303;HEAT1_gene41502:-:chr5b:281996925:282013683;HEAT1_gene41502:-:chr5b:282572002:282620846;HEAT1_gene41502:-:chr5b:282167006:282176127
IRF2_gene12439	4	IRF2_gene12439:+:chr1a:487475527:487505604;IRF2_gene12439:+:chr1a:487475527:487506040;IRF2_gene12439:+:chr1a:487475527:487567062;IRF2_gene12439:+:chr1a:487475527:487486703
TENS3_gene19317	4	TENS3_gene19317:+:chr2a:667841615:667853624;TENS3_gene19317:+:chr2a:667664593:667693470;TENS3_gene19317:+:chr2a:667792242:667793487;TENS3_gene19317:+:chr2a:667629126:667727355
AGAP1_gene25374	4	AGAP1_gene25374:-:chr3a:531670233:531793725;AGAP1_gene25374:-:chr3a:531330283:531346713;AGAP1_gene25374:-:chr3a:531781981:531793725;AGAP1_gene25374:-:chr3a:531781981:531832475
SSUH2_gene64991	4	SSUH2_gene64991:-:chr9:1138302714:1138351421;SSUH2_gene64991:-:chr9:1138351421:1138263452;SSUH2_gene64991:-:chr9:1138330322:1138351421;SSUH2_gene64991:-:chr9:1138300410:1138199260
LORF2_EDEM2_gene51763	4	LORF2_EDEM2_gene51763:+:chr7:417076526:417144057;LORF2_EDEM2_gene51763:+:chr7:417076526:417198489;LORF2_EDEM2_gene51763:+:chr7:417307038:417365845;LORF2_EDEM2_gene51763:+:chr7:417076526:417171362
M3K5_gene41263	4	M3K5_gene41263:-:chr5b:202100869:202144154;M3K5_gene41263:-:chr5b:202331914:202400302;M3K5_gene41263:-:chr5b:202100869:202256295;M3K5_gene41263:-:chr5b:202107096:202144154
MTCL1_gene19431	4	MTCL1_gene19431:-:chr2a:710645493:710674482;MTCL1_gene19431:-:chr2a:710350971:710352505;MTCL1_gene19431:-:chr2a:710415104:710482742;MTCL1_gene19431:-:chr2a:710424144:710473110
CMC1_gene25585	4	CMC1_gene25585:+:chr3a:594347214:594434170;CMC1_gene25585:+:chr3a:594403157:594434170;CMC1_gene25585:+:chr3a:594403157:594463596;CMC1_gene25585:+:chr3a:594326176:594407921
DDX58_gene13481	4	DDX58_gene13481:+:chr1a:1033821769:1033986683;DDX58_gene13481:+:chr1a:1033821768:1033995814;DDX58_gene13481:+:chr1a:1033719839:1033791716;DDX58_gene13481:+:chr1a:1033865335:1033919593
CBL_gene26208	4	CBL_gene26208:-:chr3a:889325018:889349532;CBL_gene26208:-:chr3a:889267178:889349532;CBL_gene26208:-:chr3a:889267178:889271651;CBL_gene26208:-:chr3a:889295169:889349532
PR40A_gene25743	4	PR40A_gene25743:-:chr3a:655594585:655632180;PR40A_gene25743:-:chr3a:655563055:655563646;PR40A_gene25743:-:chr3a:655379603:655477440;PR40A_gene25743:-:chr3a:655601358:655563056
PTPRA_gene11369	4	PTPRA_gene11369:-:chr1a:95022185:95139322;PTPRA_gene11369:-:chr1a:95039592:95139322;PTPRA_gene11369:-:chr1a:95022185:95040511;PTPRA_gene11369:-:chr1a:95092413:95139322
GLCI1_gene3183	4	GLCI1_gene3183:-:chr10:950245463:950372614;GLCI1_gene3183:-:chr10:950304733:950372614;GLCI1_gene3183:-:chr10:950273541:950372614;GLCI1_gene3183:-:chr10:950372614:950252691
NA_gene20294	4	NA_gene20294:-:chr2a:1225047539:1225123709;NA_gene20294:-:chr2a:1225297744:1225338295;NA_gene20294:-:chr2a:1225047539:1225170095;NA_gene20294:-:chr2a:1224983298:1225047629
C1TC_gene63617	4	C1TC_gene63617:+:chr9:714458157:714480197;C1TC_gene63617:+:chr9:714676410:714684000;C1TC_gene63617:+:chr9:714588611:714648270;C1TC_gene63617:+:chr9:714458157:714531216
CYH2_CYH1_gene54050	4	CYH2_CYH1_gene54050:-:chr7:1019053584:1019058911;CYH2_CYH1_gene54050:-:chr7:1019053584:1019151470;CYH2_CYH1_gene54050:-:chr7:1019130957:1019151470;CYH2_CYH1_gene54050:-:chr7:1018951121:1019058911
SASH1_gene41170	4	SASH1_gene41170:-:chr5b:170703307:170828967;SASH1_gene41170:-:chr5b:170703307:170751603;SASH1_gene41170:-:chr5b:170625064:170638205;SASH1_gene41170:-:chr5b:170718966:170828967
RYR2_gene41596	4	RYR2_gene41596:-:chr5b:326787252:326837997;RYR2_gene41596:-:chr5b:326677054:326837997;RYR2_gene41596:-:chr5b:326808711:326879470;RYR2_gene41596:-:chr5b:326787252:326879470
PAR12_gene37228	4	PAR12_gene37228:-:chr4b:1050625703:1050660888;PAR12_gene37228:-:chr4b:1050593309:1050634887;PAR12_gene37228:-:chr4b:1050634887:1050621433;PAR12_gene37228:-:chr4b:1050593309:1050660888
DPYD_gene32257	4	DPYD_gene32257:+:chr4a:502433621:502461572;DPYD_gene32257:+:chr4a:500884856:501005464;DPYD_gene32257:+:chr4a:500053094:500246727;DPYD_gene32257:+:chr4a:501508336:501564369
AKD1B_gene16274	4	AKD1B_gene16274:+:chr1b:823312983:823412939;AKD1B_gene16274:+:chr1b:823312983:823449689;AKD1B_gene16274:+:chr1b:823375366:823412939;AKD1B_gene16274:+:chr1b:823312983:823481452
SETD5_gene65339	4	SETD5_gene65339:-:chr9:1198366404:1198370120;SETD5_gene65339:-:chr9:1198422854:1198435510;SETD5_gene65339:-:chr9:1198341469:1198402155;SETD5_gene65339:-:chr9:1198431798:1198435510
ZMYM3_gene17780	4	ZMYM3_gene17780:+:chr2a:45615989:45650466;ZMYM3_gene17780:+:chr2a:45650291:45650466;ZMYM3_gene17780:+:chr2a:45461339:45516995;ZMYM3_gene17780:+:chr2a:45541377:45580965
CP2AA_CP2C8_CP2G1_gene63817	4	CP2AA_CP2C8_CP2G1_gene63817:+:chr9:777062187:777257494;CP2AA_CP2C8_CP2G1_gene63817:+:chr9:777872212:777875433;CP2AA_CP2C8_CP2G1_gene63817:+:chr9:777062187:777216202;CP2AA_CP2C8_CP2G1_gene63817:+:chr9:777283028:777463083
NUP98_gene60942	4	NUP98_gene60942:-:chr8:1505622430:1505623171;NUP98_gene60942:-:chr8:1505573495:1505610188;NUP98_gene60942:-:chr8:1505573495:1505623171;NUP98_gene60942:-:chr8:1505557002:1505610188
NCOA5_gene51223	4	NCOA5_gene51223:-:chr7:192684951:192687693;NCOA5_gene51223:-:chr7:192662958:192666869;NCOA5_gene51223:-:chr7:192686467:192687693;NCOA5_gene51223:-:chr7:192636090:192639141
FARP1_gene58452	4	FARP1_gene58452:+:chr8:678311590:678379145;FARP1_gene58452:+:chr8:678318412:678379145;FARP1_gene58452:+:chr8:678318412:678412478;FARP1_gene58452:+:chr8:678311590:678427129
MBD1_gene506	4	MBD1_gene506:+:chr10:40179731:40282320;MBD1_gene506:+:chr10:40179731:40247675;MBD1_gene506:+:chr10:40179732:40370266;MBD1_gene506:+:chr10:40247559:40370266
S26A5_gene35271	4	S26A5_gene35271:+:chr4b:330674475:330744654;S26A5_gene35271:+:chr4b:330714562:330744654;S26A5_gene35271:+:chr4b:330674475:330722099;S26A5_gene35271:+:chr4b:330730281:330744654
UBR2_gene42365	4	UBR2_gene42365:-:chr5b:682121473:682121733;UBR2_gene42365:-:chr5b:682059363:682121733;UBR2_gene42365:-:chr5b:681510582:681510817;UBR2_gene42365:-:chr5b:681401074:681249284
TCPB_gene35416	4	TCPB_gene35416:-:chr4b:406848583:406911273;TCPB_gene35416:-:chr4b:406627570:406627909;TCPB_gene35416:-:chr4b:406910441:406911273;TCPB_gene35416:-:chr4b:406740950:406848684
RFWD2_gene32988	4	RFWD2_gene32988:-:chr4a:693090443:693129085;RFWD2_gene32988:-:chr4a:693117591:693129085;RFWD2_gene32988:-:chr4a:692840131:692881899;RFWD2_gene32988:-:chr4a:693027905:693129085
ZMY11_gene2574	4	ZMY11_gene2574:+:chr10:692853545:693033777;ZMY11_gene2574:+:chr10:692853545:692892222;ZMY11_gene2574:+:chr10:692892132:692945589;ZMY11_gene2574:+:chr10:692892132:692928323
LAP2_gene16393	4	LAP2_gene16393:-:chr1b:864963654:865052240;LAP2_gene16393:-:chr1b:864750662:864795672;LAP2_gene16393:-:chr1b:864963654:864965619;LAP2_gene16393:-:chr1b:864758904:864795672
LRCH1_gene57989	4	LRCH1_gene57989:+:chr8:400116232:400160796;LRCH1_gene57989:+:chr8:400116232:400220205;LRCH1_gene57989:+:chr8:400320677:400357955;LRCH1_gene57989:+:chr8:400160690:400220205
ELMO1_gene19224	4	ELMO1_gene19224:-:chr2a:631927099:631902919;ELMO1_gene19224:-:chr2a:632536326:632672119;ELMO1_gene19224:-:chr2a:632635316:632672119;ELMO1_gene19224:-:chr2a:632536326:632609251
SC23B_gene40438	4	SC23B_gene40438:-:chr5a:921349734:921356703;SC23B_gene40438:-:chr5a:921349734:921360419;SC23B_gene40438:-:chr5a:921349734:921404333;SC23B_gene40438:-:chr5a:921390423:921404333
LORF2_CYTSA_gene7087	4	LORF2_CYTSA_gene7087:+:chr11:977035005:977038316;LORF2_CYTSA_gene7087:+:chr11:977035005:977072154;LORF2_CYTSA_gene7087:+:chr11:977035005:977100941;LORF2_CYTSA_gene7087:+:chr11:977035005:977165319
TAF7_gene18923	4	TAF7_gene18923:-:chr2a:484600045:484630322;TAF7_gene18923:-:chr2a:484538005:484630322;TAF7_gene18923:-:chr2a:484541679:484628932;TAF7_gene18923:-:chr2a:484630322:484568280
ANR52_gene34543	4	ANR52_gene34543:-:chr4b:150512974:150553613;ANR52_gene34543:-:chr4b:150428474:150428676;ANR52_gene34543:-:chr4b:150247011:150247547;ANR52_gene34543:-:chr4b:150428474:150553613
UBAP2_gene17108	4	UBAP2_gene17108:-:chr1b:1146971421:1147045737;UBAP2_gene17108:-:chr1b:1146971421:1146987274;UBAP2_gene17108:-:chr1b:1147065432:1147164743;UBAP2_gene17108:-:chr1b:1147045737:1146926184
PP6R2_gene35611	4	PP6R2_gene35611:-:chr4b:446923537:446996543;PP6R2_gene35611:-:chr4b:447563973:447569442;PP6R2_gene35611:-:chr4b:447068352:447069266;PP6R2_gene35611:-:chr4b:447468885:447569442
RGPS2_gene33013	4	RGPS2_gene33013:+:chr4a:699734082:699755157;RGPS2_gene33013:+:chr4a:699164884:699301355;RGPS2_gene33013:+:chr4a:699749474:699879804;RGPS2_gene33013:+:chr4a:699164884:699359109
NA_gene20916	4	NA_gene20916:-:chr2a:1399783329:1399830983;NA_gene20916:-:chr2a:1399452460:1399453342;NA_gene20916:-:chr2a:1399661691:1399788327;NA_gene20916:-:chr2a:1399783329:1399811572
IMDH1_gene35674	4	IMDH1_gene35674:+:chr4b:472037311:472078944;IMDH1_gene35674:+:chr4b:471968220:472030406;IMDH1_gene35674:+:chr4b:471968221:472037511;IMDH1_gene35674:+:chr4b:472029795:472090059
LRBA_gene12782	4	LRBA_gene12782:+:chr1a:681585376:681660859;LRBA_gene12782:+:chr1a:682166480:682190853;LRBA_gene12782:+:chr1a:681825108:681867915;LRBA_gene12782:+:chr1a:681825108:682015367
MYO1C_gene24740	4	MYO1C_gene24740:+:chr3a:323782699:323784202;MYO1C_gene24740:+:chr3a:323782699:323806389;MYO1C_gene24740:+:chr3a:323750215:323784202;MYO1C_gene24740:+:chr3a:323861354:323879037
DYN2_gene33062	4	DYN2_gene33062:+:chr4a:708508746:708528772;DYN2_gene33062:+:chr4a:708334517:708338387;DYN2_gene33062:+:chr4a:708402398:708456867;DYN2_gene33062:+:chr4a:708456753:708508856
SMTN_gene6600	4	SMTN_gene6600:-:chr11:850837637:850861436;SMTN_gene6600:-:chr11:850673225:850767527;SMTN_gene6600:-:chr11:850673225:850673396;SMTN_gene6600:-:chr11:850860461:850861436
ZN536_gene9135	4	ZN536_gene9135:-:chr12:329686821:329688993;ZN536_gene9135:-:chr12:329440334:329484557;ZN536_gene9135:-:chr12:329482979:329484557;ZN536_gene9135:-:chr12:329482979:329528517
XYLB_gene2454	4	XYLB_gene2454:-:chr10:641211246:641238700;XYLB_gene2454:-:chr10:641211246:641341981;XYLB_gene2454:-:chr10:640904131:640976669;XYLB_gene2454:-:chr10:641293350:641341981
CP062_gene1197	4	CP062_gene1197:+:chr10:235946403:235984641;CP062_gene1197:+:chr10:235827353:235907297;CP062_gene1197:+:chr10:235803566:235863426;CP062_gene1197:+:chr10:235827354:235984641
ANR27_gene9446	4	ANR27_gene9446:+:chr12:476582595:476649205;ANR27_gene9446:+:chr12:476582595:476660439;ANR27_gene9446:+:chr12:476582595:476764201;ANR27_gene9446:+:chr12:476677664:476729049
DDX18_gene27253	4	DDX18_gene27253:+:chr3b:167486000:167486414;DDX18_gene27253:+:chr3b:167486000:167526536;DDX18_gene27253:+:chr3b:167462877:167474834;DDX18_gene27253:+:chr3b:167486000:167506520
TBCD9_gene12868	4	TBCD9_gene12868:-:chr1a:716009430:716058418;TBCD9_gene12868:-:chr1a:716197337:716212697;TBCD9_gene12868:-:chr1a:716204352:716212697;TBCD9_gene12868:-:chr1a:716197337:716285201
TET2_gene13150	4	TET2_gene13150:+:chr1a:883420844:883480483;TET2_gene13150:+:chr1a:883420844:883452848;TET2_gene13150:+:chr1a:883420844:883471475;TET2_gene13150:+:chr1a:883420844:883440350
CRLD2_gene9732	4	CRLD2_gene9732:+:chr12:539432335:539432652;CRLD2_gene9732:+:chr12:539501410:539519804;CRLD2_gene9732:+:chr12:539476274:539519804;CRLD2_gene9732:+:chr12:539463689:539484663
AXIN1_gene1692	4	AXIN1_gene1692:+:chr10:419381550:419570471;AXIN1_gene1692:+:chr10:419381550:419438304;AXIN1_gene1692:+:chr10:419358023:419438304;AXIN1_gene1692:+:chr10:419358023:419385503
MARF1_gene1172	4	MARF1_gene1172:+:chr10:225362808:225402187;MARF1_gene1172:+:chr10:225637191:225691869;MARF1_gene1172:+:chr10:225336560:225337243;MARF1_gene1172:+:chr10:225369948:225370175
SRPR_gene26660	4	SRPR_gene26660:+:chr3b:11800968:11835697;SRPR_gene26660:+:chr3b:12085899:12185333;SRPR_gene26660:+:chr3b:11817107:11835697;SRPR_gene26660:+:chr3b:11819840:11887059
RAC2_gene33259	4	RAC2_gene33259:+:chr4a:760427143:760468515;RAC2_gene33259:+:chr4a:760427143:760464921;RAC2_gene33259:+:chr4a:760427143:760553585;RAC2_gene33259:+:chr4a:760453580:760468515
TTC7A_gene42242	4	TTC7A_gene42242:-:chr5b:623868224:623964742;TTC7A_gene42242:-:chr5b:624813013:624862040;TTC7A_gene42242:-:chr5b:624813013:624982507;TTC7A_gene42242:-:chr5b:624491954:624619096
SP14L_LIN1_gene5386	4	SP14L_LIN1_gene5386:-:chr11:488570844:488650005;SP14L_LIN1_gene5386:-:chr11:488483056:488650005;SP14L_LIN1_gene5386:-:chr11:488483056:488679072;SP14L_LIN1_gene5386:-:chr11:488679072:488621619
BT3A2_BT3A3_gene43873	4	BT3A2_BT3A3_gene43873:+:chr6a:94576018:94742395;BT3A2_BT3A3_gene43873:+:chr6a:94645058:94742395;BT3A2_BT3A3_gene43873:+:chr6a:94430037:94576153;BT3A2_BT3A3_gene43873:+:chr6a:94430038:94445589
RYR1_gene64039	4	RYR1_gene64039:-:chr9:832062997:832064962;RYR1_gene64039:-:chr9:832267985:832351332;RYR1_gene64039:-:chr9:832224065:832269541;RYR1_gene64039:-:chr9:832639134:832709871
KDM1B_gene19638	4	KDM1B_gene19638:-:chr2a:803199831:803326870;KDM1B_gene19638:-:chr2a:803253120:803326870;KDM1B_gene19638:-:chr2a:803596664:803512478;KDM1B_gene19638:-:chr2a:803136038:803326870
PIGT_gene51822	4	PIGT_gene51822:-:chr7:432671257:432777597;PIGT_gene51822:-:chr7:432671257:432795376;PIGT_gene51822:-:chr7:432671257:432705703;PIGT_gene51822:-:chr7:432613811:432777597
CTBP2_gene52750	4	CTBP2_gene52750:+:chr7:626290064:626299084;CTBP2_gene52750:+:chr7:626298869:626352032;CTBP2_gene52750:+:chr7:626334985:626352032;CTBP2_gene52750:+:chr7:626288349:626292742
PAQRB_gene54471	4	PAQRB_gene54471:+:chr7:1143928705:1143990971;PAQRB_gene54471:+:chr7:1143928705:1144026063;PAQRB_gene54471:+:chr7:1143928705:1143982760;PAQRB_gene54471:+:chr7:1143978088:1144026063
PTPRK_gene40584	4	PTPRK_gene40584:+:chr5a:964019040:964075149;PTPRK_gene40584:+:chr5a:964536438:964589511;PTPRK_gene40584:+:chr5a:964019040:964127056;PTPRK_gene40584:+:chr5a:963774233:963895919
GRHPR_gene13982	4	GRHPR_gene13982:+:chr1b:12284051:12322999;GRHPR_gene13982:+:chr1b:12348783:12380149;GRHPR_gene13982:+:chr1b:12322882:12380149;GRHPR_gene13982:+:chr1b:12342952:12380149
SULF1_gene21790	4	SULF1_gene21790:+:chr2b:317000745:317006629;SULF1_gene21790:+:chr2b:317054869:317065549;SULF1_gene21790:+:chr2b:316977025:317006629;SULF1_gene21790:+:chr2b:316981140:317006629
LIMA1_gene34200	4	LIMA1_gene34200:-:chr4b:82910758:83016045;LIMA1_gene34200:-:chr4b:82864460:82874241;LIMA1_gene34200:-:chr4b:82864460:82865905;LIMA1_gene34200:-:chr4b:82869255:82874241
IRAK2_gene65014	4	IRAK2_gene65014:+:chr9:1144799519:1144832644;IRAK2_gene65014:+:chr9:1144816880:1144832644;IRAK2_gene65014:+:chr9:1144799519:1144926804;IRAK2_gene65014:+:chr9:1144799519:1144855155
DOCK9_gene58459	4	DOCK9_gene58459:-:chr8:680423625:680456583;DOCK9_gene58459:-:chr8:679922061:680033219;DOCK9_gene58459:-:chr8:680007442:680033219;DOCK9_gene58459:-:chr8:680007442:680043185
CASP_CUX1_gene23751	4	CASP_CUX1_gene23751:+:chr3a:107225284:107284946;CASP_CUX1_gene23751:+:chr3a:107102288:107284946;CASP_CUX1_gene23751:+:chr3a:107829761:107830026;CASP_CUX1_gene23751:+:chr3a:107225284:107321154
MP2K7_gene32823	4	MP2K7_gene32823:-:chr4a:651342699:651378127;MP2K7_gene32823:-:chr4a:651342699:651401625;MP2K7_gene32823:-:chr4a:651292984:651378127;MP2K7_gene32823:-:chr4a:651366437:651367465
PRP4B_gene19560	4	PRP4B_gene19560:-:chr2a:777054029:777059402;PRP4B_gene19560:-:chr2a:777054029:777067665;PRP4B_gene19560:-:chr2a:777066465:777067665;PRP4B_gene19560:-:chr2a:777030347:777067665
SAR1B_gene53298	4	SAR1B_gene53298:+:chr7:802514706:802574437;SAR1B_gene53298:+:chr7:802514707:802544969;SAR1B_gene53298:+:chr7:802525094:802605012;SAR1B_gene53298:+:chr7:802544890:802605012
DLG1_gene4326	4	DLG1_gene4326:-:chr11:89543528:89584517;DLG1_gene4326:-:chr11:89543528:89553603;DLG1_gene4326:-:chr11:89509285:89584517;DLG1_gene4326:-:chr11:89684997:89738300
M18BP_gene61839	4	M18BP_gene61839:-:chr9:116260202:116178190;M18BP_gene61839:-:chr9:116088031:116260202;M18BP_gene61839:-:chr9:116120038:116260202;M18BP_gene61839:-:chr9:116260202:116232711
RHG18_gene40566	4	RHG18_gene40566:+:chr5a:953663510:953735290;RHG18_gene40566:+:chr5a:953663509:953699273;RHG18_gene40566:+:chr5a:953943165:954037095;RHG18_gene40566:+:chr5a:953693446:953735290
MLIP_gene39391	4	MLIP_gene39391:+:chr5a:388245617:388307382;MLIP_gene39391:+:chr5a:388444317:388503445;MLIP_gene39391:+:chr5a:388273473:388307382;MLIP_gene39391:+:chr5a:388273473:388447441
F188A_gene3033	4	F188A_gene3033:-:chr10:883826632:883923176;F188A_gene3033:-:chr10:883864511:883923176;F188A_gene3033:-:chr10:883864511:883884966;F188A_gene3033:-:chr10:883826632:883884966
TRXR3_gene65109	4	TRXR3_gene65109:-:chr9:1157853373:1157902658;TRXR3_gene65109:-:chr9:1157902658:1157873731;TRXR3_gene65109:-:chr9:1157813076:1157902658;TRXR3_gene65109:-:chr9:1157853373:1157875283
NFX1_gene20183	4	NFX1_gene20183:-:chr2a:1183109731:1183192652;NFX1_gene20183:-:chr2a:1183075771:1183192652;NFX1_gene20183:-:chr2a:1183146825:1183226692;NFX1_gene20183:-:chr2a:1183299685:1183369681
SMCA4_gene33072	4	SMCA4_gene33072:+:chr4a:709732680:709732847;SMCA4_gene33072:+:chr4a:710013445:710044219;SMCA4_gene33072:+:chr4a:710013445:710013732;SMCA4_gene33072:+:chr4a:709571940:709574233
P20L1_gene22479	4	P20L1_gene22479:+:chr2b:619311912:619399071;P20L1_gene22479:+:chr2b:619349213:619399071;P20L1_gene22479:+:chr2b:619233761:619349314;P20L1_gene22479:+:chr2b:619239981:619399071
PLD1_gene4184	4	PLD1_gene4184:-:chr11:55415271:55454394;PLD1_gene4184:-:chr11:55569531:55584011;PLD1_gene4184:-:chr11:55385495:55427383;PLD1_gene4184:-:chr11:55584011:55527144
SMRCD_gene13793	4	SMRCD_gene13793:-:chr1a:1133235589:1133322723;SMRCD_gene13793:-:chr1a:1133291763:1133322723;SMRCD_gene13793:-:chr1a:1133212183:1133121228;SMRCD_gene13793:-:chr1a:1133593206:1133560113
AP3B1_gene16312	4	AP3B1_gene16312:-:chr1b:840896008:840945701;AP3B1_gene16312:-:chr1b:840858059:840945701;AP3B1_gene16312:-:chr1b:840522719:840606680;AP3B1_gene16312:-:chr1b:840809096:840945701
TFE2_gene10174	4	TFE2_gene10174:+:chr12:662918006:663023827;TFE2_gene10174:+:chr12:662918006:662996227;TFE2_gene10174:+:chr12:663143655:663144569;TFE2_gene10174:+:chr12:663143655:663192862
LRP6_gene37217	4	LRP6_gene37217:+:chr4b:1048952557:1048985754;LRP6_gene37217:+:chr4b:1048816976:1048904478;LRP6_gene37217:+:chr4b:1048816976:1048817370;LRP6_gene37217:+:chr4b:1048891937:1048953537
NLRC3_gene35677	4	NLRC3_gene35677:-:chr4b:473372152:473425561;NLRC3_gene35677:-:chr4b:473425561:473423779;NLRC3_gene35677:-:chr4b:473316796:473425561;NLRC3_gene35677:-:chr4b:473648230:473659969
DCE1_gene19678	4	DCE1_gene19678:+:chr2a:836608300:836698716;DCE1_gene19678:+:chr2a:837018600:837165821;DCE1_gene19678:+:chr2a:836807917:836939429;DCE1_gene19678:+:chr2a:837018600:837126207
AP2M1_gene4095	4	AP2M1_gene4095:+:chr11:38486692:38546290;AP2M1_gene4095:+:chr11:38546154:38582242;AP2M1_gene4095:+:chr11:38546154:38572895;AP2M1_gene4095:+:chr11:38547541:38582242
DOC11_gene18564	4	DOC11_gene18564:-:chr2a:318621122:318715297;DOC11_gene18564:-:chr2a:318657825:318715297;DOC11_gene18564:-:chr2a:319338538:319424444;DOC11_gene18564:-:chr2a:319229139:319170181
CAR11_gene879	4	CAR11_gene879:-:chr10:126842388:126803421;CAR11_gene879:-:chr10:126621920:126643540;CAR11_gene879:-:chr10:126753029:126825187;CAR11_gene879:-:chr10:126803420:126891817
PP2BC_gene5650	4	PP2BC_gene5650:+:chr11:585391683:585392599;PP2BC_gene5650:+:chr11:585568165:585690871;PP2BC_gene5650:+:chr11:585391683:585464496;PP2BC_gene5650:+:chr11:585568166:585652742
YG31B_MTMR3_LORF2_gene6542	4	YG31B_MTMR3_LORF2_gene6542:+:chr11:840155776:840254165;YG31B_MTMR3_LORF2_gene6542:+:chr11:840636512:840648989;YG31B_MTMR3_LORF2_gene6542:+:chr11:840617732:840648989;YG31B_MTMR3_LORF2_gene6542:+:chr11:840125248:840286976
DYSF_gene11243	4	DYSF_gene11243:-:chr1a:68673411:68680264;DYSF_gene11243:-:chr1a:68783060:68832837;DYSF_gene11243:-:chr1a:68783060:68939838;DYSF_gene11243:-:chr1a:68719134:68737752
ENOF1_gene21278	4	ENOF1_gene21278:+:chr2b:84417468:84524543;ENOF1_gene21278:+:chr2b:84357948:84427489;ENOF1_gene21278:+:chr2b:84414996:84427489;ENOF1_gene21278:+:chr2b:84532233:84563294
K1671_gene6698	4	K1671_gene6698:-:chr11:891569269:891675079;K1671_gene6698:-:chr11:891657511:891675079;K1671_gene6698:-:chr11:891615484:891675079;K1671_gene6698:-:chr11:891657752:891569270
SRCAP_gene52668	4	SRCAP_gene52668:-:chr7:611637684:611637948;SRCAP_gene52668:-:chr7:611489973:611520361;SRCAP_gene52668:-:chr7:612176781:612177473;SRCAP_gene52668:-:chr7:612424462:612452698
VITA2_VIT_gene32055	4	VITA2_VIT_gene32055:-:chr4a:403171376:403245058;VITA2_VIT_gene32055:-:chr4a:403110117:403095671;VITA2_VIT_gene32055:-:chr4a:403030402:403037643;VITA2_VIT_gene32055:-:chr4a:403245058:403095671
ASH1L_gene8100	4	ASH1L_gene8100:+:chr12:54877621:54978612;ASH1L_gene8100:+:chr12:55072216:55080811;ASH1L_gene8100:+:chr12:54956667:54959725;ASH1L_gene8100:+:chr12:55048997:55080811
GOGB1_gene35477	4	GOGB1_gene35477:+:chr4b:433833177:433835850;GOGB1_gene35477:+:chr4b:433686668:433692790;GOGB1_gene35477:+:chr4b:433744819:433748833;GOGB1_gene35477:+:chr4b:433645349:433835850
NSD1_AN32B_gene52818	4	NSD1_AN32B_gene52818:-:chr7:636173510:636176059;NSD1_AN32B_gene52818:-:chr7:636388045:636485992;NSD1_AN32B_gene52818:-:chr7:636739100:636867145;NSD1_AN32B_gene52818:-:chr7:636351740:636485992
SUGP2_gene10475	4	SUGP2_gene10475:-:chr12:692310938:692382310;SUGP2_gene10475:-:chr12:692416005:692416349;SUGP2_gene10475:-:chr12:692371727:692372596;SUGP2_gene10475:-:chr12:692353786:692382310
MBNL1_gene4520	4	MBNL1_gene4520:-:chr11:167505864:167511354;MBNL1_gene4520:-:chr11:167691932:167692858;MBNL1_gene4520:-:chr11:167454877:167458167;MBNL1_gene4520:-:chr11:167454877:167511354
ST38L_gene36576	4	ST38L_gene36576:-:chr4b:835322304:835343919;ST38L_gene36576:-:chr4b:835237930:835343919;ST38L_gene36576:-:chr4b:835283960:835237931;ST38L_gene36576:-:chr4b:835439731:835483927
PDS5A_gene11952	4	PDS5A_gene11952:-:chr1a:349119493:349150163;PDS5A_gene11952:-:chr1a:348722807:348850952;PDS5A_gene11952:-:chr1a:349085194:349130498;PDS5A_gene11952:-:chr1a:348722807:348834716
VTDB_gene14096	4	VTDB_gene14096:+:chr1b:37757486:37801158;VTDB_gene14096:+:chr1b:37757486:37790354;VTDB_gene14096:+:chr1b:37693790:37782019;VTDB_gene14096:+:chr1b:37693790:37770894
S4A11_gene11339	4	S4A11_gene11339:+:chr1a:87285912:87306641;S4A11_gene11339:+:chr1a:87285912:87419101;S4A11_gene11339:+:chr1a:87709319:87810463;S4A11_gene11339:+:chr1a:87709320:87765284
SASB_gene9067	4	SASB_gene9067:+:chr12:286509002:286515636;SASB_gene9067:+:chr12:286509002:286576358;SASB_gene9067:+:chr12:286509003:286615925;SASB_gene9067:+:chr12:286509003:286598226
TRRAP_gene746	4	TRRAP_gene746:+:chr10:91221512:91225530;TRRAP_gene746:+:chr10:91188488:91225530;TRRAP_gene746:+:chr10:91221512:91290522;TRRAP_gene746:+:chr10:91128901:91185062
ACSF4_gene12191	4	ACSF4_gene12191:-:chr1a:413246750:413331522;ACSF4_gene12191:-:chr1a:413193000:413331522;ACSF4_gene12191:-:chr1a:413246750:413349578;ACSF4_gene12191:-:chr1a:413193000:413280416
TOP1_gene51607	4	TOP1_gene51607:+:chr7:363465542:363471233;TOP1_gene51607:+:chr7:363502470:363522685;TOP1_gene51607:+:chr7:363376815:363459583;TOP1_gene51607:+:chr7:363471045:363522685
RC3H1_gene32953	4	RC3H1_gene32953:-:chr4a:684922081:684922363;RC3H1_gene32953:-:chr4a:685007245:685008553;RC3H1_gene32953:-:chr4a:684549476:684551540;RC3H1_gene32953:-:chr4a:684493515:684551540
DAZP1_gene10890	4	DAZP1_gene10890:+:chr12:721800740:721801446;DAZP1_gene10890:+:chr12:721630345:721673196;DAZP1_gene10890:+:chr12:721800740:721801456;DAZP1_gene10890:+:chr12:721585823:721673196
ZN300_ZN783_POL_gene14073	4	ZN300_ZN783_POL_gene14073:+:chr1b:33549388:33609846;ZN300_ZN783_POL_gene14073:+:chr1b:33569249:33693611;ZN300_ZN783_POL_gene14073:+:chr1b:33549388:33569366;ZN300_ZN783_POL_gene14073:+:chr1b:33569249:33609846
A4_gene60447	4	A4_gene60447:-:chr8:1358255083:1358310109;A4_gene60447:-:chr8:1358210365:1358255213;A4_gene60447:-:chr8:1358068597:1358130398;A4_gene60447:-:chr8:1358217648:1358173264
POL_SIA10_gene58887	4	POL_SIA10_gene58887:+:chr8:842246458:842286744;POL_SIA10_gene58887:+:chr8:842286686:842393241;POL_SIA10_gene58887:+:chr8:842455467:842603723;POL_SIA10_gene58887:+:chr8:842246458:842393241
CP2CP_CP2K1_gene38772	4	CP2CP_CP2K1_gene38772:+:chr5a:147687183:147796336;CP2CP_CP2K1_gene38772:+:chr5a:147687183:147747942;CP2CP_CP2K1_gene38772:+:chr5a:147747768:147837637;CP2CP_CP2K1_gene38772:+:chr5a:147687184:147837637
CACB4_gene25727	4	CACB4_gene25727:-:chr3a:651006624:651032076;CACB4_gene25727:-:chr3a:651225338:651280760;CACB4_gene25727:-:chr3a:650918775:651032076;CACB4_gene25727:-:chr3a:651162843:651280760
ILF3_gene34770	4	ILF3_gene34770:+:chr4b:181548446:181549150;ILF3_gene34770:+:chr4b:181520563:181548240;ILF3_gene34770:+:chr4b:181519775:181524081;ILF3_gene34770:+:chr4b:181522946:181548240
PABP1_gene22129	4	PABP1_gene22129:-:chr2b:470922713:470969718;PABP1_gene22129:-:chr2b:470792435:470819220;PABP1_gene22129:-:chr2b:470818876:470819220;PABP1_gene22129:-:chr2b:470868939:470969718
CPNE1_gene51717	4	CPNE1_gene51717:-:chr7:405732397:405810611;CPNE1_gene51717:-:chr7:405452911:405580224;CPNE1_gene51717:-:chr7:405299020:405482580;CPNE1_gene51717:-:chr7:405299020:405355384
TPR_gene32488	4	TPR_gene32488:-:chr4a:582328700:582348085;TPR_gene32488:-:chr4a:582562068:582589024;TPR_gene32488:-:chr4a:582271302:582285250;TPR_gene32488:-:chr4a:582588158:582615334
HINFP_gene26216	4	HINFP_gene26216:-:chr3a:890633332:890671989;HINFP_gene26216:-:chr3a:890633332:890700075;HINFP_gene26216:-:chr3a:890633332:890651301;HINFP_gene26216:-:chr3a:890649873:890700075
BAG6_gene43657	4	BAG6_gene43657:-:chr6a:55243421:55246917;BAG6_gene43657:-:chr6a:55359332:55387460;BAG6_gene43657:-:chr6a:55359332:55361098;BAG6_gene43657:-:chr6a:55243421:55243938
SCN5A_gene2446	4	SCN5A_gene2446:+:chr10:629101935:629269135;SCN5A_gene2446:+:chr10:629101935:629197082;SCN5A_gene2446:+:chr10:629078459:629120341;SCN5A_gene2446:+:chr10:629528335:629658810
BGLR_gene23929	4	BGLR_gene23929:-:chr3a:134178816:134217414;BGLR_gene23929:-:chr3a:134164232:134217414;BGLR_gene23929:-:chr3a:134199948:134217414;BGLR_gene23929:-:chr3a:134199948:134241261
FND3A_gene58015	4	FND3A_gene58015:+:chr8:414194438:414235786;FND3A_gene58015:+:chr8:414145384:414235786;FND3A_gene58015:+:chr8:414352725:414419942;FND3A_gene58015:+:chr8:413883730:413890475
FYCO1_gene19392	4	FYCO1_gene19392:-:chr2a:695488040:695492924;FYCO1_gene19392:-:chr2a:695556616:695652275;FYCO1_gene19392:-:chr2a:695632958:695652275;FYCO1_gene19392:-:chr2a:695652275:695488041
AGO3_gene27862	4	AGO3_gene27862:-:chr3b:351788857:351794715;AGO3_gene27862:-:chr3b:351457467:351653636;AGO3_gene27862:-:chr3b:351649295:351748520;AGO3_gene27862:-:chr3b:351649295:351653636
GUC2F_gene60755	4	GUC2F_gene60755:+:chr8:1451258832:1451351626;GUC2F_gene60755:+:chr8:1451484379:1451558705;GUC2F_gene60755:+:chr8:1451496068:1451558705;GUC2F_gene60755:+:chr8:1451258833:1451259646
TP4AP_gene51768	4	TP4AP_gene51768:+:chr7:418452470:418517309;TP4AP_gene51768:+:chr7:418294516:418435667;TP4AP_gene51768:+:chr7:418294517:418370815;TP4AP_gene51768:+:chr7:418294516:418332518
P4K2B_gene11838	4	P4K2B_gene11838:+:chr1a:280022232:280081104;P4K2B_gene11838:+:chr1a:280004388:280068309;P4K2B_gene11838:+:chr1a:280022232:280123985;P4K2B_gene11838:+:chr1a:280022233:280110277
ARHGP_gene34267	4	ARHGP_gene34267:-:chr4b:96690312:96693516;ARHGP_gene34267:-:chr4b:96671652:96693516;ARHGP_gene34267:-:chr4b:96690312:96741520;ARHGP_gene34267:-:chr4b:96621256:96671722
CARM1_gene33067	4	CARM1_gene33067:+:chr4a:709013095:709020334;CARM1_gene33067:+:chr4a:709048645:709050063;CARM1_gene33067:+:chr4a:708951039:708958464;CARM1_gene33067:+:chr4a:709048645:709074545
ATS2_gene53348	4	ATS2_gene53348:-:chr7:816298442:816332655;ATS2_gene53348:-:chr7:816261744:816332655;ATS2_gene53348:-:chr7:816755941:816834795;ATS2_gene53348:-:chr7:817036434:816882940
ANR44_gene25078	4	ANR44_gene25078:-:chr3a:449193594:449230516;ANR44_gene25078:-:chr3a:449193594:449264628;ANR44_gene25078:-:chr3a:449323548:449264514;ANR44_gene25078:-:chr3a:449338457:449347444
TLN1_gene11060	4	TLN1_gene11060:-:chr1a:19414803:19475117;TLN1_gene11060:-:chr1a:19569196:19570288;TLN1_gene11060:-:chr1a:19565530:19570288;TLN1_gene11060:-:chr1a:19517070:19545617
STA5B_gene44412	4	STA5B_gene44412:-:chr6a:188181314:188290396;STA5B_gene44412:-:chr6a:187942846:187977652;STA5B_gene44412:-:chr6a:188181314:188188130;STA5B_gene44412:-:chr6a:188188130:188141455
MSPD2_gene58786	4	MSPD2_gene58786:+:chr8:803419587:803561802;MSPD2_gene58786:+:chr8:803419587:803457075;MSPD2_gene58786:+:chr8:803419587:803514142;MSPD2_gene58786:+:chr8:803618860:803722593
DCLK2_gene12789	4	DCLK2_gene12789:-:chr1a:682953812:683004330;DCLK2_gene12789:-:chr1a:682790176:682849531;DCLK2_gene12789:-:chr1a:682849473:682974810;DCLK2_gene12789:-:chr1a:682974810:682807727
NCKP5_gene26337	4	NCKP5_gene26337:-:chr3a:910705674:910745122;NCKP5_gene26337:-:chr3a:910606298:910745122;NCKP5_gene26337:-:chr3a:910606298:910645244;NCKP5_gene26337:-:chr3a:910705674:910880977
LORF2_gene1932	4	LORF2_gene1932:-:chr10:461186556:461261820;LORF2_gene1932:-:chr10:461495500:461497804;LORF2_gene1932:-:chr10:461609337:461644474;LORF2_gene1932:-:chr10:461261820:461244225
TFR1_gene3951	4	TFR1_gene3951:+:chr11:16292386:16326664;TFR1_gene3951:+:chr11:16292386:16342361;TFR1_gene3951:+:chr11:16292386:16316524;TFR1_gene3951:+:chr11:16292386:16393647
NR1I3_gene8595	4	NR1I3_gene8595:-:chr12:120390223:120448028;NR1I3_gene8595:-:chr12:120271299:120390414;NR1I3_gene8595:-:chr12:120343019:120390414;NR1I3_gene8595:-:chr12:120343019:120448028
CPSM_gene25288	4	CPSM_gene25288:+:chr3a:495232395:495233863;CPSM_gene25288:+:chr3a:495257543:495285262;CPSM_gene25288:+:chr3a:495285121:495287428;CPSM_gene25288:+:chr3a:495243528:495257662
CHSTA_gene59790	4	CHSTA_gene59790:+:chr8:1111109302:1111187227;CHSTA_gene59790:+:chr8:1111051489:1111109403;CHSTA_gene59790:+:chr8:1111051489:1111187227;CHSTA_gene59790:+:chr8:1111051489:1111165490
PDC6I_gene19096	4	PDC6I_gene19096:+:chr2a:570665665:570719504;PDC6I_gene19096:+:chr2a:570671662:570703322;PDC6I_gene19096:+:chr2a:570786418:570851462;PDC6I_gene19096:+:chr2a:570665665:570671786
S22A5_gene53170	4	S22A5_gene53170:+:chr7:749022993:749084890;S22A5_gene53170:+:chr7:749034589:749120316;S22A5_gene53170:+:chr7:749034589:749084890;S22A5_gene53170:+:chr7:749022993:749057818
DOCK7_gene31703	4	DOCK7_gene31703:-:chr4a:264665906:264709251;DOCK7_gene31703:-:chr4a:264622663:264668590;DOCK7_gene31703:-:chr4a:264062675:264217396;DOCK7_gene31703:-:chr4a:264873828:264933283
ATG2A_gene62998	4	ATG2A_gene62998:+:chr9:500231003:500248318;ATG2A_gene62998:+:chr9:500509675:500679986;ATG2A_gene62998:+:chr9:500231004:500366744;ATG2A_gene62998:+:chr9:499510316:499511127
DMD_gene59095	4	DMD_gene59095:+:chr8:901830620:901850082;DMD_gene59095:+:chr8:902569019:902612601;DMD_gene59095:+:chr8:900933318:901053794;DMD_gene59095:+:chr8:902569020:902683480
EVI5_gene31934	4	EVI5_gene31934:+:chr4a:354424488:354542135;EVI5_gene31934:+:chr4a:354424488:354488880;EVI5_gene31934:+:chr4a:354424488:354449566;EVI5_gene31934:+:chr4a:354221905:354293466
RED1_gene25221	4	RED1_gene25221:+:chr3a:481067979:481071285;RED1_gene25221:+:chr3a:481067979:481134031;RED1_gene25221:+:chr3a:481067979:481095857;RED1_gene25221:+:chr3a:481012781:481095857
XPO1_gene41601	4	XPO1_gene41601:+:chr5b:330343374:330443991;XPO1_gene41601:+:chr5b:330207375:330252961;XPO1_gene41601:+:chr5b:330406473:330443991;XPO1_gene41601:+:chr5b:330406473:330484455
LAMP2_gene18279	4	LAMP2_gene18279:+:chr2a:194001729:194064954;LAMP2_gene18279:+:chr2a:194023073:194124729;LAMP2_gene18279:+:chr2a:194001729:194023287;LAMP2_gene18279:+:chr2a:194001729:194055265
PLXB2_gene35201	4	PLXB2_gene35201:-:chr4b:308408207:308488868;PLXB2_gene35201:-:chr4b:308460800:308488868;PLXB2_gene35201:-:chr4b:308449339:308488868;PLXB2_gene35201:-:chr4b:308488868:308462210
TUT7_gene15449	4	TUT7_gene15449:-:chr1b:428428645:428500015;TUT7_gene15449:-:chr1b:428596148:428727282;TUT7_gene15449:-:chr1b:428476843:428500015;TUT7_gene15449:-:chr1b:428652855:428727282
CP2F2_gene63835	4	CP2F2_gene63835:+:chr9:784564794:784591329;CP2F2_gene63835:+:chr9:784543014:784591329;CP2F2_gene63835:+:chr9:784403481:784591329;CP2F2_gene63835:+:chr9:784564794:784564971
XPO5_gene38554	4	XPO5_gene38554:+:chr5a:77977971:78083919;XPO5_gene38554:+:chr5a:78194658:78236248;XPO5_gene38554:+:chr5a:78194658:78283103;XPO5_gene38554:+:chr5a:77352944:77353428
CCD66_gene64809	4	CCD66_gene64809:-:chr9:1062067459:1062069119;CCD66_gene64809:-:chr9:1062051461:1062111378;CCD66_gene64809:-:chr9:1062069119:1062030805;CCD66_gene64809:-:chr9:1062069119:1062039757
RBP17_gene53429	4	RBP17_gene53429:-:chr7:831673129:831708055;RBP17_gene53429:-:chr7:831607513:831683636;RBP17_gene53429:-:chr7:831651349:831683636;RBP17_gene53429:-:chr7:831607513:831651496
MARK3_gene63717	4	MARK3_gene63717:+:chr9:751496076:751634795;MARK3_gene63717:+:chr9:751611714:751634795;MARK3_gene63717:+:chr9:751611714:751726667;MARK3_gene63717:+:chr9:751494200:751593415
RBM26_gene58330	4	RBM26_gene58330:-:chr8:585131634:585295780;RBM26_gene58330:-:chr8:585209483:585295780;RBM26_gene58330:-:chr8:585486087:585504358;RBM26_gene58330:-:chr8:585550524:585532881
GPAT3_gene14621	4	GPAT3_gene14621:+:chr1b:141580163:141645802;GPAT3_gene14621:+:chr1b:141637396:141645802;GPAT3_gene14621:+:chr1b:141490361:141519974;GPAT3_gene14621:+:chr1b:141580163:141687470
PDE7A_gene21728	4	PDE7A_gene21728:-:chr2b:297123800:297222966;PDE7A_gene21728:-:chr2b:297269906:297351411;PDE7A_gene21728:-:chr2b:297351225:297448925;PDE7A_gene21728:-:chr2b:297269906:297448925
SHIP1_gene5284	4	SHIP1_gene5284:-:chr11:430893937:430954044;SHIP1_gene5284:-:chr11:430658465:430751232;SHIP1_gene5284:-:chr11:431029699:431100236;SHIP1_gene5284:-:chr11:430658465:430714036
NSD2_gene11569	4	NSD2_gene11569:+:chr1a:164134003:164287424;NSD2_gene11569:+:chr1a:164134003:164318698;NSD2_gene11569:+:chr1a:164405210:164416061;NSD2_gene11569:+:chr1a:164119474:164136659
ANR12_gene19422	4	ANR12_gene19422:-:chr2a:708694958:708783152;ANR12_gene19422:-:chr2a:708603561:708646371;ANR12_gene19422:-:chr2a:708837748:708864123;ANR12_gene19422:-:chr2a:708603561:708783152
RASA2_gene5538	4	RASA2_gene5538:-:chr11:546501249:546669478;RASA2_gene5538:-:chr11:546616687:546669478;RASA2_gene5538:-:chr11:546517310:546669478;RASA2_gene5538:-:chr11:546501249:546523367
S3TC1_gene11641	4	S3TC1_gene11641:-:chr1a:196155044:196203540;S3TC1_gene11641:-:chr1a:196155044:196187575;S3TC1_gene11641:-:chr1a:196186077:196203540;S3TC1_gene11641:-:chr1a:196203540:196130412
CBPC1_gene15245	4	CBPC1_gene15245:-:chr1b:363238389:363315259;CBPC1_gene15245:-:chr1b:363446937:363462010;CBPC1_gene15245:-:chr1b:363495391:363501641;CBPC1_gene15245:-:chr1b:363462010:363458957
KIF1A_gene5028	4	KIF1A_gene5028:+:chr11:377272158:377272697;KIF1A_gene5028:+:chr11:377465005:377602221;KIF1A_gene5028:+:chr11:377142915:377272697;KIF1A_gene5028:+:chr11:378398370:378571852
SHC3_gene15546	4	SHC3_gene15546:-:chr1b:481637396:481687893;SHC3_gene15546:-:chr1b:481586850:481687893;SHC3_gene15546:-:chr1b:481637396:481669932;SHC3_gene15546:-:chr1b:481829948:481637397
AP3D1_gene10141	4	AP3D1_gene10141:+:chr12:653117462:653135235;AP3D1_gene10141:+:chr12:653239077:653307634;AP3D1_gene10141:+:chr12:653117462:653120882;AP3D1_gene10141:+:chr12:653406120:653469669
SYNJ1_gene60513	4	SYNJ1_gene60513:+:chr8:1386953353:1387121309;SYNJ1_gene60513:+:chr8:1386934474:1387062193;SYNJ1_gene60513:+:chr8:1386934475:1387001039;SYNJ1_gene60513:+:chr8:1386756239:1386781705
SHRM2_gene58493	4	SHRM2_gene58493:-:chr8:689719437:689736607;SHRM2_gene58493:-:chr8:689650604:689653275;SHRM2_gene58493:-:chr8:689650604:689736607;SHRM2_gene58493:-:chr8:689492162:689476219
TAOK2_gene52242	4	TAOK2_gene52242:-:chr7:507545217:507548975;TAOK2_gene52242:-:chr7:507839723:507939024;TAOK2_gene52242:-:chr7:508090140:508142635;TAOK2_gene52242:-:chr7:507980429:507839724
ZN786_gene2093	4	ZN786_gene2093:+:chr10:507185191:507219531;ZN786_gene2093:+:chr10:506794752:506815685;ZN786_gene2093:+:chr10:507185191:507248478;ZN786_gene2093:+:chr10:506900103:506990482
RHG42_gene57421	4	RHG42_gene57421:+:chr8:193570194:193586710;RHG42_gene57421:+:chr8:193570194:193618274;RHG42_gene57421:+:chr8:193570194:193637663;RHG42_gene57421:+:chr8:193628645:193652047
TM260_gene63543	4	TM260_gene63543:-:chr9:683132091:683194782;TM260_gene63543:-:chr9:683097063:683194782;TM260_gene63543:-:chr9:683132091:683273982;TM260_gene63543:-:chr9:683188759:683273982
CTL5_gene31859	4	CTL5_gene31859:-:chr4a:321039115:321072706;CTL5_gene31859:-:chr4a:321101313:321196539;CTL5_gene31859:-:chr4a:321046927:320987437;CTL5_gene31859:-:chr4a:321019693:321072706
CPNE2_gene8993	4	CPNE2_gene8993:+:chr12:225658877:225718242;CPNE2_gene8993:+:chr12:225808030:225883735;CPNE2_gene8993:+:chr12:225658877:225693148;CPNE2_gene8993:+:chr12:225621953:225718242
S29A1_gene38285	4	S29A1_gene38285:-:chr5a:23213723:23352304;S29A1_gene38285:-:chr5a:23238478:23352304;S29A1_gene38285:-:chr5a:23238478:23249147;S29A1_gene38285:-:chr5a:23192440:23189247
FHOD3_gene20263	4	FHOD3_gene20263:-:chr2a:1208848365:1208980056;FHOD3_gene20263:-:chr2a:1208809218:1208994806;FHOD3_gene20263:-:chr2a:1209051220:1209092986;FHOD3_gene20263:-:chr2a:1208885229:1208980056
VB05_PTPRM_gene17241	4	VB05_PTPRM_gene17241:+:chr1b:1177325195:1177363816;VB05_PTPRM_gene17241:+:chr1b:1177302577:1177304290;VB05_PTPRM_gene17241:+:chr1b:1177240971:1177304290;VB05_PTPRM_gene17241:+:chr1b:1176774310:1176789099
FYV1_gene24951	4	FYV1_gene24951:+:chr3a:371329117:371330307;FYV1_gene24951:+:chr3a:370966145:370967542;FYV1_gene24951:+:chr3a:371329117:371392544;FYV1_gene24951:+:chr3a:371669710:371730436
NA_gene12104	4	NA_gene12104:-:chr1a:385391032:385482672;NA_gene12104:-:chr1a:385480437:385482672;NA_gene12104:-:chr1a:385357619:385414500;NA_gene12104:-:chr1a:385333492:385391110
KYNU_gene25861	4	KYNU_gene25861:-:chr3a:734836260:734902918;KYNU_gene25861:-:chr3a:734759006:734902918;KYNU_gene25861:-:chr3a:735203026:735384199;KYNU_gene25861:-:chr3a:735224375:735120930
MTMR1_gene18369	4	MTMR1_gene18369:-:chr2a:215376718:215435967;MTMR1_gene18369:-:chr2a:215405654:215494032;MTMR1_gene18369:-:chr2a:215432233:215494032;MTMR1_gene18369:-:chr2a:215405654:215435967
VP13B_gene22108	4	VP13B_gene22108:+:chr2b:465238087:465327340;VP13B_gene22108:+:chr2b:465238087:465301654;VP13B_gene22108:+:chr2b:464585423:464762990;VP13B_gene22108:+:chr2b:463667153:463766356
PELO_gene52624	4	PELO_gene52624:+:chr7:603848076:603850358;PELO_gene52624:+:chr7:603848076:603866262;PELO_gene52624:+:chr7:603797340:603799760;PELO_gene52624:+:chr7:603865311:603866262
AR13B_gene58866	4	AR13B_gene58866:-:chr8:825723129:825736983;AR13B_gene58866:-:chr8:825456104:825525045;AR13B_gene58866:-:chr8:825524930:825601857;AR13B_gene58866:-:chr8:825888072:825723130
OSBL9_gene31498	4	OSBL9_gene31498:+:chr4a:198593585:198679715;OSBL9_gene31498:+:chr4a:198679555:198816160;OSBL9_gene31498:+:chr4a:198888028:198953775;OSBL9_gene31498:+:chr4a:198888028:198910615
RIC1_gene13380	4	RIC1_gene13380:+:chr1a:980067370:980067657;RIC1_gene13380:+:chr1a:979762608:979804253;RIC1_gene13380:+:chr1a:979770223:979804253;RIC1_gene13380:+:chr1a:979784702:979888747
RBCC1_gene21540	4	RBCC1_gene21540:-:chr2b:210186273:210233778;RBCC1_gene21540:-:chr2b:210016065:210012285;RBCC1_gene21540:-:chr2b:210186273:210217276;RBCC1_gene21540:-:chr2b:210091991:210093904
ATG2B_gene62331	4	ATG2B_gene62331:+:chr9:282568673:282601176;ATG2B_gene62331:+:chr9:282444330:282601176;ATG2B_gene62331:+:chr9:282640357:282678227;ATG2B_gene62331:+:chr9:282927175:282956542
UBP36_gene54054	4	UBP36_gene54054:-:chr7:1020045131:1019912727;UBP36_gene54054:-:chr7:1019766304:1019766973;UBP36_gene54054:-:chr7:1019679469:1019681467;UBP36_gene54054:-:chr7:1020044515:1020045131
PUM1_gene26105	4	PUM1_gene26105:-:chr3a:845256802:845125180;PUM1_gene26105:-:chr3a:845087458:845189600;PUM1_gene26105:-:chr3a:845483614:845405178;PUM1_gene26105:-:chr3a:845158143:845087459
LZTR1_TEA3_FBX42_gene26465	4	LZTR1_TEA3_FBX42_gene26465:+:chr3a:955759093:955795237;LZTR1_TEA3_FBX42_gene26465:+:chr3a:955759093:955863306;LZTR1_TEA3_FBX42_gene26465:+:chr3a:955837730:955903615;LZTR1_TEA3_FBX42_gene26465:+:chr3a:955759093:955837777
E41L5_gene26470	4	E41L5_gene26470:-:chr3a:956358074:956517233;E41L5_gene26470:-:chr3a:956768367:956854082;E41L5_gene26470:-:chr3a:956768367:956880618;E41L5_gene26470:-:chr3a:956450393:956517233
NCOA2_gene21796	4	NCOA2_gene21796:-:chr2b:320148214:320261498;NCOA2_gene21796:-:chr2b:319898918:319789861;NCOA2_gene21796:-:chr2b:320027984:319882330;NCOA2_gene21796:-:chr2b:320261498:320166892
EAA5_gene31543	4	EAA5_gene31543:-:chr4a:214777731:214868197;EAA5_gene31543:-:chr4a:214805973:214888687;EAA5_gene31543:-:chr4a:214777731:214888687;EAA5_gene31543:-:chr4a:214805973:214813486
PRM1A_gene11780	4	PRM1A_gene11780:-:chr1a:245733053:245831899;PRM1A_gene11780:-:chr1a:245881668:245935352;PRM1A_gene11780:-:chr1a:245729407:245831899;PRM1A_gene11780:-:chr1a:245639841:245729492
NCPR_gene24101	4	NCPR_gene24101:+:chr3a:179539280:179539482;NCPR_gene24101:+:chr3a:179539280:179691198;NCPR_gene24101:+:chr3a:179595567:179647240;NCPR_gene24101:+:chr3a:179507856:179539482
PAR14_gene27308	4	PAR14_gene27308:+:chr3b:188908479:188909874;PAR14_gene27308:+:chr3b:188908479:188959431;PAR14_gene27308:+:chr3b:189129784:189247918;PAR14_gene27308:+:chr3b:188870242:188872135
