# Supplementary material for: Chromosome-scale genome assembly reveals how repeat elements shape non-coding RNA landscapes active during newt limb regeneration
Source: Cell Genom. 2025 Jan 27;5(2):100761. doi: 10.1016/j.xgen.2025.100761 (PMC11872487; doi:10.1016/j.xgen.2025.100761)
Supplement: Table S9. Eight hundred fifty-five miRNA candidates predicted by miRDeep2 and their genomic localization, related to Figure 5 [file mmc10.xlsx]

## Sheet: Sheet1
Table S9: 855 miRNA candidates predicted by miRDeep2 and their genomic localisation, related to Figure 5.
precursor coordinate	provisional id	chrm	start	end	mir_id	strand	miRDeep2 score	estimated probability that the miRNA candidate is a true positive	total read count	mature read count	loop read count	star read count	significant randfold p-value	example miRBase miRNA with the same seed	consensus mature sequence	consensus star sequence	consensus precursor sequence	Closest gene	Distance to the gene	Regions	Closest repeat element(s)	Distance to the repeat element(s)
manual_scaffold_6:160074527..160074589:-	manual_scaffold_6_22875	manual_scaffold_6	160074527	160074589	known:manual_scaffold_6_22875	-	2.90234e+06	96 +/- 1%	5692809	5692001	3	805	yes	xtr-miR-10b	uacccuguagauccgaauuugu	caaauucgugucuaggggaau	uacccuguagauccgaauuugugugaaaaaacgcagagucacaaauucgugucuaggggaau	gene_id gene44217; ID gene44217;;gene_id gene44217; transcript_id mRNA117689; ID mRNA117689; Name HXB2A; Parent gene44217; original_biotype mrna;;gene_id gene44217; transcript_id mRNA117690; ID mRNA117690; Name HXB2A; Parent gene44217; original_biotype mrna;;gene_id gene44217; transcript_id mRNA117691; ID mRNA117691; Name HXB2A; Parent gene44217; original_biotype mrna;;gene_id gene44217; transcri…	0	gene;transcript;exon;five_prime_utr	(TGTG)n	2422
manual_scaffold_7:1559939164..1559939221:+	manual_scaffold_7_26410	manual_scaffold_7	1559939164	1559939221	known:manual_scaffold_7_26410	+	2.19324e+06	96 +/- 1%	4301929	4288502	0	13427	yes	xtr-miR-99	aacccguagauccgaacuugc	caagcucgagucugugggucu	aacccguagauccgaacuugcgguaugauucacacacaagcucgagucugugggucu	gene_id gene56010; ID gene56010;;gene_id gene56010; transcript_id mRNA149655; ID mRNA149655; Parent gene56010; original_biotype mrna;;gene_id gene56010; transcript_id mRNA149655; ID exon-704543; Parent mRNA149655;;gene_id gene56010; transcript_id mRNA149655; ID five_prime_utr-279307; Parent mRNA149655; original_biotype five_prime_UTR;	15599	gene;transcript;exon;five_prime_utr	(CCTTGTG)n	-1480
manual_scaffold_6:1736408560..1736408621:+	manual_scaffold_6_22594	manual_scaffold_6	1736408560	1736408621	known:manual_scaffold_6_22594	+	2.05181e+06	96 +/- 1%	4024520	4012784	1	11735	yes	xtr-miR-181b	aacauucaacgcugucggugagu	accaucgaucguugacuguacc	aacauucaacgcugucggugaguuuuggacugagcagaaaccaucgaucguugacuguacc	gene_id gene49751; ID gene49751;;gene_id gene49751; transcript_id mRNA132664; ID mRNA132664; Parent gene49751; original_biotype mrna;;gene_id gene49751; transcript_id mRNA132665; ID mRNA132665; Parent gene49751; original_biotype mrna;;gene_id gene49751; transcript_id mRNA132667; ID mRNA132667; Parent gene49751; original_biotype mrna;;gene_id gene49751; transcript_id mRNA132666; ID mRNA132666; Par…	0	gene;transcript;five_prime_utr;exon;three_prime_utr	rnd-5_family-836#DNA/hAT-Charlie	1920
manual_scaffold_4a:737163527..737163589:-	manual_scaffold_4a_14635	manual_scaffold_4a	737163527	737163589	known:manual_scaffold_4a_14635	-	2.05115e+06	96 +/- 1%	4023243	4011354	0	11889	no	xtr-miR-181b	aacauucaacgcugucggugagu	accaucgaccguugacuguacc	aacauucaacgcugucggugaguuugaaaauagaaagaaaaccaucgaccguugacuguacc	gene_id gene33175; ID gene33175;;gene_id gene33175; transcript_id mRNA88199; ID mRNA88199; Parent gene33175; original_biotype mrna;;gene_id gene33175; transcript_id mRNA88199; ID exon-344527; Parent mRNA88199;;gene_id gene33175; transcript_id mRNA88199; ID three_prime_utr-90935; Parent mRNA88199; original_biotype three_prime_UTR;	-4175	gene;transcript;exon;three_prime_utr	rnd-5_family-13#LTR/DIRS	907
manual_scaffold_4b:479428005..479428069:-	manual_scaffold_4b_16871	manual_scaffold_4b	479428005	479428069	known:manual_scaffold_4b_16871	-	1.91827e+06	96 +/- 1%	3762589	3758842	1	3746	yes	xtr-miR-182-5p	uuuggcaaugguagaacucaca	ugguucuagacuugccaacu	uuuggcaaugguagaacucacacuggugagcuauaaggauccggugguucuagacuugccaacu	gene_id gene35697; ID gene35697;;gene_id gene35697; transcript_id mRNA95111; ID mRNA95111; Parent gene35697; original_biotype mrna;;gene_id gene35697; transcript_id mRNA95111; ID exon-382854; Parent mRNA95111;;gene_id gene35697; transcript_id mRNA95111; ID three_prime_utr-101538; Parent mRNA95111; original_biotype three_prime_UTR;;gene_id gene35697; transcript_id mRNA95112; ID mRNA95112; Parent g…	-309	gene;transcript;exon;three_prime_utr	rnd-5_family-562#ClassII_DNA_TcMar_MITE	-546
manual_scaffold_4b:72261067..72261128:-	manual_scaffold_4b_16223	manual_scaffold_4b	72261067	72261128	known:manual_scaffold_4b_16223	-	1.91134e+06	96 +/- 1%	3749000	3747869	1	1130	yes	xtr-miR-26	uucaaguaauccaggauaggcu	ccuauucucgauuacuuguucc	uucaaguaauccaggauaggcuguuucuucgcagugcggccuauucucgauuacuuguucc	gene_id gene34137; ID gene34137; Name CTDS2;;gene_id gene34137; transcript_id mRNA90886; ID mRNA90886; Name CTDS2; Parent gene34137; original_biotype mrna;;gene_id gene34137; transcript_id mRNA90891; ID mRNA90891; Name CTDS2; Parent gene34137; original_biotype mrna;;gene_id gene34137; transcript_id mRNA90888; ID mRNA90888; Name CTDS2; Parent gene34137; original_biotype mrna;;gene_id gene34137; tr…	0	gene;transcript	GA-rich	-70
manual_scaffold_5:467118432..467118496:-	manual_scaffold_5_19489	manual_scaffold_5	467118432	467118496	known:manual_scaffold_5_19489	-	1.76621e+06	96 +/- 1%	3464345	3464341	3	1	yes	xtr-miR-30b	uguaaacauccucgacugga	ucagucggauguuugcagc	uguaaacauccucgacuggaaguuguggagaugcugcuggagcuuucagucggauguuugcagc	gene_id gene39524; ID gene39524;;gene_id gene39524; transcript_id mRNA105017; ID mRNA105017; Parent gene39524; original_biotype mrna;;gene_id gene39524; transcript_id mRNA105017; ID exon-440853; Parent mRNA105017;;gene_id gene39524; transcript_id mRNA105018; ID three_prime_utr-117486; Parent mRNA105018; original_biotype three_prime_UTR;;gene_id gene39524; transcript_id mRNA105017; ID three_prime_…	-20580	gene;transcript;exon;three_prime_utr	rnd-5_family-108#Unknown	172
manual_scaffold_10:804178128..804178186:-	manual_scaffold_10_35440	manual_scaffold_10	804178128	804178186	known:manual_scaffold_10_35440	-	1.48551e+06	96 +/- 1%	2913750	2888210	0	25540	yes	xtr-miR-148a	ucagugcacuacagaacuuugu	aaaguucugugacacuuagacu	aaaguucugugacacuuagacucgauauuaaagaagucagugcacuacagaacuuugu	gene_id gene2818; ID gene2818; Name POL4;;gene_id gene2818; transcript_id mRNA7870; ID mRNA7870; Name POL4; Parent gene2818; original_biotype mrna;;gene_id gene2818; transcript_id mRNA7870; ID exon-898419; Parent mRNA7870;;gene_id gene2818; transcript_id mRNA7871; ID mRNA7871; Name POL4; Parent gene2818; original_biotype mrna;;gene_id gene2818; transcript_id mRNA7871; ID exon-898420; Parent mRNA7…	0	gene;transcript;exon;three_prime_utr;five_prime_utr	rnd-1_family-486#DNA/hAT	-1792
manual_scaffold_4b:986912735..986912808:-	manual_scaffold_4b_17254	manual_scaffold_4b	986912735	986912808	known:manual_scaffold_4b_17254	-	1.10013e+06	96 +/- 1%	2157858	2134944	1429	21485	yes	xtr-let-7a	ugagguaguagguuguauaguu	uauacaaucuacugucuuuccu	ugagguaguagguuguauaguuuuaggggcacccccugucugucagauaacuauacaaucuacugucuuuccu	gene_id gene36948; ID gene36948;;gene_id gene36948; transcript_id mRNA98433; ID mRNA98433; Parent gene36948; original_biotype mrna;;gene_id gene36948; transcript_id mRNA98433; ID exon-405407; Parent mRNA98433;;gene_id gene36948; transcript_id mRNA98436; ID exon-405410; Parent mRNA98436;;gene_id gene36948; transcript_id mRNA98436; ID mRNA98436; Parent gene36948; original_biotype mrna;;gene_id gene…	0	gene;transcript;exon;three_prime_utr;five_prime_utr	rnd-6_family-833#SINE/tRNA	-321
manual_scaffold_6:609751108..609751187:-	manual_scaffold_6_23585	manual_scaffold_6	609751108	609751187	known:manual_scaffold_6_23585	-	1.08614e+06	96 +/- 1%	2130407	2130386	0	21	yes	xtr-let-7a	ugagguaguagguuguauaguu	cuauacaguccauugccuuccu	ugagguaguagguuguauaguuuggcaggagguauuucauccaugucguggugauaacuauacaguccauugccuuccu	gene_id gene45876; ID gene45876; Name MTCH1;;gene_id gene45876; transcript_id mRNA122322; ID mRNA122322; Name MTCH1; Parent gene45876; original_biotype mrna;;gene_id gene45876; transcript_id mRNA122322; ID exon-542581; Parent mRNA122322;;gene_id gene45876; transcript_id mRNA122322; ID three_prime_utr-145069; Parent mRNA122322; original_biotype three_prime_UTR;	-7189	gene;transcript;exon;three_prime_utr	rnd-4_family-739#SINE/MIR	878
manual_scaffold_6:609756624..609756703:-	manual_scaffold_6_23589	manual_scaffold_6	609756624	609756703	known:manual_scaffold_6_23589	-	1.08614e+06	96 +/- 1%	2130407	2130386	0	21	yes	xtr-let-7a	ugagguaguagguuguauaguu	cuauacaguccauugccuuccu	ugagguaguagguuguauaguuuggcaggagguauuucauccaugucguggugauaacuauacaguccauugccuuccu	gene_id gene45876; ID gene45876; Name MTCH1;;gene_id gene45876; transcript_id mRNA122322; ID mRNA122322; Name MTCH1; Parent gene45876; original_biotype mrna;;gene_id gene45876; transcript_id mRNA122322; ID exon-542581; Parent mRNA122322;;gene_id gene45876; transcript_id mRNA122322; ID three_prime_utr-145069; Parent mRNA122322; original_biotype three_prime_UTR;	-1673	gene;transcript;exon;three_prime_utr	rnd-3_family-208#LTR/Gypsy	752
manual_scaffold_1b:438512215..438512278:+	manual_scaffold_1b_2189	manual_scaffold_1b	438512215	438512278	known:manual_scaffold_1b_2189	+	1.06905e+06	96 +/- 1%	2096880	2093840	3	3037	yes	xtr-miR-27b	uucacaguggcuaaguucugc	agagcuuagcugauuggugaac	agagcuuagcugauuggugaacagugauuacuuucucuuuuguucacaguggcuaaguucugc	gene_id gene15474; ID gene15474;;gene_id gene15474; transcript_id mRNA41743; ID mRNA41743; Name AMPO; Parent gene15474; original_biotype mrna;;gene_id gene15474; transcript_id mRNA41744; ID mRNA41744; Name AMPO; Parent gene15474; original_biotype mrna;;gene_id gene15474; transcript_id mRNA41750; ID mRNA41750; Name AMPO; Parent gene15474; original_biotype mrna;;gene_id gene15474; transcript_id mRN…	0	gene;transcript	(TGTT)n	-525
manual_scaffold_7:1559951966..1559952033:+	manual_scaffold_7_26414	manual_scaffold_7	1559951966	1559952033	known:manual_scaffold_7_26414	+	1.04362e+06	96 +/- 1%	2047004	2046095	13	896	yes	xtr-let-7a	ugagguaguagguuguauaguu	cuguacaaucuucuagcuuucc	ugagguaguagguuguauaguuaagaauaacaccucaggagauaacuguacaaucuucuagcuuucc	gene_id gene56010; ID gene56010;;gene_id gene56010; transcript_id mRNA149655; ID mRNA149655; Parent gene56010; original_biotype mrna;;gene_id gene56010; transcript_id mRNA149655; ID exon-704543; Parent mRNA149655;;gene_id gene56010; transcript_id mRNA149655; ID five_prime_utr-279307; Parent mRNA149655; original_biotype five_prime_UTR;	2787	gene;transcript;exon;five_prime_utr	(TATT)n	1222
manual_scaffold_7:674489433..674489487:-	manual_scaffold_7_27212	manual_scaffold_7	674489433	674489487	known:manual_scaffold_7_27212	-	1.03896e+06	96 +/- 1%	2037863	2037614	0	249	yes	xtr-miR-143	ugagaugaagcacuguagcu	ggugcagugcugcaucucuggu	ggugcagugcugcaucucuggucagcugugagucugagaugaagcacuguagcu	gene_id gene52954; transcript_id mRNA141129; ID three_prime_utr-174119; Parent mRNA141129; original_biotype three_prime_UTR;;gene_id gene52954; ID gene52954;;gene_id gene52954; transcript_id mRNA141129; ID mRNA141129; Parent gene52954; original_biotype mrna;;gene_id gene52954; transcript_id mRNA141129; ID exon-655039; Parent mRNA141129;;gene_id gene52954; transcript_id mRNA141129; ID cds-70457; P…	0	three_prime_utr;gene;transcript;exon;CDS	rnd-1_family-486#DNA/hAT	276
manual_scaffold_1b:393502833..393502893:+	manual_scaffold_1b_2138	manual_scaffold_1b	393502833	393502893	known:manual_scaffold_1b_2138	+	1025360	96 +/- 1%	2011191	2011149	0	42	yes	xtr-miR-204	uucccuuugucauccuaugccu	gcugggaagguaaagggacgu	uucccuuugucauccuaugccugaggauauauaaauggggcugggaagguaaagggacgu	gene_id gene15346; ID gene15346; Name TRPM3;;gene_id gene15346; transcript_id mRNA41425; ID mRNA41425; Name TRPM3; Parent gene15346; original_biotype mrna;;gene_id gene15346; transcript_id mRNA41427; ID mRNA41427; Name TRPM3; Parent gene15346; original_biotype mrna;;gene_id gene15346; transcript_id mRNA41426; ID mRNA41426; Name TRPM3; Parent gene15346; original_biotype mrna;	0	gene;transcript	rnd-6_family-7038#Unknown_MITE	1061
manual_scaffold_3b:955570668..955570725:+	manual_scaffold_3b_10842	manual_scaffold_3b	955570668	955570725	known:manual_scaffold_3b_10842	+	1025035	96 +/- 1%	2010554	2010266	0	288	yes	xtr-miR-204	uucccuuugucauccuaugccu	gcagggacagcaaagggaugc	uucccuuugucauccuaugccuggagauaaagugaggcagggacagcaaagggaugc	gene_id gene29579; ID gene29579; Name TRPM1;;gene_id gene29579; transcript_id mRNA78900; ID mRNA78900; Name TRPM1; Parent gene29579; original_biotype mrna;;gene_id gene29579; transcript_id mRNA78901; ID mRNA78901; Name TRPM1; Parent gene29579; original_biotype mrna;;gene_id gene29579; transcript_id mRNA78899; ID mRNA78899; Name TRPM1; Parent gene29579; original_biotype mrna;	0	gene;transcript	rnd-5_family-1539#LINE/L2	-1562
manual_scaffold_3b:671000386..671000448:-	manual_scaffold_3b_11742	manual_scaffold_3b	671000386	671000448	known:manual_scaffold_3b_11742	-	960865	96 +/- 1%	1884695	1884502	4	189	no	xtr-miR-184	uggacggagaacugauaagggu	ccuuaucacuuuuccagccuagc	ccuuaucacuuuuccagccuagcuuuuugugucuggcugcuggacggagaacugauaagggu	gene_id gene28870; ID gene28870;;gene_id gene28870; transcript_id mRNA76977; ID mRNA76977; Parent gene28870; original_biotype mrna;;gene_id gene28870; transcript_id mRNA76977; ID exon-272397; Parent mRNA76977;;gene_id gene28870; transcript_id mRNA76977; ID three_prime_utr-73036; Parent mRNA76977; original_biotype three_prime_UTR;	-29396	gene;transcript;exon;three_prime_utr	A-rich	-106
manual_scaffold_4b:479436883..479436943:-	manual_scaffold_4b_16875	manual_scaffold_4b	479436883	479436943	known:manual_scaffold_4b_16875	-	870312	96 +/- 1%	1707072	1705814	1	1257	yes	xtr-miR-183	uauggcacugguagaauucacu	ugaauuaccauagggccaua	uauggcacugguagaauucacugugaaaacacacuaucagugaauuaccauagggccaua	gene_id gene35697; ID gene35697;;gene_id gene35697; transcript_id mRNA95111; ID mRNA95111; Parent gene35697; original_biotype mrna;;gene_id gene35697; transcript_id mRNA95112; ID mRNA95112; Parent gene35697; original_biotype mrna;;gene_id gene35697; transcript_id mRNA95113; ID mRNA95113; Parent gene35697; original_biotype mrna;	0	gene;transcript	rnd-1_family-43#ClassII_DNA_hAT_MITE	3052
manual_scaffold_10:9220592..9220664:-	manual_scaffold_10_34441	manual_scaffold_10	9220592	9220664	known:manual_scaffold_10_34441	-	802282	96 +/- 1%	1573632	1572620	23	989	yes	xtr-let-7a	ugagguaguagauuguauaguu	cuauacagucuacugucuuucu	ugagguaguagauuguauaguuuuagggucauacccgaucucggagauaacuauacagucuacugucuuucu	gene_id gene146; transcript_id mRNA469; ID mRNA469; Name HUWE1; Parent gene146; original_biotype mrna;;gene_id gene146; ID gene146;;gene_id gene146; transcript_id mRNA470; ID mRNA470; Name HUWE1; Parent gene146; original_biotype mrna;;gene_id gene146; transcript_id mRNA471; ID mRNA471; Name HUWE1; Parent gene146; original_biotype mrna;	0	transcript;gene	(T)n	612
manual_scaffold_1a:92626787..92626852:+	manual_scaffold_1a_100	manual_scaffold_1a	92626787	92626852	known:manual_scaffold_1a_100	+	770863	96 +/- 1%	1512006	1511629	3	374	yes	xtr-miR-146b	ugagaacugaauuccauggacu	uccauaguggucaguucucc	ugagaacugaauuccauggacugguuuuuccucauaugucuucgguccauaguggucaguucucc	gene_id gene11351; ID gene11351; Name DDRGK;;gene_id gene11351; transcript_id mRNA31178; ID mRNA31178; Name DDRGK; Parent gene11351; original_biotype mrna;;gene_id gene11351; transcript_id mRNA31180; ID mRNA31180; Name DDRGK; Parent gene11351; original_biotype mrna;;gene_id gene11351; transcript_id mRNA31181; ID mRNA31181; Name DDRGK; Parent gene11351; original_biotype mrna;;gene_id gene11351; tr…	0	gene;transcript	rnd-1_family-245#ClassII_DNA_Harbinger_MITE	1118
manual_scaffold_9:1086853458..1086853535:+	manual_scaffold_9_32024	manual_scaffold_9	1086853458	1086853535	known:manual_scaffold_9_32024	+	765694	96 +/- 1%	1501866	1501800	0	66	yes	xtr-let-7a	ugagguaguagauuguauaguu	cuauacaaucuauugccuucc	ugagguaguagauuguauaguugugagguagugauuuuaccuuguucuggagauaacuauacaaucuauugccuucc	gene_id gene64882; ID gene64882;;gene_id gene64882; transcript_id mRNA173065; ID mRNA173065; Parent gene64882; original_biotype mrna;;gene_id gene64882; transcript_id mRNA173068; ID mRNA173068; Name PGBD4; Parent gene64882; original_biotype mrna;;gene_id gene64882; transcript_id mRNA173067; ID mRNA173067; Name PGBD4; Parent gene64882; original_biotype mrna;;gene_id gene64882; transcript_id mRNA17…	0	gene;transcript	rnd-4_family-41#ClassII_DNA_TcMar_MITE	1136
manual_scaffold_5:1739597599..1739597662:-	manual_scaffold_5_20469	manual_scaffold_5	1739597599	1739597662	known:manual_scaffold_5_20469	-	582677	96 +/- 1%	1142895	1142320	13	562	no	xtr-miR-192	augaccuaugaauugacagcca	ucugucauuucuucaggccaaua	augaccuaugaauugacagccagugugcuucgcgagucugucugucauuucuucaggccaaua	gene_id gene42493; ID gene42493; Name BPNT1;;gene_id gene42493; transcript_id mRNA112845; ID mRNA112845; Name BPNT1; Parent gene42493; original_biotype mrna;;gene_id gene42493; transcript_id mRNA112845; ID five_prime_utr-190942; Parent mRNA112845; original_biotype five_prime_UTR;;gene_id gene42493; transcript_id mRNA112845; ID exon-484942; Parent mRNA112845;	138147	gene;transcript;five_prime_utr;exon	rnd-6_family-1250#LINE/L2	2511
manual_scaffold_3b:381363816..381363878:+	manual_scaffold_3b_10324	manual_scaffold_3b	381363816	381363878	known:manual_scaffold_3b_10324	+	525571	96 +/- 1%	1030877	977781	0	53096	yes	xtr-miR-30b	uguaaacauccuugacuggaagcu	cuuucagucagaugcuuacagc	uguaaacauccuugacuggaagcuguauugcuggaaggagcuuucagucagaugcuuacagc	gene_id gene27972; ID gene27972; Name NFYC;;gene_id gene27972; transcript_id mRNA74631; ID mRNA74631; Name NFYC; Parent gene27972; original_biotype mrna;;gene_id gene27972; transcript_id mRNA74632; ID mRNA74632; Name NFYC; Parent gene27972; original_biotype mrna;;gene_id gene27972; transcript_id mRNA74633; ID mRNA74633; Name NFYC; Parent gene27972; original_biotype mrna;	0	gene;transcript	rnd-5_family-1942#LINE/L2	1781
manual_scaffold_3a:319835255..319835317:+	manual_scaffold_3a_7597	manual_scaffold_3a	319835255	319835317	known:manual_scaffold_3a_7597	+	522135	96 +/- 1%	1024136	1022936	6	1194	yes	xtr-miR-22-3p	aagcugccaguugaagaacugu	aguucuucauuggcaggcuuu	aguucuucauuggcaggcuuuauguugauggugucugcuaaagcugccaguugaagaacugu	gene_id gene24723; transcript_id mRNA65583; ID five_prime_utr-81087; Parent mRNA65583; original_biotype five_prime_UTR;;gene_id gene24723; ID gene24723;;gene_id gene24723; transcript_id mRNA65583; ID exon-198661; Parent mRNA65583;;gene_id gene24723; transcript_id mRNA65583; ID mRNA65583; Parent gene24723; original_biotype mrna;	132486	five_prime_utr;gene;exon;transcript	rnd-5_family-531#ClassI_nLTR_LINE_RTE	-910
manual_scaffold_9:1182353962..1182354023:-	manual_scaffold_9_33249	manual_scaffold_9	1182353962	1182354023	known:manual_scaffold_9_33249	-	509445	96 +/- 1%	999246	997356	0	1890	yes	xtr-miR-191	caacggaaucccaaaagcagcug	gcugcgauuggauuccguuaac	caacggaaucccaaaagcagcuggcuucgaggcgcuucagcugcgauuggauuccguuaac	gene_id gene65204; ID gene65204;;gene_id gene65204; transcript_id mRNA173865; ID mRNA173865; Parent gene65204; original_biotype mrna;;gene_id gene65204; transcript_id mRNA173867; ID mRNA173867; Parent gene65204; original_biotype mrna;;gene_id gene65204; transcript_id mRNA173866; ID mRNA173866; Parent gene65204; original_biotype mrna;;gene_id gene65204; transcript_id mRNA173866; ID exon-844597; Pa…	0	gene;transcript;exon;five_prime_utr	rnd-6_family-3516#DNA/hAT	-256
manual_scaffold_2b:92159204..92159264:-	manual_scaffold_2b_6604	manual_scaffold_2b	92159204	92159264	known:manual_scaffold_2b_6604	-	435342	96 +/- 1%	853897	849438	138	4321	yes	xtr-miR-133c	uugguccccuucaaccagcugu	agcugguaaaauggaaccaaau	agcugguaaaauggaaccaaaucgccucuucaauggauuugguccccuucaaccagcugu	gene_id gene21312; transcript_id mRNA56567; ID exon-143079; Parent mRNA56567;;gene_id gene21312; transcript_id mRNA56568; ID exon-143080; Parent mRNA56568;;gene_id gene21312; ID gene21312;;gene_id gene21312; transcript_id mRNA56567; ID mRNA56567; Parent gene21312; original_biotype mrna;;gene_id gene21312; transcript_id mRNA56568; ID mRNA56568; Parent gene21312; original_biotype mrna;;gene_id gene…	0	exon;gene;transcript;three_prime_utr;five_prime_utr	(T)n	-1578
manual_scaffold_7:105336808..105336868:+	manual_scaffold_7_24797	manual_scaffold_7	105336808	105336868	known:manual_scaffold_7_24797	+	435282	96 +/- 1%	853779	849438	40	4301	yes	xtr-miR-133c	uugguccccuucaaccagcugu	agcugguaaaauggaaccaaau	agcugguaaaauggaaccaaaucaacuauuggauggauuugguccccuucaaccagcugu	gene_id gene50807; ID gene50807; Name YRD6;;gene_id gene50807; transcript_id mRNA135583; ID mRNA135583; Name YRD6; Parent gene50807; original_biotype mrna;;gene_id gene50807; transcript_id mRNA135583; ID exon-623646; Parent mRNA135583;;gene_id gene50807; transcript_id mRNA135585; ID five_prime_utr-245885; Parent mRNA135585; original_biotype five_prime_UTR;;gene_id gene50807; transcript_id mRNA135…	8057	gene;transcript;exon;five_prime_utr	rnd-1_family-215#Unknown_MITE	-260
manual_scaffold_3a:53690785..53690846:-	manual_scaffold_3a_8733	manual_scaffold_3a	53690785	53690846	known:manual_scaffold_3a_8733	-	411819	96 +/- 1%	807756	807224	0	532	yes	xtr-miR-26	uucaaguaauccaggauaggc	ccuauucucgauuauuuggugc	uucaaguaauccaggauaggccguggucucuucagcugaccuauucucgauuauuuggugc	gene_id gene23497; ID gene23497; Name CTDS1;;gene_id gene23497; transcript_id mRNA62155; ID mRNA62155; Name CTDS1; Parent gene23497; original_biotype mrna;	0	gene;transcript	(G)n	465
manual_scaffold_3a:238116438..238116499:-	manual_scaffold_3a_8945	manual_scaffold_3a	238116438	238116499	known:manual_scaffold_3a_8945	-	401254	96 +/- 1%	787040	765692	0	21348	yes	-	uagcuuaucagacugauguugacu	aacaacagucgguaggcugucu	uagcuuaucagacugauguugacuguugcaucucauggcaacaacagucgguaggcugucu	gene_id gene24363; ID gene24363; Name VMP1;;gene_id gene24363; transcript_id mRNA64575; ID mRNA64575; Name VMP1; Parent gene24363; original_biotype mrna;;gene_id gene24363; transcript_id mRNA64575; ID exon-191394; Parent mRNA64575;;gene_id gene24363; transcript_id mRNA64575; ID three_prime_utr-53048; Parent mRNA64575; original_biotype three_prime_UTR;;gene_id gene24363; transcript_id mRNA64576; I…	-652	gene;transcript;exon;three_prime_utr	rnd-6_family-6210#ClassII_DNA_TcMar_MITE	566
manual_scaffold_10:616714219..616714280:+	manual_scaffold_10_34020	manual_scaffold_10	616714219	616714280	known:manual_scaffold_10_34020	+	375989	96 +/- 1%	737477	737268	1	208	yes	xtr-miR-26	uucaaguaauccaggauaggc	ccuauucuugauuacuugcagu	uucaaguaauccaggauaggcagugacucuccagaaaggccuauucuugauuacuugcagu	gene_id gene2412; ID gene2412; Name CTDSL;;gene_id gene2412; transcript_id mRNA6745; ID mRNA6745; Name CTDSL; Parent gene2412; original_biotype mrna;;gene_id gene2412; transcript_id mRNA6746; ID mRNA6746; Name CTDSL; Parent gene2412; original_biotype mrna;	0	gene;transcript	rnd-1_family-430#ClassI_LTR_Gypsy	-294
manual_scaffold_6:360301785..360301841:+	manual_scaffold_6_21173	manual_scaffold_6	360301785	360301841	known:manual_scaffold_6_21173	+	309733	96 +/- 1%	607520	607492	0	28	yes	xtr-miR-208	auaagacgaacaaaagguuug	aagcuuuuuguuugcuuuuaugu	aagcuuuuuguuugcuuuuauguuugaauuggaauauaagacgaacaaaagguuug	gene_id gene45076; ID gene45076; Name MYH7;;gene_id gene45076; transcript_id mRNA120012; ID mRNA120012; Name MYH7; Parent gene45076; original_biotype mrna;	0	gene;transcript	rnd-1_family-92#ClassI_LTR_Gypsy	2232
manual_scaffold_2b:92161888..92161950:-	manual_scaffold_2b_6608	manual_scaffold_2b	92161888	92161950	known:manual_scaffold_2b_6608	-	279719	96 +/- 1%	548650	548600	1	49	yes	xtr-miR-206	uggaauguaaagaaguauguau	uacauacuucuuuauguacc	uacauacuucuuuauguacccauaugaacuaugaaaacuauggaauguaaagaaguauguau	gene_id gene21312; transcript_id mRNA56567; ID exon-143079; Parent mRNA56567;;gene_id gene21312; transcript_id mRNA56568; ID exon-143080; Parent mRNA56568;;gene_id gene21312; ID gene21312;;gene_id gene21312; transcript_id mRNA56567; ID mRNA56567; Parent gene21312; original_biotype mrna;;gene_id gene21312; transcript_id mRNA56568; ID mRNA56568; Parent gene21312; original_biotype mrna;;gene_id gene…	0	exon;gene;transcript;five_prime_utr	(T)n	1018
manual_scaffold_1b:740579897..740579956:+	manual_scaffold_1b_2402	manual_scaffold_1b	740579897	740579956	known:manual_scaffold_1b_2402	+	279424	96 +/- 1%	548070	536543	0	11527	yes	xtr-miR-9-5p	ucuuugguuaucuagcuguau	uaaagcuagauaaccgaaagu	ucuuugguuaucuagcuguaugaguguacugaucgucauaaagcuagauaaccgaaagu	gene_id gene16082; ID gene16082; Name YG31B;;gene_id gene16082; transcript_id mRNA43382; ID mRNA43382; Name YG31B; Parent gene16082; original_biotype mrna;;gene_id gene16082; transcript_id mRNA43382; ID exon-72809; Parent mRNA43382;;gene_id gene16082; transcript_id mRNA43384; ID exon-72811; Parent mRNA43384;;gene_id gene16082; transcript_id mRNA43383; ID mRNA43383; Name YG31B; Parent gene16082; o…	-55626	gene;transcript;exon;three_prime_utr	(CTGTTT)n	232
manual_scaffold_3b:809314176..809314238:-	manual_scaffold_3b_11855	manual_scaffold_3b	809314176	809314238	known:manual_scaffold_3b_11855	-	279281	96 +/- 1%	547788	536439	0	11349	yes	xtr-miR-9-5p	ucuuugguuaucuagcuguau	uaaagcuagauaaccgaaagu	ucuuugguuaucuagcuguaugaguguaaucucacccuucauaaagcuagauaaccgaaagu	gene_id gene29212; ID gene29212;;gene_id gene29212; transcript_id mRNA77887; ID mRNA77887; Parent gene29212; original_biotype mrna;;gene_id gene29212; transcript_id mRNA77888; ID mRNA77888; Parent gene29212; original_biotype mrna;;gene_id gene29212; transcript_id mRNA77887; ID exon-278072; Parent mRNA77887;;gene_id gene29212; transcript_id mRNA77887; ID three_prime_utr-74444; Parent mRNA77887; or…	0	gene;transcript;exon;three_prime_utr	rnd-1_family-808#ClassII_DNA_hAT_MITE	2226
manual_scaffold_7:105293029..105293089:+	manual_scaffold_7_24795	manual_scaffold_7	105293029	105293089	known:manual_scaffold_7_24795	+	278522	96 +/- 1%	546301	546127	33	141	yes	xtr-miR-206	uggaauguaaagaaguauguau	acauaccucuuuauauguccaua	acauaccucuuuauauguccauauggacaugucagcuauggaauguaaagaaguauguau	gene_id gene50803; ID gene50803;;gene_id gene50803; transcript_id mRNA135574; ID mRNA135574; Parent gene50803; original_biotype mrna;;gene_id gene50803; transcript_id mRNA135574; ID three_prime_utr-165952; Parent mRNA135574; original_biotype three_prime_UTR;;gene_id gene50803; transcript_id mRNA135574; ID exon-623634; Parent mRNA135574;	0	gene;transcript;three_prime_utr;exon	rnd-5_family-1627#Unknown	526
manual_scaffold_7:606086182..606086244:+	manual_scaffold_7_25214	manual_scaffold_7	606086182	606086244	known:manual_scaffold_7_25214	+	276721	96 +/- 1%	542768	520168	74	22526	yes	xtr-miR-142-5p	cauaaaguagaaagcacuacu	aguguuuccuacuuuauggaug	cauaaaguagaaagcacuacuaagcccaugcauacaguguaguguuuccuacuuuauggaug	gene_id gene52633; ID gene52633;;gene_id gene52633; transcript_id mRNA140303; ID mRNA140303; Parent gene52633; original_biotype mrna;;gene_id gene52633; transcript_id mRNA140303; ID exon-649806; Parent mRNA140303;;gene_id gene52633; transcript_id mRNA140303; ID three_prime_utr-172782; Parent mRNA140303; original_biotype three_prime_UTR;	-2923	gene;transcript;exon;three_prime_utr	rnd-4_family-1385#ClassII_DNA_Harbinger_MITE	264
manual_scaffold_12:56490751..56490813:-	manual_scaffold_12_38984	manual_scaffold_12	56490751	56490813	known:manual_scaffold_12_38984	-	272127	96 +/- 1%	533757	533641	0	116	yes	xtr-miR-367	uauugcacucgucccggccucc	aggaacgggaugcugugcaguguu	aggaacgggaugcugugcaguguuguccuguaaccaccaauauugcacucgucccggccucc	gene_id gene8116; ID gene8116; Name MTX1;;gene_id gene8116; transcript_id mRNA22414; ID mRNA22414; Name MTX1; Parent gene8116; original_biotype mrna;;gene_id gene8116; transcript_id mRNA22414; ID exon-991915; Parent mRNA22414;;gene_id gene8116; transcript_id mRNA22414; ID nbis-five_prime_utr-6907; Parent mRNA22414; original_biotype five_prime_UTR;	251522	gene;transcript;exon;five_prime_utr	rnd-4_family-64#ClassII_DNA_TcMar_MITE	-2129
manual_scaffold_7:419070189..419070249:-	manual_scaffold_7_26969	manual_scaffold_7	419070189	419070249	known:manual_scaffold_7_26969	-	261806	96 +/- 1%	513513	481245	0	32268	yes	xtr-miR-499	uuaagacuugcagugauguuu	aacaucacuuuaagucugugcu	uuaagacuugcagugauguuuagauuucuuaugacaugaacaucacuuuaagucugugcu	gene_id gene51772; ID gene51772; Name MYH7B;;gene_id gene51772; transcript_id mRNA138221; ID mRNA138221; Name MYH7B; Parent gene51772; original_biotype mrna;;gene_id gene51772; transcript_id mRNA138222; ID mRNA138222; Name MYH7B; Parent gene51772; original_biotype mrna;;gene_id gene51772; transcript_id mRNA138223; ID mRNA138223; Name MYH7B; Parent gene51772; original_biotype mrna;	0	gene;transcript	rnd-1_family-422#Unknown_MITE	-2681
manual_scaffold_8:1317481845..1317481903:+	manual_scaffold_8_29460	manual_scaffold_8	1317481845	1317481903	known:manual_scaffold_8_29460	+	259878	96 +/- 1%	509731	503229	0	6502	yes	xtr-miR-99	aacccguagauccgaucuugu	caaguucgcuucuaugggucu	aacccguagauccgaucuuguggugaauuguacugcacaaguucgcuucuaugggucu	gene_id gene60404; ID gene60404;;gene_id gene60404; transcript_id mRNA160969; ID mRNA160969; Name LORF2; Parent gene60404; original_biotype mrna;;gene_id gene60404; transcript_id mRNA160970; ID mRNA160970; Name LORF2; Parent gene60404; original_biotype mrna;;gene_id gene60404; transcript_id mRNA160971; ID mRNA160971; Name LORF2; Parent gene60404; original_biotype mrna;;gene_id gene60404; transcri…	0	gene;transcript;exon;three_prime_utr;five_prime_utr	rnd-4_family-64#ClassII_DNA_TcMar_MITE	4603
manual_scaffold_4a:734518833..734518893:-	manual_scaffold_4a_14632	manual_scaffold_4a	734518833	734518893	known:manual_scaffold_4a_14632	-	231255	96 +/- 1%	453595	302357	84	151154	yes	-	acaguagucugcacauugguu	cccaguguucagacuaccuguuc	cccaguguucagacuaccuguucaggacaaugcuuuuguacaguagucugcacauugguu	gene_id gene33166; ID gene33166;;gene_id gene33166; transcript_id mRNA88182; ID mRNA88182; Parent gene33166; original_biotype mrna;;gene_id gene33166; transcript_id mRNA88182; ID exon-344375; Parent mRNA88182;;gene_id gene33166; transcript_id mRNA88182; ID nbis-five_prime_utr-12647; Parent mRNA88182; original_biotype five_prime_UTR;	59781	gene;transcript;exon;five_prime_utr	GA-rich	284
manual_scaffold_4a:708503986..708504047:-	manual_scaffold_4a_14598	manual_scaffold_4a	708503986	708504047	known:manual_scaffold_4a_14598	-	231166	96 +/- 1%	453420	302269	0	151151	yes	-	acaguagucugcacauugguu	cccaguguucagacuaccuguuc	cccaguguucagacuaccuguucaggaggcugccaguuguacaguagucugcacauugguu	gene_id gene33065; ID gene33065; Name TMED1;;gene_id gene33065; transcript_id mRNA87933; ID mRNA87933; Name TMED1; Parent gene33065; original_biotype mrna;;gene_id gene33065; transcript_id mRNA87933; ID exon-342810; Parent mRNA87933;;gene_id gene33065; transcript_id mRNA87933; ID three_prime_utr-90548; Parent mRNA87933; original_biotype three_prime_UTR;	-231771	gene;transcript;exon;three_prime_utr	rnd-4_family-769#Unknown	364
manual_scaffold_6:1711517889..1711517947:-	manual_scaffold_6_24507	manual_scaffold_6	1711517889	1711517947	known:manual_scaffold_6_24507	-	209528	96 +/- 1%	410971	183980	0	226991	yes	xtr-miR-126-5p	cauuauuacuuuugguacgcg	ucguaccgugaguaauaaugc	cauuauuacuuuugguacgcgcugugacacaucaaacucguaccgugaguaauaaugc	gene_id gene49605; ID gene49605;;gene_id gene49605; transcript_id mRNA132256; ID mRNA132256; Name EGFL7; Parent gene49605; original_biotype mrna;;gene_id gene49605; transcript_id mRNA132256; ID exon-602259; Parent mRNA132256;;gene_id gene49605; transcript_id mRNA132256; ID three_prime_utr-160770; Parent mRNA132256; original_biotype three_prime_UTR;	-6022	gene;transcript;exon;three_prime_utr	rnd-1_family-422#Unknown_MITE	-693
manual_scaffold_9:801739554..801739614:-	manual_scaffold_9_32838	manual_scaffold_9	801739554	801739614	known:manual_scaffold_9_32838	-	174919	96 +/- 1%	343088	341442	0	1646	yes	xtr-miR-203	gugaaauguuuaggaccacuug	agugguucuuaacaguucaaca	agugguucuuaacaguucaacaguucucuaucgaaauugugaaauguuuaggaccacuug	gene_id gene63854; ID gene63854;;gene_id gene63854; transcript_id mRNA170124; ID mRNA170124; Parent gene63854; original_biotype mrna;;gene_id gene63854; transcript_id mRNA170125; ID mRNA170125; Parent gene63854; original_biotype mrna;;gene_id gene63855; transcript_id mRNA170126; ID mRNA170126; Parent gene63855; original_biotype mrna;;gene_id gene63855; transcript_id mRNA170126; ID exon-820270; Pa…	0	gene;transcript;exon;five_prime_utr	(TTTTGTG)n	965
manual_scaffold_1b:1051928011..1051928068:-	manual_scaffold_1b_3665	manual_scaffold_1b	1051928011	1051928068	known:manual_scaffold_1b_3665	-	171428	96 +/- 1%	336239	335903	0	336	yes	xtr-miR-122	uggagugugacaaugguguuu	aacgccauccucacacuaaau	uggagugugacaaugguguuuguauuuaauugaucaaacgccauccucacacuaaau	gene_id gene16900; ID gene16900;;gene_id gene16900; transcript_id mRNA45491; ID mRNA45491; Parent gene16900; original_biotype mrna;;gene_id gene16900; transcript_id mRNA45491; ID exon-85894; Parent mRNA45491;;gene_id gene16900; transcript_id mRNA45491; ID nbis-five_prime_utr-8829; Parent mRNA45491; original_biotype five_prime_UTR;	169928	gene;transcript;exon;five_prime_utr	rnd-6_family-5897#ClassII_DNA_TcMar_MITE	246
manual_scaffold_9:986069542..986069620:-	manual_scaffold_9_33051	manual_scaffold_9	986069542	986069620	known:manual_scaffold_9_33051	-	151664	96 +/- 1%	297473	297401	11	61	yes	xtr-let-7a	ugagguaguaguuuguacaguu	cuguacaggccacugccuugc	ugagguaguaguuuguacaguuugagggucugcgauaccgcccgguacuggagauaacuguacaggccacugccuugc	gene_id gene64601; ID gene64601; Name WDR82;;gene_id gene64601; transcript_id mRNA172284; ID mRNA172284; Name WDR82; Parent gene64601; original_biotype mrna;	0	gene;transcript	(AT)n	-494
manual_scaffold_8:674144504..674144567:+	manual_scaffold_8_29047	manual_scaffold_8	674144504	674144567	known:manual_scaffold_8_29047	+	148300	96 +/- 1%	290876	290759	13	104	yes	xtr-miR-367	uauugcacuugucccggccugu	agguugggagcgguugcaaugcu	agguugggagcgguugcaaugcuuuuuguuucucuggaugguauugcacuugucccggccugu	gene_id gene58420; ID gene58420;;gene_id gene58420; transcript_id mRNA155797; ID mRNA155797; Parent gene58420; original_biotype mrna;;gene_id gene58420; transcript_id mRNA155798; ID mRNA155798; Parent gene58420; original_biotype mrna;;gene_id gene58420; transcript_id mRNA155810; ID mRNA155810; Parent gene58420; original_biotype mrna;;gene_id gene58420; transcript_id mRNA155809; ID mRNA155809; Par…	0	gene;transcript;exon;five_prime_utr	(T)n	419
manual_scaffold_6:517268599..517268657:+	manual_scaffold_6_21348	manual_scaffold_6	517268599	517268657	known:manual_scaffold_6_21348	+	142482	96 +/- 1%	279464	270711	4	8749	yes	xtr-miR-205b	uccuucauuccaccggagucu	gauuucaguggggugaagaac	uccuucauuccaccggagucuguguggcuccuagucagauuucaguggggugaagaac	gene_id gene45675; ID gene45675; Name KCC1G;;gene_id gene45675; transcript_id mRNA121831; ID mRNA121831; Name KCC1G; Parent gene45675; original_biotype mrna;;gene_id gene45675; transcript_id mRNA121831; ID exon-539714; Parent mRNA121831;;gene_id gene45675; transcript_id mRNA121831; ID five_prime_utr-213608; Parent mRNA121831; original_biotype five_prime_UTR;	4745395	gene;transcript;exon;five_prime_utr	(G)n	-1435
manual_scaffold_12:633119283..633119341:+	manual_scaffold_12_38632	manual_scaffold_12	633119283	633119341	known:manual_scaffold_12_38632	+	140565	96 +/- 1%	275703	275636	0	67	yes	xtr-miR-17-5p	caaagugcuguucgugcaggu	acugcacaugcagcacuucaga	caaagugcuguucgugcagguaguguacacgucucuacugcacaugcagcacuucaga	gene_id gene9981; ID gene9981; Name MCM7B;;gene_id gene9981; transcript_id mRNA27581; ID mRNA27581; Name MCM7B; Parent gene9981; original_biotype mrna;	0	gene;transcript	(G)n	-38
manual_scaffold_2a:305162663..305162725:+	manual_scaffold_2a_4059	manual_scaffold_2a	305162663	305162725	known:manual_scaffold_2a_4059	+	133576	96 +/- 1%	261994	261769	2	223	yes	xtr-miR-367	uauugcacuugucccggccugu	ggguggggauuuguugcauuacu	ggguggggauuuguugcauuacuuguggcuauguuuaaaguauugcacuugucccggccugu	gene_id gene18518; transcript_id mRNA49599; ID mRNA49599; Name YG31B; Parent gene18518; original_biotype mrna;;gene_id gene18518; ID gene18518; Name YG31B;;gene_id gene18518; transcript_id mRNA49599; ID three_prime_utr-29325; Parent mRNA49599; original_biotype three_prime_UTR;;gene_id gene18518; transcript_id mRNA49599; ID exon-107672; Parent mRNA49599;	-914961	transcript;gene;three_prime_utr;exon	(ATATTT)n	-765
manual_scaffold_3b:381364551..381364612:+	manual_scaffold_3b_10326	manual_scaffold_3b	381364551	381364612	known:manual_scaffold_3b_10326	+	131562	96 +/- 1%	258044	257557	1	486	yes	xtr-miR-30b	uguaaacauccuacacucucagcu	cugggaggaggguguuugcugc	uguaaacauccuacacucucagcuguauguacaagauggcugggaggaggguguuugcugc	gene_id gene27972; ID gene27972; Name NFYC;;gene_id gene27972; transcript_id mRNA74631; ID mRNA74631; Name NFYC; Parent gene27972; original_biotype mrna;;gene_id gene27972; transcript_id mRNA74632; ID mRNA74632; Name NFYC; Parent gene27972; original_biotype mrna;;gene_id gene27972; transcript_id mRNA74633; ID mRNA74633; Name NFYC; Parent gene27972; original_biotype mrna;	0	gene;transcript	rnd-5_family-1942#LINE/L2	1047
manual_scaffold_11:1005482887..1005482948:+	manual_scaffold_11_36691	manual_scaffold_11	1005482887	1005482948	known:manual_scaffold_11_36691	+	127433	96 +/- 1%	249945	172040	0	77905	yes	xtr-miR-454-3p	cagugcaauaaugaaagggcgu	acucuuucucuguugcacuacu	acucuuucucuguugcacuacugucaaauuuaaagcuagcagugcaauaaugaaagggcgu	gene_id gene7308; ID gene7308; Name YG31B;;gene_id gene7308; transcript_id mRNA20170; ID mRNA20170; Name YG31B; Parent gene7308; original_biotype mrna;	0	gene;transcript	(GCA)n	16
manual_scaffold_12:56490459..56490521:-	manual_scaffold_12_38982	manual_scaffold_12	56490459	56490521	novel:manual_scaffold_12_38982	-	116487	96 +/- 1%	228483	228333	0	150	no	xtr-miR-367	cauugcacucgucccggccgga	agguugggagagcuguaaucugc	agguugggagagcuguaaucugcgugacucuguuggauggcauugcacucgucccggccgga	gene_id gene8116; ID gene8116; Name MTX1;;gene_id gene8116; transcript_id mRNA22414; ID mRNA22414; Name MTX1; Parent gene8116; original_biotype mrna;;gene_id gene8116; transcript_id mRNA22414; ID exon-991915; Parent mRNA22414;;gene_id gene8116; transcript_id mRNA22414; ID nbis-five_prime_utr-6907; Parent mRNA22414; original_biotype five_prime_UTR;	251230	gene;transcript;exon;five_prime_utr	rnd-4_family-64#ClassII_DNA_TcMar_MITE	-2421
manual_scaffold_4b:44227893..44227952:-	manual_scaffold_4b_16189	manual_scaffold_4b	44227893	44227952	novel:manual_scaffold_4b_16189	-	113962	96 +/- 1%	223532	223426	0	106	yes	-	acccuguagaaucgaauuugugu	acaaauucgucucuggggggu	acccuguagaaucgaauuuguguggauauuuaagagccacaaauucgucucuggggggu	gene_id gene34031; ID gene34031;;gene_id gene34031; transcript_id mRNA90561; ID mRNA90561; Name HXC6; Parent gene34031; original_biotype mrna;;gene_id gene34031; transcript_id mRNA90583; ID mRNA90583; Name HXC10; Parent gene34031; original_biotype mrna;;gene_id gene34031; transcript_id mRNA90562; ID mRNA90562; Name HXC6; Parent gene34031; original_biotype mrna;;gene_id gene34031; transcript_id mR…	0	gene;transcript;exon;three_prime_utr;five_prime_utr	GA-rich	2189
manual_scaffold_3a:27962260..27962319:-	manual_scaffold_3a_8714	manual_scaffold_3a	27962260	27962319	known:manual_scaffold_3a_8714	-	112378	96 +/- 1%	220418	219028	0	1390	yes	xtr-miR-153	uugcauagucacaaaagugauc	ucauuuuugugguuugcagcu	ucauuuuugugguuugcagcuaguaaucuugguccaguugcauagucacaaaagugauc	gene_id gene23346; ID gene23346; Name PTPRN;;gene_id gene23346; transcript_id mRNA61791; ID mRNA61791; Name PTPRN; Parent gene23346; original_biotype mrna;;gene_id gene23346; transcript_id mRNA61793; ID mRNA61793; Name PTPRN; Parent gene23346; original_biotype mrna;;gene_id gene23346; transcript_id mRNA61794; ID mRNA61794; Name PTPRN; Parent gene23346; original_biotype mrna;;gene_id gene23346; tr…	0	gene;transcript	rnd-1_family-61#Unknown_MITE	-871
manual_scaffold_3a:314893752..314893819:+	manual_scaffold_3a_7584	manual_scaffold_3a	314893752	314893819	known:manual_scaffold_3a_7584	+	108640	96 +/- 1%	213093	146639	2	66452	yes	-	accuuggcucuagacugcuuacu	uaacagucuacagucauggcu	accuuggcucuagacugcuuacugcuaaauaauauuaaaggaacaguaacagucuacagucauggcu	gene_id gene24687; ID gene24687; Name LORF2;;gene_id gene24687; transcript_id mRNA65471; ID mRNA65471; Name LORF2; Parent gene24687; original_biotype mrna;;gene_id gene24687; transcript_id mRNA65471; ID exon-198125; Parent mRNA65471;;gene_id gene24687; transcript_id mRNA65478; ID five_prime_utr-80833; Parent mRNA65478; original_biotype five_prime_UTR;;gene_id gene24687; transcript_id mRNA65478; I…	18629	gene;transcript;exon;five_prime_utr	(AT)n	1043
manual_scaffold_6:551862559..551862635:+	manual_scaffold_6_21374	manual_scaffold_6	551862559	551862635	known:manual_scaffold_6_21374	+	106152	96 +/- 1%	208204	205646	2	2556	yes	xtr-let-7a	ugagguaguaguuuguguaguu	cuauacauucuacugccuugcu	ugagguaguaguuuguguaguuacagggcagucauuuuugcccauuggagauaacuauacauucuacugccuugcu	gene_id gene45769; ID gene45769;;gene_id gene45769; transcript_id mRNA122031; ID mRNA122031; Parent gene45769; original_biotype mrna;;gene_id gene45769; transcript_id mRNA122031; ID exon-540546; Parent mRNA122031;;gene_id gene45770; transcript_id mRNA122033; ID mRNA122033; Parent gene45770; original_biotype mrna;;gene_id gene45769; transcript_id mRNA122032; ID mRNA122032; Parent gene45769; origin…	0	gene;transcript;exon;three_prime_utr	(AT)n	283
manual_scaffold_8:1317482456..1317482523:+	manual_scaffold_8_29462	manual_scaffold_8	1317482456	1317482523	known:manual_scaffold_8_29462	+	104876	96 +/- 1%	205702	205164	16	522	yes	xtr-let-7a	ugagguaguagguuguaugguu	cuguacaaccuucuagcuuucc	ugagguaguagguuguaugguuuagaauuacacccugggaguuaacuguacaaccuucuagcuuucc	gene_id gene60404; ID gene60404;;gene_id gene60404; transcript_id mRNA160969; ID mRNA160969; Name LORF2; Parent gene60404; original_biotype mrna;;gene_id gene60404; transcript_id mRNA160970; ID mRNA160970; Name LORF2; Parent gene60404; original_biotype mrna;;gene_id gene60404; transcript_id mRNA160971; ID mRNA160971; Name LORF2; Parent gene60404; original_biotype mrna;;gene_id gene60404; transcri…	0	gene;transcript;exon;three_prime_utr;five_prime_utr	rnd-4_family-64#ClassII_DNA_TcMar_MITE	3983
manual_scaffold_8:1243713289..1243713351:-	manual_scaffold_8_30588	manual_scaffold_8	1243713289	1243713351	known:manual_scaffold_8_30588	-	102888	96 +/- 1%	201801	166693	0	35108	yes	xtr-miR-221	agcuacauugucugcuggguuu	accuggcauacaauguagaauucugu	accuggcauacaauguagaauucuguguuuguuaagcaacagcuacauugucugcuggguuu	gene_id gene60244; ID gene60244;;gene_id gene60244; transcript_id mRNA160598; ID mRNA160598; Parent gene60244; original_biotype mrna;;gene_id gene60244; transcript_id mRNA160598; ID exon-761569; Parent mRNA160598;;gene_id gene60244; transcript_id mRNA160600; ID three_prime_utr-204469; Parent mRNA160600; original_biotype three_prime_UTR;;gene_id gene60244; transcript_id mRNA160600; ID exon-761571;…	0	gene;transcript;exon;three_prime_utr	A-rich	-680
manual_scaffold_1b:438512704..438512761:+	manual_scaffold_1b_2191	manual_scaffold_1b	438512704	438512761	known:manual_scaffold_1b_2191	+	102115	96 +/- 1%	200285	194412	0	5873	yes	xtr-miR-24a-3p	uggcucaguucagcaggaac	ugccuacugagcugauaucagu	ugccuacugagcugauaucaguucuuauuacacacacuggcucaguucagcaggaac	gene_id gene15474; ID gene15474;;gene_id gene15474; transcript_id mRNA41743; ID mRNA41743; Name AMPO; Parent gene15474; original_biotype mrna;;gene_id gene15474; transcript_id mRNA41744; ID mRNA41744; Name AMPO; Parent gene15474; original_biotype mrna;;gene_id gene15474; transcript_id mRNA41750; ID mRNA41750; Name AMPO; Parent gene15474; original_biotype mrna;;gene_id gene15474; transcript_id mRN…	0	gene;transcript	(CTCCTAG)n	357
manual_scaffold_4b:1160594219..1160594276:+	manual_scaffold_4b_16003	manual_scaffold_4b	1160594219	1160594276	known:manual_scaffold_4b_16003	+	101628	96 +/- 1%	199329	193453	1	5875	yes	xtr-miR-24a-3p	uggcucaguucagcaggaac	ugccuacugagcugauaucagu	ugccuacugagcugauaucaguugauaugacacccacuggcucaguucagcaggaac	gene_id gene37583; ID gene37583;;gene_id gene37583; transcript_id mRNA100077; ID mRNA100077; Parent gene37583; original_biotype mrna;;gene_id gene37583; transcript_id mRNA100075; ID mRNA100075; Parent gene37583; original_biotype mrna;;gene_id gene37583; transcript_id mRNA100076; ID mRNA100076; Parent gene37583; original_biotype mrna;;gene_id gene37583; transcript_id mRNA100074; ID mRNA100074; Par…	-52369	gene;transcript;exon;three_prime_utr	(GAAGGT)n	670
manual_scaffold_2a:585124764..585124822:+	manual_scaffold_2a_4229	manual_scaffold_2a	585124764	585124822	known:manual_scaffold_2a_4229	+	94009.6	96 +/- 1%	184387	181133	0	3254	yes	xtr-miR-128	ucacagugaaccggucucuuu	gggggccguuacacuguaagaga	gggggccguuacacuguaagagagugaguagcaggucucacagugaaccggucucuuu	gene_id gene19110; ID gene19110; Name ARP21;;gene_id gene19110; transcript_id mRNA51078; ID mRNA51078; Name ARP21; Parent gene19110; original_biotype mrna;;gene_id gene19110; transcript_id mRNA51075; ID mRNA51075; Name ARP21; Parent gene19110; original_biotype mrna;;gene_id gene19110; transcript_id mRNA51077; ID mRNA51077; Name ARP21; Parent gene19110; original_biotype mrna;;gene_id gene19110; tr…	0	gene;transcript;exon;three_prime_utr	rnd-3_family-160#ClassII_DNA_TcMar_nMITE	-164
manual_scaffold_3a:771712118..771712174:-	manual_scaffold_3a_9800	manual_scaffold_3a	771712118	771712174	known:manual_scaffold_3a_9800	-	93010.4	96 +/- 1%	182436	180388	0	2048	no	xtr-miR-128	ucacagugaaccggucucuuu	cggggccgucgcacugucugaga	cggggccgucgcacugucugagagaguugcaagucucacagugaaccggucucuuu	gene_id gene25908; ID gene25908;;gene_id gene25908; transcript_id mRNA68692; ID mRNA68692; Name R3HD1; Parent gene25908; original_biotype mrna;;gene_id gene25908; transcript_id mRNA68693; ID mRNA68693; Name R3HD2; Parent gene25908; original_biotype mrna;;gene_id gene25908; transcript_id mRNA68694; ID mRNA68694; Name R3HD1; Parent gene25908; original_biotype mrna;	0	gene;transcript	(TATC)n	-296
manual_scaffold_4b:986906782..986906860:-	manual_scaffold_4b_17251	manual_scaffold_4b	986906782	986906860	known:manual_scaffold_4b_17251	-	90991.2	96 +/- 1%	178466	175689	24	2753	yes	xtr-let-7a	ugagguaguagguugugugguu	cuauacaaccuacugccuuccu	ugagguaguagguugugugguuucaggguagugauuuuuacccauuaaggcguuaacuauacaaccuacugccuuccu	gene_id gene36948; ID gene36948;;gene_id gene36948; transcript_id mRNA98433; ID mRNA98433; Parent gene36948; original_biotype mrna;;gene_id gene36948; transcript_id mRNA98433; ID exon-405407; Parent mRNA98433;;gene_id gene36948; transcript_id mRNA98436; ID three_prime_utr-107724; Parent mRNA98436; original_biotype three_prime_UTR;;gene_id gene36948; transcript_id mRNA98436; ID exon-405410; Parent…	0	gene;transcript;exon;three_prime_utr	rnd-6_family-7038#Unknown_MITE	913
manual_scaffold_1b:358338266..358338330:+	manual_scaffold_1b_2104	manual_scaffold_1b	358338266	358338330	known:manual_scaffold_1b_2104	+	85164.2	96 +/- 1%	167037	165253	0	1784	yes	xtr-miR-7	uggaagacuagugauuuuguuguu	caacaaaucgcagucugccaua	uggaagacuagugauuuuguuguuuuuagauaacuaaauugacaacaaaucgcagucugccaua	gene_id gene15234; ID gene15234; Name HNRPK;;gene_id gene15234; transcript_id mRNA41139; ID mRNA41139; Name HNRPK; Parent gene15234; original_biotype mrna;;gene_id gene15234; transcript_id mRNA41142; ID mRNA41142; Name HNRPK; Parent gene15234; original_biotype mrna;;gene_id gene15234; transcript_id mRNA41141; ID mRNA41141; Name HNRPK; Parent gene15234; original_biotype mrna;;gene_id gene15234; tr…	0	gene;transcript	(T)n	-1027
manual_scaffold_12:91717522..91717587:+	manual_scaffold_12_38020	manual_scaffold_12	91717522	91717587	known:manual_scaffold_12_38020	+	84470	96 +/- 1%	165676	165425	0	251	yes	xtr-miR-7	uggaagacuagugauuuuguuguu	caacaagucacagucuccaca	uggaagacuagugauuuuguuguuuugagauuuaucaaaguaaacaacaagucacagucuccaca	gene_id gene8446; ID gene8446;;gene_id gene8446; transcript_id mRNA23261; ID mRNA23261; Parent gene8446; original_biotype mrna;;gene_id gene8446; transcript_id mRNA23261; ID exon-997528; Parent mRNA23261;;gene_id gene8446; transcript_id mRNA23263; ID exon-997530; Parent mRNA23263;;gene_id gene8446; transcript_id mRNA23262; ID mRNA23262; Parent gene8446; original_biotype mrna;;gene_id gene8446; tr…	0	gene;transcript;exon;three_prime_utr	rnd-6_family-3093#LINE/L2	-1349
manual_scaffold_12:673237073..673237135:+	manual_scaffold_12_38708	manual_scaffold_12	673237073	673237135	known:manual_scaffold_12_38708	+	81887.3	96 +/- 1%	160611	160609	0	2	yes	xtr-miR-7	uggaagacuagugauuuuguuguu	cagcaaauaccagucugccgug	uggaagacuagugauuuuguuguucugauuguaaauaugacagcaaauaccagucugccgug	gene_id gene10299; ID gene10299;;gene_id gene10299; transcript_id mRNA28522; ID mRNA28522; Parent gene10299; original_biotype mrna;;gene_id gene10299; transcript_id mRNA28522; ID exon-1032713; Parent mRNA28522;;gene_id gene10299; transcript_id mRNA28522; ID three_prime_utr-273406; Parent mRNA28522; original_biotype three_prime_UTR;	-12	gene;transcript;exon;three_prime_utr	rnd-6_family-2510#ClassI_LTR_ERV	290
manual_scaffold_3b:798149160..798149224:+	manual_scaffold_3b_10692	manual_scaffold_3b	798149160	798149224	known:manual_scaffold_3b_10692	+	81647.6	96 +/- 1%	160140	160034	0	106	yes	xtr-miR-7	uggaagacuagugauuuuguuguu	caacaagucacagucugccuca	uggaagacuagugauuuuguuguuguaagcuuauucgcaugacaacaagucacagucugccuca	gene_id gene29195; ID gene29195;;gene_id gene29195; transcript_id mRNA77834; ID mRNA77834; Parent gene29195; original_biotype mrna;;gene_id gene29195; transcript_id mRNA77834; ID exon-277618; Parent mRNA77834;;gene_id gene29195; transcript_id mRNA77834; ID five_prime_utr-110259; Parent mRNA77834; original_biotype five_prime_UTR;	0	gene;transcript;exon;five_prime_utr	rnd-5_family-127#ClassII_DNA_hAT_MITE	639
manual_scaffold_12:695324758..695324816:-	manual_scaffold_12_39968	manual_scaffold_12	695324758	695324816	known:manual_scaffold_12_39968	-	79678.4	96 +/- 1%	156277	121062	0	35215	yes	xtr-miR-9b-3p	uaaagcuagagaaccgaaagu	ucuuugguuuucuagcuguau	ucuuugguuuucuagcuguaugaguuuagucauuucauaaagcuagagaaccgaaagu	gene_id gene10506; ID gene10506;;gene_id gene10506; transcript_id mRNA29100; ID mRNA29100; Parent gene10506; original_biotype mrna;;gene_id gene10506; transcript_id mRNA29103; ID mRNA29103; Parent gene10506; original_biotype mrna;;gene_id gene10506; transcript_id mRNA29104; ID mRNA29104; Parent gene10506; original_biotype mrna;;gene_id gene10506; transcript_id mRNA29101; ID mRNA29101; Parent gene…	0	gene;transcript	rnd-6_family-3768#LTR/Ngaro	-934
manual_scaffold_3b:229415166..229415225:-	manual_scaffold_3b_11252	manual_scaffold_3b	229415166	229415225	known:manual_scaffold_3b_11252	-	73620.8	96 +/- 1%	144403	144200	0	203	yes	-	uaaggcacgcggugaaugcuaa	cguguucacaguggaccuugau	cguguucacaguggaccuugauuuaaugucauacaauuaaggcacgcggugaaugcuaa	gene_id gene27476; ID gene27476;;gene_id gene27476; transcript_id mRNA73325; ID mRNA73325; Parent gene27476; original_biotype mrna;;gene_id gene27476; transcript_id mRNA73326; ID mRNA73326; Parent gene27476; original_biotype mrna;;gene_id gene27476; transcript_id mRNA73325; ID exon-247929; Parent mRNA73325;;gene_id gene27476; transcript_id mRNA73325; ID five_prime_utr-98952; Parent mRNA73325; ori…	47658	gene;transcript;exon;five_prime_utr	rnd-5_family-731#Unknown_MITE	181
manual_scaffold_2b:630108001..630108061:-	manual_scaffold_2b_7039	manual_scaffold_2b	630108001	630108061	known:manual_scaffold_2b_7039	-	72374.7	96 +/- 1%	141953	141761	0	192	yes	xtr-miR-30b	uguaaacauccuacacucagcu	cugggaggcggauguuuacuga	uguaaacauccuacacucagcucuaacgcauacaauggcugggaggcggauguuuacuga	gene_id gene22510; ID gene22510; Name ZFAT;;gene_id gene22510; transcript_id mRNA59630; ID mRNA59630; Name ZFAT; Parent gene22510; original_biotype mrna;;gene_id gene22510; transcript_id mRNA59631; ID mRNA59631; Name ZFAT; Parent gene22510; original_biotype mrna;;gene_id gene22510; transcript_id mRNA59632; ID mRNA59632; Name ZFAT; Parent gene22510; original_biotype mrna;;gene_id gene22510; transc…	68960	gene;transcript;exon;five_prime_utr	rnd-6_family-7038#Unknown_MITE	-302
manual_scaffold_4b:586088604..586088682:-	manual_scaffold_4b_16949	manual_scaffold_4b	586088604	586088682	known:manual_scaffold_4b_16949	-	70261.5	96 +/- 1%	137806	136550	0	1256	yes	xtr-let-7a	ugagguaguaguuugugcuguu	cugcgcaaacuacugccuugcu	ugagguaguaguuugugcuguuggucggguugugauauugcccgcugaggagauaacugcgcaaacuacugccuugcu	gene_id gene36049; ID gene36049;;gene_id gene36049; transcript_id mRNA96153; ID mRNA96153; Parent gene36049; original_biotype mrna;;gene_id gene36049; transcript_id mRNA96153; ID exon-389133; Parent mRNA96153;;gene_id gene36049; transcript_id mRNA96153; ID three_prime_utr-103499; Parent mRNA96153; original_biotype three_prime_UTR;;gene_id gene36049; transcript_id mRNA96154; ID mRNA96154; Parent g…	-48530	gene;transcript;exon;three_prime_utr	rnd-1_family-82#snRNA	434
manual_scaffold_2a:305162788..305162852:+	manual_scaffold_2a_4061	manual_scaffold_2a	305162788	305162852	known:manual_scaffold_2a_4061	+	69937.2	96 +/- 1%	137172	136728	13	431	yes	xtr-miR-367	aauugcacgguauccaucugu	cggguggaucacgaugcaauuuu	cggguggaucacgaugcaauuuugcuuauuuaagaaggacgaaaauugcacgguauccaucugu	gene_id gene18518; transcript_id mRNA49599; ID mRNA49599; Name YG31B; Parent gene18518; original_biotype mrna;;gene_id gene18518; ID gene18518; Name YG31B;;gene_id gene18518; transcript_id mRNA49599; ID three_prime_utr-29325; Parent mRNA49599; original_biotype three_prime_UTR;;gene_id gene18518; transcript_id mRNA49599; ID exon-107672; Parent mRNA49599;	-915086	transcript;gene;three_prime_utr;exon	(ATATTT)n	-890
manual_scaffold_8:1243717888..1243717949:-	manual_scaffold_8_30590	manual_scaffold_8	1243717888	1243717949	known:manual_scaffold_8_30590	-	66593	96 +/- 1%	130611	103992	0	26619	yes	xtr-miR-221	agcuacaucuggcuacugggucuc	cgcucaguagucaguguagauu	cgcucaguagucaguguagauucuguuucuguucagcagcuacaucuggcuacugggucuc	gene_id gene60244; ID gene60244;;gene_id gene60244; transcript_id mRNA160598; ID mRNA160598; Parent gene60244; original_biotype mrna;;gene_id gene60244; transcript_id mRNA160598; ID exon-761569; Parent mRNA160598;;gene_id gene60244; transcript_id mRNA160600; ID three_prime_utr-204469; Parent mRNA160600; original_biotype three_prime_UTR;;gene_id gene60244; transcript_id mRNA160600; ID exon-761571;…	0	gene;transcript;exon;three_prime_utr	A-rich	-216
manual_scaffold_3b:356917843..356917900:+	manual_scaffold_3b_10307	manual_scaffold_3b	356917843	356917900	known:manual_scaffold_3b_10307	+	65849.9	96 +/- 1%	129160	128987	20	153	yes	-	uuugguccccuucaaccagcu	gcugguaaaaaggaaccaaauc	gcugguaaaaaggaaccaaaucgugacugcgcuggauuugguccccuucaaccagcu	gene_id gene27895; ID gene27895;;gene_id gene27895; transcript_id mRNA74454; ID mRNA74454; Parent gene27895; original_biotype mrna;;gene_id gene27895; transcript_id mRNA74454; ID exon-254105; Parent mRNA74454;;gene_id gene27895; transcript_id mRNA74454; ID three_prime_utr-69111; Parent mRNA74454; original_biotype three_prime_UTR;	-15377	gene;transcript;exon;three_prime_utr	rnd-5_family-194#LINE/L2	-466
manual_scaffold_4b:40732870..40732929:-	manual_scaffold_4b_16182	manual_scaffold_4b	40732870	40732929	known:manual_scaffold_4b_16182	-	65755.4	96 +/- 1%	128968	117780	0	11188	yes	xtr-miR-148a	ucagugcaucacagaacuuugu	aaguucuguuauacacuuagacu	aaguucuguuauacacuuagacugugauugcuugaagucagugcaucacagaacuuugu	gene_id gene34010; ID gene34010; Name COPZ1;;gene_id gene34010; transcript_id mRNA90495; ID mRNA90495; Name COPZ1; Parent gene34010; original_biotype mrna;;gene_id gene34010; transcript_id mRNA90502; ID mRNA90502; Name COPZ1; Parent gene34010; original_biotype mrna;;gene_id gene34010; transcript_id mRNA90501; ID mRNA90501; Name COPZ1; Parent gene34010; original_biotype mrna;;gene_id gene34010; tr…	0	gene;transcript	(AACA)n	235
manual_scaffold_3b:356886253..356886316:+	manual_scaffold_3b_10305	manual_scaffold_3b	356886253	356886316	known:manual_scaffold_3b_10305	+	57094.1	96 +/- 1%	111979	111831	1	147	yes	xtr-miR-206	uggaauguuaagaaguauguau	acauacuucuucauauguccaua	acauacuucuucauauguccauauggaguaguccuuuuuuauggaauguuaagaaguauguau	gene_id gene27891; ID gene27891; Name MER34;;gene_id gene27891; transcript_id mRNA74449; ID mRNA74449; Name MER34; Parent gene27891; original_biotype mrna;;gene_id gene27891; transcript_id mRNA74449; ID exon-254100; Parent mRNA74449;;gene_id gene27891; transcript_id mRNA74449; ID five_prime_utr-101471; Parent mRNA74449; original_biotype five_prime_UTR;	2754	gene;transcript;exon;five_prime_utr	rnd-6_family-1750#DNA/CMC-EnSpm	-1107
manual_scaffold_3a:314899527..314899585:+	manual_scaffold_3a_7586	manual_scaffold_3a	314899527	314899585	known:manual_scaffold_3a_7586	+	54784.1	96 +/- 1%	107455	90375	2	17078	yes	-	accguggcuuuagauuguuacu	uaacagucuacagccaugguc	accguggcuuuagauuguuacuguagacugguauugguaacagucuacagccaugguc	gene_id gene24687; ID gene24687; Name LORF2;;gene_id gene24687; transcript_id mRNA65471; ID mRNA65471; Name LORF2; Parent gene24687; original_biotype mrna;;gene_id gene24687; transcript_id mRNA65471; ID exon-198125; Parent mRNA65471;;gene_id gene24687; transcript_id mRNA65478; ID five_prime_utr-80833; Parent mRNA65478; original_biotype five_prime_UTR;;gene_id gene24687; transcript_id mRNA65478; I…	12863	gene;transcript;exon;five_prime_utr	(CTTC)n	1749
manual_scaffold_6:1580598922..1580598982:-	manual_scaffold_6_24350	manual_scaffold_6	1580598922	1580598982	known:manual_scaffold_6_24350	-	54367	96 +/- 1%	106630	104782	2	1846	yes	xtr-miR-429	uaauacugccugguaaugaugau	caucuuacugggcagcauugga	caucuuacugggcagcauuggaugucgugucuguuucuaauacugccugguaaugaugau	gene_id gene49092; ID gene49092;;gene_id gene49092; transcript_id mRNA130820; ID mRNA130820; Parent gene49092; original_biotype mrna;;gene_id gene49092; transcript_id mRNA130820; ID exon-591065; Parent mRNA130820;;gene_id gene49092; transcript_id mRNA130820; ID three_prime_utr-158191; Parent mRNA130820; original_biotype three_prime_UTR;	0	gene;transcript;exon;three_prime_utr	rnd-4_family-1213#SINE/tRNA-Deu	-2216
manual_scaffold_5:128516419..128516477:-	manual_scaffold_5_19252	manual_scaffold_5	128516419	128516477	known:manual_scaffold_5_19252	-	54214	96 +/- 1%	106337	105897	0	440	yes	-	uuugguccccuucaaccagcu	gcuggucaaacggaaccaaguc	gcuggucaaacggaaccaaguccauuuucccuggagguuugguccccuucaaccagcu	gene_id gene38741; ID gene38741; Name ZN207;;gene_id gene38741; transcript_id mRNA102980; ID mRNA102980; Name ZN207; Parent gene38741; original_biotype mrna;;gene_id gene38741; transcript_id mRNA102980; ID exon-429212; Parent mRNA102980;;gene_id gene38741; transcript_id mRNA102980; ID three_prime_utr-114526; Parent mRNA102980; original_biotype three_prime_UTR;	-39853	gene;transcript;exon;three_prime_utr	(CCTCT)n	-382
manual_scaffold_6:1736418470..1736418529:+	manual_scaffold_6_22596	manual_scaffold_6	1736418470	1736418529	known:manual_scaffold_6_22596	+	53894.3	96 +/- 1%	105705	105679	0	26	yes	xtr-miR-181b	cacauucauugcugucggugggu	cucauugaccaaugaaugcaa	cacauucauugcugucgguggguuucacucuauaccaacucauugaccaaugaaugcaa	gene_id gene49752; ID gene49752;;gene_id gene49752; transcript_id mRNA132672; ID mRNA132672; Parent gene49752; original_biotype mrna;;gene_id gene49752; transcript_id mRNA132672; ID exon-605423; Parent mRNA132672;;gene_id gene49752; transcript_id mRNA132672; ID three_prime_utr-161461; Parent mRNA132672; original_biotype three_prime_UTR;	0	gene;transcript;exon;three_prime_utr	rnd-5_family-303#ClassII_DNA_Harbinger_MITE	-188
manual_scaffold_2a:303213318..303213374:+	manual_scaffold_2a_4046	manual_scaffold_2a	303213318	303213374	known:manual_scaffold_2a_4046	+	53844.7	96 +/- 1%	105606	89738	1	15867	yes	xtr-miR-16a	uagcagcacaucaugguuugua	cagaccauucugagcugccu	uagcagcacaucaugguuuguagggacaugaagauacagaccauucugagcugccu	gene_id gene18510; ID gene18510; Name YI31B;;gene_id gene18510; transcript_id mRNA49573; ID mRNA49573; Name YI31B; Parent gene18510; original_biotype mrna;;gene_id gene18510; transcript_id mRNA49573; ID exon-107601; Parent mRNA49573;;gene_id gene18510; transcript_id mRNA49573; ID five_prime_utr-43899; Parent mRNA49573; original_biotype five_prime_UTR;;gene_id gene18510; transcript_id mRNA49574; I…	16089	gene;transcript;exon;five_prime_utr	(TATTTT)n	483
manual_scaffold_1b:438511963..438512019:+	manual_scaffold_1b_2187	manual_scaffold_1b	438511963	438512019	known:manual_scaffold_1b_2187	+	51902	96 +/- 1%	101796	101590	0	206	yes	xtr-miR-23b	aucacauugccagggauuacc	ggguuccuggcaugcugauuu	ggguuccuggcaugcugauuugugacauaaguaaaaucacauugccagggauuacc	gene_id gene15474; ID gene15474;;gene_id gene15474; transcript_id mRNA41743; ID mRNA41743; Name AMPO; Parent gene15474; original_biotype mrna;;gene_id gene15474; transcript_id mRNA41744; ID mRNA41744; Name AMPO; Parent gene15474; original_biotype mrna;;gene_id gene15474; transcript_id mRNA41750; ID mRNA41750; Name AMPO; Parent gene15474; original_biotype mrna;;gene_id gene15474; transcript_id mRN…	0	gene;transcript	(TGTT)n	-273
manual_scaffold_4a:273988611..273988670:-	manual_scaffold_4a_14250	manual_scaffold_4a	273988611	273988670	known:manual_scaffold_4a_14250	-	51272.4	96 +/- 1%	100560	83256	0	17304	yes	xtr-miR-101a	uacaguacugugauaacugaag	ucaguuaucaccgugcugaugc	ucaguuaucaccgugcugaugcuguccauucaaaagguacaguacugugauaacugaag	gene_id gene31734; ID gene31734;;gene_id gene31734; transcript_id mRNA84236; ID mRNA84236; Parent gene31734; original_biotype mrna;;gene_id gene31734; transcript_id mRNA84237; ID mRNA84237; Parent gene31734; original_biotype mrna;;gene_id gene31734; transcript_id mRNA84238; ID mRNA84238; Parent gene31734; original_biotype mrna;;gene_id gene31734; transcript_id mRNA84240; ID mRNA84240; Name POL; P…	0	gene;transcript;exon;three_prime_utr;five_prime_utr	rnd-1_family-232#ClassII_DNA_Harbinger_MITE	-1314
manual_scaffold_10:291887069..291887128:+	manual_scaffold_10_33781	manual_scaffold_10	291887069	291887128	known:manual_scaffold_10_33781	+	50370.5	96 +/- 1%	98791	96621	0	2170	yes	xtr-miR-193	aacuggcccgcaaagucccgcu	cgggauuuugggggcgagauga	cgggauuuugggggcgagaugagcugacauuuuauccaacuggcccgcaaagucccgcu	gene_id gene1391; ID gene1391;;gene_id gene1391; transcript_id mRNA3796; ID mRNA3796; Parent gene1391; original_biotype mrna;;gene_id gene1391; transcript_id mRNA3796; ID exon-876313; Parent mRNA3796;;gene_id gene1391; transcript_id mRNA3796; ID five_prime_utr-347758; Parent mRNA3796; original_biotype five_prime_UTR;	20801	gene;transcript;exon;five_prime_utr	rnd-4_family-82#LINE/L2	127
manual_scaffold_5:565330601..565330693:+	manual_scaffold_5_18073	manual_scaffold_5	565330601	565330693	novel:manual_scaffold_5_18073	+	50216.9	96 +/- 1%	98496	79281	17821	1394	yes	-	agacgaucaaacuugacuaucua	uggaugguuuagugagguc	uggaugguuuagugagguccuuggaucggccccgccggggucggcaacggcccuggcggagcacugaaaagacgaucaaacuugacuaucua	gene_id gene39742; transcript_id mRNA105591; ID exon-443858; Parent mRNA105591;;gene_id gene39742; transcript_id mRNA105591; ID mRNA105591; Name POL2; Parent gene39742; original_biotype mrna;;gene_id gene39742; ID gene39742; Name POL2;;gene_id gene39742; transcript_id mRNA105591; ID five_prime_utr-174397; Parent mRNA105591; original_biotype five_prime_UTR;	671179	exon;transcript;gene;five_prime_utr	SSU-rRNA_Hsa	0
manual_scaffold_11:1005480994..1005481057:+	manual_scaffold_11_36689	manual_scaffold_11	1005480994	1005481057	known:manual_scaffold_11_36689	+	45835.1	96 +/- 1%	89895	88946	0	949	yes	xtr-miR-454-3p	uagugcaauauugcuuauagggucu	acccuaucaguauugccucugc	acccuaucaguauugccucugcuuuugugcugggguaguagugcaauauugcuuauagggucu	gene_id gene7308; ID gene7308; Name YG31B;;gene_id gene7308; transcript_id mRNA20170; ID mRNA20170; Name YG31B; Parent gene7308; original_biotype mrna;	0	gene;transcript	(TA)n	260
manual_scaffold_1b:427375250..427375309:+	manual_scaffold_1b_2161	manual_scaffold_1b	427375250	427375309	known:manual_scaffold_1b_2161	+	43005.6	96 +/- 1%	84345	84188	0	157	yes	xtr-miR-101a	uacaguacugugauaacugaag	ucgguuaucauaguaccggugcu	ucgguuaucauaguaccggugcucuguacagagaagguacaguacugugauaacugaag	gene_id gene15443; ID gene15443; Name RCL1;;gene_id gene15443; transcript_id mRNA41671; ID mRNA41671; Name RCL1; Parent gene15443; original_biotype mrna;;gene_id gene15443; transcript_id mRNA41672; ID mRNA41672; Name RCL1; Parent gene15443; original_biotype mrna;;gene_id gene15443; transcript_id mRNA41673; ID mRNA41673; Name RCL1; Parent gene15443; original_biotype mrna;	0	gene;transcript	rnd-1_family-430#ClassI_LTR_Gypsy	2217
manual_scaffold_10:580187476..580187534:+	manual_scaffold_10_33990	manual_scaffold_10	580187476	580187534	novel:manual_scaffold_10_33990	+	41107.6	96 +/- 1%	80629	76544	5	4080	yes	-	uugacaucaucauacuugggau	cccaagcaggcugaugucaggc	uugacaucaucauacuugggauguaggacacaaagucccaagcaggcugaugucaggc	gene_id gene2322; ID gene2322; Name VIPR;;gene_id gene2322; transcript_id mRNA6469; ID mRNA6469; Name VIPR; Parent gene2322; original_biotype mrna;;gene_id gene2322; transcript_id mRNA6469; ID exon-889446; Parent mRNA6469;;gene_id gene2322; transcript_id mRNA6469; ID five_prime_utr-353622; Parent mRNA6469; original_biotype five_prime_UTR;;gene_id gene2322; transcript_id mRNA6470; ID mRNA6470; Nam…	3161	gene;transcript;exon;five_prime_utr	rnd-6_family-559#ClassII_DNA_hAT_nMITE	-998
manual_scaffold_6:1580593527..1580593586:-	manual_scaffold_6_24346	manual_scaffold_6	1580593527	1580593586	known:manual_scaffold_6_24346	-	38613.2	96 +/- 1%	75730	75701	0	29	yes	xtr-miR-429	uaauacugucugguaaugccgu	gucuuaccaggcaagguuaga	gucuuaccaggcaagguuagaucuagcuauucccgucuaauacugucugguaaugccgu	gene_id gene49092; ID gene49092;;gene_id gene49092; transcript_id mRNA130820; ID mRNA130820; Parent gene49092; original_biotype mrna;;gene_id gene49092; transcript_id mRNA130820; ID exon-591065; Parent mRNA130820;;gene_id gene49092; transcript_id mRNA130820; ID three_prime_utr-158191; Parent mRNA130820; original_biotype three_prime_UTR;	0	gene;transcript;exon;three_prime_utr	rnd-6_family-1780#ClassII_DNA_TcMar_MITE	612
manual_scaffold_5:1739598255..1739598311:-	manual_scaffold_5_20471	manual_scaffold_5	1739598255	1739598311	known:manual_scaffold_5_20471	-	34269.1	96 +/- 1%	67209	67012	0	197	yes	xtr-miR-194	uguaacagcaacuccauguggau	ccaguggagaugcuguuacuuu	uguaacagcaacuccauguggaucggugaagcuuccaguggagaugcuguuacuuu	gene_id gene42493; ID gene42493; Name BPNT1;;gene_id gene42493; transcript_id mRNA112845; ID mRNA112845; Name BPNT1; Parent gene42493; original_biotype mrna;;gene_id gene42493; transcript_id mRNA112845; ID five_prime_utr-190942; Parent mRNA112845; original_biotype five_prime_UTR;;gene_id gene42493; transcript_id mRNA112845; ID exon-484942; Parent mRNA112845;	138803	gene;transcript;five_prime_utr;exon	rnd-4_family-64#ClassII_DNA_TcMar_MITE	-2657
manual_scaffold_12:500269944..500270006:-	manual_scaffold_12_39388	manual_scaffold_12	500269944	500270006	known:manual_scaffold_12_39388	-	33095.2	96 +/- 1%	64913	60511	41	4361	yes	-	accacaggguagaaccacggac	cagugguuuuacccuaugguag	cagugguuuuacccuaugguagguuacgucaugcuguucuaccacaggguagaaccacggac	gene_id gene9541; ID gene9541; Name WWP2;;gene_id gene9541; transcript_id mRNA26315; ID mRNA26315; Name WWP2; Parent gene9541; original_biotype mrna;;gene_id gene9541; transcript_id mRNA26317; ID mRNA26317; Name WWP2; Parent gene9541; original_biotype mrna;;gene_id gene9541; transcript_id mRNA26316; ID mRNA26316; Name WWP2; Parent gene9541; original_biotype mrna;;gene_id gene9541; transcript_id m…	0	gene;transcript	rnd-5_family-6534#ClassII_DNA_MUtator_MITE	452
manual_scaffold_1a:1137601234..1137601292:-	manual_scaffold_1a_1799	manual_scaffold_1a	1137601234	1137601292	novel:manual_scaffold_1a_1799	-	29600.7	96 +/- 1%	58059	57968	0	91	yes	-	caucgcguuaaccggaagucu	gacuucugggugacacgacgug	caucgcguuaaccggaagucucaguuauauguaugggacuucugggugacacgacgug	gene_id gene13830; ID gene13830;;gene_id gene13830; transcript_id mRNA37461; ID mRNA37461; Parent gene13830; original_biotype mrna;;gene_id gene13830; transcript_id mRNA37461; ID exon-44149; Parent mRNA37461;;gene_id gene13830; transcript_id mRNA37462; ID mRNA37462; Parent gene13830; original_biotype mrna;;gene_id gene13830; transcript_id mRNA37462; ID exon-44150; Parent mRNA37462;;gene_id gene13…	20692	gene;transcript;exon;five_prime_utr	rnd-5_family-123#ClassII_DNA_Harbinger_MITE	-505
manual_scaffold_3a:44981683..44981739:+	manual_scaffold_3a_7249	manual_scaffold_3a	44981683	44981739	novel:manual_scaffold_3a_7249	+	25730.2	96 +/- 1%	50468	50329	0	139	no	xtr-miR-375	uuuguucguucggcucgcguu	acgucgagccaaacgugcaaugc	acgucgagccaaacgugcaaugccugacgcaacguuuuguucguucggcucgcguu	gene_id gene23459; ID gene23459;;gene_id gene23459; transcript_id mRNA62071; ID mRNA62071; Parent gene23459; original_biotype mrna;;gene_id gene23459; transcript_id mRNA62071; ID exon-177497; Parent mRNA62071;;gene_id gene23459; transcript_id mRNA62071; ID cds-20923; Parent mRNA62071;	-20277	gene;transcript;exon;CDS	(CCGGCT)n	-1148
manual_scaffold_5:466999461..466999523:-	manual_scaffold_5_19487	manual_scaffold_5	466999461	466999523	known:manual_scaffold_5_19487	-	25650.5	96 +/- 1%	50304	49537	2	765	yes	xtr-miR-30b	uguaaacauccuacacucucagu	cugggagaagguuguuuacgcu	uguaaacauccuacacucucaguuguggaaagugaacaagcugggagaagguuguuuacgcu	gene_id gene39522; ID gene39522;;gene_id gene39522; transcript_id mRNA105013; ID mRNA105013; Parent gene39522; original_biotype mrna;;gene_id gene39522; transcript_id mRNA105013; ID five_prime_utr-173476; Parent mRNA105013; original_biotype five_prime_UTR;;gene_id gene39522; transcript_id mRNA105013; ID exon-440846; Parent mRNA105013;	37065	gene;transcript;five_prime_utr;exon	rnd-5_family-468#ClassI_LTR_Gypsy	384
manual_scaffold_8:420347035..420347097:-	manual_scaffold_8_30051	manual_scaffold_8	420347035	420347097	known:manual_scaffold_8_30051	-	25639.1	96 +/- 1%	50282	45914	5	4363	yes	xtr-miR-16a	uagcagcacguaaauauuggag	caauauugacugugcugcuguc	uagcagcacguaaauauuggaguucuaccucaaauuccuccaauauugacugugcugcuguc	gene_id gene58063; ID gene58063; Name LORF2;;gene_id gene58063; transcript_id mRNA154994; ID mRNA154994; Name LORF2; Parent gene58063; original_biotype mrna;;gene_id gene58063; transcript_id mRNA154994; ID exon-734882; Parent mRNA154994;;gene_id gene58063; transcript_id mRNA154995; ID mRNA154995; Name LORF2; Parent gene58063; original_biotype mrna;;gene_id gene58063; transcript_id mRNA154995; ID …	0	gene;transcript;exon;five_prime_utr	(TG)n	86
manual_scaffold_5:128521672..128521732:-	manual_scaffold_5_19254	manual_scaffold_5	128521672	128521732	known:manual_scaffold_5_19254	-	24584.6	96 +/- 1%	48213	48132	0	81	yes	xtr-miR-206	uggaauguaaggaagugugugg	acaugcuucuuuauauccccaua	acaugcuucuuuauauccccauaugaauuauuuuauuauggaauguaaggaagugugugg	gene_id gene38741; ID gene38741; Name ZN207;;gene_id gene38741; transcript_id mRNA102980; ID mRNA102980; Name ZN207; Parent gene38741; original_biotype mrna;;gene_id gene38741; transcript_id mRNA102980; ID exon-429212; Parent mRNA102980;;gene_id gene38741; transcript_id mRNA102980; ID three_prime_utr-114526; Parent mRNA102980; original_biotype three_prime_UTR;	-34598	gene;transcript;exon;three_prime_utr	rnd-4_family-539#Unknown	1449
manual_scaffold_7:1455622260..1455622317:+	manual_scaffold_7_26286	manual_scaffold_7	1455622260	1455622317	known:manual_scaffold_7_26286	+	20761.9	96 +/- 1%	40715	40437	0	278	yes	xtr-miR-150	ucucccaacccuuguaccagu	cugguacaaaggaugguggaua	ucucccaacccuuguaccaguguaaugccguaacccugguacaaaggaugguggaua	gene_id gene55580; ID gene55580;;gene_id gene55580; transcript_id mRNA148631; ID mRNA148631; Parent gene55580; original_biotype mrna;;gene_id gene55580; transcript_id mRNA148631; ID exon-698608; Parent mRNA148631;;gene_id gene55580; transcript_id mRNA148631; ID five_prime_utr-277148; Parent mRNA148631; original_biotype five_prime_UTR;	0	gene;transcript;exon;five_prime_utr	rnd-6_family-4196#ClassI_LTR_Gypsy	788
manual_scaffold_7:127312968..127313029:+	manual_scaffold_7_24832	manual_scaffold_7	127312968	127313029	known:manual_scaffold_7_24832	+	20600.3	96 +/- 1%	40405	38980	0	1425	yes	-	aggacuguccaaccugagaau	aucucagguccgucagcccaug	aggacuguccaaccugagaauggugagaugugacugucaaucucagguccgucagcccaug	gene_id gene50915; ID gene50915; Name CRF;;gene_id gene50915; transcript_id mRNA135853; ID mRNA135853; Name CRF; Parent gene50915; original_biotype mrna;;gene_id gene50915; transcript_id mRNA135854; ID mRNA135854; Name CRF; Parent gene50915; original_biotype mrna;	0	gene;transcript	rnd-5_family-1367#LTR/ERV1	281
manual_scaffold_1a:95939474..95939534:+	manual_scaffold_1a_101	manual_scaffold_1a	95939474	95939534	known:manual_scaffold_1a_101	+	17614.1	96 +/- 1%	34541	34424	0	117	yes	xtr-miR-107	agcagcauuguacagggcuauga	agcuucuuuacagugcugccuugu	agcuucuuuacagugcugccuuguagguuucaugucaagcagcauuguacagggcuauga	gene_id gene11376; ID gene11376; Name PANK2;;gene_id gene11376; transcript_id mRNA31272; ID mRNA31272; Name PANK2; Parent gene11376; original_biotype mrna;;gene_id gene11376; transcript_id mRNA31273; ID mRNA31273; Name PANK2; Parent gene11376; original_biotype mrna;;gene_id gene11376; transcript_id mRNA31274; ID mRNA31274; Name PANK2; Parent gene11376; original_biotype mrna;	0	gene;transcript	(T)n	647
manual_scaffold_2a:303213628..303213694:+	manual_scaffold_2a_4048	manual_scaffold_2a	303213628	303213694	known:manual_scaffold_2a_4048	+	17478.6	96 +/- 1%	34276	29979	4165	132	yes	xtr-miR-16a	uagcagcacguaaauacuggag	ccaguauuacauugcugcugca	uagcagcacguaaauacuggaguacagaacugcuuuaaugcucuccaguauuacauugcugcugca	gene_id gene18510; ID gene18510; Name YI31B;;gene_id gene18510; transcript_id mRNA49573; ID mRNA49573; Name YI31B; Parent gene18510; original_biotype mrna;;gene_id gene18510; transcript_id mRNA49573; ID exon-107601; Parent mRNA49573;;gene_id gene18510; transcript_id mRNA49573; ID five_prime_utr-43899; Parent mRNA49573; original_biotype five_prime_UTR;;gene_id gene18510; transcript_id mRNA49574; I…	15769	gene;transcript;exon;five_prime_utr	(TATTTT)n	163
manual_scaffold_3a:784177363..784177421:+	manual_scaffold_3a_8492	manual_scaffold_3a	784177363	784177421	known:manual_scaffold_3a_8492	+	17281.1	96 +/- 1%	33887	33642	0	245	yes	xtr-let-7a	ugagguagcagguuguauaguu	cuguacaaccuccuaucuuucc	ugagguagcagguuguauaguuuauauuuaugugaacuguacaaccuccuaucuuucc	gene_id gene25950; ID gene25950;;gene_id gene25950; transcript_id mRNA68817; ID mRNA68817; Parent gene25950; original_biotype mrna;;gene_id gene25950; transcript_id mRNA68818; ID mRNA68818; Parent gene25950; original_biotype mrna;;gene_id gene25950; transcript_id mRNA68819; ID mRNA68819; Parent gene25950; original_biotype mrna;	0	gene;transcript	rnd-4_family-251#LTR/ERV1	-211
manual_scaffold_10:744621588..744621646:+	manual_scaffold_10_34114	manual_scaffold_10	744621588	744621646	novel:manual_scaffold_10_34114	+	17216.7	96 +/- 1%	33780	33746	0	34	no	-	ccaggccugagauuuucccucu	agggcgaucacagucuugagu	ccaggccugagauuuucccucuguauugcucaaauggagggcgaucacagucuugagu	gene_id gene2678; ID gene2678; Name LORF2;;gene_id gene2678; transcript_id mRNA7439; ID mRNA7439; Name LORF2; Parent gene2678; original_biotype mrna;;gene_id gene2678; transcript_id mRNA7440; ID mRNA7440; Name LORF2; Parent gene2678; original_biotype mrna;;gene_id gene2678; transcript_id mRNA7442; ID mRNA7442; Name LORF2; Parent gene2678; original_biotype mrna;;gene_id gene2678; transcript_id mRN…	-5804	gene;transcript;exon;three_prime_utr	(GATA)n	-535
manual_scaffold_1a:260348087..260348148:+	manual_scaffold_1a_226	manual_scaffold_1a	260348087	260348148	known:manual_scaffold_1a_226	+	16233.8	96 +/- 1%	31834	31825	4	5	yes	xtr-miR-218	uugugcuugaucuaaccaugu	caugguucugucaagcacc	uugugcuugaucuaaccaugugauugugagguaugaguaaaacaugguucugucaagcacc	gene_id gene11807; ID gene11807; Name SLIT2;;gene_id gene11807; transcript_id mRNA32366; ID mRNA32366; Name SLIT2; Parent gene11807; original_biotype mrna;;gene_id gene11807; transcript_id mRNA32369; ID mRNA32369; Name SLIT2; Parent gene11807; original_biotype mrna;;gene_id gene11807; transcript_id mRNA32367; ID mRNA32367; Name SLIT2; Parent gene11807; original_biotype mrna;;gene_id gene11807; tr…	0	gene;transcript	rnd-1_family-651#ClassII_DNA_hAT_MITE	-1117
manual_scaffold_7:846258887..846258951:+	manual_scaffold_7_25482	manual_scaffold_7	846258887	846258951	known:manual_scaffold_7_25482	+	15633.8	96 +/- 1%	30657	30613	18	26	yes	xtr-miR-218	uugugcuugaucuaaccaugu	caugguucugucaagcaccacg	uugugcuugaucuaaccaugugguagaacaauacaaauugaacaugguucugucaagcaccacg	gene_id gene53512; ID gene53512; Name SLIT3;;gene_id gene53512; transcript_id mRNA142492; ID mRNA142492; Name SLIT3; Parent gene53512; original_biotype mrna;;gene_id gene53512; transcript_id mRNA142493; ID mRNA142493; Name SLIT3; Parent gene53512; original_biotype mrna;	0	gene;transcript	rnd-1_family-82#snRNA	-1101
manual_scaffold_9:1086854049..1086854124:+	manual_scaffold_9_32026	manual_scaffold_9	1086854049	1086854124	known:manual_scaffold_9_32026	+	14882.7	96 +/- 1%	29183	28552	10	621	yes	xtr-let-7a	agagguaguagguugcauaguu	cuauacaaccugcugccuuuc	agagguaguagguugcauaguuuuagggcagggauuuugcccauaaggagguaacuauacaaccugcugccuuuc	gene_id gene64882; ID gene64882;;gene_id gene64882; transcript_id mRNA173065; ID mRNA173065; Parent gene64882; original_biotype mrna;;gene_id gene64882; transcript_id mRNA173068; ID mRNA173068; Name PGBD4; Parent gene64882; original_biotype mrna;;gene_id gene64882; transcript_id mRNA173067; ID mRNA173067; Name PGBD4; Parent gene64882; original_biotype mrna;;gene_id gene64882; transcript_id mRNA17…	0	gene;transcript	rnd-4_family-41#ClassII_DNA_TcMar_MITE	547
manual_scaffold_12:576185128..576185191:-	manual_scaffold_12_39555	manual_scaffold_12	576185128	576185191	known:manual_scaffold_12_39555	-	14780.4	96 +/- 1%	28982	28887	0	95	yes	xtr-miR-16a	uagcagcacagaaauauugucc	ccaguauugcaugugcugcu	uagcagcacagaaauauuguccgugacuccggucuaccccgggccaguauugcaugugcugcu	gene_id gene9834; ID gene9834;;gene_id gene9834; transcript_id mRNA27184; ID mRNA27184; Parent gene9834; original_biotype mrna;;gene_id gene9834; transcript_id mRNA27183; ID mRNA27183; Parent gene9834; original_biotype mrna;;gene_id gene9834; transcript_id mRNA27182; ID mRNA27182; Parent gene9834; original_biotype mrna;;gene_id gene9834; transcript_id mRNA27179; ID mRNA27179; Parent gene9834; ori…	0	gene;transcript;five_prime_utr;exon;three_prime_utr;CDS	rnd-4_family-3044#ClassI_LTR_ERV	-244
manual_scaffold_2a:98511596..98511656:-	manual_scaffold_2a_4984	manual_scaffold_2a	98511596	98511656	novel:manual_scaffold_2a_4984	-	14762.6	96 +/- 1%	28954	7137	0	21817	yes	-	cguguauuugacaagcugagcu	ugucaguuugucaaauac	cguguauuugacaagcugagcuugacacucaaauugguagagugucaguuugucaaauac	gene_id gene18019; ID gene18019; Name VSIG4;;gene_id gene18019; transcript_id mRNA48352; ID mRNA48352; Name VSIG4; Parent gene18019; original_biotype mrna;;gene_id gene18019; transcript_id mRNA48354; ID mRNA48354; Name VSIG4; Parent gene18019; original_biotype mrna;;gene_id gene18019; transcript_id mRNA48354; ID exon-100194; Parent mRNA48354;;gene_id gene18019; transcript_id mRNA48352; ID exon-10…	499844	gene;transcript;exon;five_prime_utr	(TATC)n	-150
manual_scaffold_10:923703005..923703067:-	manual_scaffold_10_35580	manual_scaffold_10	923703005	923703067	novel:manual_scaffold_10_35580	-	14533.8	96 +/- 1%	28506	27801	2	703	yes	-	ugacaucauguguacggcugcu	uggucguauguaugacgucauu	uggucguauguaugacgucauuuacuugggguuuuuggagugacaucauguguacggcugcu	gene_id gene3106; ID gene3106; Name CALCR;;gene_id gene3106; transcript_id mRNA8631; ID mRNA8631; Name CALCR; Parent gene3106; original_biotype mrna;;gene_id gene3106; transcript_id mRNA8632; ID mRNA8632; Name CALCR; Parent gene3106; original_biotype mrna;	0	gene;transcript	rnd-5_family-2991#DNA/hAT-Tip100	570
manual_scaffold_8:420347172..420347232:-	manual_scaffold_8_30053	manual_scaffold_8	420347172	420347232	novel:manual_scaffold_8_30053	-	13640.8	96 +/- 1%	26760	26232	4	524	no	xtr-miR-16a	uagcagcacguaaugguuugu	caggccauacuguacugccu	uagcagcacguaaugguuugugggguguuauauaaaagcacaggccauacuguacugccu	gene_id gene58063; ID gene58063; Name LORF2;;gene_id gene58063; transcript_id mRNA154994; ID mRNA154994; Name LORF2; Parent gene58063; original_biotype mrna;;gene_id gene58063; transcript_id mRNA154994; ID exon-734882; Parent mRNA154994;;gene_id gene58063; transcript_id mRNA154995; ID mRNA154995; Name LORF2; Parent gene58063; original_biotype mrna;;gene_id gene58063; transcript_id mRNA154995; ID …	0	gene;transcript;exon;five_prime_utr	(TG)n	223
manual_scaffold_3b:1191823138..1191823200:+	manual_scaffold_3b_11045	manual_scaffold_3b	1191823138	1191823200	known:manual_scaffold_3b_11045	+	13637.4	96 +/- 1%	26747	21231	2	5514	yes	-	aagcccuuaccccaaaaagcau	cuuuuugcggucugggcuugc	cuuuuugcggucugggcuugcugugugacuuccaaagcggaagcccuuaccccaaaaagcau	gene_id gene30303; ID gene30303;;gene_id gene30303; transcript_id mRNA80742; ID mRNA80742; Parent gene30303; original_biotype mrna;	0	gene;transcript	(CTGCTC)n	-728
manual_scaffold_12:81603377..81603436:-	manual_scaffold_12_39057	manual_scaffold_12	81603377	81603436	known:manual_scaffold_12_39057	-	13216.3	96 +/- 1%	25915	25750	0	165	yes	xtr-miR-190	ugauauguuugauauuagguug	acuaaauaucaagcauauuccu	ugauauguuugauauuagguuguuuuauuaaaaaccaacuaaauaucaagcauauuccu	gene_id gene8358; ID gene8358;;gene_id gene8358; transcript_id mRNA23041; ID mRNA23041; Parent gene8358; original_biotype mrna;;gene_id gene8358; transcript_id mRNA23042; ID mRNA23042; Parent gene8358; original_biotype mrna;;gene_id gene8358; transcript_id mRNA23042; ID exon-995996; Parent mRNA23042;;gene_id gene8358; transcript_id mRNA23041; ID exon-995997; Parent mRNA23041;;gene_id gene8358; tr…	0	gene;transcript;exon;five_prime_utr	(TG)n	-391
manual_scaffold_3b:237254032..237254085:+	manual_scaffold_3b_10211	manual_scaffold_3b	237254032	237254085	novel:manual_scaffold_3b_10211	+	13173	96 +/- 1%	25837	25644	0	193	yes	-	ucugagcacgcaucuguugga	uagcagaugcaggguucagau	uagcagaugcaggguucagauaaucagaaacgucugagcacgcaucuguugga	gene_id gene27496; ID gene27496;;gene_id gene27496; transcript_id mRNA73369; ID mRNA73369; Parent gene27496; original_biotype mrna;;gene_id gene27496; transcript_id mRNA73369; ID exon-248189; Parent mRNA73369;;gene_id gene27496; transcript_id mRNA73369; ID five_prime_utr-99024; Parent mRNA73369; original_biotype five_prime_UTR;	511161	gene;transcript;exon;five_prime_utr	rnd-5_family-1974#ClassI_LTR_Gypsy	0
manual_scaffold_2a:1117158963..1117159018:-	manual_scaffold_2a_5682	manual_scaffold_2a	1117158963	1117159018	novel:manual_scaffold_2a_5682	-	13078.1	96 +/- 1%	25651	25644	0	7	yes	-	ucugagcacgcaucuguugga	uaguggaugcaggguucagauaau	uaguggaugcaggguucagauaaucaguuaaacgucugagcacgcaucuguugga	gene_id gene20089; ID gene20089; Name ZCHC2;;gene_id gene20089; transcript_id mRNA53600; ID mRNA53600; Name ZCHC2; Parent gene20089; original_biotype mrna;;gene_id gene20089; transcript_id mRNA53600; ID exon-129886; Parent mRNA53600;;gene_id gene20089; transcript_id mRNA53600; ID three_prime_utr-35893; Parent mRNA53600; original_biotype three_prime_UTR;	-26140	gene;transcript;exon;three_prime_utr	rnd-5_family-1974#ClassI_LTR_Gypsy	0
manual_scaffold_6:1763450795..1763450854:+	manual_scaffold_6_22654	manual_scaffold_6	1763450795	1763450854	novel:manual_scaffold_6_22654	+	12686.4	96 +/- 1%	24887	24715	1	171	yes	-	acuuggacucucuuagacucu	aguauuggagcugucuuguggu	acuuggacucucuuagacucugugacauucuaaucagaguauuggagcugucuuguggu	gene_id gene49992; ID gene49992;;gene_id gene49992; transcript_id mRNA133394; ID mRNA133394; Name HA1K; Parent gene49992; original_biotype mrna;;gene_id gene49992; transcript_id mRNA133395; ID mRNA133395; Name HA1K; Parent gene49992; original_biotype mrna;;gene_id gene49992; transcript_id mRNA133396; ID mRNA133396; Name CD1A; Parent gene49992; original_biotype mrna;	0	gene;transcript	rnd-1_family-353#LTR/Gypsy	0
manual_scaffold_7:1127460611..1127460673:-	manual_scaffold_7_27634	manual_scaffold_7	1127460611	1127460673	known:manual_scaffold_7_27634	-	12409.6	96 +/- 1%	24333	24278	0	55	yes	xtr-miR-365	uaaugccccuaaaaauccuuau	agggacuuucaggggcagcugug	agggacuuucaggggcagcuguguuuuacugacccagucauaaugccccuaaaaauccuuau	gene_id gene54431; ID gene54431;;gene_id gene54431; transcript_id mRNA145298; ID mRNA145298; Parent gene54431; original_biotype mrna;;gene_id gene54431; transcript_id mRNA145298; ID exon-677892; Parent mRNA145298;;gene_id gene54431; transcript_id mRNA145298; ID three_prime_utr-180498; Parent mRNA145298; original_biotype three_prime_UTR;	0	gene;transcript;exon;three_prime_utr	rnd-4_family-79#ClassII_DNA_hAT_MITE	-738
manual_scaffold_4a:734489636..734489698:-	manual_scaffold_4a_14630	manual_scaffold_4a	734489636	734489698	known:manual_scaffold_4a_14630	-	12174.6	96 +/- 1%	23870	21501	32	2337	yes	xtr-miR-214	acagcaggcacagacaggcagu	gccugucuacacuugcugugc	gccugucuacacuugcugugcagaacauccucucaccuguacagcaggcacagacaggcagu	gene_id gene33166; ID gene33166;;gene_id gene33166; transcript_id mRNA88182; ID mRNA88182; Parent gene33166; original_biotype mrna;;gene_id gene33166; transcript_id mRNA88182; ID exon-344375; Parent mRNA88182;;gene_id gene33166; transcript_id mRNA88182; ID nbis-five_prime_utr-12647; Parent mRNA88182; original_biotype five_prime_UTR;	30584	gene;transcript;exon;five_prime_utr	rnd-1_family-100#Unknown_MITE	-469
manual_scaffold_10:291922998..291923060:+	manual_scaffold_10_33783	manual_scaffold_10	291922998	291923060	known:manual_scaffold_10_33783	+	11901.4	96 +/- 1%	23336	22869	0	467	yes	xtr-miR-365	uaaugccccuaaaaauccuuau	agggacuuuugggggcagaugug	agggacuuuugggggcagaugugcuuuguuuacacuaucauaaugccccuaaaaauccuuau	gene_id gene1391; ID gene1391;;gene_id gene1391; transcript_id mRNA3796; ID mRNA3796; Parent gene1391; original_biotype mrna;;gene_id gene1391; transcript_id mRNA3796; ID exon-876313; Parent mRNA3796;;gene_id gene1391; transcript_id mRNA3796; ID five_prime_utr-347758; Parent mRNA3796; original_biotype five_prime_UTR;	0	gene;transcript;exon;five_prime_utr	rnd-6_family-5897#ClassII_DNA_TcMar_MITE	-307
manual_scaffold_4a:605258305..605258364:-	manual_scaffold_4a_14518	manual_scaffold_4a	605258305	605258364	known:manual_scaffold_4a_14518	-	10191.4	96 +/- 1%	19988	19787	0	201	yes	-	uuauugcuugagaauacgcguag	acggguauucuuggguagauaaua	acggguauucuuggguagauaauacagauggcguuguuauugcuugagaauacgcguag	gene_id gene32574; ID gene32574; Name SWAP1;;gene_id gene32574; transcript_id mRNA86433; ID mRNA86433; Name SWAP1; Parent gene32574; original_biotype mrna;;gene_id gene32574; transcript_id mRNA86433; ID exon-334013; Parent mRNA86433;;gene_id gene32574; transcript_id mRNA86433; ID five_prime_utr-130466; Parent mRNA86433; original_biotype five_prime_UTR;	168283	gene;transcript;exon;five_prime_utr	rnd-4_family-520#ClassI_LTR_ERV	-1038
manual_scaffold_9:1182338199..1182338257:-	manual_scaffold_9_33245	manual_scaffold_9	1182338199	1182338257	novel:manual_scaffold_9_33245	-	10060.7	96 +/- 1%	19732	19720	0	12	yes	-	gacagucaggaguuggucuggc	cagaucagcuuuuggcugugc	gacagucaggaguuggucuggcgugaucccccaaucucagaucagcuuuuggcugugc	gene_id gene65204; ID gene65204;;gene_id gene65204; transcript_id mRNA173865; ID mRNA173865; Parent gene65204; original_biotype mrna;;gene_id gene65204; transcript_id mRNA173865; ID exon-844592; Parent mRNA173865;;gene_id gene65204; transcript_id mRNA173867; ID three_prime_utr-224809; Parent mRNA173867; original_biotype three_prime_UTR;;gene_id gene65204; transcript_id mRNA173867; ID exon-844594;…	0	gene;transcript;exon;three_prime_utr;CDS	rnd-5_family-123#ClassII_DNA_Harbinger_MITE	-220
manual_scaffold_2a:305162406..305162467:+	manual_scaffold_2a_4056	manual_scaffold_2a	305162406	305162467	known:manual_scaffold_2a_4056	+	9621.2	96 +/- 1%	18863	17125	0	1738	yes	xtr-miR-17-5p	caaagugcucauagugcagguag	acuguaauaugagcacuuaccgu	caaagugcucauagugcagguaguuuugaauacgaucuacuguaauaugagcacuuaccgu	gene_id gene18518; transcript_id mRNA49599; ID mRNA49599; Name YG31B; Parent gene18518; original_biotype mrna;;gene_id gene18518; ID gene18518; Name YG31B;;gene_id gene18518; transcript_id mRNA49599; ID three_prime_utr-29325; Parent mRNA49599; original_biotype three_prime_UTR;;gene_id gene18518; transcript_id mRNA49599; ID exon-107672; Parent mRNA49599;	-914704	transcript;gene;three_prime_utr;exon	(ATATTT)n	-508
manual_scaffold_11:131298221..131298277:-	manual_scaffold_11_36995	manual_scaffold_11	131298221	131298277	known:manual_scaffold_11_36995	-	9119.3	96 +/- 1%	17880	17782	0	98	yes	xtr-miR-16a	uagcagcacguaaauauuggug	cccaauuuuauugugcugcuu	uagcagcacguaaauauugguguacuucucuuaaccccaauuuuauugugcugcuu	gene_id gene4418; ID gene4418; Name SMC4;;gene_id gene4418; transcript_id mRNA12385; ID mRNA12385; Name SMC4; Parent gene4418; original_biotype mrna;	0	gene;transcript	(A)n	314
manual_scaffold_11:131298366..131298425:-	manual_scaffold_11_36997	manual_scaffold_11	131298366	131298425	known:manual_scaffold_11_36997	-	8891.4	96 +/- 1%	17434	16823	3	608	yes	xtr-miR-16a	uagcagcacaucaugguuugc	cugaucauuauuugcugcuuu	uagcagcacaucaugguuugcauguugucuguaaaaugcugaucauuauuugcugcuuu	gene_id gene4418; ID gene4418; Name SMC4;;gene_id gene4418; transcript_id mRNA12385; ID mRNA12385; Name SMC4; Parent gene4418; original_biotype mrna;	0	gene;transcript	(A)n	459
manual_scaffold_6:503222782..503222842:-	manual_scaffold_6_23504	manual_scaffold_6	503222782	503222842	known:manual_scaffold_6_23504	-	8706	96 +/- 1%	17078	16829	0	249	no	xtr-miR-29b	uagcaccauuugaaaucgguua	acugaucucucuugguguuca	acugaucucucuugguguucagaguaucagguguugucuagcaccauuugaaaucgguua	gene_id gene45631; ID gene45631;;gene_id gene45631; transcript_id mRNA121637; ID mRNA121637; Name PIF1; Parent gene45631; original_biotype mrna;;gene_id gene45631; transcript_id mRNA121638; ID mRNA121638; Name PIF1; Parent gene45631; original_biotype mrna;;gene_id gene45631; transcript_id mRNA121643; ID mRNA121643; Name PIF1; Parent gene45631; original_biotype mrna;;gene_id gene45631; transcript_…	0	gene;transcript;five_prime_utr;exon;three_prime_utr	rnd-1_family-656#ClassI_LTR_Gypsy	-1339
manual_scaffold_4b:503491162..503491222:+	manual_scaffold_4b_15367	manual_scaffold_4b	503491162	503491222	known:manual_scaffold_4b_15367	+	8660.7	96 +/- 1%	16980	16858	0	122	yes	xtr-miR-29b	uagcaccauuugaaaucgguua	accgauuucuuuugguguccaga	accgauuucuuuugguguccagaguacacaugauguucuagcaccauuugaaaucgguua	gene_id gene35766; ID gene35766;;gene_id gene35766; transcript_id mRNA95292; ID mRNA95292; Parent gene35766; original_biotype mrna;;gene_id gene35766; transcript_id mRNA95291; ID mRNA95291; Parent gene35766; original_biotype mrna;;gene_id gene35766; transcript_id mRNA95305; ID mRNA95305; Parent gene35766; original_biotype mrna;;gene_id gene35766; transcript_id mRNA95304; ID mRNA95304; Parent gene…	0	gene;transcript;exon;five_prime_utr;three_prime_utr	rnd-4_family-165#LTR/DIRS	-328
manual_scaffold_11:7292395..7292454:+	manual_scaffold_11_35850	manual_scaffold_11	7292395	7292454	novel:manual_scaffold_11_35850	+	8373.9	96 +/- 1%	16424	8327	0	8097	yes	-	caccugaaauuaugucugaaau	uucagucauuguuucuggugga	caccugaaauuaugucugaaaugaggaauuagaaaauuucagucauuguuucuggugga	gene_id gene3883; ID gene3883;;gene_id gene3883; transcript_id mRNA10783; ID mRNA10783; Parent gene3883; original_biotype mrna;;gene_id gene3883; transcript_id mRNA10784; ID mRNA10784; Parent gene3883; original_biotype mrna;;gene_id gene3883; transcript_id mRNA10783; ID exon-918823; Parent mRNA10783;;gene_id gene3883; transcript_id mRNA10784; ID exon-918824; Parent mRNA10784;;gene_id gene3883; tr…	0	gene;transcript;exon;three_prime_utr	rnd-5_family-531#ClassI_nLTR_LINE_RTE	1101
manual_scaffold_12:633119085..633119142:+	manual_scaffold_12_38630	manual_scaffold_12	633119085	633119142	known:manual_scaffold_12_38630	+	8279.1	96 +/- 1%	16230	14074	0	2156	yes	xtr-miR-17-5p	uaaagugcuuacagugcaagua	acugcauuguggguacuugc	uaaagugcuuacagugcaaguaguuucuguguguccuacugcauuguggguacuugc	gene_id gene9981; ID gene9981; Name MCM7B;;gene_id gene9981; transcript_id mRNA27581; ID mRNA27581; Name MCM7B; Parent gene9981; original_biotype mrna;	0	gene;transcript	(G)n	87
manual_scaffold_6:1591422956..1591423021:-	manual_scaffold_6_24383	manual_scaffold_6	1591422956	1591423021	known:manual_scaffold_6_24383	-	7884.7	96 +/- 1%	15457	15317	51	89	yes	xtr-miR-449c-5p	uggcagugucuuagcugguugu	aaucagcagauuuacugcccu	uggcagugucuuagcugguuguugugagauauuuucagacaagcaaucagcagauuuacugcccu	gene_id gene49129; ID gene49129;;gene_id gene49129; transcript_id mRNA130976; ID mRNA130976; Parent gene49129; original_biotype mrna;;gene_id gene49129; transcript_id mRNA130976; ID exon-592558; Parent mRNA130976;;gene_id gene49129; transcript_id mRNA130976; ID three_prime_utr-158558; Parent mRNA130976; original_biotype three_prime_UTR;	-17775	gene;transcript;exon;three_prime_utr	rnd-6_family-1787#ClassII_DNA_hAT_nMITE	-723
manual_scaffold_6:1029035064..1029035123:-	manual_scaffold_6_23940	manual_scaffold_6	1029035064	1029035123	known:manual_scaffold_6_23940	-	7289.3	96 +/- 1%	14290	14187	0	103	yes	xtr-miR-107	agcagcauuguacagggcuauc	agcuucuuuacaguguugccu	agcuucuuuacaguguugccuuguggcauggaguucaagcagcauuguacagggcuauc	gene_id gene47173; ID gene47173; Name PANK1;;gene_id gene47173; transcript_id mRNA125850; ID mRNA125850; Name PANK1; Parent gene47173; original_biotype mrna;;gene_id gene47173; transcript_id mRNA125853; ID mRNA125853; Name PANK1; Parent gene47173; original_biotype mrna;;gene_id gene47173; transcript_id mRNA125854; ID mRNA125854; Name PANK1; Parent gene47173; original_biotype mrna;;gene_id gene471…	0	gene;transcript	rnd-6_family-5328#LTR/DIRS	-1105
manual_scaffold_10:470039431..470039486:-	manual_scaffold_10_35114	manual_scaffold_10	470039431	470039486	novel:manual_scaffold_10_35114	-	6526.6	96 +/- 1%	12801	12416	0	385	yes	Amex-miR-pn2611_potential as match starting from centre	ucgccgucacauuaguccucacu	uguggacuugagagagggcaau	uguggacuugagagagggcaauguucuuuucaucgccgucacauuaguccucacu	gene_id gene1957; ID gene1957; Name POL;;gene_id gene1957; transcript_id mRNA5406; ID mRNA5406; Name POL; Parent gene1957; original_biotype mrna;;gene_id gene1957; transcript_id mRNA5406; ID exon-883798; Parent mRNA5406;;gene_id gene1957; transcript_id mRNA5406; ID three_prime_utr-234744; Parent mRNA5406; original_biotype three_prime_UTR;;gene_id gene1957; transcript_id mRNA5407; ID mRNA5407; Nam…	-64181	gene;transcript;exon;three_prime_utr	rnd-5_family-77#ClassI_LTR	0
manual_scaffold_1a:423664672..423664735:-	manual_scaffold_1a_1219	manual_scaffold_1a	423664672	423664735	known:manual_scaffold_1a_1219	-	6428.3	96 +/- 1%	12608	12522	0	86	yes	-	cagaucagaaggugauuguggcu	ccacagcacugacuggucaga	cagaucagaaggugauuguggcuuugaauaguuauuaauuagccacagcacugacuggucaga	gene_id gene12267; ID gene12267;;gene_id gene12267; transcript_id mRNA33498; ID mRNA33498; Parent gene12267; original_biotype mrna;;gene_id gene12267; transcript_id mRNA33498; ID exon-20131; Parent mRNA33498;;gene_id gene12267; transcript_id mRNA33498; ID three_prime_utr-4678; Parent mRNA33498; original_biotype three_prime_UTR;;gene_id gene12267; transcript_id mRNA33499; ID mRNA33499; Parent gene…	0	gene;transcript;exon;three_prime_utr;five_prime_utr	(ACACAC)n	974
manual_scaffold_3a:794602836..794602896:+	manual_scaffold_3a_8506	manual_scaffold_3a	794602836	794602896	novel:manual_scaffold_3a_8506	+	6097.1	96 +/- 1%	11951	5974	0	5977	yes	xtr-miR-449c-5p	aggcaguguaguuagcugauugu	aaucacuaacuguacugccauc	aggcaguguaguuagcugauugugugcuccuguuuggcaaucacuaacuguacugccauc	gene_id gene25983; ID gene25983; Name CK088;;gene_id gene25983; transcript_id mRNA68902; ID mRNA68902; Name CK088; Parent gene25983; original_biotype mrna;;gene_id gene25983; transcript_id mRNA68902; ID exon-226590; Parent mRNA68902;;gene_id gene25983; transcript_id mRNA68902; ID five_prime_utr-89915; Parent mRNA68902; original_biotype five_prime_UTR;;gene_id gene25983; transcript_id mRNA68903; I…	114183	gene;transcript;exon;five_prime_utr	(TC)n	1342
manual_scaffold_1b:482803255..482803314:+	manual_scaffold_1b_2223	manual_scaffold_1b	482803255	482803314	novel:manual_scaffold_1b_2223	+	6088.9	96 +/- 1%	11946	11865	0	81	yes	-	ucuugaacucucuuagccucu	aagucuuagagcuguucaguggu	ucuugaacucucuuagccucugugauuuaucuaucaaagucuuagagcuguucaguggu	gene_id gene15548; ID gene15548;;gene_id gene15548; transcript_id mRNA41953; ID mRNA41953; Parent gene15548; original_biotype mrna;;gene_id gene15548; transcript_id mRNA41953; ID exon-65622; Parent mRNA41953;;gene_id gene15548; transcript_id mRNA41953; ID three_prime_utr-17616; Parent mRNA41953; original_biotype three_prime_UTR;	-54869	gene;transcript;exon;three_prime_utr	rnd-1_family-192#LTR/Gypsy	0
manual_scaffold_11:597053370..597053430:-	manual_scaffold_11_37335	manual_scaffold_11	597053370	597053430	known:manual_scaffold_11_37335	-	5854.1	96 +/- 1%	11473	7501	1	3971	yes	xtr-miR-2188	aagguccaaccuuauauguccu	gauauauaugguuggaccugcc	aagguccaaccuuauauguccuguauggauggaggggggauauauaugguuggaccugcc	gene_id gene5702; ID gene5702; Name ANK1;;gene_id gene5702; transcript_id mRNA16185; ID mRNA16185; Name ANK1; Parent gene5702; original_biotype mrna;;gene_id gene5702; transcript_id mRNA16187; ID mRNA16187; Name ANK1; Parent gene5702; original_biotype mrna;;gene_id gene5702; transcript_id mRNA16188; ID mRNA16188; Name ANK1; Parent gene5702; original_biotype mrna;;gene_id gene5702; transcript_id m…	0	gene;transcript	(TGA)n	60
manual_scaffold_4b:414464527..414464588:+	manual_scaffold_4b_15266	manual_scaffold_4b	414464527	414464588	known:manual_scaffold_4b_15266	+	5785.2	96 +/- 1%	11340	11016	0	324	yes	xtr-miR-135	uauggcuuuuuauuccuauguga	uguagggauggaagccauuaaa	uauggcuuuuuauuccuaugugauaguauuaaagucucauguagggauggaagccauuaaa	gene_id gene35438; ID gene35438;;gene_id gene35438; transcript_id mRNA94467; ID mRNA94467; Name DYH3; Parent gene35438; original_biotype mrna;;gene_id gene35438; transcript_id mRNA94468; ID mRNA94468; Name DYH3; Parent gene35438; original_biotype mrna;;gene_id gene35438; transcript_id mRNA94466; ID mRNA94466; Name DYH3; Parent gene35438; original_biotype mrna;;gene_id gene35438; transcript_id mRN…	0	gene;transcript;exon;three_prime_utr	rnd-4_family-919#ClassII_DNA_hAT_MITE	-3636
manual_scaffold_6:480705175..480705236:-	manual_scaffold_6_23477	manual_scaffold_6	480705175	480705236	known:manual_scaffold_6_23477	-	5681.1	96 +/- 1%	11134	11023	0	111	yes	xtr-miR-135	uauggcuuuuuauuccuauguga	auguagggcugaaagccauggg	uauggcuuuuuauuccuaugugauugcauauaauacuucauguagggcugaaagccauggg	gene_id gene45557; ID gene45557;;gene_id gene45557; transcript_id mRNA121406; ID mRNA121406; Parent gene45557; original_biotype mrna;;gene_id gene45557; transcript_id mRNA121408; ID mRNA121408; Parent gene45557; original_biotype mrna;;gene_id gene45557; transcript_id mRNA121407; ID mRNA121407; Parent gene45557; original_biotype mrna;	0	gene;transcript	(ACTTTT)n	1617
manual_scaffold_3b:1086407310..1086407369:-	manual_scaffold_3b_12125	manual_scaffold_3b	1086407310	1086407369	known:manual_scaffold_3b_12125	-	5617.3	96 +/- 1%	11010	10930	0	80	yes	xtr-miR-190	ugauauguuugauauauuagguug	acuauaucucaaacauauucca	ugauauguuugauauauuagguuguuauuuauacccaacuauaucucaaacauauucca	gene_id gene30038; ID gene30038; Name TLN2;;gene_id gene30038; transcript_id mRNA80159; ID mRNA80159; Name TLN2; Parent gene30038; original_biotype mrna;;gene_id gene30038; transcript_id mRNA80166; ID mRNA80166; Name TLN2; Parent gene30038; original_biotype mrna;;gene_id gene30038; transcript_id mRNA80162; ID mRNA80162; Name TLN2; Parent gene30038; original_biotype mrna;;gene_id gene30038; transc…	0	gene;transcript	rnd-6_family-3031#ClassII_DNA_hAT_nMITE	-434
manual_scaffold_8:674143858..674143916:+	manual_scaffold_8_29038	manual_scaffold_8	674143858	674143916	known:manual_scaffold_8_29038	+	5388.2	96 +/- 1%	10561	9935	0	626	yes	xtr-miR-17-5p	caaagugcuuacagugcagguag	acugcagugaaggcacuugua	caaagugcuuacagugcagguagugacuuaaugaccuacugcagugaaggcacuugua	gene_id gene58420; ID gene58420;;gene_id gene58420; transcript_id mRNA155797; ID mRNA155797; Parent gene58420; original_biotype mrna;;gene_id gene58420; transcript_id mRNA155798; ID mRNA155798; Parent gene58420; original_biotype mrna;;gene_id gene58420; transcript_id mRNA155810; ID mRNA155810; Parent gene58420; original_biotype mrna;;gene_id gene58420; transcript_id mRNA155809; ID mRNA155809; Par…	0	gene;transcript;exon;five_prime_utr	(T)n	1070
manual_scaffold_8:674144258..674144317:+	manual_scaffold_8_29044	manual_scaffold_8	674144258	674144317	known:manual_scaffold_8_29044	+	5245.6	96 +/- 1%	10281	8135	0	2146	yes	xtr-miR-17-5p	uaaagugcuuauagugcagguag	acuguauuaugagcacuugaagu	uaaagugcuuauagugcagguagcguauuaugaucuacuguauuaugagcacuugaagu	gene_id gene58420; ID gene58420;;gene_id gene58420; transcript_id mRNA155797; ID mRNA155797; Parent gene58420; original_biotype mrna;;gene_id gene58420; transcript_id mRNA155798; ID mRNA155798; Parent gene58420; original_biotype mrna;;gene_id gene58420; transcript_id mRNA155810; ID mRNA155810; Parent gene58420; original_biotype mrna;;gene_id gene58420; transcript_id mRNA155809; ID mRNA155809; Par…	0	gene;transcript;exon;five_prime_utr	(T)n	669
manual_scaffold_9:500207866..500207922:+	manual_scaffold_9_31352	manual_scaffold_9	500207866	500207922	known:manual_scaffold_9_31352	+	5122.2	96 +/- 1%	10045	10022	0	23	yes	-	ugaggcacuugucugggcuccu	cagcaccgagaggugccucagga	ugaggcacuugucugggcuccuggugcaaucagcagcaccgagaggugccucagga	gene_id gene62998; ID gene62998; Name ATG2A;;gene_id gene62998; transcript_id mRNA167882; ID mRNA167882; Name ATG2A; Parent gene62998; original_biotype mrna;;gene_id gene62998; transcript_id mRNA167881; ID mRNA167881; Name ATG2A; Parent gene62998; original_biotype mrna;	0	gene;transcript	rnd-1_family-844#ClassII_DNA_Harbinger_nMITE	0
manual_scaffold_10:495126268..495126330:-	manual_scaffold_10_35135	manual_scaffold_10	495126268	495126330	novel:manual_scaffold_10_35135	-	4936	96 +/- 1%	9680	8153	0	1527	yes	-	ugaugaaaucaaccuauuggccugu	aggauagguugauuucauugac	ugaugaaaucaaccuauuggccuguuugaagauucaccacaggauagguugauuucauugac	gene_id gene2060; ID gene2060; Name SSPO;;gene_id gene2060; transcript_id mRNA5673; ID mRNA5673; Name SSPO; Parent gene2060; original_biotype mrna;;gene_id gene2060; transcript_id mRNA5674; ID mRNA5674; Name SSPO; Parent gene2060; original_biotype mrna;	0	gene;transcript	rnd-6_family-2105#ClassII_DNA_TcMar_Unknown	-410
manual_scaffold_4b:181431107..181431160:-	manual_scaffold_4b_16656	manual_scaffold_4b	181431107	181431160	novel:manual_scaffold_4b_16656	-	4696.3	96 +/- 1%	9210	9017	0	193	yes	-	ucugagcaugcaucuguugga	uagcagaugcaggguucagau	uagcagaugcaggguucagauaaucaguaaauucugagcaugcaucuguugga	gene_id gene34769; ID gene34769;;gene_id gene34769; transcript_id mRNA92745; ID mRNA92745; Parent gene34769; original_biotype mrna;;gene_id gene34769; transcript_id mRNA92745; ID exon-369577; Parent mRNA92745;;gene_id gene34769; transcript_id mRNA92745; ID five_prime_utr-145754; Parent mRNA92745; original_biotype five_prime_UTR;	133602	gene;transcript;exon;five_prime_utr	rnd-5_family-1974#ClassI_LTR_Gypsy	0
manual_scaffold_7:357537946..357537997:-	manual_scaffold_7_26916	manual_scaffold_7	357537946	357537997	novel:manual_scaffold_7_26916	-	4690.1	96 +/- 1%	9198	6888	0	2310	yes	-	uccgggguacucagcacgaaga	uucguugugaguagcucggguc	uccgggguacucagcacgaagaauuaaacuucguugugaguagcucggguc	gene_id gene51599; ID gene51599; Name HARB1;;gene_id gene51599; transcript_id mRNA137694; ID mRNA137694; Name HARB1; Parent gene51599; original_biotype mrna;;gene_id gene51599; transcript_id mRNA137694; ID exon-637130; Parent mRNA137694;;gene_id gene51599; transcript_id mRNA137694; ID three_prime_utr-169236; Parent mRNA137694; original_biotype three_prime_UTR;;gene_id gene51599; transcript_id mRN…	-1230823	gene;transcript;exon;three_prime_utr	rnd-5_family-693#ClassI_LTR_Gypsy	0
manual_scaffold_10:550132785..550132844:+	manual_scaffold_10_33959	manual_scaffold_10	550132785	550132844	known:manual_scaffold_10_33959	+	4637	96 +/- 1%	9089	6096	0	2993	yes	xtr-miR-460a-3p	cacagcgcauacaauguggaug	ccugcauuguacacacugugu	ccugcauuguacacacuguguguaaaauuugcacaugcacagcgcauacaauguggaug	gene_id gene2236; ID gene2236; Name PTH1R;;gene_id gene2236; transcript_id mRNA6240; ID mRNA6240; Name PTH1R; Parent gene2236; original_biotype mrna;	0	gene;transcript	rnd-6_family-1561#LTR/Gypsy	-286
manual_scaffold_8:674144132..674144188:+	manual_scaffold_8_29041	manual_scaffold_8	674144132	674144188	known:manual_scaffold_8_29041	+	4605.4	96 +/- 1%	9025	8759	0	266	yes	xtr-miR-19b	ugugcaaaucuaugcaaaucuga	uaguuuugcauaguugcacu	uaguuuugcauaguugcacuacaagaauguaguugugcaaaucuaugcaaaucuga	gene_id gene58420; ID gene58420;;gene_id gene58420; transcript_id mRNA155797; ID mRNA155797; Parent gene58420; original_biotype mrna;;gene_id gene58420; transcript_id mRNA155798; ID mRNA155798; Parent gene58420; original_biotype mrna;;gene_id gene58420; transcript_id mRNA155810; ID mRNA155810; Parent gene58420; original_biotype mrna;;gene_id gene58420; transcript_id mRNA155809; ID mRNA155809; Par…	0	gene;transcript;exon;five_prime_utr	(T)n	798
manual_scaffold_1b:1209455301..1209455355:-	manual_scaffold_1b_3786	manual_scaffold_1b	1209455301	1209455355	novel:manual_scaffold_1b_3786	-	4599.5	96 +/- 1%	9020	9017	0	3	yes	-	ucugagcaugcaucuguugga	uagcggaugcaagguucagauaauc	uagcggaugcaagguucagauaaucaguuaaauucugagcaugcaucuguugga	gene_id gene17352; ID gene17352;;gene_id gene17352; transcript_id mRNA46715; ID mRNA46715; Parent gene17352; original_biotype mrna;;gene_id gene17352; transcript_id mRNA46715; ID exon-92250; Parent mRNA46715;;gene_id gene17352; transcript_id mRNA46715; ID five_prime_utr-37941; Parent mRNA46715; original_biotype five_prime_UTR;	34282	gene;transcript;exon;five_prime_utr	rnd-5_family-1974#ClassI_LTR_Gypsy	0
manual_scaffold_6:1205611562..1205611615:+	manual_scaffold_6_21989	manual_scaffold_6	1205611562	1205611615	novel:manual_scaffold_6_21989	+	4598.1	96 +/- 1%	9018	9017	0	1	yes	-	ucugagcaugcaucuguugga	uaguggauguagggcucagauaa	uaguggauguagggcucagauaaucaguaaauucugagcaugcaucuguugga	gene_id gene47801; ID gene47801;;gene_id gene47801; transcript_id mRNA127439; ID mRNA127439; Name POL; Parent gene47801; original_biotype mrna;;gene_id gene47801; transcript_id mRNA127440; ID mRNA127440; Name POL; Parent gene47801; original_biotype mrna;;gene_id gene47801; transcript_id mRNA127441; ID mRNA127441; Name POL; Parent gene47801; original_biotype mrna;;gene_id gene47801; transcript_id …	0	gene;transcript	rnd-5_family-1974#ClassI_LTR_Gypsy	0
manual_scaffold_8:674641012..674641063:-	manual_scaffold_8_30202	manual_scaffold_8	674641012	674641063	novel:manual_scaffold_8_30202	-	4589.2	96 +/- 1%	9000	6690	0	2310	yes	-	uccgggguacucagcacgaagg	uucguugugaguagcucggguc	uccgggguacucagcacgaaggauuaaucuucguugugaguagcucggguc	gene_id gene58434; ID gene58434; Name LORF2;;gene_id gene58434; transcript_id mRNA155881; ID mRNA155881; Name LORF2; Parent gene58434; original_biotype mrna;;gene_id gene58434; transcript_id mRNA155881; ID exon-738877; Parent mRNA155881;;gene_id gene58434; transcript_id mRNA155881; ID five_prime_utr-292848; Parent mRNA155881; original_biotype five_prime_UTR;	334308	gene;transcript;exon;five_prime_utr	rnd-5_family-693#ClassI_LTR_Gypsy	0
manual_scaffold_2a:602533930..602533988:-	manual_scaffold_2a_5373	manual_scaffold_2a	602533930	602533988	novel:manual_scaffold_2a_5373	-	4539.6	96 +/- 1%	8904	8903	0	1	yes	-	auugaggcuaucuguguagc	cuacccaaguaacccauuuac	auugaggcuaucuguguagccugcuccauagaacaggcuacccaaguaacccauuuac	gene_id gene19151; ID gene19151; Name PDE1C;;gene_id gene19151; transcript_id mRNA51190; ID mRNA51190; Name PDE1C; Parent gene19151; original_biotype mrna;;gene_id gene19151; transcript_id mRNA51192; ID mRNA51192; Name PDE1C; Parent gene19151; original_biotype mrna;;gene_id gene19151; transcript_id mRNA51193; ID mRNA51193; Name PDE1C; Parent gene19151; original_biotype mrna;;gene_id gene19151; tr…	0	gene;transcript	rnd-4_family-520#ClassI_LTR_ERV	-344
manual_scaffold_1b:933718251..933718311:+	manual_scaffold_1b_2544	manual_scaffold_1b	933718251	933718311	known:manual_scaffold_1b_2544	+	4539.2	96 +/- 1%	8895	8756	0	139	yes	xtr-miR-449c-5p	aggcaguguacguuagcugguu	caguccacuugcaccugccauc	aggcaguguacguuagcugguugacaaccaaaggacaccaguccacuugcaccugccauc	gene_id gene16609; ID gene16609; Name CD20B;;gene_id gene16609; transcript_id mRNA44740; ID mRNA44740; Name CD20B; Parent gene16609; original_biotype mrna;;gene_id gene16609; transcript_id mRNA44743; ID mRNA44743; Name CD20B; Parent gene16609; original_biotype mrna;;gene_id gene16609; transcript_id mRNA44744; ID mRNA44744; Name CD20B; Parent gene16609; original_biotype mrna;;gene_id gene16609; tr…	0	gene;transcript	rnd-3_family-160#ClassII_DNA_TcMar_nMITE	351
manual_scaffold_7:1299541443..1299541498:+	manual_scaffold_7_25943	manual_scaffold_7	1299541443	1299541498	novel:manual_scaffold_7_25943	+	4415.9	96 +/- 1%	8661	8535	0	126	yes	-	agcauucuggggcauuucagga	cugagacaccccagaaugauuu	cugagacaccccagaaugauuuuccucaugcaaagcauucuggggcauuucagga	gene_id gene54925; ID gene54925;;gene_id gene54925; transcript_id mRNA146714; ID mRNA146714; Parent gene54925; original_biotype mrna;;gene_id gene54925; transcript_id mRNA146714; ID exon-686113; Parent mRNA146714;;gene_id gene54925; transcript_id mRNA146714; ID five_prime_utr-271839; Parent mRNA146714; original_biotype five_prime_UTR;	2726	gene;transcript;exon;five_prime_utr	LFSINE_Vert	435
manual_scaffold_6:360673902..360673958:+	manual_scaffold_6_21199	manual_scaffold_6	360673902	360673958	known:manual_scaffold_6_21199	+	4393.8	96 +/- 1%	8611	6863	0	1748	yes	xtr-miR-208	auaagacgagcauaaagcuug	aagcuuuuugcuuggauuaugu	aagcuuuuugcuuggauuaugucugaaacugucauauaagacgagcauaaagcuug	gene_id gene45080; ID gene45080; Name MYH6;;gene_id gene45080; transcript_id mRNA120023; ID mRNA120023; Name MYH6; Parent gene45080; original_biotype mrna;	0	gene;transcript	rnd-4_family-82#LINE/L2	157
manual_scaffold_5:885455807..885455868:+	manual_scaffold_5_18287	manual_scaffold_5	885455807	885455868	novel:manual_scaffold_5_18287	+	4291.3	96 +/- 1%	8416	8168	17	231	yes	-	caggcugguuagaugguuguc	gcaggcaucuucccagccuaca	gcaggcaucuucccagccuacauguggaauacuggaccugcaggcugguuagaugguuguc	gene_id gene40346; ID gene40346; Name TTC27;;gene_id gene40346; transcript_id mRNA107193; ID mRNA107193; Name TTC27; Parent gene40346; original_biotype mrna;	0	gene;transcript	rnd-5_family-2021#ClassII_DNA_TcMar_nMITE	146
manual_scaffold_1b:933718947..933719008:+	manual_scaffold_1b_2546	manual_scaffold_1b	933718947	933719008	known:manual_scaffold_1b_2546	+	4285.2	96 +/- 1%	8398	8382	0	16	yes	xtr-miR-449c-5p	aggcaguguauuguuaguugcug	cagcuacaugcacuuccacauc	aggcaguguauuguuaguugcuguuuauuaagaugccagcagcuacaugcacuuccacauc	gene_id gene16609; ID gene16609; Name CD20B;;gene_id gene16609; transcript_id mRNA44740; ID mRNA44740; Name CD20B; Parent gene16609; original_biotype mrna;;gene_id gene16609; transcript_id mRNA44743; ID mRNA44743; Name CD20B; Parent gene16609; original_biotype mrna;;gene_id gene16609; transcript_id mRNA44744; ID mRNA44744; Name CD20B; Parent gene16609; original_biotype mrna;;gene_id gene16609; tr…	0	gene;transcript	rnd-3_family-160#ClassII_DNA_TcMar_nMITE	-236
manual_scaffold_7:1460505479..1460505548:-	manual_scaffold_7_28050	manual_scaffold_7	1460505479	1460505548	novel:manual_scaffold_7_28050	-	4266.1	96 +/- 1%	8366	4416	1	3949	yes	-	aagcccuuaccccaaaaagcgu	cuuuuugcggucugggcuu	cuuuuugcggucugggcuuucugggucuaugaaauccuaaaaucagaaagcccuuaccccaaaaagcgu	gene_id gene55603; ID gene55603; Name XYNB;;gene_id gene55603; transcript_id mRNA148693; ID mRNA148693; Name XYNB; Parent gene55603; original_biotype mrna;;gene_id gene55603; transcript_id mRNA148693; ID exon-698924; Parent mRNA148693;;gene_id gene55603; transcript_id mRNA148693; ID three_prime_utr-185779; Parent mRNA148693; original_biotype three_prime_UTR;	-89493	gene;transcript;exon;three_prime_utr	SSU-rRNA_Hsa	244
manual_scaffold_5:473290323..473290382:+	manual_scaffold_5_17998	manual_scaffold_5	473290323	473290382	novel:manual_scaffold_5_17998	+	4263	96 +/- 1%	8361	7305	0	1056	yes	-	uccugcuacuuugaucuuucuc	gaagaucauuguaguggaaga	uccugcuacuuugaucuuucucuuuuucuacucuuugagaagaucauuguaguggaaga	gene_id gene39563; ID gene39563;;gene_id gene39563; transcript_id mRNA105128; ID mRNA105128; Parent gene39563; original_biotype mrna;;gene_id gene39563; transcript_id mRNA105128; ID exon-441172; Parent mRNA105128;;gene_id gene39563; transcript_id mRNA105129; ID mRNA105129; Parent gene39563; original_biotype mrna;;gene_id gene39563; transcript_id mRNA105129; ID exon-441173; Parent mRNA105129;;gene…	-3393	gene;transcript;exon;three_prime_utr	(AAGGA)n	-283
manual_scaffold_11:743174670..743174727:-	manual_scaffold_11_37441	manual_scaffold_11	743174670	743174727	novel:manual_scaffold_11_37441	-	3911.6	96 +/- 1%	7675	7671	0	4	no	xtr-miR-146b	agagaacuaucucaaugaacugu	aguucaagaaauuaguucc	agagaacuaucucaaugaacuguccaaauggaaauugcaguucaagaaauuaguucc	gene_id gene6216; ID gene6216; Name COX5B;;gene_id gene6216; transcript_id mRNA17302; ID mRNA17302; Name COX5B; Parent gene6216; original_biotype mrna;;gene_id gene6216; transcript_id mRNA17302; ID exon-957965; Parent mRNA17302;;gene_id gene6216; transcript_id mRNA17302; ID three_prime_utr-254512; Parent mRNA17302; original_biotype three_prime_UTR;	-127602	gene;transcript;exon;three_prime_utr	rnd-4_family-3044#ClassI_LTR_ERV	-155
manual_scaffold_12:633119535..633119598:+	manual_scaffold_12_38633	manual_scaffold_12	633119535	633119598	known:manual_scaffold_12_38633	+	3909.1	96 +/- 1%	7659	6681	0	978	yes	xtr-miR-19b	ugugcaaacccaugcaaaacaga	cguuuugcaggguuagcagucagu	cguuuugcaggguuagcagucagucugggcuugguucugcugugcaaacccaugcaaaacaga	gene_id gene9981; ID gene9981; Name MCM7B;;gene_id gene9981; transcript_id mRNA27581; ID mRNA27581; Name MCM7B; Parent gene9981; original_biotype mrna;	0	gene;transcript	(G)n	-290
manual_scaffold_2b:714407203..714407262:+	manual_scaffold_2b_6472	manual_scaffold_2b	714407203	714407262	known:manual_scaffold_2b_6472	+	3869.1	96 +/- 1%	7590	7503	0	87	yes	-	agcuucaacugcggcaccug	aagugcuucuuuugagguuuagu	agcuucaacugcggcaccugcuacguuuauauuuggaagugcuucuuuugagguuuagu	gene_id gene22753; ID gene22753;;gene_id gene22753; transcript_id mRNA60322; ID mRNA60322; Parent gene22753; original_biotype mrna;;gene_id gene22753; transcript_id mRNA60322; ID exon-167331; Parent mRNA60322;;gene_id gene22753; transcript_id mRNA60322; ID three_prime_utr-46383; Parent mRNA60322; original_biotype three_prime_UTR;	-71873	gene;transcript;exon;three_prime_utr	rnd-5_family-716#ClassI_LTR_Gypsy	0
manual_scaffold_3a:624517558..624517611:+	manual_scaffold_3a_8360	manual_scaffold_3a	624517558	624517611	novel:manual_scaffold_3a_8360	+	3863.5	96 +/- 1%	7577	7514	0	63	yes	-	ucugagcaugcaucuguugga	uaacggauacagcguucagau	uaacggauacagcguucagauaaucaguaaagucugagcaugcaucuguugga	gene_id gene25666; ID gene25666; Name GALT3;;gene_id gene25666; transcript_id mRNA68026; ID mRNA68026; Name GALT3; Parent gene25666; original_biotype mrna;;gene_id gene25666; transcript_id mRNA68027; ID mRNA68027; Name GALT3; Parent gene25666; original_biotype mrna;;gene_id gene25666; transcript_id mRNA68028; ID mRNA68028; Name GALT3; Parent gene25666; original_biotype mrna;	0	gene;transcript	rnd-5_family-1974#ClassI_LTR_Gypsy	0
manual_scaffold_2a:305162065..305162123:+	manual_scaffold_2a_4052	manual_scaffold_2a	305162065	305162123	known:manual_scaffold_2a_4052	+	3818.2	96 +/- 1%	7481	6616	0	865	yes	xtr-miR-17-5p	aaaagugcuuacagugcagguag	acugcaauggaagcgcuucuagc	aaaagugcuuacagugcagguagcuucuuguaccuacugcaauggaagcgcuucuagc	gene_id gene18518; transcript_id mRNA49599; ID mRNA49599; Name YG31B; Parent gene18518; original_biotype mrna;;gene_id gene18518; ID gene18518; Name YG31B;;gene_id gene18518; transcript_id mRNA49599; ID three_prime_utr-29325; Parent mRNA49599; original_biotype three_prime_UTR;;gene_id gene18518; transcript_id mRNA49599; ID exon-107672; Parent mRNA49599;	-914363	transcript;gene;three_prime_utr;exon	(ATATTT)n	-167
manual_scaffold_8:788138786..788138843:-	manual_scaffold_8_30277	manual_scaffold_8	788138786	788138843	novel:manual_scaffold_8_30277	-	3598	96 +/- 1%	7056	6722	0	334	yes	-	gagcuucuguucuuagugcacu	ugugcuggaacaagcaguuuc	gagcuucuguucuuagugcacuguguuaaaaacuagugugcuggaacaagcaguuuc	gene_id gene58751; ID gene58751;;gene_id gene58751; transcript_id mRNA156670; ID mRNA156670; Parent gene58751; original_biotype mrna;;gene_id gene58751; transcript_id mRNA156670; ID exon-742499; Parent mRNA156670;;gene_id gene58751; transcript_id mRNA156670; ID three_prime_utr-198472; Parent mRNA156670; original_biotype three_prime_UTR;	-147079	gene;transcript;exon;three_prime_utr	rnd-1_family-342#LTR/Gypsy	0
manual_scaffold_10:298320511..298320568:+	manual_scaffold_10_33800	manual_scaffold_10	298320511	298320568	novel:manual_scaffold_10_33800	+	3597.4	96 +/- 1%	7056	6722	0	334	yes	-	gagcuucuguucuuagugcacu	ugugcuggaacaagcaguuuc	gagcuucuguucuuagugcacuguguuaaaaacuagugugcuggaacaagcaguuuc	gene_id gene1408; ID gene1408;;gene_id gene1408; transcript_id mRNA3834; ID mRNA3834; Name DNSL2; Parent gene1408; original_biotype mrna;;gene_id gene1408; transcript_id mRNA3836; ID mRNA3836; Name DNAS1; Parent gene1408; original_biotype mrna;;gene_id gene1408; transcript_id mRNA3837; ID mRNA3837; Name DNAS1; Parent gene1408; original_biotype mrna;;gene_id gene1408; transcript_id mRNA3835; ID mR…	-44569	gene;transcript;exon;three_prime_utr	rnd-1_family-342#LTR/Gypsy	0
manual_scaffold_4b:456617311..456617377:-	manual_scaffold_4b_16853	manual_scaffold_4b	456617311	456617377	known:manual_scaffold_4b_16853	-	3570	96 +/- 1%	6994	5524	3	1467	yes	xtr-miR-129	cuuuuugcggucugggcuugc	aagcccuuaccccaaaaaguau	cuuuuugcggucugggcuugcuguucuucaaaucaguacucaggaagcccuuaccccaaaaaguau	gene_id gene35655; ID gene35655;;gene_id gene35655; transcript_id mRNA95018; ID mRNA95018; Parent gene35655; original_biotype mrna;;gene_id gene35655; transcript_id mRNA95018; ID exon-382336; Parent mRNA95018;;gene_id gene35655; transcript_id mRNA95018; ID three_prime_utr-101430; Parent mRNA95018; original_biotype three_prime_UTR;;gene_id gene35655; transcript_id mRNA95019; ID mRNA95019; Parent g…	-71247	gene;transcript;exon;three_prime_utr	rnd-1_family-379#Unknown_MITE	-973
manual_scaffold_10:997016111..997016168:-	manual_scaffold_10_35730	manual_scaffold_10	997016111	997016168	novel:manual_scaffold_10_35730	-	3551.2	96 +/- 1%	6964	6724	0	240	yes	-	gagcuucuguucuuagugcacu	ugugcuggaacaagagguuuc	gagcuucuguucuuagugcacuguuuuaaaaacuagugugcuggaacaagagguuuc	gene_id gene3303; ID gene3303; Name ARL4A;;gene_id gene3303; transcript_id mRNA9148; ID mRNA9148; Name ARL4A; Parent gene3303; original_biotype mrna;;gene_id gene3303; transcript_id mRNA9148; ID exon-907109; Parent mRNA9148;;gene_id gene3303; transcript_id mRNA9148; ID three_prime_utr-240838; Parent mRNA9148; original_biotype three_prime_UTR;	-105690	gene;transcript;exon;three_prime_utr	rnd-1_family-342#LTR/Gypsy	0
manual_scaffold_10:997022090..997022147:-	manual_scaffold_10_35732	manual_scaffold_10	997022090	997022147	novel:manual_scaffold_10_35732	-	3551.2	96 +/- 1%	6964	6724	0	240	yes	-	gagcuucuguucuuagugcacu	ugugcuggaacaagagguuuc	gagcuucuguucuuagugcacuguuuuaaaaacuagugugcuggaacaagagguuuc	gene_id gene3303; ID gene3303; Name ARL4A;;gene_id gene3303; transcript_id mRNA9148; ID mRNA9148; Name ARL4A; Parent gene3303; original_biotype mrna;;gene_id gene3303; transcript_id mRNA9148; ID exon-907109; Parent mRNA9148;;gene_id gene3303; transcript_id mRNA9148; ID three_prime_utr-240838; Parent mRNA9148; original_biotype three_prime_UTR;	-99711	gene;transcript;exon;three_prime_utr	rnd-1_family-342#LTR/Gypsy	0
manual_scaffold_8:1307258926..1307258984:+	manual_scaffold_8_29453	manual_scaffold_8	1307258926	1307258984	novel:manual_scaffold_8_29453	+	3452.2	96 +/- 1%	6770	6724	0	46	yes	-	gagcuucuguucuuagugcacu	ugugcuggagcaaguaguuuc	gagcuucuguucuuagugcacuguuuuaaaaaacuagugugcuggagcaaguaguuuc	gene_id gene60381; ID gene60381;;gene_id gene60381; transcript_id mRNA160913; ID mRNA160913; Parent gene60381; original_biotype mrna;;gene_id gene60381; transcript_id mRNA160915; ID mRNA160915; Parent gene60381; original_biotype mrna;;gene_id gene60381; transcript_id mRNA160914; ID mRNA160914; Parent gene60381; original_biotype mrna;;gene_id gene60381; transcript_id mRNA160914; ID exon-762902; Pa…	-41613	gene;transcript;exon;three_prime_utr	rnd-1_family-342#LTR/Gypsy	0
manual_scaffold_2b:113208361..113208418:+	manual_scaffold_2b_6001	manual_scaffold_2b	113208361	113208418	novel:manual_scaffold_2b_6001	+	3438.8	96 +/- 1%	6744	6724	0	20	yes	-	gagcuucuguucuuagugcacu	ugugcuggaacuagcaguuuc	gagcuucuguucuuagugcacuguuuuaaaaacuagugugcuggaacuagcaguuuc	gene_id gene21355; ID gene21355;;gene_id gene21355; transcript_id mRNA56668; ID mRNA56668; Parent gene21355; original_biotype mrna;;gene_id gene21355; transcript_id mRNA56668; ID exon-143988; Parent mRNA56668;;gene_id gene21355; transcript_id mRNA56668; ID five_prime_utr-58865; Parent mRNA56668; original_biotype five_prime_UTR;	256762	gene;transcript;exon;five_prime_utr	rnd-1_family-328#LTR/Gypsy	0
manual_scaffold_4b:631866799..631866856:-	manual_scaffold_4b_16986	manual_scaffold_4b	631866799	631866856	novel:manual_scaffold_4b_16986	-	3438.8	96 +/- 1%	6744	6724	0	20	yes	-	gagcuucuguucuuagugcacu	ugugcuggaacuagcaguuuc	gagcuucuguucuuagugcacuguuuuaaaaacuagugugcuggaacuagcaguuuc	gene_id gene36151; ID gene36151;;gene_id gene36151; transcript_id mRNA96395; ID mRNA96395; Parent gene36151; original_biotype mrna;;gene_id gene36151; transcript_id mRNA96395; ID exon-390980; Parent mRNA96395;;gene_id gene36151; transcript_id mRNA96395; ID nbis-three_prime_utr-7713; Parent mRNA96395; original_biotype three_prime_UTR;	-697441	gene;transcript;exon;three_prime_utr	rnd-1_family-342#LTR/Gypsy	0
manual_scaffold_5:602378359..602378416:-	manual_scaffold_5_19606	manual_scaffold_5	602378359	602378416	novel:manual_scaffold_5_19606	-	3438.8	96 +/- 1%	6744	6724	0	20	yes	-	gagcuucuguucuuagugcacu	ugugcuggaacuagcaguuuc	gagcuucuguucuuagugcacuguuuuaaaaacuagugugcuggaacuagcaguuuc	gene_id gene39847; ID gene39847;;gene_id gene39847; transcript_id mRNA105859; ID mRNA105859; Name FUT9; Parent gene39847; original_biotype mrna;;gene_id gene39847; transcript_id mRNA105859; ID exon-445423; Parent mRNA105859;;gene_id gene39847; transcript_id mRNA105861; ID exon-445425; Parent mRNA105861;;gene_id gene39847; transcript_id mRNA105861; ID mRNA105861; Name FUT9; Parent gene39847; origi…	-990275	gene;transcript;exon;three_prime_utr	rnd-1_family-342#LTR/Gypsy	0
manual_scaffold_6:315363029..315363086:-	manual_scaffold_6_23338	manual_scaffold_6	315363029	315363086	novel:manual_scaffold_6_23338	-	3438.8	96 +/- 1%	6744	6724	0	20	yes	-	gagcuucuguucuuagugcacu	ugugcuggaacuagcaguuuc	gagcuucuguucuuagugcacuguuuuaaaaacuagugugcuggaacuagcaguuuc	gene_id gene44933; ID gene44933;;gene_id gene44933; transcript_id mRNA119687; ID mRNA119687; Parent gene44933; original_biotype mrna;;gene_id gene44933; transcript_id mRNA119687; ID exon-527206; Parent mRNA119687;;gene_id gene44933; transcript_id mRNA119693; ID mRNA119693; Name YG31B; Parent gene44933; original_biotype mrna;;gene_id gene44933; transcript_id mRNA119693; ID exon-527212; Parent mRNA…	-354510	gene;transcript;exon;three_prime_utr	rnd-1_family-342#LTR/Gypsy	0
manual_scaffold_7:121644550..121644601:-	manual_scaffold_7_26652	manual_scaffold_7	121644550	121644601	novel:manual_scaffold_7_26652	-	3425.7	96 +/- 1%	6718	6690	0	28	yes	-	uccgggguacucagcacgaagg	uucguucugaguagcucggguc	uccgggguacucagcacgaaggauuaauauucguucugaguagcucggguc	gene_id gene50878; ID gene50878; Name OPRX;;gene_id gene50878; transcript_id mRNA135754; ID mRNA135754; Name OPRX; Parent gene50878; original_biotype mrna;;gene_id gene50878; transcript_id mRNA135755; ID mRNA135755; Name OPRX; Parent gene50878; original_biotype mrna;;gene_id gene50878; transcript_id mRNA135756; ID mRNA135756; Name OPRX; Parent gene50878; original_biotype mrna;;gene_id gene50878; …	1176318	gene;transcript;five_prime_utr;exon	rnd-5_family-693#ClassI_LTR_Gypsy	0
manual_scaffold_8:1476552051..1476552102:-	manual_scaffold_8_30782	manual_scaffold_8	1476552051	1476552102	novel:manual_scaffold_8_30782	-	3420.3	96 +/- 1%	6707	6690	0	17	yes	-	uccgggguacucagcacgaagg	uucguggugaguagcucggguc	uccgggguacucagcacgaaggauuaauauucguggugaguagcucggguc	gene_id gene60821; ID gene60821; Name C2CD3;;gene_id gene60821; transcript_id mRNA162059; ID mRNA162059; Name C2CD3; Parent gene60821; original_biotype mrna;;gene_id gene60821; transcript_id mRNA162059; ID exon-769560; Parent mRNA162059;;gene_id gene60821; transcript_id mRNA162059; ID three_prime_utr-206906; Parent mRNA162059; original_biotype three_prime_UTR;;gene_id gene60821; transcript_id mRN…	-14610	gene;transcript;exon;three_prime_utr	rnd-5_family-693#ClassI_LTR_Gypsy	0
manual_scaffold_2a:1337951649..1337951700:-	manual_scaffold_2a_5808	manual_scaffold_2a	1337951649	1337951700	novel:manual_scaffold_2a_5808	-	3420.2	96 +/- 1%	6707	6690	0	17	yes	-	uccgggguacucagcacgaagg	uucguggugaguagcucggguc	uccgggguacucagcacgaaggauuaauauucguggugaguagcucggguc	gene_id gene20789; transcript_id mRNA55366; ID mRNA55366; Name LORF2; Parent gene20789; original_biotype mrna;;gene_id gene20789; ID gene20789; Name LORF2;;gene_id gene20789; transcript_id mRNA55366; ID exon-137064; Parent mRNA55366;;gene_id gene20789; transcript_id mRNA55368; ID exon-137066; Parent mRNA55368;;gene_id gene20789; transcript_id mRNA55368; ID mRNA55368; Name LORF2; Parent gene20789;…	-484531	transcript;gene;exon;three_prime_utr	rnd-5_family-693#ClassI_LTR_Gypsy	0
manual_scaffold_8:720475300..720475351:+	manual_scaffold_8_29071	manual_scaffold_8	720475300	720475351	novel:manual_scaffold_8_29071	+	3408.7	96 +/- 1%	6693	6690	0	3	no	-	uccgggguacucagcacgaagg	uugguugugaguagcucggguc	uccgggguacucagcacgaaggauuaauauugguugugaguagcucggguc	gene_id gene58567; ID gene58567;;gene_id gene58567; transcript_id mRNA156207; ID mRNA156207; Parent gene58567; original_biotype mrna;;gene_id gene58567; transcript_id mRNA156208; ID mRNA156208; Parent gene58567; original_biotype mrna;;gene_id gene58567; transcript_id mRNA156207; ID three_prime_utr-197863; Parent mRNA156207; original_biotype three_prime_UTR;;gene_id gene58567; transcript_id mRNA15…	-4144388	gene;transcript;three_prime_utr;exon	rnd-5_family-693#ClassI_LTR_Gypsy	0
manual_scaffold_8:1577929449..1577929510:-	manual_scaffold_8_30840	manual_scaffold_8	1577929449	1577929510	novel:manual_scaffold_8_30840	-	3326.6	96 +/- 1%	6532	6531	0	1	no	-	uccgucuucucugaguugaguu	cucaucccagguggaggcgugga	cucaucccagguggaggcguggagcagauuauaagagucuccgucuucucugaguugaguu	gene_id gene61205; ID gene61205;;gene_id gene61205; transcript_id mRNA163024; ID mRNA163024; Name ZN420; Parent gene61205; original_biotype mrna;;gene_id gene61205; transcript_id mRNA163025; ID mRNA163025; Name ZN420; Parent gene61205; original_biotype mrna;;gene_id gene61205; transcript_id mRNA163032; ID mRNA163032; Name ZN420; Parent gene61205; original_biotype mrna;;gene_id gene61205; transcri…	0	gene;transcript;five_prime_utr;exon	rnd-5_family-194#LINE/L2	0
manual_scaffold_1a:1200706433..1200706501:-	manual_scaffold_1a_1830	manual_scaffold_1a	1200706433	1200706501	novel:manual_scaffold_1a_1830	-	3229.6	96 +/- 1%	6334	6247	35	52	yes	-	uuuccugcagugugacauccu	ugauuucacagagcaggaagc	ugauuucacagagcaggaagcagugggauccauuguuugaaauaauguuuccugcagugugacauccu	gene_id gene13920; ID gene13920; Name CPLX1;;gene_id gene13920; transcript_id mRNA37718; ID mRNA37718; Name CPLX1; Parent gene13920; original_biotype mrna;;gene_id gene13920; transcript_id mRNA37719; ID mRNA37719; Name CPLX1; Parent gene13920; original_biotype mrna;;gene_id gene13923; transcript_id mRNA37730; ID exon-45475; Parent mRNA37730;;gene_id gene13923; transcript_id mRNA37727; ID exon-454…	0	gene;transcript;exon;three_prime_utr;five_prime_utr	rnd-6_family-1626#ClassI_LTR_Gypsy	395
manual_scaffold_1a:379572746..379572804:-	manual_scaffold_1a_1177	manual_scaffold_1a	379572746	379572804	novel:manual_scaffold_1a_1177	-	3089.3	96 +/- 1%	6058	6056	0	2	yes	-	uucuagaaguuguuggauacu	ggacccaacuucuucuagauuu	uucuagaaguuguuggauacuaggaguucuaucacuggacccaacuucuucuagauuu	gene_id gene12037; ID gene12037; Name YI31B;;gene_id gene12037; transcript_id mRNA32928; ID mRNA32928; Name YI31B; Parent gene12037; original_biotype mrna;;gene_id gene12037; transcript_id mRNA32928; ID exon-17305; Parent mRNA32928;;gene_id gene12037; transcript_id mRNA32928; ID three_prime_utr-3993; Parent mRNA32928; original_biotype three_prime_UTR;;gene_id gene12037; transcript_id mRNA32929; I…	-53619	gene;transcript;exon;three_prime_utr	rnd-5_family-3356#ClassI_LTR_Gypsy	9
manual_scaffold_10:1043635033..1043635094:+	manual_scaffold_10_34338	manual_scaffold_10	1043635033	1043635094	known:manual_scaffold_10_34338	+	3042.8	96 +/- 1%	5959	5928	0	31	yes	xtr-miR-138	agcugguguugugaaucaggccg	gcuacuucacaacaccagggu	agcugguguugugaaucaggccgccgccagucacagaccggcuacuucacaacaccagggu	gene_id gene3481; ID gene3481;;gene_id gene3481; transcript_id mRNA9678; ID mRNA9678; Parent gene3481; original_biotype mrna;;gene_id gene3481; transcript_id mRNA9678; ID exon-910887; Parent mRNA9678;;gene_id gene3481; transcript_id mRNA9678; ID nbis-five_prime_utr-13315; Parent mRNA9678; original_biotype five_prime_UTR;	73543	gene;transcript;exon;five_prime_utr	rnd-5_family-1565#ClassII_DNA_hAT_MITE	1011
manual_scaffold_3a:314918099..314918160:-	manual_scaffold_3a_9051	manual_scaffold_3a	314918099	314918160	novel:manual_scaffold_3a_9051	-	3005.1	96 +/- 1%	5886	5191	1	694	yes	xtr-miR-2184	aacaguaagaauuaaugugcug	gcacauuaucuccuacuguuaa	aacaguaagaauuaaugugcugugaaauaaaaauuaucagcacauuaucuccuacuguuaa	gene_id gene24688; ID gene24688;;gene_id gene24688; transcript_id mRNA65479; ID mRNA65479; Parent gene24688; original_biotype mrna;;gene_id gene24688; transcript_id mRNA65479; ID exon-198145; Parent mRNA65479;;gene_id gene24688; transcript_id mRNA65479; ID three_prime_utr-54705; Parent mRNA65479; original_biotype three_prime_UTR;	-21811	gene;transcript;exon;three_prime_utr	rnd-4_family-1685#ClassII_DNA_hAT_MITE	377
manual_scaffold_10:48079129..48079188:+	manual_scaffold_10_33441	manual_scaffold_10	48079129	48079188	novel:manual_scaffold_10_33441	+	2941.4	96 +/- 1%	5761	5737	0	24	yes	xtr-miR-17-5p	gaaagugcuguucuguugggac	gcccaaacaccagcacuuccu	gcccaaacaccagcacuuccuuuguuuucacccauaagaaagugcuguucuguugggac	gene_id gene521; ID gene521;;gene_id gene521; transcript_id mRNA1502; ID mRNA1502; Parent gene521; original_biotype mrna;;gene_id gene521; transcript_id mRNA1503; ID mRNA1503; Parent gene521; original_biotype mrna;;gene_id gene521; transcript_id mRNA1504; ID mRNA1504; Parent gene521; original_biotype mrna;;gene_id gene521; transcript_id mRNA1502; ID exon-858902; Parent mRNA1502;;gene_id gene521; …	-760595	gene;transcript;exon;three_prime_utr	(G)n	-996
manual_scaffold_5:81178445..81178499:-	manual_scaffold_5_19197	manual_scaffold_5	81178445	81178499	novel:manual_scaffold_5_19197	-	2870.5	96 +/- 1%	5628	5551	0	77	yes	-	ucugagcccgcaucuguugga	caaacagaugcaagguucagau	caaacagaugcaagguucagauaauaaguaaagucugagcccgcaucuguugga	gene_id gene38585; transcript_id mRNA102594; ID nbis-three_prime_utr-193; Parent mRNA102594; original_biotype three_prime_UTR;;gene_id gene38585; ID gene38585;;gene_id gene38585; transcript_id mRNA102594; ID exon-426973; Parent mRNA102594;;gene_id gene38585; transcript_id mRNA102594; ID mRNA102594; Parent gene38585; original_biotype mrna;	-106026	three_prime_utr;gene;exon;transcript	rnd-5_family-1974#ClassI_LTR_Gypsy	0
manual_scaffold_4b:503476513..503476574:+	manual_scaffold_4b_15365	manual_scaffold_4b	503476513	503476574	known:manual_scaffold_4b_15365	+	2771.7	96 +/- 1%	5429	5271	0	158	yes	xtr-miR-29b	uagcaccauaugaaaucagugu	cugguuucacguggugacuuaga	cugguuucacguggugacuuagauguuaguagccuauucuagcaccauaugaaaucagugu	gene_id gene35766; ID gene35766;;gene_id gene35766; transcript_id mRNA95283; ID mRNA95283; Parent gene35766; original_biotype mrna;;gene_id gene35766; transcript_id mRNA95282; ID mRNA95282; Parent gene35766; original_biotype mrna;;gene_id gene35766; transcript_id mRNA95292; ID mRNA95292; Parent gene35766; original_biotype mrna;;gene_id gene35766; transcript_id mRNA95291; ID mRNA95291; Parent gene…	0	gene;transcript;exon;five_prime_utr;three_prime_utr	rnd-5_family-1252#LINE/L2	-2418
manual_scaffold_10:48088819..48088882:+	manual_scaffold_10_33463	manual_scaffold_10	48088819	48088882	known:manual_scaffold_10_33463	+	2728.8	96 +/- 1%	5344	5187	0	157	yes	xtr-miR-428a	uaagugcuuugcguuggaguga	cacuucaaggcacagcgcuu	cacuucaaggcacagcgcuuguguugcacguugguaccccauaagugcuuugcguuggaguga	gene_id gene521; ID gene521;;gene_id gene521; transcript_id mRNA1502; ID mRNA1502; Parent gene521; original_biotype mrna;;gene_id gene521; transcript_id mRNA1503; ID mRNA1503; Parent gene521; original_biotype mrna;;gene_id gene521; transcript_id mRNA1504; ID mRNA1504; Parent gene521; original_biotype mrna;;gene_id gene521; transcript_id mRNA1502; ID exon-858902; Parent mRNA1502;;gene_id gene521; …	-770285	gene;transcript;exon;three_prime_utr	rnd-5_family-1284#LTR/Gypsy	3319
manual_scaffold_1b:933717778..933717844:+	manual_scaffold_1b_2540	manual_scaffold_1b	933717778	933717844	known:manual_scaffold_1b_2540	+	2649.9	96 +/- 1%	5189	5166	0	23	yes	xtr-miR-449c-5p	aggcagugcaaugcuagcuggcugc	cagcugcuggcugcacuccaca	aggcagugcaaugcuagcuggcugcuccguguuugaggcuucagcagcugcuggcugcacuccaca	gene_id gene16609; ID gene16609; Name CD20B;;gene_id gene16609; transcript_id mRNA44740; ID mRNA44740; Name CD20B; Parent gene16609; original_biotype mrna;;gene_id gene16609; transcript_id mRNA44743; ID mRNA44743; Name CD20B; Parent gene16609; original_biotype mrna;;gene_id gene16609; transcript_id mRNA44744; ID mRNA44744; Name CD20B; Parent gene16609; original_biotype mrna;;gene_id gene16609; tr…	0	gene;transcript	rnd-3_family-160#ClassII_DNA_TcMar_nMITE	818
manual_scaffold_10:48084225..48084284:+	manual_scaffold_10_33456	manual_scaffold_10	48084225	48084284	known:manual_scaffold_10_33456	+	2462.8	96 +/- 1%	4823	4742	0	81	yes	xtr-miR-428a	aaagugcuucuaguuuggguaa	acuugaacuagggcucucuucu	acuugaacuagggcucucuucucuuuucgaaacugagaaagugcuucuaguuuggguaa	gene_id gene521; ID gene521;;gene_id gene521; transcript_id mRNA1502; ID mRNA1502; Parent gene521; original_biotype mrna;;gene_id gene521; transcript_id mRNA1503; ID mRNA1503; Parent gene521; original_biotype mrna;;gene_id gene521; transcript_id mRNA1504; ID mRNA1504; Parent gene521; original_biotype mrna;;gene_id gene521; transcript_id mRNA1502; ID exon-858902; Parent mRNA1502;;gene_id gene521; …	-765691	gene;transcript;exon;three_prime_utr	rnd-1_family-430#ClassI_LTR_Gypsy	-3670
manual_scaffold_10:48087081..48087140:+	manual_scaffold_10_33462	manual_scaffold_10	48087081	48087140	known:manual_scaffold_10_33462	+	2452.1	96 +/- 1%	4812	4742	0	70	no	xtr-miR-428a	aaagugcuucuaguuuggguaa	acuugaacuagggcucucuucu	acuugaacuagggcucucuucuauuuucgaaacugagaaagugcuucuaguuuggguaa	gene_id gene521; ID gene521;;gene_id gene521; transcript_id mRNA1502; ID mRNA1502; Parent gene521; original_biotype mrna;;gene_id gene521; transcript_id mRNA1503; ID mRNA1503; Parent gene521; original_biotype mrna;;gene_id gene521; transcript_id mRNA1504; ID mRNA1504; Parent gene521; original_biotype mrna;;gene_id gene521; transcript_id mRNA1502; ID exon-858902; Parent mRNA1502;;gene_id gene521; …	-768547	gene;transcript;exon;three_prime_utr	rnd-5_family-1284#LTR/Gypsy	5061
manual_scaffold_10:808838394..808838453:-	manual_scaffold_10_35441	manual_scaffold_10	808838394	808838453	known:manual_scaffold_10_35441	-	2267.8	96 +/- 1%	4441	4343	0	98	yes	xtr-miR-196b	uagguaguuucauguuguuggg	cugcaacacgaaacuuccuuga	uagguaguuucauguuguuggggcaccaucguucucucugcaacacgaaacuuccuuga	gene_id gene2836; ID gene2836;;gene_id gene2836; transcript_id mRNA7916; ID mRNA7916; Name HXA10; Parent gene2836; original_biotype mrna;;gene_id gene2836; transcript_id mRNA7918; ID mRNA7918; Name HXA10; Parent gene2836; original_biotype mrna;;gene_id gene2836; transcript_id mRNA7919; ID mRNA7919; Name HXA10; Parent gene2836; original_biotype mrna;;gene_id gene2836; transcript_id mRNA7917; ID mR…	0	gene;transcript;exon;three_prime_utr	(GCACAT)n	1751
manual_scaffold_6:1760698923..1760698989:-	manual_scaffold_6_24599	manual_scaffold_6	1760698923	1760698989	known:manual_scaffold_6_24599	-	2248	96 +/- 1%	4409	2676	2	1731	no	xtr-miR-219	ugauuguccaaacgcaauucuug	agaauugggucuggacauccgg	ugauuguccaaacgcaauucuuguaucugugcccuccgaggccaagaauugggucuggacauccgg	gene_id gene49960; ID gene49960;;gene_id gene49960; transcript_id mRNA133307; ID mRNA133307; Parent gene49960; original_biotype mrna;;gene_id gene49960; transcript_id mRNA133307; ID exon-609218; Parent mRNA133307;;gene_id gene49960; transcript_id mRNA133307; ID five_prime_utr-240936; Parent mRNA133307; original_biotype five_prime_UTR;	2882	gene;transcript;exon;five_prime_utr	GA-rich	-2457
manual_scaffold_4b:279834292..279834348:+	manual_scaffold_4b_15158	manual_scaffold_4b	279834292	279834348	novel:manual_scaffold_4b_15158	+	2245.4	96 +/- 1%	4403	4345	0	58	yes	-	ucgagaacaacugccaacuacu	uggguugagaguuguucucgga	ucgagaacaacugccaacuacuggucugguguccuggguugagaguuguucucgga	gene_id gene35079; ID gene35079; Name I17EL;;gene_id gene35079; transcript_id mRNA93572; ID mRNA93572; Name I17EL; Parent gene35079; original_biotype mrna;;gene_id gene35079; transcript_id mRNA93573; ID mRNA93573; Name I17EL; Parent gene35079; original_biotype mrna;	0	gene;transcript	rnd-1_family-623#LTR/Gypsy	0
manual_scaffold_5:500580880..500580937:-	manual_scaffold_5_19529	manual_scaffold_5	500580880	500580937	novel:manual_scaffold_5_19529	-	2222	96 +/- 1%	4357	3750	0	607	yes	-	ugaggcuucccacuucaaggcu	uccuggaaacuggaagccuaga	ugaggcuucccacuucaaggcuguguaaugacucauccuggaaacuggaagccuaga	gene_id gene39612; ID gene39612; Name POL3;;gene_id gene39612; transcript_id mRNA105251; ID mRNA105251; Name POL3; Parent gene39612; original_biotype mrna;;gene_id gene39612; transcript_id mRNA105251; ID exon-442056; Parent mRNA105251;;gene_id gene39612; transcript_id mRNA105251; ID three_prime_utr-117808; Parent mRNA105251; original_biotype three_prime_UTR;;gene_id gene39612; transcript_id mRNA1…	-62427	gene;transcript;exon;three_prime_utr	rnd-2_family-49#Unknown_nMITE	-1918
manual_scaffold_7:996970315..996970377:-	manual_scaffold_7_27512	manual_scaffold_7	996970315	996970377	known:manual_scaffold_7_27512	-	2088.9	96 +/- 1%	4096	4072	0	24	yes	-	uuuugcagagacguuucagau	ugaaacguuuuagccaaaaaug	ugaaacguuuuagccaaaaauguuucuaugcugacaguguuuuuugcagagacguuucagau	gene_id gene53974; ID gene53974; Name GLR;;gene_id gene53974; transcript_id mRNA143842; ID mRNA143842; Name GLR; Parent gene53974; original_biotype mrna;;gene_id gene53974; transcript_id mRNA143841; ID mRNA143841; Name GLR; Parent gene53974; original_biotype mrna;;gene_id gene53974; transcript_id mRNA143843; ID mRNA143843; Name GLR; Parent gene53974; original_biotype mrna;	0	gene;transcript	(ACATAC)n	88
manual_scaffold_10:105946058..105946120:-	manual_scaffold_10_34656	manual_scaffold_10	105946058	105946120	novel:manual_scaffold_10_34656	-	2018.2	96 +/- 1%	3957	3792	12	153	yes	-	ccccugcuccgccacuaucga	gauggugucgaaggcagcggaca	gauggugucgaaggcagcggacagauuuaauaaaauuacugccccugcuccgccacuaucga	gene_id gene787; ID gene787; Name BAIP3;;gene_id gene787; transcript_id mRNA2210; ID mRNA2210; Name BAIP3; Parent gene787; original_biotype mrna;;gene_id gene787; transcript_id mRNA2212; ID mRNA2212; Name BAIP3; Parent gene787; original_biotype mrna;;gene_id gene787; transcript_id mRNA2211; ID mRNA2211; Name BAIP3; Parent gene787; original_biotype mrna;	0	gene;transcript	rnd-1_family-273#LINE/L2	0
manual_scaffold_6:1059939344..1059939404:-	manual_scaffold_6_23983	manual_scaffold_6	1059939344	1059939404	novel:manual_scaffold_6_23983	-	2012.5	96 +/- 1%	3947	3901	0	46	yes	-	gaaaucaagguuggguugagccu	gcgacccacacuugguuucua	gaaaucaagguuggguugagccuauucagcuacauacaggcgacccacacuugguuucua	gene_id gene47267; ID gene47267; Name MEGF6;;gene_id gene47267; transcript_id mRNA126105; ID mRNA126105; Name MEGF6; Parent gene47267; original_biotype mrna;	0	gene;transcript	rnd-5_family-1969#DNA/hAT-Blackjack	38
manual_scaffold_2b:218847661..218847725:-	manual_scaffold_2b_6678	manual_scaffold_2b	218847661	218847725	novel:manual_scaffold_2b_6678	-	1961.4	96 +/- 1%	3846	3843	0	3	yes	-	acaccugcacugauaucccccu	ggugguauccugcauaggugu	ggugguauccugcauaggugugggguauuuacagaaauuaccacaccugcacugauaucccccu	gene_id gene21549; ID gene21549; Name MYPOP;;gene_id gene21549; transcript_id mRNA57111; ID mRNA57111; Name MYPOP; Parent gene21549; original_biotype mrna;;gene_id gene21549; transcript_id mRNA57111; ID exon-146380; Parent mRNA57111;;gene_id gene21549; transcript_id mRNA57112; ID mRNA57112; Name MYPOP; Parent gene21549; original_biotype mrna;;gene_id gene21549; transcript_id mRNA57112; ID exon-14…	0	gene;transcript;exon;five_prime_utr	rnd-1_family-94#Unknown	440
manual_scaffold_3a:794605547..794605604:+	manual_scaffold_3a_8508	manual_scaffold_3a	794605547	794605604	novel:manual_scaffold_3a_8508	+	1884.5	96 +/- 1%	3695	1943	0	1752	yes	-	aaucacuaacuacacagccagg	aggcaguguaguuagcugauuug	aggcaguguaguuagcugauuugacacugguaaauaaucacuaacuacacagccagg	gene_id gene25983; ID gene25983; Name CK088;;gene_id gene25983; transcript_id mRNA68902; ID mRNA68902; Name CK088; Parent gene25983; original_biotype mrna;;gene_id gene25983; transcript_id mRNA68902; ID exon-226590; Parent mRNA68902;;gene_id gene25983; transcript_id mRNA68902; ID five_prime_utr-89915; Parent mRNA68902; original_biotype five_prime_UTR;;gene_id gene25983; transcript_id mRNA68903; I…	111475	gene;transcript;exon;five_prime_utr	(GTTAT)n	-93
manual_scaffold_5:1790273222..1790273284:+	manual_scaffold_5_18975	manual_scaffold_5	1790273222	1790273284	novel:manual_scaffold_5_18975	+	1882.3	96 +/- 1%	3689	3394	0	295	yes	-	ucccggcugauuucugcaaau	ugcagaaaucugccgggacacc	ugcagaaaucugccgggacaccugcugaaaaaccgggacugucccggcugauuucugcaaau	gene_id gene42629; ID gene42629; Name KI13B;;gene_id gene42629; transcript_id mRNA113191; ID mRNA113191; Name KI13B; Parent gene42629; original_biotype mrna;;gene_id gene42629; transcript_id mRNA113191; ID exon-487202; Parent mRNA113191;;gene_id gene42629; transcript_id mRNA113193; ID five_prime_utr-191748; Parent mRNA113193; original_biotype five_prime_UTR;;gene_id gene42629; transcript_id mRNA1…	293678	gene;transcript;exon;five_prime_utr	rnd-5_family-1969#DNA/hAT-Blackjack	0
manual_scaffold_2b:551663241..551663295:+	manual_scaffold_2b_6305	manual_scaffold_2b	551663241	551663295	novel:manual_scaffold_2b_6305	+	1847	96 +/- 1%	3622	2498	0	1124	yes	-	ucugagcacacaucuguuaga	uagcggaugcaggguucagau	uagcggaugcaggguucagauaaucaauuaaauucugagcacacaucuguuaga	gene_id gene22325; ID gene22325; Name UTP23;;gene_id gene22325; transcript_id mRNA59112; ID mRNA59112; Name UTP23; Parent gene22325; original_biotype mrna;;gene_id gene22325; transcript_id mRNA59112; ID exon-157871; Parent mRNA59112;;gene_id gene22325; transcript_id mRNA59112; ID five_prime_utr-64351; Parent mRNA59112; original_biotype five_prime_UTR;	3049348	gene;transcript;exon;five_prime_utr	rnd-5_family-1974#ClassI_LTR_Gypsy	0
manual_scaffold_2a:342477405..342477462:-	manual_scaffold_2a_5161	manual_scaffold_2a	342477405	342477462	novel:manual_scaffold_2a_5161	-	1845.9	96 +/- 1%	3622	3587	0	35	yes	-	cccucauuguacaugcugugua	cacagcgcaugcaauguggac	cccucauuguacaugcuguguagauuucuauacauacacagcgcaugcaauguggac	gene_id gene18626; ID gene18626;;gene_id gene18626; transcript_id mRNA49877; ID mRNA49877; Parent gene18626; original_biotype mrna;;gene_id gene18626; transcript_id mRNA49877; ID exon-109022; Parent mRNA49877;;gene_id gene18626; transcript_id mRNA49877; ID nbis-five_prime_utr-9316; Parent mRNA49877; original_biotype five_prime_UTR;	241733	gene;transcript;exon;five_prime_utr	rnd-1_family-272#ClassI_LTR_Gypsy	309
manual_scaffold_1b:933718082..933718143:+	manual_scaffold_1b_2542	manual_scaffold_1b	933718082	933718143	known:manual_scaffold_1b_2542	+	1567.9	96 +/- 1%	3067	2935	0	132	yes	xtr-miR-449c-5p	aggcaguguauuguuagcuggcugc	cagucgcuacuacccugccac	aggcaguguauuguuagcuggcugcucgcuaugaauucagcagucgcuacuacccugccac	gene_id gene16609; ID gene16609; Name CD20B;;gene_id gene16609; transcript_id mRNA44740; ID mRNA44740; Name CD20B; Parent gene16609; original_biotype mrna;;gene_id gene16609; transcript_id mRNA44743; ID mRNA44743; Name CD20B; Parent gene16609; original_biotype mrna;;gene_id gene16609; transcript_id mRNA44744; ID mRNA44744; Name CD20B; Parent gene16609; original_biotype mrna;;gene_id gene16609; tr…	0	gene;transcript	rnd-3_family-160#ClassII_DNA_TcMar_nMITE	519
manual_scaffold_2b:310557568..310557624:-	manual_scaffold_2b_6769	manual_scaffold_2b	310557568	310557624	novel:manual_scaffold_2b_6769	-	1523.8	96 +/- 1%	2987	2976	0	11	yes	-	cuggcacugcucuuaugcuguu	cagcaugagagcacggcuuaga	cuggcacugcucuuaugcuguuuaguguuauaggcagcaugagagcacggcuuaga	gene_id gene21781; ID gene21781; Name CBPA6;;gene_id gene21781; transcript_id mRNA57689; ID mRNA57689; Name CBPA6; Parent gene21781; original_biotype mrna;;gene_id gene21781; transcript_id mRNA57690; ID mRNA57690; Name CBPA6; Parent gene21781; original_biotype mrna;	0	gene;transcript	rnd-6_family-6304#ClassII_DNA_Harbinger_MITE	0
manual_scaffold_4b:78821514..78821574:+	manual_scaffold_4b_14874	manual_scaffold_4b	78821514	78821574	novel:manual_scaffold_4b_14874	+	1522.6	96 +/- 1%	2986	2936	0	50	yes	-	ugaguuggugcugccuggagga	ugccuggccucuccaacccu	ugccuggccucuccaacccucagcgccauuguggcaacugaguuggugcugccuggagga	gene_id gene34179; ID gene34179; Name YG31B;;gene_id gene34179; transcript_id mRNA91038; ID mRNA91038; Name YG31B; Parent gene34179; original_biotype mrna;;gene_id gene34179; transcript_id mRNA91038; ID exon-357567; Parent mRNA91038;;gene_id gene34179; transcript_id mRNA91038; ID five_prime_utr-140849; Parent mRNA91038; original_biotype five_prime_UTR;;gene_id gene34179; transcript_id mRNA91039; …	26159	gene;transcript;exon;five_prime_utr	rnd-1_family-246#ClassII_DNA_TcMar_nMITE	0
manual_scaffold_8:674144389..674144450:+	manual_scaffold_8_29045	manual_scaffold_8	674144389	674144450	known:manual_scaffold_8_29045	+	1517.2	96 +/- 1%	2968	2599	0	369	yes	xtr-miR-19b	ugugcaaauccaugcaaaaccga	aguuuugcagguuugcauccagc	aguuuugcagguuugcauccagccgugacuacucuugcugugcaaauccaugcaaaaccga	gene_id gene58420; ID gene58420;;gene_id gene58420; transcript_id mRNA155797; ID mRNA155797; Parent gene58420; original_biotype mrna;;gene_id gene58420; transcript_id mRNA155798; ID mRNA155798; Parent gene58420; original_biotype mrna;;gene_id gene58420; transcript_id mRNA155810; ID mRNA155810; Parent gene58420; original_biotype mrna;;gene_id gene58420; transcript_id mRNA155809; ID mRNA155809; Par…	0	gene;transcript;exon;five_prime_utr	(T)n	536
manual_scaffold_5:278479753..278479814:-	manual_scaffold_5_19365	manual_scaffold_5	278479753	278479814	known:manual_scaffold_5_19365	-	1507.7	96 +/- 1%	2956	2942	0	14	yes	-	uacagugaucagguuacgaugg	cucguagcuuggucacgauauc	uacagugaucagguuacgauggauuucuaaaguaacaaccucguagcuuggucacgauauc	gene_id gene39049; ID gene39049; Name VATC2;;gene_id gene39049; transcript_id mRNA103724; ID mRNA103724; Name VATC2; Parent gene39049; original_biotype mrna;	0	gene;transcript	rnd-5_family-1252#LINE/L2	629
manual_scaffold_2a:305162522..305162582:+	manual_scaffold_2a_4057	manual_scaffold_2a	305162522	305162582	known:manual_scaffold_2a_4057	+	1463.1	96 +/- 1%	2862	2493	0	369	yes	xtr-miR-19b	ugugcaaauccaugcaaaauug	aguuuugcagguuugcauccagc	aguuuugcagguuugcauccagccuguuaauaggucgcugugcaaauccaugcaaaauug	gene_id gene18518; transcript_id mRNA49599; ID mRNA49599; Name YG31B; Parent gene18518; original_biotype mrna;;gene_id gene18518; ID gene18518; Name YG31B;;gene_id gene18518; transcript_id mRNA49599; ID three_prime_utr-29325; Parent mRNA49599; original_biotype three_prime_UTR;;gene_id gene18518; transcript_id mRNA49599; ID exon-107672; Parent mRNA49599;	-914820	transcript;gene;three_prime_utr;exon	(ATATTT)n	-624
manual_scaffold_6:6957586..6957652:+	manual_scaffold_6_20626	manual_scaffold_6	6957586	6957652	known:manual_scaffold_6_20626	+	1389.7	96 +/- 1%	2717	2670	11	36	yes	xtr-miR-219	ugauuguccaaacgcaauucuug	agaauugugaauggacaucugg	ugauuguccaaacgcaauucuugugccauguccaaguccauccaagaauugugaauggacaucugg	gene_id gene43252; ID gene43252;;gene_id gene43252; transcript_id mRNA114967; ID mRNA114967; Parent gene43252; original_biotype mrna;;gene_id gene43252; transcript_id mRNA114967; ID exon-497617; Parent mRNA114967;;gene_id gene43252; transcript_id mRNA114967; ID cds-54503; Parent mRNA114967;	3	gene;transcript;exon;CDS	rnd-4_family-919#ClassII_DNA_hAT_MITE	-375
manual_scaffold_8:674143972..674144035:+	manual_scaffold_8_29040	manual_scaffold_8	674143972	674144035	known:manual_scaffold_8_29040	+	1331.9	96 +/- 1%	2606	2447	27	132	yes	xtr-miR-18b	uaaggugcaucuagugcagauag	acugcccuaagugcuccuucug	uaaggugcaucuagugcagauagugacguagauuagcaucuacugcccuaagugcuccuucug	gene_id gene58420; ID gene58420;;gene_id gene58420; transcript_id mRNA155797; ID mRNA155797; Parent gene58420; original_biotype mrna;;gene_id gene58420; transcript_id mRNA155798; ID mRNA155798; Parent gene58420; original_biotype mrna;;gene_id gene58420; transcript_id mRNA155810; ID mRNA155810; Parent gene58420; original_biotype mrna;;gene_id gene58420; transcript_id mRNA155809; ID mRNA155809; Par…	0	gene;transcript;exon;five_prime_utr	(T)n	951
manual_scaffold_8:674143952..674143995:+	manual_scaffold_8_29039	manual_scaffold_8	674143952	674143995	known:manual_scaffold_8_29039	+	1244.6	96 +/- 1%	2449	2447	0	2	no	xtr-miR-18b	uaaggugcaucuagugcagauag	cuuugcauugcuuuuuauuc	cuuugcauugcuuuuuauucuaaggugcaucuagugcagauag	gene_id gene58420; ID gene58420;;gene_id gene58420; transcript_id mRNA155797; ID mRNA155797; Parent gene58420; original_biotype mrna;;gene_id gene58420; transcript_id mRNA155798; ID mRNA155798; Parent gene58420; original_biotype mrna;;gene_id gene58420; transcript_id mRNA155810; ID mRNA155810; Parent gene58420; original_biotype mrna;;gene_id gene58420; transcript_id mRNA155809; ID mRNA155809; Par…	0	gene;transcript;exon;five_prime_utr	(T)n	991
manual_scaffold_8:1549734585..1549734641:+	manual_scaffold_8_29626	manual_scaffold_8	1549734585	1549734641	known:manual_scaffold_8_29626	+	1220.3	96 +/- 1%	2385	2376	0	9	yes	xtr-miR-428a	uaagugcuuccuuugagguuu	agcuucgacuguggcaccugcu	agcuucgacuguggcaccugcuacguuuauauugguaagugcuuccuuugagguuu	gene_id gene61090; ID gene61090;;gene_id gene61090; transcript_id mRNA162768; ID mRNA162768; Parent gene61090; original_biotype mrna;;gene_id gene61090; transcript_id mRNA162768; ID exon-775057; Parent mRNA162768;;gene_id gene61090; transcript_id mRNA162769; ID mRNA162769; Parent gene61090; original_biotype mrna;;gene_id gene61090; transcript_id mRNA162769; ID exon-775058; Parent mRNA162769;;gene…	-63427	gene;transcript;exon;three_prime_utr;five_prime_utr	rnd-5_family-716#ClassI_LTR_Gypsy	0
manual_scaffold_1a:864606591..864606647:+	manual_scaffold_1a_696	manual_scaffold_1a	864606591	864606647	known:manual_scaffold_1a_696	+	1217.6	96 +/- 1%	2390	2376	0	14	no	xtr-miR-428a	uaagugcuuccuuugagguuu	accuucaacugcggcaccug	accuucaacugcggcaccugcuacgauuauauuuguaagugcuuccuuugagguuu	gene_id gene13125; ID gene13125; Name NGN1;;gene_id gene13125; transcript_id mRNA35744; ID mRNA35744; Name NGN1; Parent gene13125; original_biotype mrna;;gene_id gene13125; transcript_id mRNA35744; ID exon-34284; Parent mRNA35744;;gene_id gene13125; transcript_id mRNA35744; ID three_prime_utr-8798; Parent mRNA35744; original_biotype three_prime_UTR;	-416144	gene;transcript;exon;three_prime_utr	rnd-5_family-716#ClassI_LTR_Gypsy	0
manual_scaffold_1b:535075669..535075720:-	manual_scaffold_1b_3296	manual_scaffold_1b	535075669	535075720	novel:manual_scaffold_1b_3296	-	1208.7	96 +/- 1%	2370	2310	0	60	yes	-	uucguugugaguagcucggguc	uccgggguacucagcaugaag	uccgggguacucagcaugaaggauuaaacuucguugugaguagcucggguc	gene_id gene15715; ID gene15715;;gene_id gene15715; transcript_id mRNA42397; ID mRNA42397; Parent gene15715; original_biotype mrna;;gene_id gene15715; transcript_id mRNA42397; ID exon-66776; Parent mRNA42397;;gene_id gene15715; transcript_id mRNA42397; ID three_prime_utr-18113; Parent mRNA42397; original_biotype three_prime_UTR;	-75624	gene;transcript;exon;three_prime_utr	rnd-5_family-693#ClassI_LTR_Gypsy	0
manual_scaffold_1a:547708545..547708596:-	manual_scaffold_1a_1309	manual_scaffold_1a	547708545	547708596	novel:manual_scaffold_1a_1309	-	1184.6	96 +/- 1%	2322	2315	0	7	yes	-	uucguugugaguagcucggguc	uccgggguacucagcaaaaa	uccgggguacucagcaaaaaggauuaauauucguugugaguagcucggguc	gene_id gene12536; ID gene12536; Name GALT7;;gene_id gene12536; transcript_id mRNA34212; ID mRNA34212; Name GALT7; Parent gene12536; original_biotype mrna;;gene_id gene12536; transcript_id mRNA34213; ID mRNA34213; Name GALT7; Parent gene12536; original_biotype mrna;;gene_id gene12536; transcript_id mRNA34213; ID exon-24120; Parent mRNA34213;;gene_id gene12536; transcript_id mRNA34212; ID exon-241…	940417	gene;transcript;exon;five_prime_utr	rnd-5_family-693#ClassI_LTR_Gypsy	0
manual_scaffold_3b:789111169..789111220:-	manual_scaffold_3b_11833	manual_scaffold_3b	789111169	789111220	novel:manual_scaffold_3b_11833	-	1184.4	96 +/- 1%	2322	2315	0	7	yes	-	uucguugugaguagcucggguc	uccgggguacucagcaaaaa	uccgggguacucagcaaaaaggauuaauauucguugugaguagcucggguc	gene_id gene29180; ID gene29180;;gene_id gene29180; transcript_id mRNA77800; ID mRNA77800; Parent gene29180; original_biotype mrna;;gene_id gene29180; transcript_id mRNA77800; ID exon-277499; Parent mRNA77800;;gene_id gene29180; transcript_id mRNA77800; ID cds-31060; Parent mRNA77800;	1134237	gene;transcript;exon;CDS	rnd-5_family-693#ClassI_LTR_Gypsy	0
manual_scaffold_6:1570493090..1570493140:-	manual_scaffold_6_24341	manual_scaffold_6	1570493090	1570493140	novel:manual_scaffold_6_24341	-	1182.3	96 +/- 1%	2318	2315	0	3	yes	-	uucguugugaguagcucggguc	uccgggguacucagcaaaa	uccgggguacucagcaaaaggauuaauauucguugugaguagcucggguc	gene_id gene49052; ID gene49052; Name LORF2;;gene_id gene49052; transcript_id mRNA130712; ID mRNA130712; Name LORF2; Parent gene49052; original_biotype mrna;;gene_id gene49052; transcript_id mRNA130712; ID exon-590253; Parent mRNA130712;;gene_id gene49052; transcript_id mRNA130712; ID nbis-three_prime_utr-1532; Parent mRNA130712; original_biotype three_prime_UTR;	-38933	gene;transcript;exon;three_prime_utr	rnd-5_family-693#ClassI_LTR_Gypsy	0
manual_scaffold_3b:124224766..124224827:+	manual_scaffold_3b_10103	manual_scaffold_3b	124224766	124224827	novel:manual_scaffold_3b_10103	+	1136.8	96 +/- 1%	2229	2220	0	9	yes	-	auguagguccaucugcugccu	gacagcagggugaccagcauga	gacagcagggugaccagcaugaggaucaugcuaaaggcuuauguagguccaucugcugccu	gene_id gene27117; ID gene27117; Name DRD2A;;gene_id gene27117; transcript_id mRNA72326; ID mRNA72326; Name DRD2A; Parent gene27117; original_biotype mrna;;gene_id gene27117; transcript_id mRNA72327; ID mRNA72327; Name DRD2A; Parent gene27117; original_biotype mrna;;gene_id gene27117; transcript_id mRNA72328; ID mRNA72328; Name DRD2A; Parent gene27117; original_biotype mrna;	0	gene;transcript	rnd-4_family-104#ClassII_DNA_Harbinger_nMITE	-527
manual_scaffold_9:944696243..944696304:+	manual_scaffold_9_31894	manual_scaffold_9	944696243	944696304	novel:manual_scaffold_9_31894	+	1108.9	96 +/- 1%	2174	1727	0	447	yes	-	agauguacgaaaggauuuuaccc	gaaaaagcuuucguacauauggc	agauguacgaaaggauuuuacccauucugugucuaugggaaaaagcuuucguacauauggc	gene_id gene64441; ID gene64441; Name IPPK;;gene_id gene64441; transcript_id mRNA171801; ID mRNA171801; Name IPPK; Parent gene64441; original_biotype mrna;	0	gene;transcript	rnd-1_family-422#Unknown_MITE	0
manual_scaffold_12:388589987..388590042:-	manual_scaffold_12_39310	manual_scaffold_12	388589987	388590042	novel:manual_scaffold_12_39310	-	1071.9	96 +/- 1%	2101	2063	0	38	yes	-	ucgcaaucauguuaguccucacc	ugaggacuagcgagagggcaaugu	ugaggacuagcgagagggcaauguacucuucaucgcaaucauguuaguccucacc	gene_id gene9260; ID gene9260;;gene_id gene9260; transcript_id mRNA25473; ID mRNA25473; Parent gene9260; original_biotype mrna;;gene_id gene9260; transcript_id mRNA25473; ID exon-1011266; Parent mRNA25473;;gene_id gene9260; transcript_id mRNA25473; ID three_prime_utr-267219; Parent mRNA25473; original_biotype three_prime_UTR;	-39793	gene;transcript;exon;three_prime_utr	rnd-5_family-77#ClassI_LTR	0
manual_scaffold_4a:885333497..885333557:-	manual_scaffold_4a_14793	manual_scaffold_4a	885333497	885333557	novel:manual_scaffold_4a_14793	-	1054.4	96 +/- 1%	2067	2047	0	20	yes	-	ugaguuggugcugccuggaggu	ugccaggccucuccaacuaucagu	ugccaggccucuccaacuaucaguguuauuuaaaugacugaguuggugcugccuggaggu	gene_id gene33696; ID gene33696;;gene_id gene33696; transcript_id mRNA89649; ID mRNA89649; Parent gene33696; original_biotype mrna;;gene_id gene33696; transcript_id mRNA89649; ID exon-351965; Parent mRNA89649;;gene_id gene33696; transcript_id mRNA89649; ID five_prime_utr-138010; Parent mRNA89649; original_biotype five_prime_UTR;	139328	gene;transcript;exon;five_prime_utr	rnd-1_family-533#ClassI_LTR_ERV	0
manual_scaffold_9:1066927126..1066927187:-	manual_scaffold_9_33125	manual_scaffold_9	1066927126	1066927187	novel:manual_scaffold_9_33125	-	1052.8	96 +/- 1%	2065	2048	0	17	yes	-	ugaguuggugcugccuggaggu	cgccuggcugcuccaaucaucagu	cgccuggcugcuccaaucaucagugcuauuacagcauucugaguuggugcugccuggaggu	gene_id gene64824; ID gene64824;;gene_id gene64824; transcript_id mRNA172877; ID mRNA172877; Parent gene64824; original_biotype mrna;;gene_id gene64824; transcript_id mRNA172877; ID exon-836914; Parent mRNA172877;;gene_id gene64824; transcript_id mRNA172877; ID three_prime_utr-223167; Parent mRNA172877; original_biotype three_prime_UTR;	-1270023	gene;transcript;exon;three_prime_utr	rnd-1_family-192#LTR/Gypsy	0
manual_scaffold_5:1332938990..1332939051:+	manual_scaffold_5_18618	manual_scaffold_5	1332938990	1332939051	novel:manual_scaffold_5_18618	+	1052.4	96 +/- 1%	2064	2047	0	17	yes	-	ugaguuggugcugccuggaggu	cgccuggcugcuccaaucaucagu	cgccuggcugcuccaaucaucagugcuauuacagcauacugaguuggugcugccuggaggu	gene_id gene41614; transcript_id mRNA110639; ID nbis-five_prime_utr-917; Parent mRNA110639; original_biotype five_prime_UTR;;gene_id gene41614; transcript_id mRNA110639; ID mRNA110639; Parent gene41614; original_biotype mrna;;gene_id gene41614; transcript_id mRNA110639; ID exon-473042; Parent mRNA110639;;gene_id gene41614; ID gene41614;	73009	five_prime_utr;transcript;exon;gene	rnd-1_family-533#ClassI_LTR_ERV	0
manual_scaffold_5:488555246..488555307:-	manual_scaffold_5_19519	manual_scaffold_5	488555246	488555307	novel:manual_scaffold_5_19519	-	1048.9	96 +/- 1%	2065	2048	0	17	no	-	ugaguuggugcugccuggaggu	cgccuggcugcuccaaucaucagu	cgccuggcugcuccaaucaucagugcuauuacagcauucugaguuggugcugccuggaggu	gene_id gene39591; transcript_id mRNA105205; ID exon-441686; Parent mRNA105205;;gene_id gene39591; transcript_id mRNA105205; ID mRNA105205; Name YG31B; Parent gene39591; original_biotype mrna;;gene_id gene39591; transcript_id mRNA105202; ID three_prime_utr-117723; Parent mRNA105202; original_biotype three_prime_UTR;;gene_id gene39591; transcript_id mRNA105204; ID three_prime_utr-117725; Parent mR…	-17174	exon;transcript;three_prime_utr;gene	rnd-6_family-1574#ClassI	0
manual_scaffold_5:1613707712..1613707770:-	manual_scaffold_5_20375	manual_scaffold_5	1613707712	1613707770	novel:manual_scaffold_5_20375	-	1020.6	96 +/- 1%	2009	1999	0	10	no	-	ugacuugguggugucaggaggu	caccugauuacuccaacgcacc	caccugauuacuccaacgcaccgugguuuuuaucggugacuugguggugucaggaggu	gene_id gene42209; ID gene42209; Name MSH6;;gene_id gene42209; transcript_id mRNA112092; ID mRNA112092; Name MSH6; Parent gene42209; original_biotype mrna;;gene_id gene42209; transcript_id mRNA112094; ID mRNA112094; Name MSH6; Parent gene42209; original_biotype mrna;;gene_id gene42209; transcript_id mRNA112093; ID mRNA112093; Name MSH6; Parent gene42209; original_biotype mrna;;gene_id gene42209; …	66584	gene;transcript;five_prime_utr;exon	rnd-6_family-3430#ClassI_LTR_Gypsy	0
manual_scaffold_8:1355500936..1355500997:+	manual_scaffold_8_29492	manual_scaffold_8	1355500936	1355500997	novel:manual_scaffold_8_29492	+	978.6	96 +/- 1%	1911	1788	122	1	yes	xtr-miR-155	uuaaugcuguccaugacugggguu	ccccaccaggauagcauugccac	uuaaugcuguccaugacugggguugaauccuaggaagaccccaccaggauagcauugccac	gene_id gene60435; ID gene60435;;gene_id gene60435; transcript_id mRNA161040; ID mRNA161040; Parent gene60435; original_biotype mrna;;gene_id gene60435; transcript_id mRNA161040; ID exon-763601; Parent mRNA161040;;gene_id gene60435; transcript_id mRNA161040; ID five_prime_utr-302928; Parent mRNA161040; original_biotype five_prime_UTR;	3892	gene;transcript;exon;five_prime_utr	rnd-5_family-912#ClassI_LTR_Gypsy	588
manual_scaffold_4b:997519703..997519761:-	manual_scaffold_4b_17274	manual_scaffold_4b	997519703	997519761	novel:manual_scaffold_4b_17274	-	970.6	96 +/- 1%	1902	1785	0	117	yes	-	aagaggagugcuaggaaggaga	ugcuuucugggauucuuguugu	ugcuuucugggauucuuguuguuugauugcaacaucaagaggagugcuaggaaggaga	gene_id gene36990; ID gene36990; Name K1551;;gene_id gene36990; transcript_id mRNA98552; ID mRNA98552; Name K1551; Parent gene36990; original_biotype mrna;;gene_id gene36990; transcript_id mRNA98552; ID exon-406083; Parent mRNA98552;;gene_id gene36990; transcript_id mRNA98560; ID three_prime_utr-107971; Parent mRNA98560; original_biotype three_prime_UTR;;gene_id gene36990; transcript_id mRNA98560…	0	gene;transcript;exon;three_prime_utr	rnd-1_family-844#ClassII_DNA_Harbinger_nMITE	0
manual_scaffold_10:48075750..48075806:+	manual_scaffold_10_33440	manual_scaffold_10	48075750	48075806	novel:manual_scaffold_10_33440	+	964.8	96 +/- 1%	1892	1853	0	39	no	xtr-miR-428a	aaagugcuucuaguuugggc	aaugaacuagggcucucuucu	aaugaacuagggcucucuucucguuuugaaacugagaaagugcuucuaguuugggc	gene_id gene521; ID gene521;;gene_id gene521; transcript_id mRNA1502; ID mRNA1502; Parent gene521; original_biotype mrna;;gene_id gene521; transcript_id mRNA1503; ID mRNA1503; Parent gene521; original_biotype mrna;;gene_id gene521; transcript_id mRNA1504; ID mRNA1504; Parent gene521; original_biotype mrna;;gene_id gene521; transcript_id mRNA1502; ID exon-858902; Parent mRNA1502;;gene_id gene521; …	-757216	gene;transcript;exon;three_prime_utr	rnd-1_family-430#ClassI_LTR_Gypsy	737
manual_scaffold_6:503447833..503447894:-	manual_scaffold_6_23508	manual_scaffold_6	503447833	503447894	known:manual_scaffold_6_23508	-	891.9	96 +/- 1%	1748	1655	9	84	yes	-	cuagcaccauuugaaaucagu	cugguuucacaugguggcuuaga	cugguuucacaugguggcuuagauuuuaccauccuuguaucuagcaccauuugaaaucagu	gene_id gene45631; ID gene45631;;gene_id gene45631; transcript_id mRNA121644; ID mRNA121644; Parent gene45631; original_biotype mrna;;gene_id gene45631; transcript_id mRNA121646; ID exon-539292; Parent mRNA121646;;gene_id gene45631; transcript_id mRNA121645; ID exon-539291; Parent mRNA121645;;gene_id gene45631; transcript_id mRNA121645; ID mRNA121645; Parent gene45631; original_biotype mrna;;gene…	0	gene;transcript;exon;five_prime_utr	(AGTGA)n	1031
manual_scaffold_3a:536292642..536292700:-	manual_scaffold_3a_9557	manual_scaffold_3a	536292642	536292700	novel:manual_scaffold_3a_9557	-	882	96 +/- 1%	1728	1703	0	25	yes	-	ugggacaccugccaagacuucu	aaguauugugagguguccuggga	ugggacaccugccaagacuucuuagagaagucaggaaguauugugagguguccuggga	gene_id gene25396; transcript_id mRNA67294; ID three_prime_utr-57699; Parent mRNA67294; original_biotype three_prime_UTR;;gene_id gene25396; transcript_id mRNA67293; ID mRNA67293; Name POL; Parent gene25396; original_biotype mrna;;gene_id gene25396; transcript_id mRNA67294; ID exon-211232; Parent mRNA67294;;gene_id gene25396; transcript_id mRNA67294; ID mRNA67294; Name POL; Parent gene25396; orig…	-72699	three_prime_utr;transcript;exon;gene	rnd-1_family-844#ClassII_DNA_Harbinger_nMITE	0
manual_scaffold_11:1015134717..1015134778:-	manual_scaffold_11_37754	manual_scaffold_11	1015134717	1015134778	novel:manual_scaffold_11_37754	-	868.7	96 +/- 1%	1712	1642	0	70	no	-	ucucggagaggacagcaugagc	guaugcuguacuggacgagcu	guaugcuguacuggacgagcuggaggauuucacugauaaucucggagaggacagcaugagc	gene_id gene7388; ID gene7388; Name DGCR8;;gene_id gene7388; transcript_id mRNA20359; ID mRNA20359; Name DGCR8; Parent gene7388; original_biotype mrna;;gene_id gene7388; transcript_id mRNA20361; ID mRNA20361; Name DGCR8; Parent gene7388; original_biotype mrna;;gene_id gene7388; transcript_id mRNA20360; ID mRNA20360; Name DGCR8; Parent gene7388; original_biotype mrna;;gene_id gene7388; transcript_…	0	gene;transcript;exon;CDS	(AC)n	1952
manual_scaffold_1b:413785869..413785923:-	manual_scaffold_1b_3230	manual_scaffold_1b	413785869	413785923	novel:manual_scaffold_1b_3230	-	841	96 +/- 1%	1650	1124	0	526	yes	-	uagcggaugcaggguucagau	uaugagcaugcaucuguugga	uagcggaugcaggguucagauaaucaguuaaaguaugagcaugcaucuguugga	gene_id gene15405; ID gene15405;;gene_id gene15405; transcript_id mRNA41574; ID mRNA41574; Parent gene15405; original_biotype mrna;;gene_id gene15405; transcript_id mRNA41574; ID exon-63375; Parent mRNA41574;;gene_id gene15405; transcript_id mRNA41574; ID cds-7584; Parent mRNA41574;	98050	gene;transcript;exon;CDS	rnd-5_family-1974#ClassI_LTR_Gypsy	0
manual_scaffold_6:1562057657..1562057709:+	manual_scaffold_6_22348	manual_scaffold_6	1562057657	1562057709	novel:manual_scaffold_6_22348	+	774.9	96 +/- 1%	1518	1517	0	1	yes	-	cagggcuacucgcucucauccu	ggaguggaggacuaggccu	cagggcuacucgcucucauccuguaagaucucaggaguggaggacuaggccu	gene_id gene49003; ID gene49003; Name GBB1;;gene_id gene49003; transcript_id mRNA130591; ID mRNA130591; Name GBB1; Parent gene49003; original_biotype mrna;;gene_id gene49003; transcript_id mRNA130593; ID mRNA130593; Name GBB1; Parent gene49003; original_biotype mrna;;gene_id gene49003; transcript_id mRNA130587; ID mRNA130587; Name GBB1; Parent gene49003; original_biotype mrna;;gene_id gene49003; …	-8016	gene;transcript;exon;three_prime_utr	rnd-5_family-12#LTR/DIRS	689
manual_scaffold_4b:590318127..590318185:+	manual_scaffold_4b_15461	manual_scaffold_4b	590318127	590318185	novel:manual_scaffold_4b_15461	+	700.5	96 +/- 1%	1373	1371	0	2	yes	-	gauguaccaaaggauuuuacc	gaaaacucuuucguacauaug	gauguaccaaaggauuuuacccauucugugucuaugggaaaacucuuucguacauaug	gene_id gene36060; ID gene36060; Name PGBD4;;gene_id gene36060; transcript_id mRNA96180; ID mRNA96180; Name PGBD4; Parent gene36060; original_biotype mrna;;gene_id gene36060; transcript_id mRNA96180; ID exon-389383; Parent mRNA96180;;gene_id gene36060; transcript_id mRNA96180; ID five_prime_utr-153020; Parent mRNA96180; original_biotype five_prime_UTR;	813192	gene;transcript;exon;five_prime_utr	rnd-1_family-422#Unknown_MITE	0
manual_scaffold_6:234521113..234521171:+	manual_scaffold_6_20987	manual_scaffold_6	234521113	234521171	novel:manual_scaffold_6_20987	+	686.6	96 +/- 1%	1345	1343	0	2	yes	-	gauguaccaaaggauuuuacc	gaaaacucuuucguacauaug	gauguaccaaaggauuuuacccuuucugugucuaugggaaaacucuuucguacauaug	gene_id gene44590; ID gene44590;;gene_id gene44590; transcript_id mRNA118703; ID mRNA118703; Parent gene44590; original_biotype mrna;;gene_id gene44590; transcript_id mRNA118703; ID exon-521168; Parent mRNA118703;;gene_id gene44590; transcript_id mRNA118703; ID nbis-five_prime_utr-1709; Parent mRNA118703; original_biotype five_prime_UTR;	166112	gene;transcript;exon;five_prime_utr	rnd-1_family-422#Unknown_MITE	0
manual_scaffold_10:21092015..21092076:+	manual_scaffold_10_33353	manual_scaffold_10	21092015	21092076	novel:manual_scaffold_10_33353	+	679.1	96 +/- 1%	1333	1067	0	266	yes	-	uucacuacuagcagaacucgg	ggaauuccgcuaguucugaacu	ggaauuccgcuaguucugaacuauuuacauuuggaaaaaguucacuacuagcagaacucgg	gene_id gene301; ID gene301; Name TF29;;gene_id gene301; transcript_id mRNA890; ID mRNA890; Name TF29; Parent gene301; original_biotype mrna;;gene_id gene301; transcript_id mRNA890; ID exon-854566; Parent mRNA890;;gene_id gene301; transcript_id mRNA891; ID mRNA891; Name TF29; Parent gene301; original_biotype mrna;;gene_id gene301; transcript_id mRNA891; ID exon-854567; Parent mRNA891;;gene_id gen…	-7724	gene;transcript;exon;three_prime_utr	rnd-4_family-520#ClassI_LTR_ERV	1627
manual_scaffold_4a:783248853..783248912:-	manual_scaffold_4a_14700	manual_scaffold_4a	783248853	783248912	novel:manual_scaffold_4a_14700	-	653	96 +/- 1%	1279	787	0	492	yes	-	caauguguccccagugcagua	gugcauuguaguugcauugc	gugcauuguaguugcauugcaugucaccuuggucugugcaauguguccccagugcagua	gene_id gene33391; ID gene33391; Name SRBP2;;gene_id gene33391; transcript_id mRNA88810; ID mRNA88810; Name SRBP2; Parent gene33391; original_biotype mrna;	0	gene;transcript	(G)n	70
manual_scaffold_4b:1004803049..1004803109:+	manual_scaffold_4b_15802	manual_scaffold_4b	1004803049	1004803109	novel:manual_scaffold_4b_15802	+	652.2	96 +/- 1%	1279	1278	0	1	yes	-	cccaucaacuguauuacaagu	uuguaauauggcggauggaa	cccaucaacuguauuacaagugccauuagcugaaauacacuuguaauauggcggauggaa	gene_id gene37016; ID gene37016; Name TMTC1;;gene_id gene37016; transcript_id mRNA98615; ID mRNA98615; Name TMTC1; Parent gene37016; original_biotype mrna;	0	gene;transcript	rnd-4_family-1385#ClassII_DNA_Harbinger_MITE	0
manual_scaffold_5:1366827953..1366828016:+	manual_scaffold_5_18644	manual_scaffold_5	1366827953	1366828016	known:manual_scaffold_5_18644	+	606	96 +/- 1%	1180	1137	10	33	yes	xtr-miR-216	uaaucucagcuggcaacuguga	cacaguggcuucugagauucug	uaaucucagcuggcaacugugagugcuuacuaugccucucucacaguggcuucugagauucug	gene_id gene41688; ID gene41688; Name FBLN3;;gene_id gene41688; transcript_id mRNA110854; ID mRNA110854; Name FBLN3; Parent gene41688; original_biotype mrna;;gene_id gene41688; transcript_id mRNA110854; ID exon-474104; Parent mRNA110854;;gene_id gene41688; transcript_id mRNA110855; ID five_prime_utr-187078; Parent mRNA110855; original_biotype five_prime_UTR;;gene_id gene41688; transcript_id mRNA1…	397070	gene;transcript;exon;five_prime_utr	rnd-5_family-117#ClassII_DNA_hAT_MITE	-671
manual_scaffold_12:61379129..61379183:-	manual_scaffold_12_38988	manual_scaffold_12	61379129	61379183	novel:manual_scaffold_12_38988	-	603.1	96 +/- 1%	1181	1124	0	57	yes	-	uagcggaugcaggguucagau	ucugagcccucaucuguugga	uagcggaugcaggguucagauaaucaguuaaagucugagcccucaucuguugga	gene_id gene8147; ID gene8147; Name ADA15;;gene_id gene8147; transcript_id mRNA22469; ID mRNA22469; Name ADA15; Parent gene8147; original_biotype mrna;;gene_id gene8147; transcript_id mRNA22469; ID exon-992244; Parent mRNA22469;;gene_id gene8147; transcript_id mRNA22470; ID mRNA22470; Name ADA15; Parent gene8147; original_biotype mrna;;gene_id gene8147; transcript_id mRNA22473; ID three_prime_utr…	-24158	gene;transcript;exon;three_prime_utr	rnd-5_family-1974#ClassI_LTR_Gypsy	0
manual_scaffold_1a:1136672163..1136672222:-	manual_scaffold_1a_1797	manual_scaffold_1a	1136672163	1136672222	novel:manual_scaffold_1a_1797	-	596.1	96 +/- 1%	1169	1098	0	71	yes	-	acagcgcagcaagauucucagu	ugaguucaugcuacgcugagu	acagcgcagcaagauucucaguguuuacauggccaugcugaguucaugcuacgcugagu	gene_id gene13813; ID gene13813;;gene_id gene13813; transcript_id mRNA37435; ID mRNA37435; Parent gene13813; original_biotype mrna;;gene_id gene13813; transcript_id mRNA37435; ID exon-44115; Parent mRNA37435;;gene_id gene13813; transcript_id mRNA37435; ID five_prime_utr-17862; Parent mRNA37435; original_biotype five_prime_UTR;	0	gene;transcript;exon;five_prime_utr	rnd-5_family-24#ClassII_DNA_hAT_nMITE	605
manual_scaffold_7:1363948930..1363948987:+	manual_scaffold_7_26094	manual_scaffold_7	1363948930	1363948987	novel:manual_scaffold_7_26094	+	586.2	96 +/- 1%	1148	1146	0	2	yes	-	ucuaggcgguacugucaugcugc	gcaugagaguagugccaggauu	ucuaggcgguacugucaugcugcugauauuaaccagcaugagaguagugccaggauu	gene_id gene55137; transcript_id mRNA147337; ID mRNA147337; Name MYH10; Parent gene55137; original_biotype mrna;;gene_id gene55137; ID gene55137; Name MYH10;;gene_id gene55137; transcript_id mRNA147338; ID mRNA147338; Name MYH10; Parent gene55137; original_biotype mrna;;gene_id gene55137; transcript_id mRNA147339; ID mRNA147339; Name MYH10; Parent gene55137; original_biotype mrna;	0	transcript;gene	rnd-6_family-1584#ClassII_DNA_Harbinger_MITE	0
manual_scaffold_3b:857805393..857805447:+	manual_scaffold_3b_10761	manual_scaffold_3b	857805393	857805447	novel:manual_scaffold_3b_10761	+	583.5	96 +/- 1%	1144	1124	0	20	yes	-	uagcggaugcaggguucagau	ucugagcacacaucugucgga	uagcggaugcaggguucagauaaucaguuaaagucugagcacacaucugucgga	gene_id gene29359; ID gene29359; Name BNC1;;gene_id gene29359; transcript_id mRNA78317; ID mRNA78317; Name BNC1; Parent gene29359; original_biotype mrna;;gene_id gene29359; transcript_id mRNA78317; ID exon-281703; Parent mRNA78317;;gene_id gene29359; transcript_id mRNA78317; ID five_prime_utr-111633; Parent mRNA78317; original_biotype five_prime_UTR;	1285206	gene;transcript;exon;five_prime_utr	rnd-5_family-1974#ClassI_LTR_Gypsy	0
manual_scaffold_12:43293477..43293531:+	manual_scaffold_12_37863	manual_scaffold_12	43293477	43293531	novel:manual_scaffold_12_37863	+	578.1	96 +/- 1%	1133	1113	0	20	yes	-	uagcggaugcaggguucagau	ucugagcacacaucugucgga	uagcggaugcaggguucagauaauuaguuaaagucugagcacacaucugucgga	gene_id gene7991; ID gene7991; Name V2R26;;gene_id gene7991; transcript_id mRNA22080; ID mRNA22080; Name V2R26; Parent gene7991; original_biotype mrna;;gene_id gene7991; transcript_id mRNA22080; ID exon-989251; Parent mRNA22080;;gene_id gene7991; transcript_id mRNA22080; ID nbis-five_prime_utr-6886; Parent mRNA22080; original_biotype five_prime_UTR;	131152	gene;transcript;exon;five_prime_utr	rnd-5_family-1974#ClassI_LTR_Gypsy	0
manual_scaffold_1b:1032625428..1032625482:-	manual_scaffold_1b_3654	manual_scaffold_1b	1032625428	1032625482	novel:manual_scaffold_1b_3654	-	577.7	96 +/- 1%	1132	1124	0	8	yes	-	uagcggaugcaggguucagau	ucugagcacacaucugcugga	uagcggaugcaggguucagauaaucaguuaaagucugagcacacaucugcugga	gene_id gene16842; transcript_id mRNA45372; ID mRNA45372; Name POL; Parent gene16842; original_biotype mrna;;gene_id gene16842; transcript_id mRNA45371; ID mRNA45371; Name POL; Parent gene16842; original_biotype mrna;;gene_id gene16842; transcript_id mRNA45372; ID exon-84974; Parent mRNA45372;;gene_id gene16842; transcript_id mRNA45372; ID three_prime_utr-22775; Parent mRNA45372; original_biotype…	-701806	transcript;exon;three_prime_utr;gene	rnd-5_family-1974#ClassI_LTR_Gypsy	0
manual_scaffold_9:138304427..138304481:+	manual_scaffold_9_30985	manual_scaffold_9	138304427	138304481	novel:manual_scaffold_9_30985	+	577.7	96 +/- 1%	1132	1124	0	8	yes	-	uagcggaugcaggguucagau	ucugagcacacaucugcugga	uagcggaugcaggguucagauaaucaguuaaagucugagcacacaucugcugga	gene_id gene61872; ID gene61872; Name LEG3;;gene_id gene61872; transcript_id mRNA164823; ID mRNA164823; Name LEG3; Parent gene61872; original_biotype mrna;;gene_id gene61872; transcript_id mRNA164823; ID exon-788806; Parent mRNA164823;;gene_id gene61872; transcript_id mRNA164823; ID three_prime_utr-211186; Parent mRNA164823; original_biotype three_prime_UTR;	-281945	gene;transcript;exon;three_prime_utr	rnd-5_family-1974#ClassI_LTR_Gypsy	0
manual_scaffold_2b:231677495..231677549:+	manual_scaffold_2b_6089	manual_scaffold_2b	231677495	231677549	novel:manual_scaffold_2b_6089	+	576.9	96 +/- 1%	1130	1124	0	6	yes	-	uagcggaugcaggguucagau	ucugaccacgcaucuguugga	uagcggaugcaggguucagauaaucaguuacgaucugaccacgcaucuguugga	gene_id gene21577; ID gene21577; Name LOXH1;;gene_id gene21577; transcript_id mRNA57192; ID mRNA57192; Name LOXH1; Parent gene21577; original_biotype mrna;;gene_id gene21577; transcript_id mRNA57192; ID CDS20861; Parent mRNA57192;;gene_id gene21577; transcript_id mRNA57192; ID exon-146731; Parent mRNA57192;	-147128	gene;transcript;CDS;exon	rnd-5_family-1974#ClassI_LTR_Gypsy	0
manual_scaffold_5:752771514..752771567:+	manual_scaffold_5_18215	manual_scaffold_5	752771514	752771567	novel:manual_scaffold_5_18215	+	576.7	96 +/- 1%	1138	1120	0	18	no	-	uagcggaugcaggguucagau	ucggagcacgcaucuguugga	uagcggaugcaggguucagauaaucagaaaagucggagcacgcaucuguugga	gene_id gene40098; ID gene40098; Name F162B;;gene_id gene40098; transcript_id mRNA106509; ID mRNA106509; Name F162B; Parent gene40098; original_biotype mrna;;gene_id gene40098; transcript_id mRNA106509; ID exon-448881; Parent mRNA106509;;gene_id gene40098; transcript_id mRNA106509; ID three_prime_utr-119724; Parent mRNA106509; original_biotype three_prime_UTR;	-125290	gene;transcript;exon;three_prime_utr	rnd-5_family-1974#ClassI_LTR_Gypsy	0
manual_scaffold_11:56777600..56777660:+	manual_scaffold_11_35911	manual_scaffold_11	56777600	56777660	novel:manual_scaffold_11_35911	+	570.9	96 +/- 1%	1118	1100	0	18	yes	-	uguagaccacaagaugaacgacu	ucauucaucugguggucuguau	ucauucaucugguggucuguaugucacuaguacaucauguagaccacaagaugaacgacu	gene_id gene4187; ID gene4187; Name FND3B;;gene_id gene4187; transcript_id mRNA11773; ID mRNA11773; Name FND3B; Parent gene4187; original_biotype mrna;	0	gene;transcript	rnd-4_family-287#ClassII_DNA_hAT_nMITE	47
manual_scaffold_4b:710990505..710990560:-	manual_scaffold_4b_17043	manual_scaffold_4b	710990505	710990560	novel:manual_scaffold_4b_17043	-	527.4	96 +/- 1%	1034	945	0	89	yes	-	ucgcggucacguuaguccucacu	ugaggacuugcgagagugcaa	ugaggacuugcgagagugcaauguacucuucaucgcggucacguuaguccucacu	gene_id gene36283; ID gene36283; Name ATS20;;gene_id gene36283; transcript_id mRNA96752; ID mRNA96752; Name ATS20; Parent gene36283; original_biotype mrna;;gene_id gene36283; transcript_id mRNA96754; ID mRNA96754; Name ATS20; Parent gene36283; original_biotype mrna;;gene_id gene36283; transcript_id mRNA96753; ID mRNA96753; Name ATS20; Parent gene36283; original_biotype mrna;	0	gene;transcript	rnd-5_family-77#ClassI_LTR	0
manual_scaffold_1b:447986363..447986422:+	manual_scaffold_1b_2200	manual_scaffold_1b	447986363	447986422	novel:manual_scaffold_1b_2200	+	519	96 +/- 1%	1019	883	0	136	yes	-	gagucuuggagcuguucaguggu	uauugaacucucucauucucu	uauugaacucucucauucucugugauuuaucuaucagagucuuggagcuguucaguggu	gene_id gene15502; ID gene15502; Name HARB1;;gene_id gene15502; transcript_id mRNA41839; ID mRNA41839; Name HARB1; Parent gene15502; original_biotype mrna;;gene_id gene15502; transcript_id mRNA41839; ID exon-64857; Parent mRNA41839;;gene_id gene15502; transcript_id mRNA41839; ID nbis-three_prime_utr-4994; Parent mRNA41839; original_biotype three_prime_UTR;	-141565	gene;transcript;exon;three_prime_utr	rnd-1_family-192#LTR/Gypsy	0
manual_scaffold_9:71007848..71007905:+	manual_scaffold_9_30925	manual_scaffold_9	71007848	71007905	novel:manual_scaffold_9_30925	+	505.2	96 +/- 1%	990	711	0	279	yes	-	uccuuucuggaguuugacugcu	aaauccaacuccaguuaggau	aaauccaacuccaguuaggauguaauuaaaaacaauccuuucuggaguuugacugcu	gene_id gene61690; ID gene61690; Name SRSF5;;gene_id gene61690; transcript_id mRNA164285; ID mRNA164285; Name SRSF5; Parent gene61690; original_biotype mrna;;gene_id gene61690; transcript_id mRNA164287; ID mRNA164287; Name SRSF5; Parent gene61690; original_biotype mrna;;gene_id gene61690; transcript_id mRNA164286; ID mRNA164286; Name SRSF5; Parent gene61690; original_biotype mrna;	0	gene;transcript	(T)n	-2170
manual_scaffold_3a:341464227..341464286:+	manual_scaffold_3a_7660	manual_scaffold_3a	341464227	341464286	novel:manual_scaffold_3a_7660	+	484.6	96 +/- 1%	951	883	0	68	yes	-	gagucuuggagcuguucaguggu	ucuugaacucuucuagccu	ucuugaacucuucuagccucugugauuuaucuaucagagucuuggagcuguucaguggu	gene_id gene24837; ID gene24837;;gene_id gene24837; transcript_id mRNA65914; ID mRNA65914; Parent gene24837; original_biotype mrna;;gene_id gene24837; transcript_id mRNA65915; ID mRNA65915; Parent gene24837; original_biotype mrna;	0	gene;transcript	rnd-1_family-192#LTR/Gypsy	0
manual_scaffold_3b:165207895..165207954:-	manual_scaffold_3b_11193	manual_scaffold_3b	165207895	165207954	novel:manual_scaffold_3b_11193	-	484.4	96 +/- 1%	949	883	0	66	yes	-	gagucuuggagcuguucaguggu	uguugaacucuccgagccu	uguugaacucuccgagccucugugauuuaucuaucagagucuuggagcuguucaguggu	gene_id gene27251; ID gene27251;;gene_id gene27251; transcript_id mRNA72674; ID mRNA72674; Parent gene27251; original_biotype mrna;;gene_id gene27251; transcript_id mRNA72674; ID exon-243837; Parent mRNA72674;;gene_id gene27251; transcript_id mRNA72674; ID nbis-five_prime_utr-11210; Parent mRNA72674; original_biotype five_prime_UTR;	77542	gene;transcript;exon;five_prime_utr	rnd-1_family-192#LTR/Gypsy	0
manual_scaffold_3b:999858530..999858588:-	manual_scaffold_3b_12022	manual_scaffold_3b	999858530	999858588	novel:manual_scaffold_3b_12022	-	484.1	96 +/- 1%	950	946	0	4	yes	-	uauguucguaacauguagugcc	caaacaugcuacgagcaguaaau	caaacaugcuacgagcaguaaauguaaccuuguaauuauguucguaacauguagugcc	gene_id gene29693; ID gene29693; Name KC1G1;;gene_id gene29693; transcript_id mRNA79187; ID mRNA79187; Name KC1G1; Parent gene29693; original_biotype mrna;;gene_id gene29693; transcript_id mRNA79195; ID mRNA79195; Name KC1G1; Parent gene29693; original_biotype mrna;;gene_id gene29693; transcript_id mRNA79189; ID mRNA79189; Name KC1G1; Parent gene29693; original_biotype mrna;;gene_id gene29693; tr…	0	gene;transcript	rnd-3_family-172#LTR/DIRS	0
manual_scaffold_4b:473826028..473826087:-	manual_scaffold_4b_16865	manual_scaffold_4b	473826028	473826087	novel:manual_scaffold_4b_16865	-	481.3	96 +/- 1%	952	883	0	69	no	-	gagucuuggagcuguucaguggu	ucuugaacucucccagccucu	ucuugaacucucccagccucugugauucaucuaucagagucuuggagcuguucaguggu	gene_id gene35677; ID gene35677; Name NLRC3;;gene_id gene35677; transcript_id mRNA95064; ID mRNA95064; Name NLRC3; Parent gene35677; original_biotype mrna;;gene_id gene35677; transcript_id mRNA95065; ID mRNA95065; Name NLRC3; Parent gene35677; original_biotype mrna;;gene_id gene35677; transcript_id mRNA95065; ID exon-382556; Parent mRNA95065;;gene_id gene35677; transcript_id mRNA95065; ID five_pr…	113750	gene;transcript;exon;five_prime_utr	rnd-1_family-192#LTR/Gypsy	0
manual_scaffold_7:952681164..952681223:+	manual_scaffold_7_25576	manual_scaffold_7	952681164	952681223	novel:manual_scaffold_7_25576	+	480.3	96 +/- 1%	951	883	0	68	no	-	gagucuuggagcuguucaguggu	ucuugaacucuucuagccu	ucuugaacucuucuagccucugugauuuaucuaucagagucuuggagcuguucaguggu	gene_id gene53803; transcript_id mRNA143346; ID mRNA143346; Parent gene53803; original_biotype mrna;;gene_id gene53803; transcript_id mRNA143345; ID mRNA143345; Parent gene53803; original_biotype mrna;;gene_id gene53803; ID gene53803;;gene_id gene53803; transcript_id mRNA143346; ID exon-666569; Parent mRNA143346;;gene_id gene53803; transcript_id mRNA143345; ID exon-666568; Parent mRNA143345;;gene…	-289351	transcript;gene;exon;three_prime_utr	rnd-1_family-192#LTR/Gypsy	0
manual_scaffold_10:681618712..681618766:-	manual_scaffold_10_35354	manual_scaffold_10	681618712	681618766	novel:manual_scaffold_10_35354	-	479.2	96 +/- 1%	938	919	0	19	yes	-	uagcggaugcaggguucagau	ucugagcaugcaucugcugga	uagcggaugcaggguucagauauucaguuaaagucugagcaugcaucugcugga	gene_id gene2556; ID gene2556; Name PTPR2;;gene_id gene2556; transcript_id mRNA7126; ID mRNA7126; Name PTPR2; Parent gene2556; original_biotype mrna;;gene_id gene2556; transcript_id mRNA7126; ID exon-893619; Parent mRNA7126;;gene_id gene2556; transcript_id mRNA7127; ID exon-893620; Parent mRNA7127;;gene_id gene2556; transcript_id mRNA7127; ID mRNA7127; Name PTPR2; Parent gene2556; original_biotyp…	-734321	gene;transcript;exon;three_prime_utr	rnd-5_family-1974#ClassI_LTR_Gypsy	0
manual_scaffold_4a:498941820..498941881:+	manual_scaffold_4a_13093	manual_scaffold_4a	498941820	498941881	novel:manual_scaffold_4a_13093	+	469.9	96 +/- 1%	921	855	0	66	yes	-	cgccuggcuucaucauaacucugu	ugaguugaugacgcugggaggu	cgccuggcuucaucauaacucugugcuauuaaagcuuucugaguugaugacgcugggaggu	gene_id gene32256; ID gene32256; Name POL;;gene_id gene32256; transcript_id mRNA85575; ID mRNA85575; Name POL; Parent gene32256; original_biotype mrna;;gene_id gene32256; transcript_id mRNA85575; ID exon-327277; Parent mRNA85575;;gene_id gene32256; transcript_id mRNA85575; ID three_prime_utr-87036; Parent mRNA85575; original_biotype three_prime_UTR;	-889609	gene;transcript;exon;three_prime_utr	rnd-1_family-533#ClassI_LTR_ERV	0
manual_scaffold_5:186048543..186048602:+	manual_scaffold_5_17707	manual_scaffold_5	186048543	186048602	novel:manual_scaffold_5_17707	+	469.6	96 +/- 1%	921	855	0	66	yes	-	cgccuggcuucaucauaacucugu	ugaguugaugacgcugggaggu	cgccuggcuucaucauaacucugugcuaauaaagcuuugaguugaugacgcugggaggu	gene_id gene38882; ID gene38882; Name ATD2B;;gene_id gene38882; transcript_id mRNA103398; ID mRNA103398; Name ATD2B; Parent gene38882; original_biotype mrna;;gene_id gene38882; transcript_id mRNA103399; ID mRNA103399; Name ATD2B; Parent gene38882; original_biotype mrna;;gene_id gene38882; transcript_id mRNA103401; ID mRNA103401; Name ATD2B; Parent gene38882; original_biotype mrna;;gene_id gene388…	0	gene;transcript	rnd-1_family-533#ClassI_LTR_ERV	0
manual_scaffold_7:650039337..650039395:-	manual_scaffold_7_27183	manual_scaffold_7	650039337	650039395	novel:manual_scaffold_7_27183	-	468.4	96 +/- 1%	918	744	0	174	yes	-	cauuugaauaaaaugggagcc	guucccauuguguucaaugau	cauuugaauaaaaugggagccaugguauaagaaugagguucccauuguguucaaugau	gene_id gene52890; ID gene52890; Name CPLX2;;gene_id gene52890; transcript_id mRNA140983; ID mRNA140983; Name CPLX2; Parent gene52890; original_biotype mrna;;gene_id gene52890; transcript_id mRNA140984; ID mRNA140984; Name CPLX2; Parent gene52890; original_biotype mrna;;gene_id gene52890; transcript_id mRNA140985; ID mRNA140985; Name CPLX2; Parent gene52890; original_biotype mrna;	0	gene;transcript	rnd-5_family-562#ClassII_DNA_TcMar_MITE	203
manual_scaffold_10:182621490..182621549:-	manual_scaffold_10_34819	manual_scaffold_10	182621490	182621549	novel:manual_scaffold_10_34819	-	458.4	96 +/- 1%	906	797	0	109	no	-	ugaguuggugacgccgggaggu	cgccuggcuccaucauaacucugu	cgccuggcuccaucauaacucugugcuauaagcuuucugaguuggugacgccgggaggu	gene_id gene1093; ID gene1093; Name E2AK1;;gene_id gene1093; transcript_id mRNA3002; ID mRNA3002; Name E2AK1; Parent gene1093; original_biotype mrna;;gene_id gene1093; transcript_id mRNA3004; ID mRNA3004; Name E2AK1; Parent gene1093; original_biotype mrna;;gene_id gene1093; transcript_id mRNA3003; ID mRNA3003; Name E2AK1; Parent gene1093; original_biotype mrna;	0	gene;transcript	rnd-1_family-533#ClassI_LTR_ERV	0
manual_scaffold_5:1366828336..1366828397:+	manual_scaffold_5_18646	manual_scaffold_5	1366828336	1366828397	novel:manual_scaffold_5_18646	+	454	96 +/- 1%	892	720	0	172	yes	-	auacugcaucaggaacugauu	aucaguuccuaaugcauuaccu	auacugcaucaggaacugauuggaucacuuuuaauugccaucaguuccuaaugcauuaccu	gene_id gene41688; ID gene41688; Name FBLN3;;gene_id gene41688; transcript_id mRNA110854; ID mRNA110854; Name FBLN3; Parent gene41688; original_biotype mrna;;gene_id gene41688; transcript_id mRNA110854; ID exon-474104; Parent mRNA110854;;gene_id gene41688; transcript_id mRNA110855; ID five_prime_utr-187078; Parent mRNA110855; original_biotype five_prime_UTR;;gene_id gene41688; transcript_id mRNA1…	396689	gene;transcript;exon;five_prime_utr	rnd-5_family-117#ClassII_DNA_hAT_MITE	-1054
manual_scaffold_8:559359592..559359651:+	manual_scaffold_8_28970	manual_scaffold_8	559359592	559359651	novel:manual_scaffold_8_28970	+	454	96 +/- 1%	899	883	0	16	no	-	gagucuuggagcuguucaguggu	ucuugaacugugucagucucu	ucuugaacugugucagucucugugauuuaucuaucagagucuuggagcuguucaguggu	gene_id gene58283; transcript_id mRNA155520; ID exon-736655; Parent mRNA155520;;gene_id gene58283; transcript_id mRNA155521; ID exon-736656; Parent mRNA155521;;gene_id gene58283; transcript_id mRNA155520; ID mRNA155520; Name LORF2; Parent gene58283; original_biotype mrna;;gene_id gene58283; ID gene58283; Name LORF2;;gene_id gene58283; transcript_id mRNA155520; ID five_prime_utr-292217; Parent mRN…	1506	exon;transcript;gene;five_prime_utr	rnd-1_family-192#LTR/Gypsy	0
manual_scaffold_3b:579008348..579008407:-	manual_scaffold_3b_11663	manual_scaffold_3b	579008348	579008407	novel:manual_scaffold_3b_11663	-	451.7	96 +/- 1%	894	883	0	11	no	-	gagucuuggagcuguucaguggu	uuuugaacucucucagccucu	uuuugaacucucucagccucugugauucaucuaucagagucuuggagcuguucaguggu	gene_id gene28587; ID gene28587;;gene_id gene28587; transcript_id mRNA76261; ID mRNA76261; Name M860; Parent gene28587; original_biotype mrna;;gene_id gene28587; transcript_id mRNA76261; ID exon-267199; Parent mRNA76261;;gene_id gene28587; transcript_id mRNA76261; ID nbis-three_prime_utr-6731; Parent mRNA76261; original_biotype three_prime_UTR;;gene_id gene28587; transcript_id mRNA76262; ID mRNA7…	-3798	gene;transcript;exon;three_prime_utr	rnd-1_family-192#LTR/Gypsy	0
manual_scaffold_8:913969147..913969205:-	manual_scaffold_8_30365	manual_scaffold_8	913969147	913969205	novel:manual_scaffold_8_30365	-	434.4	96 +/- 1%	850	844	0	6	yes	-	ugaggcauccugcauccaaccu	guagugcagugugccucaagggu	ugaggcauccugcauccaaccuguuguuuuaucggguagugcagugugccucaagggu	gene_id gene59151; ID gene59151; Name PTHD1;;gene_id gene59151; transcript_id mRNA157904; ID mRNA157904; Name PTHD1; Parent gene59151; original_biotype mrna;	0	gene;transcript	rnd-5_family-190#ClassI_LTR_ERV	1463
manual_scaffold_10:155174021..155174081:-	manual_scaffold_10_34802	manual_scaffold_10	155174021	155174081	novel:manual_scaffold_10_34802	-	417	96 +/- 1%	809	470	1	338	yes	xtr-miR-33a	gugcauuguaguugcauugc	caaugcgucugcagugcaaua	gugcauuguaguugcauugcaugguucauacgagguguccaaugcgucugcagugcaaua	gene_id gene1012; ID gene1012; Name SRBP1;;gene_id gene1012; transcript_id mRNA2801; ID mRNA2801; Name SRBP1; Parent gene1012; original_biotype mrna;;gene_id gene1012; transcript_id mRNA2807; ID mRNA2807; Name SRBP1; Parent gene1012; original_biotype mrna;;gene_id gene1012; transcript_id mRNA2806; ID mRNA2806; Name SRBP1; Parent gene1012; original_biotype mrna;;gene_id gene1012; transcript_id mRN…	0	gene;transcript	rnd-5_family-2404#DNA/PIF-Harbinger	618
manual_scaffold_5:1725747864..1725747925:+	manual_scaffold_5_18932	manual_scaffold_5	1725747864	1725747925	novel:manual_scaffold_5_18932	+	415.3	96 +/- 1%	823	797	0	26	no	-	ugaguuggugacgccgggaggu	uuccuggcuuaaucauaacucc	uuccuggcuuaaucauaacuccgugcucugauagcuuucugaguuggugacgccgggaggu	gene_id gene42478; ID gene42478; Name SPT17;;gene_id gene42478; transcript_id mRNA112802; ID mRNA112802; Name SPT17; Parent gene42478; original_biotype mrna;;gene_id gene42478; transcript_id mRNA112802; ID exon-484701; Parent mRNA112802;;gene_id gene42478; transcript_id mRNA112802; ID three_prime_utr-129314; Parent mRNA112802; original_biotype three_prime_UTR;	-19288	gene;transcript;exon;three_prime_utr	rnd-1_family-533#ClassI_LTR_ERV	0
manual_scaffold_1a:385578017..385578078:+	manual_scaffold_1a_324	manual_scaffold_1a	385578017	385578078	novel:manual_scaffold_1a_324	+	415.2	96 +/- 1%	814	785	0	29	yes	-	cacuuggccacucuuagacucugc	agaguuggagcugccaggaggu	cacuuggccacucuuagacucugcgcuguuaaggcuuguagaguuggagcugccaggaggu	gene_id gene12103; ID gene12103;;gene_id gene12103; transcript_id mRNA33110; ID mRNA33110; Parent gene12103; original_biotype mrna;;gene_id gene12103; transcript_id mRNA33111; ID mRNA33111; Parent gene12103; original_biotype mrna;;gene_id gene12103; transcript_id mRNA33112; ID mRNA33112; Parent gene12103; original_biotype mrna;;gene_id gene12103; transcript_id mRNA33111; ID exon-17935; Parent mRN…	-300017	gene;transcript;exon;three_prime_utr	rnd-1_family-533#ClassI_LTR_ERV	0
manual_scaffold_2b:796469775..796469836:+	manual_scaffold_2b_6538	manual_scaffold_2b	796469775	796469836	novel:manual_scaffold_2b_6538	+	413	96 +/- 1%	819	797	0	22	no	-	ugaguuggugacgccgggaggu	caccuggauucaucauaacucugu	caccuggauucaucauaacucugugcuauuaaagcuuucugaguuggugacgccgggaggu	gene_id gene23148; ID gene23148;;gene_id gene23148; transcript_id mRNA61339; ID mRNA61339; Parent gene23148; original_biotype mrna;;gene_id gene23148; transcript_id mRNA61339; ID exon-173341; Parent mRNA61339;;gene_id gene23148; transcript_id mRNA61339; ID five_prime_utr-70599; Parent mRNA61339; original_biotype five_prime_UTR;;gene_id gene23148; transcript_id mRNA61340; ID mRNA61340; Parent gene…	40374	gene;transcript;exon;five_prime_utr	rnd-1_family-533#ClassI_LTR_ERV	0
manual_scaffold_4a:52705663..52705724:+	manual_scaffold_4a_12348	manual_scaffold_4a	52705663	52705724	novel:manual_scaffold_4a_12348	+	412.6	96 +/- 1%	808	797	0	11	yes	-	ugaguuggugacgccgggaggu	cgccuggcuucaucauuacucugu	cgccuggcuucaucauuacucugugcuauaauagcuuucugaguuggugacgccgggaggu	gene_id gene31051; ID gene31051; Name ACNT2;;gene_id gene31051; transcript_id mRNA82690; ID mRNA82690; Name ACNT2; Parent gene31051; original_biotype mrna;;gene_id gene31051; transcript_id mRNA82692; ID mRNA82692; Name ACNT2; Parent gene31051; original_biotype mrna;;gene_id gene31051; transcript_id mRNA82691; ID mRNA82691; Name ACNT2; Parent gene31051; original_biotype mrna;;gene_id gene31051; tr…	-19048	gene;transcript;exon;three_prime_utr	rnd-1_family-533#ClassI_LTR_ERV	0
manual_scaffold_3a:332160511..332160572:-	manual_scaffold_3a_9076	manual_scaffold_3a	332160511	332160572	novel:manual_scaffold_3a_9076	-	405.4	96 +/- 1%	794	725	0	69	yes	-	gaugaauccgugcugagcugg	agcgcugcauggauuuuucaac	gaugaauccgugcugagcuggcgaugcguggauuuccccagcgcugcauggauuuuucaac	gene_id gene24786; ID gene24786; Name ALS2;;gene_id gene24786; transcript_id mRNA65744; ID mRNA65744; Name ALS2; Parent gene24786; original_biotype mrna;;gene_id gene24786; transcript_id mRNA65750; ID mRNA65750; Name ALS2; Parent gene24786; original_biotype mrna;;gene_id gene24786; transcript_id mRNA65751; ID mRNA65751; Name ALS2; Parent gene24786; original_biotype mrna;;gene_id gene24786; transc…	0	gene;transcript	rnd-1_family-12#Unknown_nMITE	0
manual_scaffold_7:194891170..194891222:-	manual_scaffold_7_26771	manual_scaffold_7	194891170	194891222	novel:manual_scaffold_7_26771	-	402.8	96 +/- 1%	788	754	0	34	yes	-	aaugccaaucgguuuugcuugu	aagugagaccaauuggcauu	aaugccaaucgguuuugcuuguauauaaaggcaagugagaccaauuggcauu	gene_id gene51228; ID gene51228; Name CAD22;;gene_id gene51228; transcript_id mRNA136747; ID mRNA136747; Name CAD22; Parent gene51228; original_biotype mrna;;gene_id gene51228; transcript_id mRNA136749; ID mRNA136749; Name CAD22; Parent gene51228; original_biotype mrna;;gene_id gene51228; transcript_id mRNA136748; ID mRNA136748; Name CAD22; Parent gene51228; original_biotype mrna;;gene_id gene512…	0	gene;transcript	rnd-6_family-7038#Unknown_MITE;rnd-4_family-64#ClassII_DNA_TcMar_MITE	0
manual_scaffold_4a:281275650..281275710:+	manual_scaffold_4a_12967	manual_scaffold_4a	281275650	281275710	novel:manual_scaffold_4a_12967	+	401.3	96 +/- 1%	785	768	0	17	yes	-	cgcuuggacucucucaggcucu	agucugggagcugucuagugga	cgcuuggacucucucaggcucugugauuuaucuaucggagucugggagcugucuagugga	gene_id gene31757; ID gene31757; Name TC1DB;;gene_id gene31757; transcript_id mRNA84314; ID mRNA84314; Name TC1DB; Parent gene31757; original_biotype mrna;;gene_id gene31757; transcript_id mRNA84314; ID exon-318685; Parent mRNA84314;;gene_id gene31757; transcript_id mRNA84314; ID five_prime_utr-125435; Parent mRNA84314; original_biotype five_prime_UTR;	57464	gene;transcript;exon;five_prime_utr	rnd-1_family-246#ClassII_DNA_TcMar_nMITE	0
manual_scaffold_1b:841585813..841585870:-	manual_scaffold_1b_3516	manual_scaffold_1b	841585813	841585870	novel:manual_scaffold_1b_3516	-	400.4	96 +/- 1%	802	796	0	6	no	-	ugccaaauucaguacugugaau	cauaguauucucuuuggacaca	cauaguauucucuuuggacacaaaguauuaagaugugccaaauucaguacugugaau	gene_id gene16319; ID gene16319; Name LHPL2;;gene_id gene16319; transcript_id mRNA43959; ID mRNA43959; Name LHPL2; Parent gene16319; original_biotype mrna;;gene_id gene16319; transcript_id mRNA43959; ID exon-76393; Parent mRNA43959;;gene_id gene16319; transcript_id mRNA43959; ID three_prime_utr-20405; Parent mRNA43959; original_biotype three_prime_UTR;;gene_id gene16319; transcript_id mRNA43960; …	0	gene;transcript;exon;three_prime_utr	rnd-6_family-5897#ClassII_DNA_TcMar_MITE	-3294
manual_scaffold_11:444943279..444943335:-	manual_scaffold_11_37245	manual_scaffold_11	444943279	444943335	known:manual_scaffold_11_37245	-	399.7	96 +/- 1%	782	350	0	432	yes	-	ugggacaccugccggucuuucu	aagugcugagagguguuccaug	ugggacaccugccggucuuucuguguccaccaggaagugcugagagguguuccaug	gene_id gene5329; ID gene5329; Name PK3CB;;gene_id gene5329; transcript_id mRNA15084; ID mRNA15084; Name PK3CB; Parent gene5329; original_biotype mrna;;gene_id gene5329; transcript_id mRNA15085; ID mRNA15085; Name PK3CB; Parent gene5329; original_biotype mrna;;gene_id gene5329; transcript_id mRNA15087; ID mRNA15087; Name PK3CB; Parent gene5329; original_biotype mrna;;gene_id gene5329; transcript_…	0	gene;transcript	rnd-1_family-844#ClassII_DNA_Harbinger_nMITE	0
manual_scaffold_7:737462553..737462606:+	manual_scaffold_7_25385	manual_scaffold_7	737462553	737462606	novel:manual_scaffold_7_25385	+	385.7	96 +/- 1%	755	736	0	19	yes	-	uagcggaugcaggguucagau	ucugagcaugcaucugcugga	uagcggaugcaggguucagaucaucagaaaagucugagcaugcaucugcugga	gene_id gene53134; transcript_id mRNA141544; ID five_prime_utr-259798; Parent mRNA141544; original_biotype five_prime_UTR;;gene_id gene53134; transcript_id mRNA141544; ID exon-656990; Parent mRNA141544;;gene_id gene53134; transcript_id mRNA141544; ID mRNA141544; Name YG31B; Parent gene53134; original_biotype mrna;;gene_id gene53134; transcript_id mRNA141543; ID exon-656989; Parent mRNA141543;;gen…	159182	five_prime_utr;exon;transcript;gene	rnd-5_family-1974#ClassI_LTR_Gypsy	0
manual_scaffold_9:494730572..494730627:-	manual_scaffold_9_32623	manual_scaffold_9	494730572	494730627	novel:manual_scaffold_9_32623	-	375.9	96 +/- 1%	736	264	0	472	yes	-	cacugucauguuaguccucacc	ugaggacuugcgagacggca	ugaggacuugcgagacggcaauuuacucuucaucacugucauguuaguccucacc	gene_id gene62982; ID gene62982; Name TF29;;gene_id gene62982; transcript_id mRNA167845; ID mRNA167845; Name TF29; Parent gene62982; original_biotype mrna;;gene_id gene62982; transcript_id mRNA167845; ID exon-806558; Parent mRNA167845;;gene_id gene62982; transcript_id mRNA167846; ID mRNA167846; Name TF29; Parent gene62982; original_biotype mrna;;gene_id gene62982; transcript_id mRNA167846; ID exo…	0	gene;transcript;exon;five_prime_utr	rnd-5_family-77#ClassI_LTR	0
manual_scaffold_7:1468268513..1468268568:+	manual_scaffold_7_26297	manual_scaffold_7	1468268513	1468268568	novel:manual_scaffold_7_26297	+	375.2	96 +/- 1%	735	708	0	27	yes	-	ucgcgaucacguuaguccucacu	ugaggacuugcgagagggcaaugu	ugaggacuugcgagagggcaauguacucuucaucgcgaucacguuaguccucacu	gene_id gene55621; ID gene55621; Name HA1A;;gene_id gene55621; transcript_id mRNA148745; ID mRNA148745; Name HA1A; Parent gene55621; original_biotype mrna;;gene_id gene55621; transcript_id mRNA148746; ID mRNA148746; Name HA1A; Parent gene55621; original_biotype mrna;;gene_id gene55621; transcript_id mRNA148747; ID mRNA148747; Name HA1A; Parent gene55621; original_biotype mrna;	0	gene;transcript	rnd-5_family-77#ClassI_LTR	0
manual_scaffold_5:1550459621..1550459685:+	manual_scaffold_5_18812	manual_scaffold_5	1550459621	1550459685	novel:manual_scaffold_5_18812	+	371.8	96 +/- 1%	727	721	0	6	yes	-	cagagagguucagugauugugu	acaguaccuggacgcucuuucc	cagagagguucagugauuguguaguuggcauucacaauccacacaguaccuggacgcucuuucc	gene_id gene42076; ID gene42076; Name MACD2;;gene_id gene42076; transcript_id mRNA111746; ID mRNA111746; Name MACD2; Parent gene42076; original_biotype mrna;	0	gene;transcript	rnd-4_family-769#Unknown	217
manual_scaffold_7:1043113449..1043113502:+	manual_scaffold_7_25687	manual_scaffold_7	1043113449	1043113502	novel:manual_scaffold_7_25687	+	367.3	96 +/- 1%	719	526	0	193	yes	-	uaugagcaugcaucuguugga	uagcagaugcaggguucagau	uagcagaugcaggguucagauaaucaguaaaguaugagcaugcaucuguugga	gene_id gene54152; ID gene54152; Name TSN10;;gene_id gene54152; transcript_id mRNA144387; ID mRNA144387; Name TSN10; Parent gene54152; original_biotype mrna;;gene_id gene54152; transcript_id mRNA144388; ID mRNA144388; Name TSN10; Parent gene54152; original_biotype mrna;	0	gene;transcript	rnd-5_family-1974#ClassI_LTR_Gypsy	0
manual_scaffold_4b:621198529..621198588:+	manual_scaffold_4b_15488	manual_scaffold_4b	621198529	621198588	novel:manual_scaffold_4b_15488	+	347.7	96 +/- 1%	680	670	0	10	yes	-	uccaaucacugcuccuauguugc	agcauaaagcagugcuaggauu	uccaaucacugcuccuauguugcauauaauacuaagcagcauaaagcagugcuaggauu	gene_id gene36106; ID gene36106; Name AL1L2;;gene_id gene36106; transcript_id mRNA96293; ID mRNA96293; Name AL1L2; Parent gene36106; original_biotype mrna;	0	gene;transcript	rnd-6_family-6304#ClassII_DNA_Harbinger_MITE	0
manual_scaffold_7:1474991108..1474991168:+	manual_scaffold_7_26308	manual_scaffold_7	1474991108	1474991168	novel:manual_scaffold_7_26308	+	344.3	96 +/- 1%	684	652	0	32	no	-	ugaguuggugcugccuggagg	caccuggccgcucuaaucauc	caccuggccgcucuaaucaucagugcuauuacggcauacugaguuggugcugccuggagg	gene_id gene55644; ID gene55644; Name POL;;gene_id gene55644; transcript_id mRNA148814; ID mRNA148814; Name POL; Parent gene55644; original_biotype mrna;;gene_id gene55644; transcript_id mRNA148814; ID exon-699475; Parent mRNA148814;;gene_id gene55644; transcript_id mRNA148814; ID five_prime_utr-277632; Parent mRNA148814; original_biotype five_prime_UTR;;gene_id gene55644; transcript_id mRNA14881…	259340	gene;transcript;exon;five_prime_utr	rnd-1_family-533#ClassI_LTR_ERV	0
manual_scaffold_1b:786187673..786187729:-	manual_scaffold_1b_3475	manual_scaffold_1b	786187673	786187729	novel:manual_scaffold_1b_3475	-	340.5	96 +/- 1%	666	664	0	2	yes	-	uuggcagugcucuuaugcuguu	caucaugagagcagugcuuuua	uuggcagugcucuuaugcuguuuacuuauauagacaucaugagagcagugcuuuua	gene_id gene16154; ID gene16154; Name RGRF2;;gene_id gene16154; transcript_id mRNA43562; ID mRNA43562; Name RGRF2; Parent gene16154; original_biotype mrna;;gene_id gene16154; transcript_id mRNA43563; ID mRNA43563; Name RGRF2; Parent gene16154; original_biotype mrna;;gene_id gene16154; transcript_id mRNA43565; ID mRNA43565; Name RGRF2; Parent gene16154; original_biotype mrna;;gene_id gene16154; tr…	0	gene;transcript	rnd-6_family-6304#ClassII_DNA_Harbinger_MITE	0
manual_scaffold_5:1366769850..1366769910:+	manual_scaffold_5_18642	manual_scaffold_5	1366769850	1366769910	novel:manual_scaffold_5_18642	+	336.7	96 +/- 1%	659	651	3	5	yes	-	aaaucucugcaggcaacuguga	ucacaauugccuggagaguuuc	aaaucucugcaggcaacugugaugucauugcagcaaucucacaauugccuggagaguuuc	gene_id gene41684; ID gene41684;;gene_id gene41684; transcript_id mRNA110847; ID mRNA110847; Parent gene41684; original_biotype mrna;;gene_id gene41684; transcript_id mRNA110847; ID exon-474090; Parent mRNA110847;;gene_id gene41684; transcript_id mRNA110847; ID nbis-three_prime_utr-600; Parent mRNA110847; original_biotype three_prime_UTR;	-349474	gene;transcript;exon;three_prime_utr	(TGAATAC)n	186
manual_scaffold_7:1254282833..1254282895:-	manual_scaffold_7_27796	manual_scaffold_7	1254282833	1254282895	novel:manual_scaffold_7_27796	-	334.4	96 +/- 1%	654	590	0	64	yes	-	cuuuuccgguggaugcucuagc	uaggaguaucugucagaaaaac	uaggaguaucugucagaaaaacaaguuaauuucaauauugcuuuuccgguggaugcucuagc	gene_id gene54801; ID gene54801; Name MYH10;;gene_id gene54801; transcript_id mRNA146371; ID mRNA146371; Name MYH10; Parent gene54801; original_biotype mrna;;gene_id gene54801; transcript_id mRNA146373; ID mRNA146373; Name MYH10; Parent gene54801; original_biotype mrna;;gene_id gene54801; transcript_id mRNA146372; ID mRNA146372; Name MYH10; Parent gene54801; original_biotype mrna;;gene_id gene548…	0	gene;transcript	rnd-4_family-170#LTR/DIRS	0
manual_scaffold_12:489072811..489072864:+	manual_scaffold_12_38315	manual_scaffold_12	489072811	489072864	novel:manual_scaffold_12_38315	+	309.2	96 +/- 1%	605	320	0	285	yes	-	ucugagcacguaucuguugga	uaacggaugcaggguucagau	uaacggaugcaggguucagauaauacuuaaugucugagcacguaucuguugga	gene_id gene9498; ID gene9498; Name PYRD;;gene_id gene9498; transcript_id mRNA26174; ID mRNA26174; Name PYRD; Parent gene9498; original_biotype mrna;;gene_id gene9498; transcript_id mRNA26174; ID exon-1016944; Parent mRNA26174;;gene_id gene9498; transcript_id mRNA26174; ID three_prime_utr-269129; Parent mRNA26174; original_biotype three_prime_UTR;	-52508	gene;transcript;exon;three_prime_utr	rnd-5_family-1974#ClassI_LTR_Gypsy	0
manual_scaffold_11:179039314..179039379:+	manual_scaffold_11_36016	manual_scaffold_11	179039314	179039379	novel:manual_scaffold_11_36016	+	296.4	96 +/- 1%	581	266	0	315	yes	-	cuuuucuuagggaccuggau	uccacgucccuuuaggaagagcu	cuuuucuuagggaccuggauaaauaauugguuaaaaagcauauccacgucccuuuaggaagagcu	gene_id gene4550; transcript_id mRNA12753; ID mRNA12753; Name PROF2; Parent gene4550; original_biotype mrna;;gene_id gene4550; transcript_id mRNA12752; ID mRNA12752; Name PROF2; Parent gene4550; original_biotype mrna;;gene_id gene4550; ID gene4550; Name PROF2;	0	transcript;gene	rnd-6_family-2379#LTR/DIRS	20
manual_scaffold_4a:501950400..501950457:+	manual_scaffold_4a_13100	manual_scaffold_4a	501950400	501950457	novel:manual_scaffold_4a_13100	+	296.1	96 +/- 1%	579	550	0	29	yes	-	ugagagcagcaccuggauuagu	aaauccaggcacuucuuucaug	aaauccaggcacuucuuucaugcucguuaacggcaugagagcagcaccuggauuagu	gene_id gene32257; ID gene32257; Name DPYD;;gene_id gene32257; transcript_id mRNA85578; ID mRNA85578; Name DPYD; Parent gene32257; original_biotype mrna;;gene_id gene32257; transcript_id mRNA85579; ID mRNA85579; Name DPYD; Parent gene32257; original_biotype mrna;	0	gene;transcript	rnd-6_family-1584#ClassII_DNA_Harbinger_MITE	0
manual_scaffold_6:1001423085..1001423142:-	manual_scaffold_6_23911	manual_scaffold_6	1001423085	1001423142	known:manual_scaffold_6_23911	-	276	96 +/- 1%	540	539	0	1	yes	-	uuccuaugcauauaccucuuu	agaggcauagggcauggggaa	uuccuaugcauauaccucuuugagaacugagucuaaagaggcauagggcauggggaa	gene_id gene47091; ID gene47091; Name VEX1;;gene_id gene47091; transcript_id mRNA125605; ID mRNA125605; Name VEX1; Parent gene47091; original_biotype mrna;;gene_id gene47091; transcript_id mRNA125605; ID exon-563092; Parent mRNA125605;;gene_id gene47091; transcript_id mRNA125605; ID five_prime_utr-222677; Parent mRNA125605; original_biotype five_prime_UTR;	314018	gene;transcript;exon;five_prime_utr	(T)n	1123
manual_scaffold_5:127540352..127540414:+	manual_scaffold_5_17648	manual_scaffold_5	127540352	127540414	novel:manual_scaffold_5_17648	+	271.5	96 +/- 1%	532	527	0	5	yes	-	aagcccaaccuggcaugaagcug	cuucuggccaagcuggcuuag	aagcccaaccuggcaugaagcugacacaguuaaauuagucacuucuggccaagcuggcuuag	gene_id gene38738; ID gene38738; Name MCM3Z;;gene_id gene38738; transcript_id mRNA102976; ID mRNA102976; Name MCM3Z; Parent gene38738; original_biotype mrna;	0	gene;transcript	(AT)n	410
manual_scaffold_9:768598029..768598088:+	manual_scaffold_9_31564	manual_scaffold_9	768598029	768598088	novel:manual_scaffold_9_31564	+	271.4	96 +/- 1%	533	417	0	116	yes	-	aaggaaucuucacagcugucc	auuggcgauaaaagauuccgac	aaggaaucuucacagcuguccagugaggccauacuggauuggcgauaaaagauuccgac	gene_id gene63781; ID gene63781;;gene_id gene63781; transcript_id mRNA169969; ID mRNA169969; Name AHNK; Parent gene63781; original_biotype mrna;;gene_id gene63781; transcript_id mRNA169969; ID exon-819386; Parent mRNA169969;;gene_id gene63781; transcript_id mRNA169969; ID five_prime_utr-325366; Parent mRNA169969; original_biotype five_prime_UTR;	321065	gene;transcript;exon;five_prime_utr	rnd-6_family-7960#Unknown	983
manual_scaffold_6:894827132..894827191:-	manual_scaffold_6_23836	manual_scaffold_6	894827132	894827191	novel:manual_scaffold_6_23836	-	268.7	96 +/- 1%	527	524	0	3	yes	-	uuauuuagauuucgcggacgaga	caucugcugaaaucuaacuacc	caucugcugaaaucuaacuaccaauagaaaacaauguuauuuagauuucgcggacgaga	gene_id gene46780; ID gene46780; Name POL3;;gene_id gene46780; transcript_id mRNA124813; ID mRNA124813; Name POL3; Parent gene46780; original_biotype mrna;;gene_id gene46780; transcript_id mRNA124813; ID exon-559109; Parent mRNA124813;;gene_id gene46780; transcript_id mRNA124815; ID three_prime_utr-149122; Parent mRNA124815; original_biotype three_prime_UTR;;gene_id gene46780; transcript_id mRNA1…	-27153	gene;transcript;exon;three_prime_utr	rnd-1_family-108#ClassII_DNA_Harbinger_MITE	0
manual_scaffold_9:768594093..768594152:+	manual_scaffold_9_31562	manual_scaffold_9	768594093	768594152	novel:manual_scaffold_9_31562	+	267.6	96 +/- 1%	533	417	0	116	no	-	aaggaaucuucacagcugucc	auuggcgauaaaagauuccgac	aaggaaucuucacagcuguccagugaggccauacuggauuggcgauaaaagauuccgac	gene_id gene63781; ID gene63781;;gene_id gene63781; transcript_id mRNA169969; ID mRNA169969; Name AHNK; Parent gene63781; original_biotype mrna;;gene_id gene63781; transcript_id mRNA169969; ID exon-819386; Parent mRNA169969;;gene_id gene63781; transcript_id mRNA169969; ID five_prime_utr-325366; Parent mRNA169969; original_biotype five_prime_UTR;	325001	gene;transcript;exon;five_prime_utr	rnd-4_family-64#ClassII_DNA_TcMar_MITE	139
manual_scaffold_10:668380539..668380595:-	manual_scaffold_10_35341	manual_scaffold_10	668380539	668380595	known:manual_scaffold_10_35341	-	256	96 +/- 1%	500	358	0	142	yes	-	aagugccgagagguguuccagg	uggaacaccuguugggguuuc	uggaacaccuguugggguuucuguguccaccaugaagugccgagagguguuccagg	gene_id gene2538; ID gene2538;;gene_id gene2538; transcript_id mRNA7073; ID mRNA7073; Parent gene2538; original_biotype mrna;;gene_id gene2538; transcript_id mRNA7073; ID exon-893155; Parent mRNA7073;;gene_id gene2538; transcript_id mRNA7073; ID three_prime_utr-237403; Parent mRNA7073; original_biotype three_prime_UTR;	-29231	gene;transcript;exon;three_prime_utr	rnd-1_family-623#LTR/Gypsy	0
manual_scaffold_9:1119356257..1119356313:+	manual_scaffold_9_32050	manual_scaffold_9	1119356257	1119356313	known:manual_scaffold_9_32050	+	256	96 +/- 1%	500	358	0	142	yes	-	aagugccgagagguguuccagg	uggaacaccuguugggguuuc	uggaacaccuguugggguuucugugucuaccaggaagugccgagagguguuccagg	gene_id gene64943; ID gene64943; Name LRRN1;;gene_id gene64943; transcript_id mRNA173271; ID mRNA173271; Name LRRN1; Parent gene64943; original_biotype mrna;;gene_id gene64943; transcript_id mRNA173272; ID mRNA173272; Name LRRN1; Parent gene64943; original_biotype mrna;;gene_id gene64943; transcript_id mRNA173272; ID exon-839989; Parent mRNA173272;;gene_id gene64943; transcript_id mRNA173271; ID …	-3914	gene;transcript;exon;three_prime_utr	rnd-1_family-844#ClassII_DNA_Harbinger_nMITE	0
manual_scaffold_4b:1040070693..1040070751:+	manual_scaffold_4b_15841	manual_scaffold_4b	1040070693	1040070751	novel:manual_scaffold_4b_15841	+	251.7	96 +/- 1%	491	471	0	20	yes	-	ccaagcacugcuuuuaugcug	agcauaagaggcgugcuaggau	ccaagcacugcuuuuaugcugcauauaauaguaaacagcauaagaggcgugcuaggau	gene_id gene37137; ID gene37137;;gene_id gene37137; transcript_id mRNA98939; ID mRNA98939; Parent gene37137; original_biotype mrna;;gene_id gene37137; transcript_id mRNA98939; ID exon-408984; Parent mRNA98939;;gene_id gene37137; transcript_id mRNA98939; ID three_prime_utr-108510; Parent mRNA98939; original_biotype three_prime_UTR;	-6907	gene;transcript;exon;three_prime_utr	rnd-6_family-6304#ClassII_DNA_Harbinger_MITE	0
manual_scaffold_4b:559936922..559936983:-	manual_scaffold_4b_16918	manual_scaffold_4b	559936922	559936983	novel:manual_scaffold_4b_16918	-	250.3	96 +/- 1%	492	491	0	1	yes	-	uaaauugagacugccaggaggu	cgccuggccaucucauuauu	cgccuggccaucucauuauucagugccaaaaagguuuacuaaauugagacugccaggaggu	gene_id gene35960; transcript_id mRNA95907; ID mRNA95907; Parent gene35960; original_biotype mrna;;gene_id gene35960; ID gene35960;;gene_id gene35960; transcript_id mRNA95906; ID mRNA95906; Parent gene35960; original_biotype mrna;;gene_id gene35960; transcript_id mRNA95908; ID mRNA95908; Parent gene35960; original_biotype mrna;;gene_id gene35960; transcript_id mRNA95909; ID mRNA95909; Parent gene…	1686388	transcript;gene;exon;five_prime_utr	rnd-5_family-41#ClassII_DNA_Harbinger_MITE	368
manual_scaffold_4b:559947529..559947590:-	manual_scaffold_4b_16920	manual_scaffold_4b	559947529	559947590	novel:manual_scaffold_4b_16920	-	250.3	96 +/- 1%	492	491	0	1	yes	-	uaaauugagacugccaggaggu	cgccuggccaucucauuauu	cgccuggccaucucauuauucagugccaaaaagguuuacuaaauugagacugccaggaggu	gene_id gene35960; transcript_id mRNA95907; ID mRNA95907; Parent gene35960; original_biotype mrna;;gene_id gene35960; ID gene35960;;gene_id gene35960; transcript_id mRNA95906; ID mRNA95906; Parent gene35960; original_biotype mrna;;gene_id gene35960; transcript_id mRNA95908; ID mRNA95908; Parent gene35960; original_biotype mrna;;gene_id gene35960; transcript_id mRNA95909; ID mRNA95909; Parent gene…	1696995	transcript;gene;exon;five_prime_utr	rnd-5_family-41#ClassII_DNA_Harbinger_MITE	368
manual_scaffold_1a:149392926..149392987:+	manual_scaffold_1a_150	manual_scaffold_1a	149392926	149392987	novel:manual_scaffold_1a_150	+	246.9	96 +/- 1%	483	330	0	153	yes	-	aguuuggagcugccaagaggu	cacuuggccacucuucaacucu	cacuuggccacucuucaacucugugcuauauaacuaguggaguuuggagcugccaagaggu	gene_id gene11539; ID gene11539;;gene_id gene11539; transcript_id mRNA31656; ID mRNA31656; Parent gene11539; original_biotype mrna;;gene_id gene11539; transcript_id mRNA31656; ID exon-8523; Parent mRNA31656;;gene_id gene11539; transcript_id mRNA31656; ID three_prime_utr-2192; Parent mRNA31656; original_biotype three_prime_UTR;	-58120	gene;transcript;exon;three_prime_utr	rnd-1_family-211#Unknown	0
manual_scaffold_4b:559926315..559926376:-	manual_scaffold_4b_16916	manual_scaffold_4b	559926315	559926376	novel:manual_scaffold_4b_16916	-	246.5	96 +/- 1%	492	491	0	1	no	-	uaaauugagacugccaggaggu	cgccuggccaucucauuauu	cgccuggccaucucauuauucagugccaaaaagguuuacuaaauugagacugccaggaggu	gene_id gene35960; transcript_id mRNA95907; ID mRNA95907; Parent gene35960; original_biotype mrna;;gene_id gene35960; ID gene35960;;gene_id gene35960; transcript_id mRNA95906; ID mRNA95906; Parent gene35960; original_biotype mrna;;gene_id gene35960; transcript_id mRNA95908; ID mRNA95908; Parent gene35960; original_biotype mrna;;gene_id gene35960; transcript_id mRNA95909; ID mRNA95909; Parent gene…	1675781	transcript;gene;exon;five_prime_utr	rnd-5_family-41#ClassII_DNA_Harbinger_MITE	368
manual_scaffold_8:161741644..161741697:+	manual_scaffold_8_28635	manual_scaffold_8	161741644	161741697	novel:manual_scaffold_8_28635	+	239.9	96 +/- 1%	478	474	0	4	no	-	aagcuaauaauaggggucaga	gggccucucuuguuaugcuuugu	gggccucucuuguuaugcuuuguucuuguaggaagcuaauaauaggggucaga	gene_id gene57329; ID gene57329;;gene_id gene57329; transcript_id mRNA153159; ID mRNA153159; Parent gene57329; original_biotype mrna;;gene_id gene57329; transcript_id mRNA153159; ID exon-723030; Parent mRNA153159;;gene_id gene57329; transcript_id mRNA153159; ID three_prime_utr-193204; Parent mRNA153159; original_biotype three_prime_UTR;	-34435	gene;transcript;exon;three_prime_utr	rnd-4_family-433#ClassII_DNA_TcMar_MITE	-1287
manual_scaffold_9:325872292..325872347:+	manual_scaffold_9_31205	manual_scaffold_9	325872292	325872347	novel:manual_scaffold_9_31205	+	233.6	96 +/- 1%	457	386	0	71	yes	-	uugccgcccugucaguucccauu	uggaaacuccuaggguugcagu	uggaaacuccuaggguugcaguguguccuucauugccgcccugucaguucccauu	gene_id gene62469; ID gene62469;;gene_id gene62469; transcript_id mRNA166424; ID mRNA166424; Parent gene62469; original_biotype mrna;;gene_id gene62469; transcript_id mRNA166424; ID exon-799011; Parent mRNA166424;;gene_id gene62469; transcript_id mRNA166424; ID CDS61301; Parent mRNA166424;	22623	gene;transcript;exon;CDS	rnd-5_family-77#ClassI_LTR	0
manual_scaffold_11:218486159..218486218:+	manual_scaffold_11_36050	manual_scaffold_11	218486159	218486218	novel:manual_scaffold_11_36050	+	233.3	96 +/- 1%	456	455	0	1	yes	-	uugaggcauucuccuacccuuccu	gaggguggggauugccauagu	uugaggcauucuccuacccuuccucugucuucuuugaggaggguggggauugccauagu	gene_id gene4637; ID gene4637; Name NPFF1;;gene_id gene4637; transcript_id mRNA12957; ID mRNA12957; Name NPFF1; Parent gene4637; original_biotype mrna;;gene_id gene4637; transcript_id mRNA12960; ID mRNA12960; Name NPFF1; Parent gene4637; original_biotype mrna;;gene_id gene4637; transcript_id mRNA12958; ID mRNA12958; Name NPFF1; Parent gene4637; original_biotype mrna;;gene_id gene4637; transcript_…	0	gene;transcript	rnd-5_family-271#ClassII_DNA_hAT_nMITE	-174
manual_scaffold_1b:117001332..117001385:-	manual_scaffold_1b_2964	manual_scaffold_1b	117001332	117001385	novel:manual_scaffold_1b_2964	-	232.4	96 +/- 1%	454	261	0	193	yes	-	gucuaggcaugcaucuguugga	uagcagaugcaggguucagau	uagcagaugcaggguucagauaaucagaaaagucuaggcaugcaucuguugga	gene_id gene14551; ID gene14551;;gene_id gene14551; transcript_id mRNA39551; ID mRNA39551; Parent gene14551; original_biotype mrna;;gene_id gene14551; transcript_id mRNA39551; ID exon-51683; Parent mRNA39551;;gene_id gene14551; transcript_id mRNA39551; ID three_prime_utr-14024; Parent mRNA39551; original_biotype three_prime_UTR;	-115843	gene;transcript;exon;three_prime_utr	rnd-5_family-1974#ClassI_LTR_Gypsy	0
manual_scaffold_4b:1070176008..1070176073:-	manual_scaffold_4b_17346	manual_scaffold_4b	1070176008	1070176073	novel:manual_scaffold_4b_17346	-	232.1	96 +/- 1%	463	462	0	1	no	-	cuuggcuccaaugauaucuga	agguugauuugcgaggcc	agguugauuugcgaggccaauuaugugccacugcuugugaauuacuuggcuccaaugauaucuga	gene_id gene37343; ID gene37343;;gene_id gene37343; transcript_id mRNA99495; ID mRNA99495; Name ACM2; Parent gene37343; original_biotype mrna;;gene_id gene37343; transcript_id mRNA99494; ID mRNA99494; Name ACM2; Parent gene37343; original_biotype mrna;;gene_id gene37343; transcript_id mRNA99493; ID mRNA99493; Name ACM2; Parent gene37343; original_biotype mrna;;gene_id gene37343; transcript_id mRN…	0	gene;transcript	rnd-1_family-457#LTR/ERV-Foamy	0
manual_scaffold_1b:697534309..697534369:+	manual_scaffold_1b_2372	manual_scaffold_1b	697534309	697534369	novel:manual_scaffold_1b_2372	+	231.8	96 +/- 1%	454	203	0	251	yes	-	cgcuuagacucucucagucucu	agucuuggagcugucuaguggu	cgcuuagacucucucagucucugugauuuaucuaucagagucuuggagcugucuaguggu	gene_id gene15993; ID gene15993; Name ELL2;;gene_id gene15993; transcript_id mRNA43098; ID mRNA43098; Name ELL2; Parent gene15993; original_biotype mrna;;gene_id gene15993; transcript_id mRNA43098; ID exon-71256; Parent mRNA43098;;gene_id gene15993; transcript_id mRNA43098; ID five_prime_utr-29033; Parent mRNA43098; original_biotype five_prime_UTR;	1088193	gene;transcript;exon;five_prime_utr	rnd-1_family-246#ClassII_DNA_TcMar_nMITE;rnd-1_family-192#LTR/Gypsy	0
manual_scaffold_9:733455215..733455277:+	manual_scaffold_9_31522	manual_scaffold_9	733455215	733455277	novel:manual_scaffold_9_31522	+	230	96 +/- 1%	450	330	0	120	yes	-	aguuuggagcugccaagaggu	uacuuggccaaucuuuaacucu	uacuuggccaaucuuuaacucugugcuauaauaacuaguggaguuuggagcugccaagaggu	gene_id gene63665; ID gene63665;;gene_id gene63665; transcript_id mRNA169616; ID mRNA169616; Parent gene63665; original_biotype mrna;;gene_id gene63665; transcript_id mRNA169616; ID exon-816932; Parent mRNA169616;;gene_id gene63665; transcript_id mRNA169616; ID five_prime_utr-324327; Parent mRNA169616; original_biotype five_prime_UTR;	30092	gene;transcript;exon;five_prime_utr	rnd-1_family-211#Unknown	0
manual_scaffold_3a:408704184..408704243:+	manual_scaffold_3a_7849	manual_scaffold_3a	408704184	408704243	novel:manual_scaffold_3a_7849	+	224.9	96 +/- 1%	438	433	0	5	yes	-	uaguagagucuugcuggugugg	caugccagcaagacuccuccu	caugccagcaagacuccuccugcuguauuaugaaccguaguagagucuugcuggugugg	gene_id gene25029; ID gene25029; Name MYO1B;;gene_id gene25029; transcript_id mRNA66357; ID mRNA66357; Name MYO1B; Parent gene25029; original_biotype mrna;;gene_id gene25029; transcript_id mRNA66359; ID mRNA66359; Name MYO1B; Parent gene25029; original_biotype mrna;;gene_id gene25029; transcript_id mRNA66358; ID mRNA66358; Name MYO1B; Parent gene25029; original_biotype mrna;	0	gene;transcript	(TGG)n	0
manual_scaffold_6:160151988..160152045:-	manual_scaffold_6_22877	manual_scaffold_6	160151988	160152045	known:manual_scaffold_6_22877	-	222.4	96 +/- 1%	427	426	0	1	yes	xtr-miR-196b	uagguaguuuuauguuguuggg	caggagcgugaaacuaccuggu	uagguaguuuuauguuguugggcuuuguuuggacacaggagcgugaaacuaccuggu	gene_id gene44222; ID gene44222; Name HXB9;;gene_id gene44222; transcript_id mRNA117708; ID mRNA117708; Name HXB9; Parent gene44222; original_biotype mrna;;gene_id gene44222; transcript_id mRNA117708; ID exon-515810; Parent mRNA117708;;gene_id gene44222; transcript_id mRNA117708; ID five_prime_utr-203672; Parent mRNA117708; original_biotype five_prime_UTR;	10108	gene;transcript;exon;five_prime_utr	(AC)n	384
manual_scaffold_12:596798874..596798935:+	manual_scaffold_12_38468	manual_scaffold_12	596798874	596798935	novel:manual_scaffold_12_38468	+	220.4	96 +/- 1%	431	348	0	83	yes	-	cgccaggccacuccaaaaaucu	gauuuggaggugcccggaggu	cgccaggccacuccaaaaaucugcgcuauaacagcauucagauuuggaggugcccggaggu	gene_id gene9903; ID gene9903; Name POL;;gene_id gene9903; transcript_id mRNA27398; ID mRNA27398; Name POL; Parent gene9903; original_biotype mrna;;gene_id gene9903; transcript_id mRNA27398; ID exon-1024966; Parent mRNA27398;;gene_id gene9903; transcript_id mRNA27398; ID five_prime_utr-406216; Parent mRNA27398; original_biotype five_prime_UTR;	6027	gene;transcript;exon;five_prime_utr	(TA)n	-68
manual_scaffold_5:549039147..549039205:-	manual_scaffold_5_19567	manual_scaffold_5	549039147	549039205	novel:manual_scaffold_5_19567	-	216.8	96 +/- 1%	425	421	0	4	yes	-	ugggcaucuuugaauuauuucu	aaaucauucagagauggcuacc	ugggcaucuuugaauuauuucucuuaagacaucugaaaaucauucagagauggcuacc	gene_id gene39713; ID gene39713; Name NB5R4;;gene_id gene39713; transcript_id mRNA105534; ID mRNA105534; Name NB5R4; Parent gene39713; original_biotype mrna;;gene_id gene39713; transcript_id mRNA105535; ID mRNA105535; Name NB5R4; Parent gene39713; original_biotype mrna;	0	gene;transcript	rnd-6_family-559#ClassII_DNA_hAT_nMITE	334
manual_scaffold_1b:46702904..46702964:-	manual_scaffold_1b_2915	manual_scaffold_1b	46702904	46702964	novel:manual_scaffold_1b_2915	-	216.6	96 +/- 1%	424	415	0	9	yes	-	uuccuggccucuccaaucuuca	gaauugguguugccuggaggu	uuccuggccucuccaaucuucagugcuauuacggcaucugaauugguguugccuggaggu	gene_id gene14132; ID gene14132;;gene_id gene14132; transcript_id mRNA38327; ID mRNA38327; Parent gene14132; original_biotype mrna;;gene_id gene14132; transcript_id mRNA38328; ID mRNA38328; Parent gene14132; original_biotype mrna;;gene_id gene14132; transcript_id mRNA38328; ID exon-48644; Parent mRNA38328;;gene_id gene14132; transcript_id mRNA38327; ID five_prime_utr-19943; Parent mRNA38327; orig…	22071	gene;transcript;exon;five_prime_utr	rnd-1_family-246#ClassII_DNA_TcMar_nMITE	0
manual_scaffold_7:576451420..576451481:+	manual_scaffold_7_25182	manual_scaffold_7	576451420	576451481	novel:manual_scaffold_7_25182	+	215.5	96 +/- 1%	431	348	0	83	no	-	cgccaggccacuccaaaaaucu	gauuuggaggugcccggaggu	cgccaggccacuccaaaaaucugcgcuaugauagcauucagauuuggaggugcccggaggu	gene_id gene52539; ID gene52539; Name NIF3L;;gene_id gene52539; transcript_id mRNA140084; ID mRNA140084; Name NIF3L; Parent gene52539; original_biotype mrna;;gene_id gene52539; transcript_id mRNA140083; ID five_prime_utr-256626; Parent mRNA140083; original_biotype five_prime_UTR;;gene_id gene52539; transcript_id mRNA140084; ID five_prime_utr-256627; Parent mRNA140084; original_biotype five_prime_…	171331	gene;transcript;five_prime_utr;exon	rnd-1_family-106#DNA/CMC-EnSpm	-49
manual_scaffold_3b:1162675579..1162675633:-	manual_scaffold_3b_12194	manual_scaffold_3b	1162675579	1162675633	novel:manual_scaffold_3b_12194	-	211.9	96 +/- 1%	414	373	0	41	yes	-	uaguuagagcagcaccuggaau	auccagaugcuucuuucaugcu	auccagaugcuucuuucaugcuaguuaacagcuaguuagagcagcaccuggaau	gene_id gene30245; ID gene30245; Name EAA2;;gene_id gene30245; transcript_id mRNA80634; ID mRNA80634; Name EAA2; Parent gene30245; original_biotype mrna;;gene_id gene30245; transcript_id mRNA80637; ID mRNA80637; Name EAA2; Parent gene30245; original_biotype mrna;;gene_id gene30245; transcript_id mRNA80635; ID mRNA80635; Name EAA2; Parent gene30245; original_biotype mrna;;gene_id gene30245; transc…	0	gene;transcript	rnd-6_family-1584#ClassII_DNA_Harbinger_MITE	0
manual_scaffold_8:570703227..570703284:-	manual_scaffold_8_30146	manual_scaffold_8	570703227	570703284	novel:manual_scaffold_8_30146	-	210.9	96 +/- 1%	412	407	0	5	yes	-	aagugcuuucuguugagcuuu	agcuuaaacuuaggcacuug	agcuuaaacuuaggcacuugcuuuguuuagaucuguaagugcuuucuguugagcuuu	gene_id gene58312; ID gene58312; Name MYCB2;;gene_id gene58312; transcript_id mRNA155578; ID mRNA155578; Name MYCB2; Parent gene58312; original_biotype mrna;;gene_id gene58312; transcript_id mRNA155589; ID mRNA155589; Name MYCB2; Parent gene58312; original_biotype mrna;;gene_id gene58312; transcript_id mRNA155583; ID mRNA155583; Name MYCB2; Parent gene58312; original_biotype mrna;;gene_id gene583…	0	gene;transcript	rnd-5_family-100#ClassI_LTR_Gypsy;rnd-5_family-716#ClassI_LTR_Gypsy;rnd-1_family-769#ClassI_LTR	0
manual_scaffold_7:785243988..785244050:-	manual_scaffold_7_27285	manual_scaffold_7	785243988	785244050	novel:manual_scaffold_7_27285	-	199	96 +/- 1%	390	331	0	59	yes	-	aguuuggagcugccaagaggu	cacuaggccauucuuuaacucu	cacuaggccauucuuuaacucugugcuauaacagcuaguagaguuuggagcugccaagaggu	gene_id gene53260; ID gene53260;;gene_id gene53260; transcript_id mRNA141854; ID mRNA141854; Parent gene53260; original_biotype mrna;;gene_id gene53260; transcript_id mRNA141854; ID exon-658872; Parent mRNA141854;;gene_id gene53260; transcript_id mRNA141854; ID CDS52615; Parent mRNA141854;	-368420	gene;transcript;exon;CDS	rnd-1_family-533#ClassI_LTR_ERV	0
manual_scaffold_6:1188552686..1188552748:+	manual_scaffold_6_21974	manual_scaffold_6	1188552686	1188552748	novel:manual_scaffold_6_21974	+	198.7	96 +/- 1%	390	331	0	59	yes	-	aguuuggagcugccaagaggu	cacuaggccauucuuuaacucu	cacuaggccauucuuuaacucugugcuauaacggcuaguagaguuuggagcugccaagaggu	gene_id gene47765; ID gene47765;;gene_id gene47765; transcript_id mRNA127353; ID mRNA127353; Parent gene47765; original_biotype mrna;;gene_id gene47765; transcript_id mRNA127353; ID exon-574391; Parent mRNA127353;;gene_id gene47765; transcript_id mRNA127353; ID CDS47062; Parent mRNA127353;	1939040	gene;transcript;exon;CDS	rnd-1_family-353#LTR/Gypsy	0
manual_scaffold_12:81952253..81952314:+	manual_scaffold_12_37978	manual_scaffold_12	81952253	81952314	novel:manual_scaffold_12_37978	+	197.1	96 +/- 1%	385	226	3	156	yes	-	ugcuggauucuguccccuucc	guggguacugaugccugcacc	guggguacugaugccugcaccaccuggacaucuccuugggugcuggauucuguccccuucc	gene_id gene8363; ID gene8363; Name UBP2L;;gene_id gene8363; transcript_id mRNA23050; ID mRNA23050; Name UBP2L; Parent gene8363; original_biotype mrna;;gene_id gene8363; transcript_id mRNA23056; ID mRNA23056; Name UBP2L; Parent gene8363; original_biotype mrna;;gene_id gene8363; transcript_id mRNA23054; ID mRNA23054; Name UBP2L; Parent gene8363; original_biotype mrna;;gene_id gene8363; transcript_…	0	gene;transcript	rnd-1_family-428#ClassI_LTR_ERV;rnd-1_family-888#ClassI	0
manual_scaffold_5:174011970..174012024:+	manual_scaffold_5_17701	manual_scaffold_5	174011970	174012024	novel:manual_scaffold_5_17701	+	196.5	96 +/- 1%	383	369	0	14	yes	-	cuaccaaaugacagcgagagcu	cucucgcuaucauuugguaga	cucucgcuaucauuugguagaaguuugaaguucuaccaaaugacagcgagagcu	gene_id gene38841; ID gene38841; Name CD2AP;;gene_id gene38841; transcript_id mRNA103264; ID mRNA103264; Name CD2AP; Parent gene38841; original_biotype mrna;	0	gene;transcript	rnd-1_family-0#ClassII_DNA_hAT_nMITE	-726
manual_scaffold_8:279194873..279194935:+	manual_scaffold_8_28770	manual_scaffold_8	279194873	279194935	novel:manual_scaffold_8_28770	+	196.1	96 +/- 1%	385	368	0	17	yes	-	aguuuggagcugccaagaggu	cgcuuggccauucuuaaacucu	cgcuuggccauucuuaaacucugugcuauaacggcuaguagaguuuggagcugccaagaggu	gene_id gene57680; ID gene57680;;gene_id gene57680; transcript_id mRNA154059; ID mRNA154059; Parent gene57680; original_biotype mrna;;gene_id gene57680; transcript_id mRNA154059; ID exon-728479; Parent mRNA154059;;gene_id gene57680; transcript_id mRNA154059; ID three_prime_utr-194508; Parent mRNA154059; original_biotype three_prime_UTR;	-277173	gene;transcript;exon;three_prime_utr	rnd-1_family-246#ClassII_DNA_TcMar_nMITE;rnd-1_family-192#LTR/Gypsy	0
manual_scaffold_2b:70003159..70003221:-	manual_scaffold_2b_6567	manual_scaffold_2b	70003159	70003221	novel:manual_scaffold_2b_6567	-	194.6	96 +/- 1%	390	331	0	59	no	-	aguuuggagcugccaagaggu	cacuaggccauucuuuaacucu	cacuaggccauucuuuaacucugugcuaugauagcuaguagaguuuggagcugccaagaggu	gene_id gene21261; ID gene21261;;gene_id gene21261; transcript_id mRNA56449; ID mRNA56449; Parent gene21261; original_biotype mrna;;gene_id gene21261; transcript_id mRNA56449; ID exon-142372; Parent mRNA56449;;gene_id gene21261; transcript_id mRNA56449; ID cds-17524; Parent mRNA56449;	571973	gene;transcript;exon;CDS	rnd-1_family-533#ClassI_LTR_ERV	0
manual_scaffold_4b:691273088..691273148:-	manual_scaffold_4b_17025	manual_scaffold_4b	691273088	691273148	novel:manual_scaffold_4b_17025	-	194.6	96 +/- 1%	389	258	0	131	no	-	aacuugaacucucucaggcucu	aguuuuggagcugucuaguggu	aacuugaacucucucaggcucugugguauaucuauuggaguuuuggagcugucuaguggu	gene_id gene36242; ID gene36242;;gene_id gene36242; transcript_id mRNA96626; ID mRNA96626; Name CTTB2; Parent gene36242; original_biotype mrna;;gene_id gene36242; transcript_id mRNA96628; ID mRNA96628; Name CTTB2; Parent gene36242; original_biotype mrna;;gene_id gene36242; transcript_id mRNA96627; ID mRNA96627; Name CTTB2; Parent gene36242; original_biotype mrna;;gene_id gene36242; transcript_id …	0	gene;transcript	rnd-1_family-246#ClassII_DNA_TcMar_nMITE	0
manual_scaffold_6:637518176..637518238:+	manual_scaffold_6_21458	manual_scaffold_6	637518176	637518238	novel:manual_scaffold_6_21458	+	193.6	96 +/- 1%	380	309	0	71	yes	-	aguuuggagcugccaagaggu	cacuuggccauucuguaacucu	cacuuggccauucuguaacucugugcuauaacggcuaguaaaguuuggagcugccaagaggu	gene_id gene45975; ID gene45975; Name MOTI;;gene_id gene45975; transcript_id mRNA122608; ID mRNA122608; Name MOTI; Parent gene45975; original_biotype mrna;;gene_id gene45975; transcript_id mRNA122608; ID exon-544491; Parent mRNA122608;;gene_id gene45975; transcript_id mRNA122608; ID nbis-five_prime_utr-1991; Parent mRNA122608; original_biotype five_prime_UTR;	2309730	gene;transcript;exon;five_prime_utr	rnd-6_family-13#LTR/Gypsy	37
manual_scaffold_5:368510883..368510944:+	manual_scaffold_5_17930	manual_scaffold_5	368510883	368510944	novel:manual_scaffold_5_17930	+	192.2	96 +/- 1%	377	330	0	47	yes	-	aguuuggagcugccaagaggu	cacuugggcauucuuuaacucu	cacuugggcauucuuuaacucugugcuauauaacuaguggaguuuggagcugccaagaggu	gene_id gene39349; ID gene39349; Name TC3A;;gene_id gene39349; transcript_id mRNA104606; ID mRNA104606; Name TC3A; Parent gene39349; original_biotype mrna;;gene_id gene39349; transcript_id mRNA104606; ID exon-438137; Parent mRNA104606;;gene_id gene39349; transcript_id mRNA104606; ID CDS38565; Parent mRNA104606;	-3325074	gene;transcript;exon;CDS	rnd-1_family-192#LTR/Gypsy	0
manual_scaffold_2a:1309923953..1309924015:-	manual_scaffold_2a_5791	manual_scaffold_2a	1309923953	1309924015	novel:manual_scaffold_2a_5791	-	188.9	96 +/- 1%	371	331	0	40	yes	-	aguuuggagcugccaagaggu	cacucggccauucuuuaacucu	cacucggccauucuuuaacucugugcuaugauagcuaguagaguuuggagcugccaagaggu	gene_id gene20747; ID gene20747;;gene_id gene20747; transcript_id mRNA55259; ID mRNA55259; Parent gene20747; original_biotype mrna;;gene_id gene20747; transcript_id mRNA55259; ID exon-136717; Parent mRNA55259;;gene_id gene20747; transcript_id mRNA55259; ID nbis-five_prime_utr-9750; Parent mRNA55259; original_biotype five_prime_UTR;	1459815	gene;transcript;exon;five_prime_utr	rnd-6_family-2334#ClassI_LTR_Copia	0
manual_scaffold_2b:721316559..721316621:+	manual_scaffold_2b_6478	manual_scaffold_2b	721316559	721316621	novel:manual_scaffold_2b_6478	+	188.5	96 +/- 1%	370	330	0	40	yes	-	aguuuggagcugccaagaggu	cacucggccauucuuuaacucu	cacucggccauucuuuaacucuguguuauaauaacuagcggaguuuggagcugccaagaggu	gene_id gene22810; ID gene22810;;gene_id gene22810; transcript_id mRNA60513; ID mRNA60513; Parent gene22810; original_biotype mrna;;gene_id gene22810; transcript_id mRNA60513; ID exon-169052; Parent mRNA60513;;gene_id gene22810; transcript_id mRNA60513; ID nbis-five_prime_utr-10240; Parent mRNA60513; original_biotype five_prime_UTR;	42692	gene;transcript;exon;five_prime_utr	rnd-1_family-218#ClassII_DNA_TcMar_nMITE	0
manual_scaffold_10:62250756..62250818:+	manual_scaffold_10_33496	manual_scaffold_10	62250756	62250818	novel:manual_scaffold_10_33496	+	188.2	96 +/- 1%	377	330	0	47	no	-	aguuuggagcugccaagaggu	cacuugggcauucuuuaacucu	cacuugggcauucuuuaacucugugcuauaauaacuaguggaguuuggagcugccaagaggu	gene_id gene571; ID gene571; Name SPT5;;gene_id gene571; transcript_id mRNA1637; ID mRNA1637; Name SPT5; Parent gene571; original_biotype mrna;;gene_id gene571; transcript_id mRNA1637; ID exon-859693; Parent mRNA1637;;gene_id gene571; transcript_id mRNA1637; ID nbis-five_prime_utr-5540; Parent mRNA1637; original_biotype five_prime_UTR;	548548	gene;transcript;exon;five_prime_utr	rnd-1_family-211#Unknown	0
manual_scaffold_3a:626247735..626247791:-	manual_scaffold_3a_9699	manual_scaffold_3a	626247735	626247791	known:manual_scaffold_3a_9699	-	187.9	96 +/- 1%	367	358	0	9	yes	-	aagugccgagagguguuccagg	cggaacaccugccgggguuu	cggaacaccugccgggguuucuguguccaccaggaagugccgagagguguuccagg	gene_id gene25675; ID gene25675; Name LORF2;;gene_id gene25675; transcript_id mRNA68062; ID mRNA68062; Name LORF2; Parent gene25675; original_biotype mrna;;gene_id gene25675; transcript_id mRNA68062; ID exon-219015; Parent mRNA68062;;gene_id gene25675; transcript_id mRNA68062; ID three_prime_utr-59038; Parent mRNA68062; original_biotype three_prime_UTR;	-51845	gene;transcript;exon;three_prime_utr	rnd-1_family-844#ClassII_DNA_Harbinger_nMITE	0
manual_scaffold_1b:1078046463..1078046519:+	manual_scaffold_1b_2708	manual_scaffold_1b	1078046463	1078046519	known:manual_scaffold_1b_2708	+	187.6	96 +/- 1%	366	358	0	8	yes	-	aagugccgagagguguuccagg	ugggacaccugcugggacuucu	ugggacaccugcugggacuucuguguccaccaggaagugccgagagguguuccagg	gene_id gene16955; ID gene16955;;gene_id gene16955; transcript_id mRNA45660; ID mRNA45660; Parent gene16955; original_biotype mrna;;gene_id gene16955; transcript_id mRNA45660; ID exon-87147; Parent mRNA45660;;gene_id gene16955; transcript_id mRNA45660; ID nbis-five_prime_utr-8845; Parent mRNA45660; original_biotype five_prime_UTR;	1410513	gene;transcript;exon;five_prime_utr	rnd-1_family-844#ClassII_DNA_Harbinger_nMITE	0
manual_scaffold_2a:1195071462..1195071524:+	manual_scaffold_2a_4704	manual_scaffold_2a	1195071462	1195071524	novel:manual_scaffold_2a_4704	+	186.3	96 +/- 1%	365	331	0	34	yes	-	aguuuggagcugccaagaggu	cacuuggcccuucuuuaacucu	cacuuggcccuucuuuaacucugagcuauaacggcuaguagaguuuggagcugccaagaggu	gene_id gene20203; ID gene20203; Name IN80C;;gene_id gene20203; transcript_id mRNA53865; ID mRNA53865; Name IN80C; Parent gene20203; original_biotype mrna;;gene_id gene20203; transcript_id mRNA53867; ID mRNA53867; Name IN80C; Parent gene20203; original_biotype mrna;;gene_id gene20203; transcript_id mRNA53866; ID mRNA53866; Name IN80C; Parent gene20203; original_biotype mrna;;gene_id gene20203; tr…	-1430396	gene;transcript;exon;three_prime_utr	rnd-1_family-353#LTR/Gypsy	0
manual_scaffold_4a:558842756..558842817:+	manual_scaffold_4a_13142	manual_scaffold_4a	558842756	558842817	novel:manual_scaffold_4a_13142	+	185.7	96 +/- 1%	364	330	0	34	yes	-	aguuuggagcugccaagaggu	cacuuggcccuucuuuaacucu	cacuuggcccuucuuuaacucugugcuauauaacuaguggaguuuggagcugccaagaggu	gene_id gene32399; transcript_id mRNA85930; ID five_prime_utr-129241; Parent mRNA85930; original_biotype five_prime_UTR;;gene_id gene32399; transcript_id mRNA85930; ID exon-329796; Parent mRNA85930;;gene_id gene32399; transcript_id mRNA85932; ID five_prime_utr-129243; Parent mRNA85932; original_biotype five_prime_UTR;;gene_id gene32399; transcript_id mRNA85932; ID exon-329798; Parent mRNA85932;;g…	247859	five_prime_utr;exon;transcript;gene	rnd-1_family-211#Unknown	0
manual_scaffold_8:707006757..707006819:+	manual_scaffold_8_29068	manual_scaffold_8	707006757	707006819	novel:manual_scaffold_8_29068	+	184.9	96 +/- 1%	370	330	0	40	no	-	aguuuggagcugccaagaggu	cacucggccauucuuuaacucu	cacucggccauucuuuaacucugugcuauaauaacuaguggaguuuggagcugccaagaggu	gene_id gene58548; transcript_id mRNA156160; ID mRNA156160; Parent gene58548; original_biotype mrna;;gene_id gene58548; transcript_id mRNA156160; ID five_prime_utr-293349; Parent mRNA156160; original_biotype five_prime_UTR;;gene_id gene58548; transcript_id mRNA156160; ID exon-740174; Parent mRNA156160;;gene_id gene58548; ID gene58548;	606605	transcript;five_prime_utr;exon;gene	rnd-1_family-246#ClassII_DNA_TcMar_nMITE	0
manual_scaffold_4b:1160594486..1160594546:+	manual_scaffold_4b_16006	manual_scaffold_4b	1160594486	1160594546	novel:manual_scaffold_4b_16006	+	183.3	96 +/- 1%	358	338	0	20	yes	-	ugggacacugcuccccucaccu	uucguggggugguguucuucc	ugggacacugcuccccucaccuguaacaugcaguccagguucguggggugguguucuucc	gene_id gene37583; ID gene37583;;gene_id gene37583; transcript_id mRNA100077; ID mRNA100077; Parent gene37583; original_biotype mrna;;gene_id gene37583; transcript_id mRNA100075; ID mRNA100075; Parent gene37583; original_biotype mrna;;gene_id gene37583; transcript_id mRNA100076; ID mRNA100076; Parent gene37583; original_biotype mrna;;gene_id gene37583; transcript_id mRNA100074; ID mRNA100074; Par…	-52636	gene;transcript;exon;three_prime_utr	(GAAGGT)n	400
manual_scaffold_9:270947670..270947726:-	manual_scaffold_9_32461	manual_scaffold_9	270947670	270947726	known:manual_scaffold_9_32461	-	183	96 +/- 1%	365	358	0	7	no	-	aagugccgagagguguuccagg	ugcgacaccugcugggguuucu	ugcgacaccugcugggguuucuguguccaccaggaagugccgagagguguuccagg	gene_id gene62312; ID gene62312; Name ZBED6;;gene_id gene62312; transcript_id mRNA166017; ID mRNA166017; Name ZBED6; Parent gene62312; original_biotype mrna;;gene_id gene62312; transcript_id mRNA166017; ID exon-796464; Parent mRNA166017;;gene_id gene62312; transcript_id mRNA166022; ID three_prime_utr-212977; Parent mRNA166022; original_biotype three_prime_UTR;;gene_id gene62312; transcript_id mRN…	-35054	gene;transcript;exon;three_prime_utr	rnd-1_family-844#ClassII_DNA_Harbinger_nMITE	0
manual_scaffold_11:170835413..170835469:-	manual_scaffold_11_37025	manual_scaffold_11	170835413	170835469	known:manual_scaffold_11_37025	-	182.7	96 +/- 1%	365	358	0	7	no	-	aagugccgagagguguuccagg	ugcgacaccugcugggguuucu	ugcgacaccugcugggguuucuguguccaccaagaagugccgagagguguuccagg	gene_id gene4527; ID gene4527; Name AAAD;;gene_id gene4527; transcript_id mRNA12674; ID mRNA12674; Name AAAD; Parent gene4527; original_biotype mrna;;gene_id gene4527; transcript_id mRNA12676; ID mRNA12676; Name AAAD; Parent gene4527; original_biotype mrna;;gene_id gene4527; transcript_id mRNA12674; ID exon-934107; Parent mRNA12674;;gene_id gene4527; transcript_id mRNA12676; ID exon-934108; Paren…	394760	gene;transcript;exon;five_prime_utr	rnd-1_family-844#ClassII_DNA_Harbinger_nMITE	0
manual_scaffold_4a:558836661..558836722:+	manual_scaffold_4a_13140	manual_scaffold_4a	558836661	558836722	novel:manual_scaffold_4a_13140	+	181.3	96 +/- 1%	364	330	0	34	no	-	aguuuggagcugccaagaggu	cacuuggcccuucuuuaacucu	cacuuggcccuucuuuaacucugugcuauauaacuaguggaguuuggagcugccaagaggu	gene_id gene32399; transcript_id mRNA85930; ID five_prime_utr-129241; Parent mRNA85930; original_biotype five_prime_UTR;;gene_id gene32399; transcript_id mRNA85930; ID exon-329796; Parent mRNA85930;;gene_id gene32399; transcript_id mRNA85932; ID five_prime_utr-129243; Parent mRNA85932; original_biotype five_prime_UTR;;gene_id gene32399; transcript_id mRNA85932; ID exon-329798; Parent mRNA85932;;g…	253954	five_prime_utr;exon;transcript;gene	rnd-1_family-353#LTR/Gypsy	0
manual_scaffold_8:62830292..62830352:-	manual_scaffold_8_29737	manual_scaffold_8	62830292	62830352	novel:manual_scaffold_8_29737	-	180.2	96 +/- 1%	361	348	0	13	no	-	cgccaggccacuccaaaaaucu	gauuuggaggugcccggagg	cgccaggccacuccaaaaaucugcgcuguaauagcauucagauuuggaggugcccggagg	gene_id gene56803; transcript_id mRNA151751; ID three_prime_utr-190980; Parent mRNA151751; original_biotype three_prime_UTR;;gene_id gene56803; ID gene56803;;gene_id gene56803; transcript_id mRNA151751; ID exon-716513; Parent mRNA151751;;gene_id gene56803; transcript_id mRNA151751; ID mRNA151751; Parent gene56803; original_biotype mrna;	-42531	three_prime_utr;gene;exon;transcript	rnd-1_family-533#ClassI_LTR_ERV	0
manual_scaffold_1a:414781434..414781496:+	manual_scaffold_1a_364	manual_scaffold_1a	414781434	414781496	novel:manual_scaffold_1a_364	+	179.7	96 +/- 1%	353	331	0	22	yes	-	aguuuggagcugccaagaggu	cacguggccauucuuuaacucu	cacguggccauucuuuaacucuaagcuaugauagcuaguagaguuuggagcugccaagaggu	gene_id gene12198; ID gene12198; Name K1456;;gene_id gene12198; transcript_id mRNA33325; ID mRNA33325; Name K1456; Parent gene12198; original_biotype mrna;;gene_id gene12198; transcript_id mRNA33325; ID exon-19892; Parent mRNA33325;;gene_id gene12198; transcript_id mRNA33326; ID exon-19893; Parent mRNA33326;;gene_id gene12198; transcript_id mRNA33326; ID mRNA33326; Name K1456; Parent gene12198; o…	146342	gene;transcript;exon;five_prime_utr	rnd-1_family-246#ClassII_DNA_TcMar_nMITE	0
manual_scaffold_3a:332181372..332181432:-	manual_scaffold_3a_9077	manual_scaffold_3a	332181372	332181432	novel:manual_scaffold_3a_9077	-	178.9	96 +/- 1%	349	345	0	4	yes	-	agcccgccgccgaccaugcuga	gcaguaguggcggcaggcauc	agcccgccgccgaccaugcugacagucgacggaagaccagcaguaguggcggcaggcauc	gene_id gene24786; ID gene24786; Name ALS2;;gene_id gene24786; transcript_id mRNA65744; ID mRNA65744; Name ALS2; Parent gene24786; original_biotype mrna;;gene_id gene24786; transcript_id mRNA65750; ID mRNA65750; Name ALS2; Parent gene24786; original_biotype mrna;;gene_id gene24786; transcript_id mRNA65751; ID mRNA65751; Name ALS2; Parent gene24786; original_biotype mrna;;gene_id gene24786; transc…	0	gene;transcript	rnd-5_family-757#DNA/PIF-Harbinger;rnd-1_family-351#ClassII_DNA_hAT_nMITE	0
manual_scaffold_3a:146382269..146382331:+	manual_scaffold_3a_7370	manual_scaffold_3a	146382269	146382331	novel:manual_scaffold_3a_7370	+	177.8	96 +/- 1%	348	331	0	17	yes	-	aguuuggagcugccaagaggu	cgcuuggccauucuuaaacucu	cgcuuggccauucuuaaacucugugcuauaucggcuaguagaguuuggagcugccaagaggu	gene_id gene23993; ID gene23993;;gene_id gene23993; transcript_id mRNA63402; ID mRNA63402; Parent gene23993; original_biotype mrna;;gene_id gene23993; transcript_id mRNA63402; ID exon-183790; Parent mRNA63402;;gene_id gene23993; transcript_id mRNA63402; ID three_prime_utr-51237; Parent mRNA63402; original_biotype three_prime_UTR;	-446007	gene;transcript;exon;three_prime_utr	rnd-1_family-192#LTR/Gypsy	0
manual_scaffold_8:72354036..72354098:-	manual_scaffold_8_29767	manual_scaffold_8	72354036	72354098	novel:manual_scaffold_8_29767	-	177.4	96 +/- 1%	348	331	0	17	yes	-	aguuuggagcugccaagaggu	cacuuggccauuuuauaacucu	cacuuggccauuuuauaacucugugcuaugauagcuaguagaguuuggagcugccaagaggu	gene_id gene56865; ID gene56865;;gene_id gene56865; transcript_id mRNA151919; ID mRNA151919; Parent gene56865; original_biotype mrna;;gene_id gene56865; transcript_id mRNA151919; ID exon-717618; Parent mRNA151919;;gene_id gene56865; transcript_id mRNA151920; ID three_prime_utr-191337; Parent mRNA151920; original_biotype three_prime_UTR;;gene_id gene56865; transcript_id mRNA151919; ID three_prime_…	-108783	gene;transcript;exon;three_prime_utr	rnd-6_family-2334#ClassI_LTR_Copia	0
manual_scaffold_11:268081494..268081556:-	manual_scaffold_11_37095	manual_scaffold_11	268081494	268081556	novel:manual_scaffold_11_37095	-	177.2	96 +/- 1%	347	330	0	17	yes	-	aguuuggagcugccaagaggu	cacuuggccauuuuauaacucu	cacuuggccauuuuauaacucuguguuauaauaacuaguggaguuuggagcugccaagaggu	gene_id gene4751; ID gene4751;;gene_id gene4751; transcript_id mRNA13230; ID mRNA13230; Parent gene4751; original_biotype mrna;;gene_id gene4751; transcript_id mRNA13230; ID exon-937089; Parent mRNA13230;;gene_id gene4751; transcript_id mRNA13230; ID three_prime_utr-248290; Parent mRNA13230; original_biotype three_prime_UTR;	-2429946	gene;transcript;exon;three_prime_utr	rnd-1_family-211#Unknown	0
manual_scaffold_1b:994358709..994358770:+	manual_scaffold_1b_2612	manual_scaffold_1b	994358709	994358770	novel:manual_scaffold_1b_2612	+	176.5	96 +/- 1%	345	330	0	15	yes	-	aguuuggagcugccaagaggu	cacuuggccauucuuuuacucu	cacuuggccauucuuuuacucugugcuauauaacuaguggaguuuggagcugccaagaggu	gene_id gene16732; ID gene16732;;gene_id gene16732; transcript_id mRNA44989; ID mRNA44989; Parent gene16732; original_biotype mrna;;gene_id gene16732; transcript_id mRNA44990; ID mRNA44990; Parent gene16732; original_biotype mrna;;gene_id gene16732; transcript_id mRNA44990; ID exon-81737; Parent mRNA44990;;gene_id gene16732; transcript_id mRNA44989; ID exon-81736; Parent mRNA44989;;gene_id gene16…	-2769435	gene;transcript;exon;three_prime_utr	rnd-1_family-211#Unknown	0
manual_scaffold_3b:396667615..396667677:+	manual_scaffold_3b_10350	manual_scaffold_3b	396667615	396667677	novel:manual_scaffold_3b_10350	+	176.3	96 +/- 1%	345	330	0	15	yes	-	aguuuggagcugccaagaggu	cacuuggccauucuuuuacucu	cacuuggccauucuuuuacucugugauauaauaucuaguggaguuuggagcugccaagaggu	gene_id gene28031; ID gene28031;;gene_id gene28031; transcript_id mRNA74780; ID mRNA74780; Parent gene28031; original_biotype mrna;;gene_id gene28031; transcript_id mRNA74780; ID exon-256518; Parent mRNA74780;;gene_id gene28031; transcript_id mRNA74780; ID five_prime_utr-102465; Parent mRNA74780; original_biotype five_prime_UTR;	386852	gene;transcript;exon;five_prime_utr	rnd-1_family-211#Unknown	0
manual_scaffold_1a:825472083..825472139:-	manual_scaffold_1a_1497	manual_scaffold_1a	825472083	825472139	known:manual_scaffold_1a_1497	-	175.8	96 +/- 1%	344	330	0	14	no	xtr-miR-93b	aagugcugagagguguuccagg	ugggacaccugccgggaau	ugggacaccugccgggaauucuguguccaccaggaagugcugagagguguuccagg	gene_id gene13072; ID gene13072;;gene_id gene13072; transcript_id mRNA35583; ID mRNA35583; Parent gene13072; original_biotype mrna;;gene_id gene13072; transcript_id mRNA35583; ID exon-32543; Parent mRNA35583;;gene_id gene13072; transcript_id mRNA35583; ID cds-3396; Parent mRNA35583;	1509609	gene;transcript;exon;CDS	rnd-1_family-623#LTR/Gypsy	0
manual_scaffold_4b:416289418..416289478:-	manual_scaffold_4b_16823	manual_scaffold_4b	416289418	416289478	novel:manual_scaffold_4b_16823	-	175.7	96 +/- 1%	352	330	0	22	no	-	aguuuggagcugccaagaggu	cacuuggccauucuuaacucu	cacuuggccauucuuaacucugugcuauauaacugguggaguuuggagcugccaagaggu	gene_id gene35439; ID gene35439; Name PGBD4;;gene_id gene35439; transcript_id mRNA94470; ID mRNA94470; Name PGBD4; Parent gene35439; original_biotype mrna;;gene_id gene35439; transcript_id mRNA94470; ID exon-378960; Parent mRNA94470;;gene_id gene35439; transcript_id mRNA94470; ID three_prime_utr-100386; Parent mRNA94470; original_biotype three_prime_UTR;	-2804351	gene;transcript;exon;three_prime_utr	rnd-1_family-211#Unknown	0
manual_scaffold_7:1220923427..1220923489:-	manual_scaffold_7_27777	manual_scaffold_7	1220923427	1220923489	novel:manual_scaffold_7_27777	-	175.2	96 +/- 1%	344	331	0	13	yes	-	aguuuggagcugccaagaggu	cacuuggccauacuuuaacucu	cacuuggccauacuuuaacucugugcuauaauggcuaguagaguuuggagcugccaagaggu	gene_id gene54756; ID gene54756;;gene_id gene54756; transcript_id mRNA146247; ID mRNA146247; Parent gene54756; original_biotype mrna;;gene_id gene54756; transcript_id mRNA146247; ID exon-683700; Parent mRNA146247;;gene_id gene54756; transcript_id mRNA146247; ID five_prime_utr-270900; Parent mRNA146247; original_biotype five_prime_UTR;	1128673	gene;transcript;exon;five_prime_utr	rnd-1_family-211#Unknown	0
manual_scaffold_1a:463801800..463801862:-	manual_scaffold_1a_1237	manual_scaffold_1a	463801800	463801862	novel:manual_scaffold_1a_1237	-	174.8	96 +/- 1%	343	330	0	13	yes	-	aguuuggagcugccaagaggu	cacuuggccauacuuuaacucu	cacuuggccauacuuuaacucugugauauaauaucuaguggaguuuggagcugccaagaggu	gene_id gene12363; ID gene12363;;gene_id gene12363; transcript_id mRNA33745; ID three_prime_utr-5008; Parent mRNA33745; original_biotype three_prime_UTR;;gene_id gene12363; transcript_id mRNA33745; ID exon-21319; Parent mRNA33745;;gene_id gene12363; transcript_id mRNA33745; ID mRNA33745; Parent gene12363; original_biotype mrna;	-5674211	gene;three_prime_utr;exon;transcript	rnd-1_family-192#LTR/Gypsy	0
manual_scaffold_4b:175066783..175066840:+	manual_scaffold_4b_15053	manual_scaffold_4b	175066783	175066840	novel:manual_scaffold_4b_15053	+	173.8	96 +/- 1%	350	342	0	8	no	-	aagugcuuucuguugagcuuu	agcuucaacuugggcaccug	agcuucaacuugggcaccugguauguuuauauuuguaagugcuuucuguugagcuuu	gene_id gene34697; ID gene34697; Name PGBD4;;gene_id gene34697; transcript_id mRNA92556; ID mRNA92556; Name PGBD4; Parent gene34697; original_biotype mrna;;gene_id gene34697; transcript_id mRNA92556; ID exon-368761; Parent mRNA92556;;gene_id gene34697; transcript_id mRNA92556; ID five_prime_utr-145404; Parent mRNA92556; original_biotype five_prime_UTR;	19145	gene;transcript;exon;five_prime_utr	rnd-5_family-716#ClassI_LTR_Gypsy;rnd-5_family-100#ClassI_LTR_Gypsy	0
manual_scaffold_8:72348423..72348485:-	manual_scaffold_8_29765	manual_scaffold_8	72348423	72348485	novel:manual_scaffold_8_29765	-	173.6	96 +/- 1%	348	331	0	17	no	-	aguuuggagcugccaagaggu	cacuuggccauuuuauaacucu	cacuuggccauuuuauaacucugugcuaugauagcuaguagaguuuggagcugccaagaggu	gene_id gene56865; ID gene56865;;gene_id gene56865; transcript_id mRNA151919; ID mRNA151919; Parent gene56865; original_biotype mrna;;gene_id gene56865; transcript_id mRNA151919; ID exon-717618; Parent mRNA151919;;gene_id gene56865; transcript_id mRNA151920; ID three_prime_utr-191337; Parent mRNA151920; original_biotype three_prime_UTR;;gene_id gene56865; transcript_id mRNA151919; ID three_prime_…	-114396	gene;transcript;exon;three_prime_utr	rnd-1_family-246#ClassII_DNA_TcMar_nMITE	0
manual_scaffold_1a:379953823..379953882:+	manual_scaffold_1a_313	manual_scaffold_1a	379953823	379953882	novel:manual_scaffold_1a_313	+	173.5	96 +/- 1%	339	186	0	153	yes	-	gaagggaccauuguggucugga	gaggccacacaggacccaucuu	gaggccacacaggacccaucuucugaugauacuuuaagaagggaccauuguggucugga	gene_id gene12049; ID gene12049;;gene_id gene12049; transcript_id mRNA32970; ID mRNA32970; Parent gene12049; original_biotype mrna;;gene_id gene12049; transcript_id mRNA32970; ID exon-17365; Parent mRNA32970;;gene_id gene12049; transcript_id mRNA32970; ID three_prime_utr-4040; Parent mRNA32970; original_biotype three_prime_UTR;	-47249	gene;transcript;exon;three_prime_utr	(ATTTTT)n	-542
manual_scaffold_4a:727798369..727798431:+	manual_scaffold_4a_13400	manual_scaffold_4a	727798369	727798431	novel:manual_scaffold_4a_13400	+	173	96 +/- 1%	338	170	0	168	yes	-	aaggaccucaugauggaguaau	uuaccccaaauagauguccuccu	aaggaccucaugauggaguaauguuuccauuucauuacauuaccccaaauagauguccuccu	gene_id gene33137; ID gene33137;;gene_id gene33137; transcript_id mRNA88098; ID mRNA88098; Name CP2DS; Parent gene33137; original_biotype mrna;;gene_id gene33137; transcript_id mRNA88099; ID mRNA88099; Name CP2DS; Parent gene33137; original_biotype mrna;;gene_id gene33137; transcript_id mRNA88100; ID mRNA88100; Name CP2D3; Parent gene33137; original_biotype mrna;;gene_id gene33137; transcript_id …	0	gene;transcript	rnd-5_family-1542#ClassII_DNA_CACTA_nMITE	-80
manual_scaffold_9:1017661182..1017661244:-	manual_scaffold_9_33077	manual_scaffold_9	1017661182	1017661244	novel:manual_scaffold_9_33077	-	172.5	96 +/- 1%	337	331	0	6	yes	-	aguuuggagcugccaagaggu	cgcuuggccauuccuuaacucu	cgcuuggccauuccuuaacucugugcuauaacagcuauuagaguuuggagcugccaagaggu	gene_id gene64685; ID gene64685;;gene_id gene64685; transcript_id mRNA172493; ID mRNA172493; Parent gene64685; original_biotype mrna;;gene_id gene64685; transcript_id mRNA172493; ID exon-834882; Parent mRNA172493;;gene_id gene64685; transcript_id mRNA172493; ID three_prime_utr-222700; Parent mRNA172493; original_biotype three_prime_UTR;	-492048	gene;transcript;exon;three_prime_utr	rnd-1_family-246#ClassII_DNA_TcMar_nMITE	0
manual_scaffold_8:824329478..824329539:-	manual_scaffold_8_30311	manual_scaffold_8	824329478	824329539	novel:manual_scaffold_8_30311	-	172.4	96 +/- 1%	345	330	0	15	no	-	aguuuggagcugccaagaggu	cacguggccauucuuuaacucu	cacguggccauucuuuaacucugugcuauauaacuaguggaguuuggagcugccaagaggu	gene_id gene58861; ID gene58861;;gene_id gene58861; transcript_id mRNA156994; ID mRNA156994; Parent gene58861; original_biotype mrna;;gene_id gene58861; transcript_id mRNA156994; ID exon-744931; Parent mRNA156994;;gene_id gene58861; transcript_id mRNA156994; ID five_prime_utr-295320; Parent mRNA156994; original_biotype five_prime_UTR;	184025	gene;transcript;exon;five_prime_utr	rnd-1_family-192#LTR/Gypsy	0
manual_scaffold_6:37747928..37747990:-	manual_scaffold_6_22717	manual_scaffold_6	37747928	37747990	novel:manual_scaffold_6_22717	-	172.3	96 +/- 1%	337	331	0	6	yes	-	aguuuggagcugccaagaggu	cgcuuggccauuccuuaacucu	cgcuuggccauuccuuaacucugugcuaaaauagcuuauagaguuuggagcugccaagaggu	gene_id gene43540; ID gene43540; Name ERB1;;gene_id gene43540; transcript_id mRNA115755; ID mRNA115755; Name ERB1; Parent gene43540; original_biotype mrna;;gene_id gene43540; transcript_id mRNA115755; ID exon-504072; Parent mRNA115755;;gene_id gene43540; transcript_id mRNA115756; ID three_prime_utr-134503; Parent mRNA115756; original_biotype three_prime_UTR;;gene_id gene43540; transcript_id mRNA1…	-350154	gene;transcript;exon;three_prime_utr	rnd-1_family-211#Unknown	0
manual_scaffold_6:622713698..622713760:+	manual_scaffold_6_21438	manual_scaffold_6	622713698	622713760	novel:manual_scaffold_6_21438	+	172.3	96 +/- 1%	337	331	0	6	yes	-	aguuuggagcugccaagaggu	cgcuuggccauuccuuaacucu	cgcuuggccauuccuuaacucugugcuauaauagcuaguagaguuuggagcugccaagaggu	gene_id gene45930; transcript_id mRNA122496; ID five_prime_utr-215260; Parent mRNA122496; original_biotype five_prime_UTR;;gene_id gene45930; ID gene45930;;gene_id gene45930; transcript_id mRNA122496; ID mRNA122496; Parent gene45930; original_biotype mrna;;gene_id gene45930; transcript_id mRNA122496; ID exon-543754; Parent mRNA122496;	276307	five_prime_utr;gene;transcript;exon	rnd-1_family-218#ClassII_DNA_TcMar_nMITE	0
manual_scaffold_3b:926741033..926741095:-	manual_scaffold_3b_11969	manual_scaffold_3b	926741033	926741095	novel:manual_scaffold_3b_11969	-	172.1	96 +/- 1%	337	331	0	6	yes	-	aguuuggagcugccaagaggu	cgcuuggccauuccuuaacucu	cgcuuggccauuccuuaacucuguguuauaacggcgaguagaguuuggagcugccaagaggu	gene_id gene29522; ID gene29522;;gene_id gene29522; transcript_id mRNA78765; ID mRNA78765; Parent gene29522; original_biotype mrna;;gene_id gene29522; transcript_id mRNA78766; ID mRNA78766; Parent gene29522; original_biotype mrna;;gene_id gene29522; transcript_id mRNA78767; ID mRNA78767; Parent gene29522; original_biotype mrna;;gene_id gene29522; transcript_id mRNA78767; ID five_prime_utr-112509;…	686412	gene;transcript;five_prime_utr;exon	rnd-6_family-2334#ClassI_LTR_Copia	0
manual_scaffold_2a:1019280944..1019281005:-	manual_scaffold_2a_5637	manual_scaffold_2a	1019280944	1019281005	novel:manual_scaffold_2a_5637	-	170.8	96 +/- 1%	343	331	0	12	no	-	aguuuggagcugccaagaggu	cacuugccauucuuuaacucu	cacuugccauucuuuaacucugugcuauaacggcuaguagaguuuggagcugccaagaggu	gene_id gene19972; ID gene19972;;gene_id gene19972; transcript_id mRNA53323; ID mRNA53323; Parent gene19972; original_biotype mrna;;gene_id gene19972; transcript_id mRNA53327; ID mRNA53327; Parent gene19972; original_biotype mrna;;gene_id gene19972; transcript_id mRNA53326; ID mRNA53326; Parent gene19972; original_biotype mrna;;gene_id gene19972; transcript_id mRNA53325; ID mRNA53325; Parent gene…	0	gene;transcript	rnd-1_family-211#Unknown	0
manual_scaffold_12:359564023..359564085:+	manual_scaffold_12_38234	manual_scaffold_12	359564023	359564085	novel:manual_scaffold_12_38234	+	170.2	96 +/- 1%	341	331	0	10	no	-	aguuuggagcugccaagaggu	ugcuuggccauuguuuaacucu	ugcuuggccauuguuuaacucugugcuaugauagcuaguagaguuuggagcugccaagaggu	gene_id gene9197; ID gene9197; Name ALAT2;;gene_id gene9197; transcript_id mRNA25327; ID mRNA25327; Name ALAT2; Parent gene9197; original_biotype mrna;;gene_id gene9197; transcript_id mRNA25327; ID exon-1010380; Parent mRNA25327;;gene_id gene9197; transcript_id mRNA25328; ID five_prime_utr-401007; Parent mRNA25328; original_biotype five_prime_UTR;;gene_id gene9197; transcript_id mRNA25328; ID exo…	38125	gene;transcript;exon;five_prime_utr	rnd-1_family-533#ClassI_LTR_ERV	0
manual_scaffold_4a:621772833..621772894:+	manual_scaffold_4a_13198	manual_scaffold_4a	621772833	621772894	novel:manual_scaffold_4a_13198	+	170.2	96 +/- 1%	342	330	0	12	no	-	aguuuggagcugccaagaggu	cacuuggccauucguuaacucu	cacuuggccauucguuaacucugugcuacauaacuaguggaguuuggagcugccaagaggu	gene_id gene32701; ID gene32701; Name POL3;;gene_id gene32701; transcript_id mRNA86803; ID mRNA86803; Name POL3; Parent gene32701; original_biotype mrna;;gene_id gene32701; transcript_id mRNA86803; ID exon-335599; Parent mRNA86803;;gene_id gene32701; transcript_id mRNA86803; ID CDS32231; Parent mRNA86803;	-11463	gene;transcript;exon;CDS	rnd-1_family-192#LTR/Gypsy	0
manual_scaffold_4b:190918155..190918217:+	manual_scaffold_4b_15081	manual_scaffold_4b	190918155	190918217	novel:manual_scaffold_4b_15081	+	169.3	96 +/- 1%	333	279	0	54	yes	-	ugaauaguaucagaugucaugc	aggacaucuguacacacacaug	aggacaucuguacacacacaugccuuagauacaauaagcaugaauaguaucagaugucaugc	gene_id gene34800; ID gene34800; Name CP4FN;;gene_id gene34800; transcript_id mRNA92813; ID mRNA92813; Name CP4FN; Parent gene34800; original_biotype mrna;;gene_id gene34800; transcript_id mRNA92816; ID mRNA92816; Name CP4FN; Parent gene34800; original_biotype mrna;;gene_id gene34800; transcript_id mRNA92817; ID mRNA92817; Name CP4FN; Parent gene34800; original_biotype mrna;;gene_id gene34800; tr…	0	gene;transcript	rnd-4_family-520#ClassI_LTR_ERV	705
manual_scaffold_4a:186214300..186214361:+	manual_scaffold_4a_12910	manual_scaffold_4a	186214300	186214361	novel:manual_scaffold_4a_12910	+	169.1	96 +/- 1%	331	330	0	1	yes	-	aguuuggagcugccaagaggu	cacuugggcauucuuuaac	cacuugggcauucuuuaacuccgugcuauauaacuaguggaguuuggagcugccaagaggu	gene_id gene31469; ID gene31469;;gene_id gene31469; transcript_id mRNA83638; ID mRNA83638; Parent gene31469; original_biotype mrna;;gene_id gene31469; transcript_id mRNA83638; ID exon-314163; Parent mRNA83638;;gene_id gene31469; transcript_id mRNA83638; ID nbis-three_prime_utr-7137; Parent mRNA83638; original_biotype three_prime_UTR;	-507568	gene;transcript;exon;three_prime_utr	rnd-1_family-211#Unknown	0
manual_scaffold_12:694217383..694217443:-	manual_scaffold_12_39961	manual_scaffold_12	694217383	694217443	novel:manual_scaffold_12_39961	-	164.6	96 +/- 1%	322	299	1	22	yes	-	cagcauaccagguagaaccacauu	auguggcucuccugauaucagc	cagcauaccagguagaaccacauuuuuguuuuuuuuaaauguggcucuccugauaucagc	gene_id gene10494; ID gene10494; Name SUGP2;;gene_id gene10494; transcript_id mRNA29070; ID mRNA29070; Name SUGP2; Parent gene10494; original_biotype mrna;;gene_id gene10494; transcript_id mRNA29071; ID mRNA29071; Name SUGP2; Parent gene10494; original_biotype mrna;;gene_id gene10494; transcript_id mRNA29072; ID mRNA29072; Name SUGP2; Parent gene10494; original_biotype mrna;	0	gene;transcript	rnd-5_family-1694#ClassI_LTR_ERV	318
manual_scaffold_4b:816044479..816044540:+	manual_scaffold_4b_15664	manual_scaffold_4b	816044479	816044540	novel:manual_scaffold_4b_15664	+	157.6	96 +/- 1%	308	299	0	9	yes	-	ugacuuugguguugccuggaagu	uuccgggccccucuaaaguuc	uuccgggccccucuaaaguucagcgccauaacggcaucugacuuugguguugccuggaagu	gene_id gene36536; ID gene36536;;gene_id gene36536; transcript_id mRNA97416; ID mRNA97416; Parent gene36536; original_biotype mrna;;gene_id gene36536; transcript_id mRNA97416; ID exon-398643; Parent mRNA97416;;gene_id gene36536; transcript_id mRNA97416; ID three_prime_utr-105879; Parent mRNA97416; original_biotype three_prime_UTR;	-498368	gene;transcript;exon;three_prime_utr	rnd-6_family-770#DNA/PIF-Harbinger	40
manual_scaffold_12:635099307..635099366:-	manual_scaffold_12_39834	manual_scaffold_12	635099307	635099366	novel:manual_scaffold_12_39834	-	156.4	96 +/- 1%	305	303	0	2	yes	-	gaacuugugaucugacggacgag	ccgccugccauuuuacaaguuu	ccgccugccauuuuacaaguuucauagaauauaauggaacuugugaucugacggacgag	gene_id gene9997; ID gene9997;;gene_id gene9997; transcript_id mRNA27617; ID mRNA27617; Parent gene9997; original_biotype mrna;;gene_id gene9997; transcript_id mRNA27613; ID mRNA27613; Parent gene9997; original_biotype mrna;;gene_id gene9997; transcript_id mRNA27615; ID mRNA27615; Parent gene9997; original_biotype mrna;;gene_id gene9997; transcript_id mRNA27614; ID mRNA27614; Parent gene9997; ori…	0	gene;transcript	rnd-4_family-1385#ClassII_DNA_Harbinger_MITE	0
manual_scaffold_1b:828501101..828501160:+	manual_scaffold_1b_2462	manual_scaffold_1b	828501101	828501160	novel:manual_scaffold_1b_2462	+	154.2	96 +/- 1%	302	204	0	98	yes	-	aguggugacagagaaagugcuc	uacacuuucucuggcaccuaac	aguggugacagagaaagugcucuuuaaaguuuaaauauacacuuucucuggcaccuaac	gene_id gene16284; ID gene16284; Name PAR1;;gene_id gene16284; transcript_id mRNA43882; ID mRNA43882; Name PAR1; Parent gene16284; original_biotype mrna;;gene_id gene16284; transcript_id mRNA43883; ID mRNA43883; Name PAR1; Parent gene16284; original_biotype mrna;;gene_id gene16284; transcript_id mRNA43885; ID mRNA43885; Name PAR1; Parent gene16284; original_biotype mrna;;gene_id gene16284; transc…	0	gene;transcript	rnd-1_family-88#ClassII_DNA_hAT_MITE	158
manual_scaffold_5:1155049078..1155049171:+	manual_scaffold_5_18484	manual_scaffold_5	1155049078	1155049171	novel:manual_scaffold_5_18484	+	153.7	96 +/- 1%	300	186	113	1	yes	-	cucuggcgcuacuuucuc	gaaagagucgccccuuuuugggc	cucuggcgcuacuuucucacugucacggucuguccuuggcguuuccucgccuacagcaccguggcuaccagaaagagucgccccuuuuugggc	gene_id gene41132; ID gene41132; Name ENPP1;;gene_id gene41132; transcript_id mRNA109307; ID mRNA109307; Name ENPP1; Parent gene41132; original_biotype mrna;;gene_id gene41132; transcript_id mRNA109309; ID mRNA109309; Name ENPP1; Parent gene41132; original_biotype mrna;;gene_id gene41132; transcript_id mRNA109308; ID mRNA109308; Name ENPP1; Parent gene41132; original_biotype mrna;	0	gene;transcript	rnd-1_family-592#ClassI_LTR_ERV	0
manual_scaffold_3b:97700124..97700185:+	manual_scaffold_3b_10085	manual_scaffold_3b	97700124	97700185	novel:manual_scaffold_3b_10085	+	149.7	96 +/- 1%	293	279	0	14	yes	-	cacuccacaucuacguaccuuga	aagguaaauauaugugggguuc	cacuccacaucuacguaccuugaagacauauucauagucaagguaaauauaugugggguuc	gene_id gene27059; ID gene27059;;gene_id gene27059; transcript_id mRNA72149; ID mRNA72149; Name GLAK1; Parent gene27059; original_biotype mrna;;gene_id gene27059; transcript_id mRNA72150; ID mRNA72150; Name GLAK1; Parent gene27059; original_biotype mrna;;gene_id gene27059; transcript_id mRNA72147; ID mRNA72147; Name GLAK1; Parent gene27059; original_biotype mrna;;gene_id gene27059; transcript_id …	0	gene;transcript	rnd-4_family-433#ClassII_DNA_TcMar_MITE	0
manual_scaffold_10:328118140..328118195:+	manual_scaffold_10_33822	manual_scaffold_10	328118140	328118195	novel:manual_scaffold_10_33822	+	149.2	96 +/- 1%	290	224	0	66	yes	-	acaugcgugguuaaggcacaga	cggugccuuaaucacacaugug	cggugccuuaaucacacaugugcugaacaacgcacaugcgugguuaaggcacaga	gene_id gene1501; ID gene1501; Name NAGA;;gene_id gene1501; transcript_id mRNA4074; ID mRNA4074; Name NAGA; Parent gene1501; original_biotype mrna;;gene_id gene1501; transcript_id mRNA4077; ID mRNA4077; Name NAGA; Parent gene1501; original_biotype mrna;;gene_id gene1501; transcript_id mRNA4076; ID mRNA4076; Name NAGA; Parent gene1501; original_biotype mrna;;gene_id gene1501; transcript_id mRNA407…	0	gene;transcript	rnd-1_family-435#ClassI_LTR	0
manual_scaffold_4b:1123687645..1123687705:+	manual_scaffold_4b_15973	manual_scaffold_4b	1123687645	1123687705	novel:manual_scaffold_4b_15973	+	146.4	96 +/- 1%	287	207	0	80	yes	-	cacuuggacucuuucaggcucu	agcuuuggaguugucuggugau	cacuuggacucuuucaggcucugugguauaucuauuggagcuuuggaguugucuggugau	gene_id gene37513; ID gene37513; Name RM18;;gene_id gene37513; transcript_id mRNA99922; ID mRNA99922; Name RM18; Parent gene37513; original_biotype mrna;;gene_id gene37513; transcript_id mRNA99922; ID exon-415360; Parent mRNA99922;;gene_id gene37513; transcript_id mRNA99922; ID three_prime_utr-110280; Parent mRNA99922; original_biotype three_prime_UTR;	-706299	gene;transcript;exon;three_prime_utr	rnd-1_family-246#ClassII_DNA_TcMar_nMITE	0
manual_scaffold_1a:131012642..131012701:+	manual_scaffold_1a_122	manual_scaffold_1a	131012642	131012701	novel:manual_scaffold_1a_122	+	145.8	96 +/- 1%	294	251	0	43	no	-	agucuuggagcugucuaguggu	ucuuggacuuucccagucucu	ucuuggacuuucccagucucugugauucaucuaucagagucuuggagcugucuaguggu	gene_id gene11453; ID gene11453;;gene_id gene11453; transcript_id mRNA31448; ID mRNA31448; Name KVM5; Parent gene11453; original_biotype mrna;;gene_id gene11453; transcript_id mRNA31451; ID mRNA31451; Name KVM5; Parent gene11453; original_biotype mrna;;gene_id gene11453; transcript_id mRNA31450; ID mRNA31450; Name KV404; Parent gene11453; original_biotype mrna;;gene_id gene11453; transcript_id mR…	-115859	gene;transcript;exon;three_prime_utr	rnd-1_family-246#ClassII_DNA_TcMar_nMITE	0
manual_scaffold_1a:131064281..131064340:+	manual_scaffold_1a_124	manual_scaffold_1a	131064281	131064340	novel:manual_scaffold_1a_124	+	145.8	96 +/- 1%	294	251	0	43	no	-	agucuuggagcugucuaguggu	ucuuggacuuucccagucucu	ucuuggacuuucccagucucugugauucaucuaucagagucuuggagcugucuaguggu	gene_id gene11455; transcript_id mRNA31457; ID mRNA31457; Name YI31B; Parent gene11455; original_biotype mrna;;gene_id gene11455; ID gene11455; Name YI31B;;gene_id gene11455; transcript_id mRNA31457; ID five_prime_utr-3247; Parent mRNA31457; original_biotype five_prime_UTR;;gene_id gene11455; transcript_id mRNA31457; ID exon-7562; Parent mRNA31457;	161370	transcript;gene;five_prime_utr;exon	rnd-1_family-246#ClassII_DNA_TcMar_nMITE	0
manual_scaffold_1a:131115845..131115904:+	manual_scaffold_1a_126	manual_scaffold_1a	131115845	131115904	novel:manual_scaffold_1a_126	+	145.8	96 +/- 1%	294	251	0	43	no	-	agucuuggagcugucuaguggu	ucuuggacuuucccagucucu	ucuuggacuuucccagucucugugauucaucuaucagagucuuggagcugucuaguggu	gene_id gene11455; transcript_id mRNA31457; ID mRNA31457; Name YI31B; Parent gene11455; original_biotype mrna;;gene_id gene11455; ID gene11455; Name YI31B;;gene_id gene11455; transcript_id mRNA31457; ID five_prime_utr-3247; Parent mRNA31457; original_biotype five_prime_UTR;;gene_id gene11455; transcript_id mRNA31457; ID exon-7562; Parent mRNA31457;	109806	transcript;gene;five_prime_utr;exon	rnd-1_family-246#ClassII_DNA_TcMar_nMITE	0
manual_scaffold_1a:131166596..131166655:+	manual_scaffold_1a_128	manual_scaffold_1a	131166596	131166655	novel:manual_scaffold_1a_128	+	145.8	96 +/- 1%	294	251	0	43	no	-	agucuuggagcugucuaguggu	ucuuggacuuucccagucucu	ucuuggacuuucccagucucugugauucaucuaucagagucuuggagcugucuaguggu	gene_id gene11455; transcript_id mRNA31457; ID mRNA31457; Name YI31B; Parent gene11455; original_biotype mrna;;gene_id gene11455; ID gene11455; Name YI31B;;gene_id gene11455; transcript_id mRNA31457; ID five_prime_utr-3247; Parent mRNA31457; original_biotype five_prime_UTR;;gene_id gene11455; transcript_id mRNA31457; ID exon-7562; Parent mRNA31457;	59055	transcript;gene;five_prime_utr;exon	rnd-1_family-192#LTR/Gypsy	0
manual_scaffold_10:37449416..37449478:+	manual_scaffold_10_33415	manual_scaffold_10	37449416	37449478	novel:manual_scaffold_10_33415	+	144.3	96 +/- 1%	281	266	0	15	yes	-	auuuugccaccuacaacugcagc	ugcagugcaggcgguggaacau	auuuugccaccuacaacugcagcacugguugauuaagcacugcagugcaggcgguggaacau	gene_id gene479; ID gene479;;gene_id gene479; transcript_id mRNA1396; ID mRNA1396; Parent gene479; original_biotype mrna;;gene_id gene479; transcript_id mRNA1396; ID exon-858312; Parent mRNA1396;;gene_id gene479; transcript_id mRNA1396; ID three_prime_utr-228265; Parent mRNA1396; original_biotype three_prime_UTR;	-64290	gene;transcript;exon;three_prime_utr	rnd-4_family-433#ClassII_DNA_TcMar_MITE	227
manual_scaffold_4b:1160860226..1160860286:-	manual_scaffold_4b_17430	manual_scaffold_4b	1160860226	1160860286	novel:manual_scaffold_4b_17430	-	140	96 +/- 1%	274	271	0	3	yes	-	ucacucauggagacaguuagac	cugacugucucagaguaguggagc	cugacugucucagaguaguggagcagaacagucaaugcucacucauggagacaguuagac	gene_id gene37589; ID gene37589; Name IPO13;;gene_id gene37589; transcript_id mRNA100086; ID mRNA100086; Name IPO13; Parent gene37589; original_biotype mrna;	0	gene;transcript	rnd-6_family-3193#ClassI_nLTR_LINE_RTE	0
manual_scaffold_4a:411468308..411468365:-	manual_scaffold_4a_14394	manual_scaffold_4a	411468308	411468365	novel:manual_scaffold_4a_14394	-	137.5	96 +/- 1%	268	162	0	106	yes	-	gaacuucuguucuuagugcacu	ugugcuggaacaaggaguuuc	gaacuucuguucuuagugcacuguuuuaaaaacuagugugcuggaacaaggaguuuc	gene_id gene32083; ID gene32083; Name COOA1;;gene_id gene32083; transcript_id mRNA85145; ID mRNA85145; Name COOA1; Parent gene32083; original_biotype mrna;;gene_id gene32083; transcript_id mRNA85145; ID exon-324273; Parent mRNA85145;;gene_id gene32083; transcript_id mRNA85145; ID five_prime_utr-127105; Parent mRNA85145; original_biotype five_prime_UTR;	247298	gene;transcript;exon;five_prime_utr	rnd-1_family-342#LTR/Gypsy	0
manual_scaffold_1a:491349031..491349088:-	manual_scaffold_1a_1270	manual_scaffold_1a	491349031	491349088	novel:manual_scaffold_1a_1270	-	137	96 +/- 1%	266	265	0	1	yes	-	uuuugucuuucaucugcuggcu	cagcagaugaagaauaaaac	cagcagaugaagaauaaaacaauagcaagcuauuguuuugucuuucaucugcuggcu	gene_id gene12456; ID gene12456; Name ING2;;gene_id gene12456; transcript_id mRNA34018; ID mRNA34018; Name ING2; Parent gene12456; original_biotype mrna;;gene_id gene12456; transcript_id mRNA34018; ID exon-22981; Parent mRNA34018;;gene_id gene12456; transcript_id mRNA34018; ID three_prime_utr-5474; Parent mRNA34018; original_biotype three_prime_UTR;	-198211	gene;transcript;exon;three_prime_utr	rnd-5_family-432#Unknown_MITE	0
manual_scaffold_7:1299619271..1299619332:+	manual_scaffold_7_25947	manual_scaffold_7	1299619271	1299619332	novel:manual_scaffold_7_25947	+	131.3	96 +/- 1%	257	255	0	2	yes	-	uacuguggaaaugagaccuuugu	gaggucaucaauuucacuguugcc	gaggucaucaauuucacuguugccgggcuacuaaagguuacuguggaaaugagaccuuugu	gene_id gene54929; ID gene54929;;gene_id gene54929; transcript_id mRNA146722; ID mRNA146722; Parent gene54929; original_biotype mrna;;gene_id gene54929; transcript_id mRNA146722; ID exon-686121; Parent mRNA146722;;gene_id gene54929; transcript_id mRNA146722; ID five_prime_utr-271847; Parent mRNA146722; original_biotype five_prime_UTR;;gene_id gene54929; transcript_id mRNA146723; ID mRNA146723; Pa…	0	gene;transcript;exon;five_prime_utr	rnd-5_family-432#Unknown_MITE	166
manual_scaffold_11:1015135179..1015135239:-	manual_scaffold_11_37755	manual_scaffold_11	1015135179	1015135239	novel:manual_scaffold_11_37755	-	131.1	96 +/- 1%	264	246	0	18	no	-	cugccuccccugcaaacgucca	acguuggcucugguggugau	cugccuccccugcaaacguccagugaugacguggauauggacguuggcucugguggugau	gene_id gene7388; ID gene7388; Name DGCR8;;gene_id gene7388; transcript_id mRNA20359; ID mRNA20359; Name DGCR8; Parent gene7388; original_biotype mrna;;gene_id gene7388; transcript_id mRNA20361; ID mRNA20361; Name DGCR8; Parent gene7388; original_biotype mrna;;gene_id gene7388; transcript_id mRNA20360; ID mRNA20360; Name DGCR8; Parent gene7388; original_biotype mrna;;gene_id gene7388; transcript_…	0	gene;transcript;exon;CDS	(AC)n	2414
manual_scaffold_3b:1140549697..1140549749:-	manual_scaffold_3b_12172	manual_scaffold_3b	1140549697	1140549749	novel:manual_scaffold_3b_12172	-	129.5	96 +/- 1%	252	245	0	7	yes	-	uaugagagcugcgucuggauu	auccaggcgcuucugucaugcu	auccaggcgcuucugucaugcugguuaacaguaugagagcugcgucuggauu	gene_id gene30124; ID gene30124; Name NAV2;;gene_id gene30124; transcript_id mRNA80373; ID mRNA80373; Name NAV2; Parent gene30124; original_biotype mrna;;gene_id gene30124; transcript_id mRNA80374; ID mRNA80374; Name NAV2; Parent gene30124; original_biotype mrna;;gene_id gene30124; transcript_id mRNA80375; ID mRNA80375; Name NAV2; Parent gene30124; original_biotype mrna;;gene_id gene30124; transc…	0	gene;transcript	rnd-6_family-1584#ClassII_DNA_Harbinger_MITE	0
manual_scaffold_1a:128183687..128183747:+	manual_scaffold_1a_118	manual_scaffold_1a	128183687	128183747	novel:manual_scaffold_1a_118	+	127.6	96 +/- 1%	259	251	0	8	no	-	agucuuggagcugucuaguggu	cucuuggacucucccauucucu	cucuuggacucucccauucucugugauucaucuaucagagucuuggagcugucuaguggu	gene_id gene11425; ID gene11425;;gene_id gene11425; transcript_id mRNA31361; ID mRNA31361; Name KV5A2; Parent gene11425; original_biotype mrna;;gene_id gene11425; transcript_id mRNA31362; ID mRNA31362; Name KV5A2; Parent gene11425; original_biotype mrna;;gene_id gene11425; transcript_id mRNA31365; ID mRNA31365; Name KV404; Parent gene11425; original_biotype mrna;;gene_id gene11425; transcript_id …	0	gene;transcript	rnd-1_family-246#ClassII_DNA_TcMar_nMITE	0
manual_scaffold_5:835698750..835698811:-	manual_scaffold_5_19821	manual_scaffold_5	835698750	835698811	novel:manual_scaffold_5_19821	-	127.4	96 +/- 1%	256	173	0	83	no	-	caccaggccacuccaagaaucu	gauuuggaggugcccggaggu	caccaggccacuccaagaaucugugcuacaagagcauucagauuuggaggugcccggaggu	gene_id gene40261; ID gene40261;;gene_id gene40261; transcript_id mRNA106970; ID mRNA106970; Parent gene40261; original_biotype mrna;;gene_id gene40261; transcript_id mRNA106970; ID exon-451568; Parent mRNA106970;;gene_id gene40261; transcript_id mRNA106970; ID CDS39411; Parent mRNA106970;	-1469023	gene;transcript;exon;CDS	rnd-1_family-192#LTR/Gypsy	0
manual_scaffold_10:671530913..671530975:+	manual_scaffold_10_34058	manual_scaffold_10	671530913	671530975	novel:manual_scaffold_10_34058	+	127.2	96 +/- 1%	247	117	0	130	yes	-	cgugugcucuguguccucugcc	auagaggacacagagcacacugu	auagaggacacagagcacacuguguauguguguguuuccacgugugcucuguguccucugcc	gene_id gene2543; ID gene2543; Name RBM33;;gene_id gene2543; transcript_id mRNA7093; ID mRNA7093; Name RBM33; Parent gene2543; original_biotype mrna;;gene_id gene2543; transcript_id mRNA7094; ID mRNA7094; Name RBM33; Parent gene2543; original_biotype mrna;;gene_id gene2543; transcript_id mRNA7095; ID mRNA7095; Name RBM33; Parent gene2543; original_biotype mrna;;gene_id gene2543; transcript_id mRN…	-294859	gene;transcript;three_prime_utr;exon	A-rich	-16
manual_scaffold_6:779298736..779298790:-	manual_scaffold_6_23731	manual_scaffold_6	779298736	779298790	novel:manual_scaffold_6_23731	-	124.6	96 +/- 1%	242	224	0	18	yes	-	acaugcgugguuaaggcacaga	ugugccuuaacuacccaugugc	ugugccuuaacuacccaugugcugaacaacgcacaugcgugguuaaggcacaga	gene_id gene46485; ID gene46485; Name VMAT2;;gene_id gene46485; transcript_id mRNA124025; ID mRNA124025; Name VMAT2; Parent gene46485; original_biotype mrna;;gene_id gene46485; transcript_id mRNA124028; ID mRNA124028; Name VMAT2; Parent gene46485; original_biotype mrna;;gene_id gene46485; transcript_id mRNA124027; ID mRNA124027; Name VMAT2; Parent gene46485; original_biotype mrna;;gene_id gene464…	0	gene;transcript	rnd-1_family-435#ClassI_LTR	0
manual_scaffold_1b:352865332..352865391:+	manual_scaffold_1b_2096	manual_scaffold_1b	352865332	352865391	novel:manual_scaffold_1b_2096	+	123.9	96 +/- 1%	250	78	1	171	no	-	acuuggacacuguuauacucug	aguauuggagcugucuuguggu	acuuggacacuguuauacucugugacauucuaaucagaguauuggagcugucuuguggu	gene_id gene15221; transcript_id mRNA41114; ID five_prime_utr-24904; Parent mRNA41114; original_biotype five_prime_UTR;;gene_id gene15221; transcript_id mRNA41113; ID five_prime_utr-24903; Parent mRNA41113; original_biotype five_prime_UTR;;gene_id gene15221; transcript_id mRNA41114; ID exon-60196; Parent mRNA41114;;gene_id gene15221; transcript_id mRNA41114; ID mRNA41114; Parent gene15221; origin…	1180939	five_prime_utr;exon;transcript;gene	rnd-1_family-211#Unknown;rnd-1_family-192#LTR/Gypsy	0
manual_scaffold_5:1251410008..1251410105:-	manual_scaffold_5_20133	manual_scaffold_5	1251410008	1251410105	novel:manual_scaffold_5_20133	-	122.9	96 +/- 1%	240	159	77	4	yes	-	uuguccuuuccagaagcug	uuucuguaaaaaugagcauc	uuguccuuuccagaagcugaccuucaacugcggcaccugcuacgauuauauuuguaggugcuucuuuugagguucaguuucuguaaaaaugagcauc	gene_id gene41399; ID gene41399; Name WISP3;;gene_id gene41399; transcript_id mRNA110094; ID mRNA110094; Name WISP3; Parent gene41399; original_biotype mrna;;gene_id gene41399; transcript_id mRNA110097; ID mRNA110097; Name WISP3; Parent gene41399; original_biotype mrna;;gene_id gene41399; transcript_id mRNA110096; ID mRNA110096; Name WISP3; Parent gene41399; original_biotype mrna;;gene_id gene413…	0	gene;transcript	rnd-5_family-716#ClassI_LTR_Gypsy	0
manual_scaffold_3b:90381119..90381180:+	manual_scaffold_3b_10036	manual_scaffold_3b	90381119	90381180	novel:manual_scaffold_3b_10036	+	122	96 +/- 1%	240	239	0	1	yes	-	ugacugaagauuccaauuguucu	auauuuggagauucaguauuc	ugacugaagauuccaauuguucuuuaauaucugacuaaaaauauuuggagauucaguauuc	gene_id gene27039; ID gene27039; Name SCN3B;;gene_id gene27039; transcript_id mRNA72045; ID mRNA72045; Name SCN3B; Parent gene27039; original_biotype mrna;;gene_id gene27039; transcript_id mRNA72050; ID mRNA72050; Name SCN3B; Parent gene27039; original_biotype mrna;;gene_id gene27039; transcript_id mRNA72051; ID mRNA72051; Name SCN3B; Parent gene27039; original_biotype mrna;;gene_id gene27039; tr…	0	gene;transcript	rnd-1_family-279#LTR/ERV1	0
manual_scaffold_6:1047182026..1047182097:-	manual_scaffold_6_23965	manual_scaffold_6	1047182026	1047182097	novel:manual_scaffold_6_23965	-	122	96 +/- 1%	237	123	0	114	yes	-	uucgaauucugggacuucugguc	uacaagucccagaauucaaaga	uucgaauucugggacuucuggucaugauuuguacuggaauaaacaugacuacaagucccagaauucaaaga	gene_id gene47234; ID gene47234; Name RNLS;;gene_id gene47234; transcript_id mRNA125992; ID mRNA125992; Name RNLS; Parent gene47234; original_biotype mrna;	0	gene;transcript	rnd-4_family-3044#ClassI_LTR_ERV	0
manual_scaffold_6:1359161114..1359161172:-	manual_scaffold_6_24190	manual_scaffold_6	1359161114	1359161172	novel:manual_scaffold_6_24190	-	121.5	96 +/- 1%	238	237	0	1	yes	-	aaccuuguacuuguagacuuau	ugguuuaugggugcaagguagu	ugguuuaugggugcaagguagugagaacaaaaaggcaaccuuguacuuguagacuuau	gene_id gene48318; ID gene48318; Name GRID1;;gene_id gene48318; transcript_id mRNA128832; ID mRNA128832; Name GRID1; Parent gene48318; original_biotype mrna;;gene_id gene48318; transcript_id mRNA128832; ID exon-580184; Parent mRNA128832;;gene_id gene48318; transcript_id mRNA128832; ID five_prime_utr-229167; Parent mRNA128832; original_biotype five_prime_UTR;	51965	gene;transcript;exon;five_prime_utr	rnd-6_family-1007#ClassI_LTR_Gypsy	-658
manual_scaffold_3a:45779723..45779784:+	manual_scaffold_3a_7263	manual_scaffold_3a	45779723	45779784	known:manual_scaffold_3a_7263	+	120.9	96 +/- 1%	235	127	49	59	yes	-	caggcagcuaaagcaagucug	ggcuuguuuuagguugccugu	ggcuuguuuuagguugccuguggacaguuauccacgaacacaggcagcuaaagcaagucug	gene_id gene23462; ID gene23462; Name CRBA2;;gene_id gene23462; transcript_id mRNA62076; ID mRNA62076; Name CRBA2; Parent gene23462; original_biotype mrna;;gene_id gene23462; transcript_id mRNA62076; ID exon-177507; Parent mRNA62076;;gene_id gene23462; transcript_id mRNA62076; ID three_prime_utr-49385; Parent mRNA62076; original_biotype three_prime_UTR;	-98175	gene;transcript;exon;three_prime_utr	rnd-6_family-3370#ClassII_DNA_hAT_nMITE	-696
manual_scaffold_9:960862885..960862945:-	manual_scaffold_9_33027	manual_scaffold_9	960862885	960862945	novel:manual_scaffold_9_33027	-	119.1	96 +/- 1%	233	203	0	30	yes	-	cgcuuagacucucucagucucu	agucuaggagcugucugguggu	cgcuuagacucucucagucucugugauuauucuaucagagucuaggagcugucugguggu	gene_id gene64474; ID gene64474; Name POL;;gene_id gene64474; transcript_id mRNA171880; ID mRNA171880; Name POL; Parent gene64474; original_biotype mrna;;gene_id gene64474; transcript_id mRNA171880; ID exon-831779; Parent mRNA171880;;gene_id gene64474; transcript_id mRNA171880; ID five_prime_utr-330149; Parent mRNA171880; original_biotype five_prime_UTR;	1512927	gene;transcript;exon;five_prime_utr	rnd-1_family-211#Unknown	0
manual_scaffold_12:666555762..666555831:-	manual_scaffold_12_39874	manual_scaffold_12	666555762	666555831	novel:manual_scaffold_12_39874	-	118.3	96 +/- 1%	231	222	0	9	yes	-	uugaauucugggacuuguaguc	cacaaguccuagaauucaaag	uugaauucugggacuuguaguccuguuuuauaaugcaauaaacaccaccacaaguccuagaauucaaag	gene_id gene10232; ID gene10232; Name APBA1;;gene_id gene10232; transcript_id mRNA28342; ID mRNA28342; Name APBA1; Parent gene10232; original_biotype mrna;;gene_id gene10232; transcript_id mRNA28342; ID five_prime_utr-408607; Parent mRNA28342; original_biotype five_prime_UTR;;gene_id gene10232; transcript_id mRNA28342; ID exon-1031486; Parent mRNA28342;	25119	gene;transcript;five_prime_utr;exon	rnd-4_family-3044#ClassI_LTR_ERV	0
manual_scaffold_4b:1033418112..1033418169:-	manual_scaffold_4b_17309	manual_scaffold_4b	1033418112	1033418169	novel:manual_scaffold_4b_17309	-	117	96 +/- 1%	229	111	0	118	yes	-	uuaucauuuuauuuuucacuggc	agacgaaagauuaaaugauaau	agacgaaagauuaaaugauaauaaaauaauuauguuaucauuuuauuuuucacuggc	gene_id gene37097; ID gene37097; Name KDM5A;;gene_id gene37097; transcript_id mRNA98792; ID mRNA98792; Name KDM5A; Parent gene37097; original_biotype mrna;;gene_id gene37097; transcript_id mRNA98795; ID mRNA98795; Name KDM5A; Parent gene37097; original_biotype mrna;;gene_id gene37097; transcript_id mRNA98794; ID mRNA98794; Name KDM5A; Parent gene37097; original_biotype mrna;;gene_id gene37097; tr…	0	gene;transcript	rnd-5_family-432#Unknown_MITE	0
manual_scaffold_12:695003238..695003297:+	manual_scaffold_12_38758	manual_scaffold_12	695003238	695003297	novel:manual_scaffold_12_38758	+	112.9	96 +/- 1%	224	223	0	1	yes	-	uacacauacgaugaacagaaaau	caucuguucauggcauguuguguu	uacacauacgaugaacagaaaauguuacuuaaaagcaucuguucauggcauguuguguu	gene_id gene10502; ID gene10502; Name S2542;;gene_id gene10502; transcript_id mRNA29085; ID mRNA29085; Name S2542; Parent gene10502; original_biotype mrna;;gene_id gene10502; transcript_id mRNA29088; ID mRNA29088; Name S2542; Parent gene10502; original_biotype mrna;;gene_id gene10502; transcript_id mRNA29087; ID mRNA29087; Name S2542; Parent gene10502; original_biotype mrna;;gene_id gene10502; tr…	0	gene;transcript	rnd-6_family-5328#LTR/DIRS	0
manual_scaffold_1a:199396281..199396335:+	manual_scaffold_1a_186	manual_scaffold_1a	199396281	199396335	novel:manual_scaffold_1a_186	+	105.2	96 +/- 1%	204	197	0	7	yes	-	augagagaagcgucuggauugg	aucuagguacuucucuuaugcu	aucuagguacuucucuuaugcugguuaacagcaugagagaagcgucuggauugg	gene_id gene11649; transcript_id mRNA31980; ID mRNA31980; Parent gene11649; original_biotype mrna;;gene_id gene11649; ID gene11649;;gene_id gene11649; transcript_id mRNA31980; ID exon-11444; Parent mRNA31980;;gene_id gene11649; transcript_id mRNA31980; ID three_prime_utr-2566; Parent mRNA31980; original_biotype three_prime_UTR;	-67705	transcript;gene;exon;three_prime_utr	rnd-6_family-1584#ClassII_DNA_Harbinger_MITE	0
manual_scaffold_3b:815450169..815450225:-	manual_scaffold_3b_11861	manual_scaffold_3b	815450169	815450225	novel:manual_scaffold_3b_11861	-	103.3	96 +/- 1%	211	69	0	142	no	-	ucuugaacucucccagccucu	gagucuuggagcuguucagu	ucuugaacucucccagccucugugauuuaacuaucagagucuuggagcuguucagu	gene_id gene29236; ID gene29236;;gene_id gene29236; transcript_id mRNA77966; ID mRNA77966; Parent gene29236; original_biotype mrna;;gene_id gene29236; transcript_id mRNA77966; ID exon-278601; Parent mRNA77966;;gene_id gene29236; transcript_id mRNA77966; ID nbis-five_prime_utr-11636; Parent mRNA77966; original_biotype five_prime_UTR;	164044	gene;transcript;exon;five_prime_utr	rnd-1_family-192#LTR/Gypsy	0
manual_scaffold_9:480864086..480864145:-	manual_scaffold_9_32612	manual_scaffold_9	480864086	480864145	novel:manual_scaffold_9_32612	-	102.9	96 +/- 1%	203	91	0	112	yes	-	cgcuuggcuucaucaauacucagu	ugaguugguggcgccgggaga	cgcuuggcuucaucaauacucaguauucuauaacuuccugaguugguggcgccgggaga	gene_id gene62940; ID gene62940; Name CCS;;gene_id gene62940; transcript_id mRNA167737; ID mRNA167737; Name CCS; Parent gene62940; original_biotype mrna;;gene_id gene62940; transcript_id mRNA167741; ID mRNA167741; Name CCS; Parent gene62940; original_biotype mrna;;gene_id gene62940; transcript_id mRNA167740; ID mRNA167740; Name CCS; Parent gene62940; original_biotype mrna;;gene_id gene62940; tran…	0	gene;transcript	rnd-4_family-380#LTR/DIRS	54
manual_scaffold_8:75601244..75601339:+	manual_scaffold_8_28568	manual_scaffold_8	75601244	75601339	novel:manual_scaffold_8_28568	+	99.5	96 +/- 1%	194	162	27	5	yes	-	uuguccuuuccagaagcug	guuucuguaaaaugagcauc	uuguccuuuccagaagcugagcuucgacuguggcaccugcuacguuuauauugguaagugcuucuuugagguuuaguuucuguaaaaugagcauc	gene_id gene56886; ID gene56886; Name RHG31;;gene_id gene56886; transcript_id mRNA151976; ID mRNA151976; Name RHG31; Parent gene56886; original_biotype mrna;	0	gene;transcript	rnd-5_family-716#ClassI_LTR_Gypsy	0
manual_scaffold_2a:60978216..60978275:-	manual_scaffold_2a_4953	manual_scaffold_2a	60978216	60978275	novel:manual_scaffold_2a_4953	-	99.1	96 +/- 1%	193	185	0	8	yes	-	uaaccaauaccugacacccaa	uggguggcagguauuggucauu	uaaccaauaccugacacccaaagcuauagaaauaacuuggguggcagguauuggucauu	gene_id gene17878; ID gene17878; Name ARRC;;gene_id gene17878; transcript_id mRNA47961; ID mRNA47961; Name ARRC; Parent gene17878; original_biotype mrna;;gene_id gene17878; transcript_id mRNA47962; ID mRNA47962; Name ARRC; Parent gene17878; original_biotype mrna;	0	gene;transcript	rnd-1_family-651#ClassII_DNA_hAT_MITE;rnd-4_family-7#Unknown_MITE	0
manual_scaffold_2a:833345308..833345366:-	manual_scaffold_2a_5542	manual_scaffold_2a	833345308	833345366	novel:manual_scaffold_2a_5542	-	98.1	96 +/- 1%	191	189	0	2	yes	-	uagagggaucgccuuaguguc	cucuagggcgaccugcucuccc	cucuagggcgaccugcucucccuuguuaccgcauugguagagggaucgccuuaguguc	gene_id gene19672; ID gene19672;;gene_id gene19672; transcript_id mRNA52510; ID mRNA52510; Name RNC; Parent gene19672; original_biotype mrna;;gene_id gene19672; transcript_id mRNA52511; ID mRNA52511; Name RNC; Parent gene19672; original_biotype mrna;	0	gene;transcript	rnd-6_family-7539#ClassI_LTR_Gypsy	-564
manual_scaffold_7:672260074..672260129:-	manual_scaffold_7_27200	manual_scaffold_7	672260074	672260129	novel:manual_scaffold_7_27200	-	97.1	96 +/- 1%	191	187	0	4	yes	-	caucggacuacaaguaccaga	ggguguuuguagugcuguguu	ggguguuuguagugcuguguucauaacaggaaaacaucggacuacaaguaccaga	gene_id gene52943; ID gene52943; Name PRGC2;;gene_id gene52943; transcript_id mRNA141092; ID mRNA141092; Name PRGC2; Parent gene52943; original_biotype mrna;;gene_id gene52943; transcript_id mRNA141094; ID mRNA141094; Name PRGC2; Parent gene52943; original_biotype mrna;;gene_id gene52943; transcript_id mRNA141093; ID mRNA141093; Name PRGC2; Parent gene52943; original_biotype mrna;	0	gene;transcript	rnd-4_family-3044#ClassI_LTR_ERV	0
manual_scaffold_9:875873596..875873657:+	manual_scaffold_9_31794	manual_scaffold_9	875873596	875873657	novel:manual_scaffold_9_31794	+	96	96 +/- 1%	193	168	0	25	yes	-	aacuccacauguacaacccuug	aagguacguagaugugggguuu	aacuccacauguacaacccuugguuauauauauaucucaaagguacguagaugugggguuu	gene_id gene64204; ID gene64204; Name LEG4;;gene_id gene64204; transcript_id mRNA171149; ID mRNA171149; Name LEG4; Parent gene64204; original_biotype mrna;;gene_id gene64204; transcript_id mRNA171150; ID mRNA171150; Name LEG4; Parent gene64204; original_biotype mrna;;gene_id gene64204; transcript_id mRNA171151; ID mRNA171151; Name LEG4; Parent gene64204; original_biotype mrna;	0	gene;transcript	rnd-4_family-433#ClassII_DNA_TcMar_MITE	0
manual_scaffold_3a:316392639..316392699:-	manual_scaffold_3a_9056	manual_scaffold_3a	316392639	316392699	novel:manual_scaffold_3a_9056	-	91.6	96 +/- 1%	178	176	0	2	yes	-	ugggucaguagcuucugguugc	uccagaagguacugguccccu	uccagaagguacugguccccucuuugguaauguugaagugggucaguagcuucugguugc	gene_id gene24695; ID gene24695; Name DPH1;;gene_id gene24695; transcript_id mRNA65499; ID mRNA65499; Name DPH1; Parent gene24695; original_biotype mrna;;gene_id gene24695; transcript_id mRNA65500; ID mRNA65500; Name DPH1; Parent gene24695; original_biotype mrna;;gene_id gene24695; transcript_id mRNA65498; ID mRNA65498; Name DPH1; Parent gene24695; original_biotype mrna;	0	gene;transcript	rnd-4_family-150#LTR/Gypsy	-96
manual_scaffold_8:259519954..259520011:-	manual_scaffold_8_29909	manual_scaffold_8	259519954	259520011	novel:manual_scaffold_8_29909	-	91.4	96 +/- 1%	187	176	0	11	no	-	uagagcagucuaaguugauggc	cauggacgagauuugcuucuga	uagagcagucuaaguugauggcauacacucuuggucauggacgagauuugcuucuga	gene_id gene57633; ID gene57633; Name MICU2;;gene_id gene57633; transcript_id mRNA153926; ID mRNA153926; Name MICU2; Parent gene57633; original_biotype mrna;	0	gene;transcript	rnd-4_family-170#LTR/DIRS	345
manual_scaffold_9:311397665..311397722:-	manual_scaffold_9_32489	manual_scaffold_9	311397665	311397722	novel:manual_scaffold_9_32489	-	91.4	96 +/- 1%	177	163	0	14	yes	-	ucggcacugcuaucaagcugc	agcaugagagcagcgucuggau	ucggcacugcuaucaagcugcugaacauuaucagcagcaugagagcagcgucuggau	gene_id gene62410; ID gene62410; Name NCKX4;;gene_id gene62410; transcript_id mRNA166248; ID mRNA166248; Name NCKX4; Parent gene62410; original_biotype mrna;;gene_id gene62410; transcript_id mRNA166248; ID exon-797911; Parent mRNA166248;;gene_id gene62410; transcript_id mRNA166249; ID three_prime_utr-213278; Parent mRNA166249; original_biotype three_prime_UTR;;gene_id gene62410; transcript_id mRN…	-22452	gene;transcript;exon;three_prime_utr	rnd-6_family-1584#ClassII_DNA_Harbinger_MITE	0
manual_scaffold_6:1050885762..1050885823:+	manual_scaffold_6_21842	manual_scaffold_6	1050885762	1050885823	novel:manual_scaffold_6_21842	+	89.5	96 +/- 1%	175	167	0	8	yes	-	ugccuggcuucaucuuaacucug	ugaguuggugacgcugggaggu	ugccuggcuucaucuuaacucugugcuauaauagcuuucugaguuggugacgcugggaggu	gene_id gene47250; transcript_id mRNA126039; ID mRNA126039; Name TNR14; Parent gene47250; original_biotype mrna;;gene_id gene47250; transcript_id mRNA126040; ID mRNA126040; Name TNR14; Parent gene47250; original_biotype mrna;;gene_id gene47250; transcript_id mRNA126038; ID mRNA126038; Name TNR14; Parent gene47250; original_biotype mrna;;gene_id gene47250; transcript_id mRNA126037; ID mRNA126037; …	0	transcript;gene	rnd-1_family-533#ClassI_LTR_ERV	0
manual_scaffold_8:1105153567..1105153627:-	manual_scaffold_8_30488	manual_scaffold_8	1105153567	1105153627	novel:manual_scaffold_8_30488	-	85.6	96 +/- 1%	167	106	0	61	yes	-	auauauuuuucugcucggacc	auucgagcaaaaaaugucuug	auucgagcaaaaaaugucuugugaaaauuguguguugcaauauauuuuucugcucggacc	gene_id gene59767; ID gene59767;;gene_id gene59767; transcript_id mRNA159450; ID mRNA159450; Name TNIK; Parent gene59767; original_biotype mrna;;gene_id gene59767; transcript_id mRNA159451; ID mRNA159451; Name TNIK; Parent gene59767; original_biotype mrna;;gene_id gene59767; transcript_id mRNA159452; ID mRNA159452; Name M4K4; Parent gene59767; original_biotype mrna;;gene_id gene59767; transcript_…	0	gene;transcript	rnd-6_family-590#ClassII_DNA_hAT_MITE	0
manual_scaffold_6:1744211929..1744212005:+	manual_scaffold_6_22606	manual_scaffold_6	1744211929	1744212005	novel:manual_scaffold_6_22606	+	84.7	96 +/- 1%	165	162	0	3	yes	-	ccugugcauucugauacuugu	caagucccagaaugcaucgaaa	ccugugcauucugauacuuguaguccagcauacacuacugguaaaguaaaacuacaagucccagaaugcaucgaaa	gene_id gene49791; ID gene49791; Name MB12B;;gene_id gene49791; transcript_id mRNA132791; ID mRNA132791; Name MB12B; Parent gene49791; original_biotype mrna;;gene_id gene49792; transcript_id mRNA132792; ID mRNA132792; Parent gene49792; original_biotype mrna;;gene_id gene49792; ID gene49792;	0	gene;transcript	rnd-4_family-3044#ClassI_LTR_ERV	0
manual_scaffold_2b:401967353..401967407:+	manual_scaffold_2b_6207	manual_scaffold_2b	401967353	401967407	novel:manual_scaffold_2b_6207	+	83.8	96 +/- 1%	164	157	0	7	yes	-	gucugagcaaacaucuguugga	uaguggaugcaggguucagauaau	uaguggaugcaggguucagauaaucaguuaaagucugagcaaacaucuguugga	gene_id gene21968; ID gene21968; Name POL;;gene_id gene21968; transcript_id mRNA58208; ID mRNA58208; Name POL; Parent gene21968; original_biotype mrna;;gene_id gene21968; transcript_id mRNA58206; ID mRNA58206; Name POL; Parent gene21968; original_biotype mrna;;gene_id gene21968; transcript_id mRNA58207; ID mRNA58207; Name POL; Parent gene21968; original_biotype mrna;;gene_id gene21968; transcript…	-94844	gene;transcript;exon;three_prime_utr	rnd-5_family-1974#ClassI_LTR_Gypsy	0
manual_scaffold_7:720293194..720293248:+	manual_scaffold_7_25366	manual_scaffold_7	720293194	720293248	novel:manual_scaffold_7_25366	+	81.2	96 +/- 1%	158	56	0	102	yes	-	ucugaacacacaucuguugga	uagcagaugcagaauucagaaa	uagcagaugcagaauucagaaaaucaguuaaaaucugaacacacaucuguugga	gene_id gene53099; ID gene53099; Name POL3;;gene_id gene53099; transcript_id mRNA141439; ID mRNA141439; Name POL3; Parent gene53099; original_biotype mrna;;gene_id gene53099; transcript_id mRNA141439; ID exon-656314; Parent mRNA141439;;gene_id gene53099; transcript_id mRNA141439; ID five_prime_utr-259437; Parent mRNA141439; original_biotype five_prime_UTR;;gene_id gene53099; transcript_id mRNA141…	2637345	gene;transcript;exon;five_prime_utr	rnd-5_family-1974#ClassI_LTR_Gypsy	0
manual_scaffold_8:211664421..211664478:-	manual_scaffold_8_29875	manual_scaffold_8	211664421	211664478	novel:manual_scaffold_8_29875	-	79.9	96 +/- 1%	155	147	0	8	yes	-	ccagcacuguucuuaaccugc	aguauaagagcagugcuuggau	ccagcacuguucuuaaccugcuuaguauuauaugcaguauaagagcagugcuuggau	gene_id gene57477; ID gene57477; Name PDGFD;;gene_id gene57477; transcript_id mRNA153514; ID mRNA153514; Name PDGFD; Parent gene57477; original_biotype mrna;;gene_id gene57477; transcript_id mRNA153513; ID mRNA153513; Name PDGFD; Parent gene57477; original_biotype mrna;	0	gene;transcript	rnd-6_family-6304#ClassII_DNA_Harbinger_MITE	0
manual_scaffold_7:443455137..443455197:+	manual_scaffold_7_25107	manual_scaffold_7	443455137	443455197	novel:manual_scaffold_7_25107	+	79.2	96 +/- 1%	167	71	0	96	no	-	ugccauuuucaugaucucaaagguc	ccugagauuuuguaaaugugaa	ugccauuuucaugaucucaaaggucgaaaguguauaguccugagauuuuguaaaugugaa	gene_id gene51919; ID gene51919;;gene_id gene51919; transcript_id mRNA138610; ID mRNA138610; Parent gene51919; original_biotype mrna;;gene_id gene51919; transcript_id mRNA138610; ID exon-641549; Parent mRNA138610;;gene_id gene51919; transcript_id mRNA138610; ID three_prime_utr-170603; Parent mRNA138610; original_biotype three_prime_UTR;	-5334	gene;transcript;exon;three_prime_utr	rnd-1_family-911#ClassII_DNA_TcMar_MITE	-11
manual_scaffold_9:692576355..692576410:-	manual_scaffold_9_32755	manual_scaffold_9	692576355	692576410	novel:manual_scaffold_9_32755	-	79.2	96 +/- 1%	154	128	0	26	yes	-	uugcggucauguuaguccucacc	ugaggacuuucaagagggcaau	ugaggacuuucaagagggcaauguacucuucauugcggucauguuaguccucacc	gene_id gene63569; ID gene63569; Name PEG10;;gene_id gene63569; transcript_id mRNA169392; ID mRNA169392; Name PEG10; Parent gene63569; original_biotype mrna;;gene_id gene63569; transcript_id mRNA169392; ID exon-814142; Parent mRNA169392;;gene_id gene63569; transcript_id mRNA169392; ID three_prime_utr-217856; Parent mRNA169392; original_biotype three_prime_UTR;	-27496	gene;transcript;exon;three_prime_utr	rnd-5_family-77#ClassI_LTR	0
manual_scaffold_2a:105122903..105122962:+	manual_scaffold_2a_3912	manual_scaffold_2a	105122903	105122962	novel:manual_scaffold_2a_3912	+	78	96 +/- 1%	152	151	0	1	yes	-	ucugggacuuguauucuugcu	caacacuacaagucacagaauu	ucugggacuuguauucuugcuucuugaaauauaagagcaacacuacaagucacagaauu	gene_id gene18044; ID gene18044;;gene_id gene18044; transcript_id mRNA48449; ID mRNA48449; Parent gene18044; original_biotype mrna;;gene_id gene18044; transcript_id mRNA48452; ID mRNA48452; Parent gene18044; original_biotype mrna;;gene_id gene18044; transcript_id mRNA48452; ID exon-100822; Parent mRNA48452;;gene_id gene18044; transcript_id mRNA48449; ID exon-100821; Parent mRNA48449;;gene_id gene…	0	gene;transcript;exon;three_prime_utr	rnd-4_family-837#ClassII_DNA_hAT_nMITE	0
manual_scaffold_7:127437948..127438003:-	manual_scaffold_7_26666	manual_scaffold_7	127437948	127438003	novel:manual_scaffold_7_26666	-	75.6	96 +/- 1%	147	143	0	4	yes	-	aaugauucucagaacuagguuc	cacuaguucccagaaugcauuuu	cacuaguucccagaaugcauuuugugaguaggaaaugauucucagaacuagguuc	gene_id gene50916; ID gene50916; Name DNJC5;;gene_id gene50916; transcript_id mRNA135859; ID mRNA135859; Name DNJC5; Parent gene50916; original_biotype mrna;;gene_id gene50916; transcript_id mRNA135859; ID exon-625386; Parent mRNA135859;;gene_id gene50916; transcript_id mRNA135860; ID exon-625387; Parent mRNA135860;;gene_id gene50916; transcript_id mRNA135860; ID mRNA135860; Name DNJC5; Parent ge…	0	gene;transcript;exon;three_prime_utr	rnd-6_family-2913#ClassI_LTR_Gypsy	-734
manual_scaffold_1a:907557066..907557130:+	manual_scaffold_1a_717	manual_scaffold_1a	907557066	907557130	novel:manual_scaffold_1a_717	+	73.9	96 +/- 1%	143	141	0	2	yes	-	caugagaagccucuggauuggc	caguccagacgcugcucucaugcu	caguccagacgcugcucucaugcuuuuagcaauguuaagcggcaugagaagccucuggauuggc	gene_id gene13219; ID gene13219;;gene_id gene13219; transcript_id mRNA35947; ID mRNA35947; Name MAML3; Parent gene13219; original_biotype mrna;;gene_id gene13219; transcript_id mRNA35948; ID mRNA35948; Name MAML3; Parent gene13219; original_biotype mrna;;gene_id gene13219; transcript_id mRNA35950; ID mRNA35950; Name MAML3; Parent gene13219; original_biotype mrna;;gene_id gene13219; transcript_id …	0	gene;transcript;exon;five_prime_utr;three_prime_utr	rnd-6_family-1584#ClassII_DNA_Harbinger_MITE	0
manual_scaffold_11:77332750..77332811:+	manual_scaffold_11_35926	manual_scaffold_11	77332750	77332811	novel:manual_scaffold_11_35926	+	73.2	96 +/- 1%	144	143	0	1	yes	-	uucauuuugcuacagccugcugg	aacagcuguuucaaagugcaggu	uucauuuugcuacagccugcuggugauaguaucaauccaacagcuguuucaaagugcaggu	gene_id gene4264; ID gene4264;;gene_id gene4264; transcript_id mRNA11970; ID mRNA11970; Parent gene4264; original_biotype mrna;;gene_id gene4264; transcript_id mRNA11970; ID exon-929094; Parent mRNA11970;;gene_id gene4264; transcript_id mRNA11970; ID three_prime_utr-246215; Parent mRNA11970; original_biotype three_prime_UTR;	-236648	gene;transcript;exon;three_prime_utr	(ATTT)n	140
manual_scaffold_8:54296756..54296815:-	manual_scaffold_8_29711	manual_scaffold_8	54296756	54296815	novel:manual_scaffold_8_29711	-	72.5	96 +/- 1%	141	137	0	4	yes	-	aauaucacaccugguaauuacug	guaauucugugugugguauua	aauaucacaccugguaauuacugcaguccuugguaucaguaauucugugugugguauua	gene_id gene56771; ID gene56771; Name DRD3;;gene_id gene56771; transcript_id mRNA151672; ID mRNA151672; Name DRD3; Parent gene56771; original_biotype mrna;;gene_id gene56771; transcript_id mRNA151673; ID mRNA151673; Name DRD3; Parent gene56771; original_biotype mrna;;gene_id gene56771; transcript_id mRNA151674; ID mRNA151674; Name DRD3; Parent gene56771; original_biotype mrna;;gene_id gene56771; …	0	gene;transcript	GA-rich	330
manual_scaffold_8:1490198030..1490198085:+	manual_scaffold_8_29589	manual_scaffold_8	1490198030	1490198085	novel:manual_scaffold_8_29589	+	71.9	96 +/- 1%	140	96	0	44	yes	-	cggggacuuccuucagagcugcu	ugcuacgaagcaguccucaga	cggggacuuccuucagagcugcuuuaaaaauagcugcuacgaagcaguccucaga	gene_id gene60855; ID gene60855; Name POL5;;gene_id gene60855; transcript_id mRNA162144; ID mRNA162144; Name POL5; Parent gene60855; original_biotype mrna;;gene_id gene60855; transcript_id mRNA162144; ID exon-770207; Parent mRNA162144;;gene_id gene60855; transcript_id mRNA162144; ID five_prime_utr-305333; Parent mRNA162144; original_biotype five_prime_UTR;;gene_id gene60855; transcript_id mRNA162…	13604	gene;transcript;exon;five_prime_utr	rnd-5_family-77#ClassI_LTR	0
manual_scaffold_2a:1400180567..1400180621:-	manual_scaffold_2a_5852	manual_scaffold_2a	1400180567	1400180621	known:manual_scaffold_2a_5852	-	71.7	96 +/- 1%	131	128	0	3	yes	xtr-miR-187	ucgugucuuguguugcagcc	cuacagcacaggacauggga	cuacagcacaggacaugggagcuuuugugaccccucgugucuuguguugcagcc	gene_id gene20920; ID gene20920; Name RPR1A;;gene_id gene20920; transcript_id mRNA55645; ID mRNA55645; Name RPR1A; Parent gene20920; original_biotype mrna;;gene_id gene20920; transcript_id mRNA55645; ID exon-138516; Parent mRNA55645;;gene_id gene20920; transcript_id mRNA55645; ID three_prime_utr-38772; Parent mRNA55645; original_biotype three_prime_UTR;;gene_id gene20920; transcript_id mRNA55646;…	-255942	gene;transcript;exon;three_prime_utr	(GAAT)n	-220
manual_scaffold_3b:850291326..850291387:+	manual_scaffold_3b_10752	manual_scaffold_3b	850291326	850291387	novel:manual_scaffold_3b_10752	+	71.6	96 +/- 1%	140	132	0	8	yes	-	aguuuuggagcugucuaguggu	cgcuucgacucucucaggcucu	cgcuucgacucucucaggcucugugauuuuuucuaucagaguuuuggagcugucuaguggu	gene_id gene29345; ID gene29345;;gene_id gene29345; transcript_id mRNA78279; ID mRNA78279; Parent gene29345; original_biotype mrna;;gene_id gene29345; transcript_id mRNA78279; ID exon-281413; Parent mRNA78279;;gene_id gene29345; transcript_id mRNA78279; ID nbis-five_prime_utr-11668; Parent mRNA78279; original_biotype five_prime_UTR;	1732622	gene;transcript;exon;five_prime_utr	rnd-1_family-246#ClassII_DNA_TcMar_nMITE	0
manual_scaffold_5:739900110..739900169:+	manual_scaffold_5_18198	manual_scaffold_5	739900110	739900169	novel:manual_scaffold_5_18198	+	71.1	96 +/- 1%	138	55	0	83	yes	-	caucuguuuguggcauguagu	auauauggcaucgaacagauuguu	auauauggcaucgaacagauuguuaauuacccuguaagcaucuguuuguggcauguagu	gene_id gene40067; ID gene40067; Name MA1A1;;gene_id gene40067; transcript_id mRNA106443; ID mRNA106443; Name MA1A1; Parent gene40067; original_biotype mrna;	0	gene;transcript	rnd-6_family-5328#LTR/DIRS	0
manual_scaffold_10:603559374..603559437:-	manual_scaffold_10_35278	manual_scaffold_10	603559374	603559437	novel:manual_scaffold_10_35278	-	69.8	96 +/- 1%	136	135	0	1	yes	-	auuggcugugcacugggcuucc	uggcugaguucauagccaugagc	uggcugaguucauagccaugagcauauucguuuucaucagcauuggcugugcacugggcuucc	gene_id gene2390; ID gene2390; Name AQPA;;gene_id gene2390; transcript_id mRNA6693; ID mRNA6693; Name AQPA; Parent gene2390; original_biotype mrna;;gene_id gene2390; transcript_id mRNA6693; ID exon-890720; Parent mRNA6693;;gene_id gene2390; transcript_id mRNA6693; ID CDS2402; Parent mRNA6693;	0	gene;transcript;exon;CDS	(TTAGG)n	563
manual_scaffold_10:1082687136..1082687206:-	manual_scaffold_10_35819	manual_scaffold_10	1082687136	1082687206	novel:manual_scaffold_10_35819	-	69.5	96 +/- 1%	135	132	0	3	yes	-	ucagaauucuggaacuuguagu	uacaagucccagaauucaauga	ucagaauucuggaacuuguaguucgguuuuauaaugaauaaacaaaacuacaagucccagaauucaauga	gene_id gene3666; transcript_id mRNA10168; ID three_prime_utr-242594; Parent mRNA10168; original_biotype three_prime_UTR;;gene_id gene3666; transcript_id mRNA10168; ID exon-913723; Parent mRNA10168;;gene_id gene3666; transcript_id mRNA10168; ID mRNA10168; Parent gene3666; original_biotype mrna;;gene_id gene3666; transcript_id mRNA10167; ID three_prime_utr-242593; Parent mRNA10167; original_biotyp…	-7001	three_prime_utr;exon;transcript;gene	rnd-4_family-837#ClassII_DNA_hAT_nMITE	0
manual_scaffold_8:276431814..276431875:-	manual_scaffold_8_29923	manual_scaffold_8	276431814	276431875	novel:manual_scaffold_8_29923	-	69	96 +/- 1%	136	102	0	34	yes	-	uguguucaugacuggauauacu	uaaaucucagaucguguucacgcu	uguguucaugacuggauauacuuucccuugacaugaguaaaucucagaucguguucacgcu	gene_id gene57671; ID gene57671; Name AT8A2;;gene_id gene57671; transcript_id mRNA154039; ID mRNA154039; Name AT8A2; Parent gene57671; original_biotype mrna;;gene_id gene57671; transcript_id mRNA154040; ID mRNA154040; Name AT8A2; Parent gene57671; original_biotype mrna;;gene_id gene57671; transcript_id mRNA154041; ID mRNA154041; Name AT8A2; Parent gene57671; original_biotype mrna;	0	gene;transcript	rnd-6_family-4583#Unknown	0
manual_scaffold_3b:995736322..995736383:+	manual_scaffold_3b_10880	manual_scaffold_3b	995736322	995736383	novel:manual_scaffold_3b_10880	+	68.8	96 +/- 1%	134	109	0	25	yes	-	cgccuggcuccaucauaacucugu	ugaguuggugaugccgggaggu	cgccuggcuccaucauaacucugugcuauaauagcuuucugaguuggugaugccgggaggu	gene_id gene29678; ID gene29678; Name MYPOP;;gene_id gene29678; transcript_id mRNA79154; ID mRNA79154; Name MYPOP; Parent gene29678; original_biotype mrna;;gene_id gene29678; transcript_id mRNA79154; ID exon-287200; Parent mRNA79154;;gene_id gene29678; transcript_id mRNA79154; ID five_prime_utr-113303; Parent mRNA79154; original_biotype five_prime_UTR;	539279	gene;transcript;exon;five_prime_utr	rnd-1_family-533#ClassI_LTR_ERV	0
manual_scaffold_3a:110087853..110087911:-	manual_scaffold_3a_8795	manual_scaffold_3a	110087853	110087911	novel:manual_scaffold_3a_8795	-	68.1	96 +/- 1%	131	129	0	2	yes	-	uugcgucaaucaauacggacu	uccguauugauugacgcaaagu	uugcgucaaucaauacggacuagugugugugucuaguccguauugauugacgcaaagu	gene_id gene23776; transcript_id mRNA62876; ID mRNA62876; Parent gene23776; original_biotype mrna;;gene_id gene23776; ID gene23776;;gene_id gene23776; transcript_id mRNA62876; ID exon-181474; Parent mRNA62876;;gene_id gene23776; transcript_id mRNA62876; ID five_prime_utr-73704; Parent mRNA62876; original_biotype five_prime_UTR;	62922	transcript;gene;exon;five_prime_utr	(CTGG)n	-143
manual_scaffold_3a:110087856..110087914:+	manual_scaffold_3a_7338	manual_scaffold_3a	110087856	110087914	novel:manual_scaffold_3a_7338	+	68.1	96 +/- 1%	131	129	0	2	yes	-	uugcgucaaucaauacggacu	uccguauugauugacgcaaagu	uugcgucaaucaauacggacuagacacacacacuaguccguauugauugacgcaaagu	gene_id gene23775; ID gene23775; Name TYW1;;gene_id gene23775; transcript_id mRNA62875; ID mRNA62875; Name TYW1; Parent gene23775; original_biotype mrna;	0	gene;transcript	(CTGG)n	140
manual_scaffold_1a:679515629..679515687:-	manual_scaffold_1a_1399	manual_scaffold_1a	679515629	679515687	novel:manual_scaffold_1a_1399	-	67.1	96 +/- 1%	130	117	0	13	yes	-	cuuggcgcaucuuucaugcug	agcaugagaguagcgucagguu	cuuggcgcaucuuucaugcugguuaauauuaucagcagcaugagaguagcgucagguu	gene_id gene12771; ID gene12771; Name F16A1;;gene_id gene12771; transcript_id mRNA34787; ID mRNA34787; Name F16A1; Parent gene12771; original_biotype mrna;;gene_id gene12771; transcript_id mRNA34785; ID mRNA34785; Name F16A1; Parent gene12771; original_biotype mrna;;gene_id gene12771; transcript_id mRNA34786; ID mRNA34786; Name F16A1; Parent gene12771; original_biotype mrna;;gene_id gene12771; tr…	0	gene;transcript	rnd-6_family-1584#ClassII_DNA_Harbinger_MITE	0
manual_scaffold_5:1600853789..1600853849:+	manual_scaffold_5_18836	manual_scaffold_5	1600853789	1600853849	novel:manual_scaffold_5_18836	+	66.9	96 +/- 1%	132	131	0	1	yes	-	aguuuuggagcugucuaguggu	cacuuggacacucucaggcucu	cacuuggacacucucaggcucugugguauaucuauuggaguuuuggagcugucuaguggu	gene_id gene42158; ID gene42158; Name FSHR;;gene_id gene42158; transcript_id mRNA111918; ID mRNA111918; Name FSHR; Parent gene42158; original_biotype mrna;	0	gene;transcript	rnd-1_family-246#ClassII_DNA_TcMar_nMITE	0
manual_scaffold_4a:594593889..594593952:+	manual_scaffold_4a_13169	manual_scaffold_4a	594593889	594593952	novel:manual_scaffold_4a_13169	+	66.6	96 +/- 1%	130	90	0	40	yes	-	ugacuggcauguggauauauugu	uuuguguccacgucaggcacu	uuuguguccacgucaggcacugcguaauuauaucaaacggugacuggcauguggauauauugu	gene_id gene32535; ID gene32535; Name RD23A;;gene_id gene32535; transcript_id mRNA86297; ID mRNA86297; Name RD23A; Parent gene32535; original_biotype mrna;;gene_id gene32535; transcript_id mRNA86303; ID mRNA86303; Name RD23A; Parent gene32535; original_biotype mrna;;gene_id gene32535; transcript_id mRNA86302; ID mRNA86302; Name RD23A; Parent gene32535; original_biotype mrna;;gene_id gene32535; tr…	0	gene;transcript	rnd-6_family-559#ClassII_DNA_hAT_nMITE	-1074
manual_scaffold_3b:1195885960..1195886019:-	manual_scaffold_3b_12211	manual_scaffold_3b	1195885960	1195886019	novel:manual_scaffold_3b_12211	-	66.5	96 +/- 1%	130	125	0	5	yes	-	agcacugcaggaaucucaacuc	guugggaauucugugugcuuu	agcacugcaggaaucucaacucguuaaacacccaaagaguugggaauucugugugcuuu	gene_id gene30334; transcript_id mRNA80810; ID three_prime_utr-79430; Parent mRNA80810; original_biotype three_prime_UTR;;gene_id gene30334; transcript_id mRNA80810; ID exon-299024; Parent mRNA80810;;gene_id gene30334; ID gene30334;;gene_id gene30334; transcript_id mRNA80810; ID mRNA80810; Parent gene30334; original_biotype mrna;	-83488	three_prime_utr;exon;gene;transcript	rnd-4_family-689#ClassII_DNA_Harbinger_MITE	47
manual_scaffold_4b:133546170..133546228:-	manual_scaffold_4b_16551	manual_scaffold_4b	133546170	133546228	novel:manual_scaffold_4b_16551	-	66.3	96 +/- 1%	128	123	0	5	yes	-	uuugguccuacacuguuuagag	ucuaggcacuguagagccauuu	uuugguccuacacuguuuagaggcaaaaaaauugccucuaggcacuguagagccauuu	gene_id gene34442; ID gene34442; Name K2C5;;gene_id gene34442; transcript_id mRNA91797; ID mRNA91797; Name K2C5; Parent gene34442; original_biotype mrna;;gene_id gene34442; transcript_id mRNA91797; ID exon-362937; Parent mRNA91797;;gene_id gene34442; transcript_id mRNA91797; ID five_prime_utr-142982; Parent mRNA91797; original_biotype five_prime_UTR;	193604	gene;transcript;exon;five_prime_utr	rnd-1_family-20#ClassII_DNA_hAT_nMITE	0
manual_scaffold_4b:387496674..387496735:-	manual_scaffold_4b_16814	manual_scaffold_4b	387496674	387496735	novel:manual_scaffold_4b_16814	-	65.4	96 +/- 1%	134	130	0	4	no	-	ccccgcgccgaugacaacaccu	agugcugucaucggugcagagcc	agugcugucaucggugcagagccgucgggccgggggcggccccgcgccgaugacaacaccu	gene_id gene35376; ID gene35376; Name UH1BL;;gene_id gene35376; transcript_id mRNA94288; ID mRNA94288; Name UH1BL; Parent gene35376; original_biotype mrna;;gene_id gene35376; transcript_id mRNA94288; ID exon-377731; Parent mRNA94288;;gene_id gene35376; transcript_id mRNA94288; ID five_prime_utr-148625; Parent mRNA94288; original_biotype five_prime_UTR;	11	gene;transcript;exon;five_prime_utr	rnd-5_family-2817#ClassI_LTR_Gypsy	1275
manual_scaffold_8:6711343..6711400:-	manual_scaffold_8_29658	manual_scaffold_8	6711343	6711400	novel:manual_scaffold_8_29658	-	65.2	96 +/- 1%	128	124	0	4	yes	-	ucuacccggacuaacgucauuu	augacgcuugccugguuagaguc	augacgcuugccugguuagagucaucuuuuuuuacucuacccggacuaacgucauuu	gene_id gene56471; ID gene56471; Name TBX15;;gene_id gene56471; transcript_id mRNA150796; ID mRNA150796; Name TBX15; Parent gene56471; original_biotype mrna;	0	gene;transcript	rnd-1_family-101#Unknown_MITE	0
manual_scaffold_4a:182121742..182121801:-	manual_scaffold_4a_14202	manual_scaffold_4a	182121742	182121801	novel:manual_scaffold_4a_14202	-	64.1	96 +/- 1%	126	116	0	10	yes	-	augucauucagaacccuuggua	ccucaggguucugacugacacc	ccucaggguucugacugacaccauggacacguauuugaugucauucagaacccuuggua	gene_id gene31453; ID gene31453; Name PO21;;gene_id gene31453; transcript_id mRNA83609; ID mRNA83609; Name PO21; Parent gene31453; original_biotype mrna;;gene_id gene31453; transcript_id mRNA83609; ID exon-314074; Parent mRNA83609;;gene_id gene31453; transcript_id mRNA83613; ID three_prime_utr-83764; Parent mRNA83613; original_biotype three_prime_UTR;;gene_id gene31453; transcript_id mRNA83613; I…	-98915	gene;transcript;exon;three_prime_utr	rnd-5_family-860#DNA	0
manual_scaffold_6:932622323..932622380:+	manual_scaffold_6_21738	manual_scaffold_6	932622323	932622380	novel:manual_scaffold_6_21738	+	63.9	96 +/- 1%	122	119	0	3	yes	-	uucuguacccuuggcccccagu	uugggggccuaggguacagaa	uucuguacccuuggcccccaguguuaacacacugcauugggggccuaggguacagaa	gene_id gene46954; ID gene46954; Name EDRF1;;gene_id gene46954; transcript_id mRNA125277; ID mRNA125277; Name EDRF1; Parent gene46954; original_biotype mrna;;gene_id gene46954; transcript_id mRNA125279; ID mRNA125279; Name EDRF1; Parent gene46954; original_biotype mrna;;gene_id gene46954; transcript_id mRNA125278; ID mRNA125278; Name EDRF1; Parent gene46954; original_biotype mrna;	0	gene;transcript	rnd-4_family-25#Unknown_nMITE	195
manual_scaffold_8:913968917..913968972:-	manual_scaffold_8_30363	manual_scaffold_8	913968917	913968972	novel:manual_scaffold_8_30363	-	62.9	96 +/- 1%	123	99	0	24	yes	-	gcgugcauuucgauugugaacu	uucacagucuuccaaugacg	gcgugcauuucgauugugaacugcauuuaguauaguucacagucuuccaaugacg	gene_id gene59151; ID gene59151; Name PTHD1;;gene_id gene59151; transcript_id mRNA157904; ID mRNA157904; Name PTHD1; Parent gene59151; original_biotype mrna;	0	gene;transcript	rnd-5_family-190#ClassI_LTR_ERV	1233
manual_scaffold_5:534044307..534044367:-	manual_scaffold_5_19554	manual_scaffold_5	534044307	534044367	novel:manual_scaffold_5_19554	-	61.9	96 +/- 1%	128	108	0	20	no	-	uuggcaccugaggaucuggaau	acccagaucacaggaacccaaau	acccagaucacaggaacccaaauggucaaccuagcaguuuggcaccugaggaucuggaau	gene_id gene39673; ID gene39673; Name IBTK;;gene_id gene39673; transcript_id mRNA105455; ID mRNA105455; Name IBTK; Parent gene39673; original_biotype mrna;;gene_id gene39673; transcript_id mRNA105456; ID mRNA105456; Name IBTK; Parent gene39673; original_biotype mrna;	0	gene;transcript	rnd-1_family-207#LTR/DIRS	0
manual_scaffold_6:1253764793..1253764849:+	manual_scaffold_6_22061	manual_scaffold_6	1253764793	1253764849	novel:manual_scaffold_6_22061	+	61.6	96 +/- 1%	120	119	0	1	yes	-	uggaacacagaaaucuucacu	cuggagauuuuugaguucc	cuggagauuuuugaguuccaaaaaaaugacuaauuuggaacacagaaaucuucacu	gene_id gene47969; ID gene47969; Name MYPN;;gene_id gene47969; transcript_id mRNA127846; ID mRNA127846; Name MYPN; Parent gene47969; original_biotype mrna;	0	gene;transcript	rnd-4_family-373#ClassII_DNA_TcMar_nMITE	0
manual_scaffold_8:1238267409..1238267470:+	manual_scaffold_8_29388	manual_scaffold_8	1238267409	1238267470	novel:manual_scaffold_8_29388	+	61.5	96 +/- 1%	128	99	0	29	no	-	cacuuggccacucuaacacucugc	agaguuggagcugccaggaggu	cacuuggccacucuaacacucugcacuguuaaggcuuguagaguuggagcugccaggaggu	gene_id gene60231; ID gene60231; Name LORF2;;gene_id gene60231; transcript_id mRNA160559; ID mRNA160559; Name LORF2; Parent gene60231; original_biotype mrna;;gene_id gene60231; transcript_id mRNA160559; ID exon-761429; Parent mRNA160559;;gene_id gene60231; transcript_id mRNA160559; ID five_prime_utr-302116; Parent mRNA160559; original_biotype five_prime_UTR;;gene_id gene60231; transcript_id mRNA1…	1973966	gene;transcript;exon;five_prime_utr	rnd-1_family-353#LTR/Gypsy	0
manual_scaffold_6:1253757746..1253757802:+	manual_scaffold_6_22059	manual_scaffold_6	1253757746	1253757802	novel:manual_scaffold_6_22059	+	61.3	96 +/- 1%	120	119	0	1	yes	-	uggaacacagaaaucuucacu	cuggagauuuuugaguucc	cuggagauuuuugaguuccaaaaaaaugacuaauuuggaacacagaaaucuucacu	gene_id gene47969; ID gene47969; Name MYPN;;gene_id gene47969; transcript_id mRNA127846; ID mRNA127846; Name MYPN; Parent gene47969; original_biotype mrna;	0	gene;transcript	rnd-4_family-373#ClassII_DNA_TcMar_nMITE	0
manual_scaffold_7:888811563..888811622:-	manual_scaffold_7_27373	manual_scaffold_7	888811563	888811622	novel:manual_scaffold_7_27373	-	59.9	96 +/- 1%	116	61	0	55	yes	-	cuggcagcuuugauggugugc	ugcaucaucauagaggccuggc	ugcaucaucauagaggccuggcuaugguuaagccucgccuggcagcuuugauggugugc	gene_id gene53587; ID gene53587; Name GBRG2;;gene_id gene53587; transcript_id mRNA142656; ID mRNA142656; Name GBRG2; Parent gene53587; original_biotype mrna;;gene_id gene53587; transcript_id mRNA142657; ID mRNA142657; Name GBRG2; Parent gene53587; original_biotype mrna;;gene_id gene53587; transcript_id mRNA142658; ID mRNA142658; Name GBRG2; Parent gene53587; original_biotype mrna;	0	gene;transcript	rnd-5_family-36#LTR/Gypsy	0
manual_scaffold_4a:239145478..239145544:-	manual_scaffold_4a_14226	manual_scaffold_4a	239145478	239145544	novel:manual_scaffold_4a_14226	-	59.7	96 +/- 1%	113	112	0	1	yes	-	uugguauguaggauuccgguga	accggaauccuacauaccaaga	accggaauccuacauaccaagauuuguguuuuaaaugacaaaucuugguauguaggauuccgguga	gene_id gene31612; ID gene31612; Name CA168;;gene_id gene31612; transcript_id mRNA83953; ID mRNA83953; Name CA168; Parent gene31612; original_biotype mrna;;gene_id gene31612; transcript_id mRNA83953; ID exon-316253; Parent mRNA83953;;gene_id gene31612; transcript_id mRNA83953; ID five_prime_utr-124742; Parent mRNA83953; original_biotype five_prime_UTR;	310535	gene;transcript;exon;five_prime_utr	rnd-4_family-769#Unknown	704
manual_scaffold_4b:1050698266..1050698321:+	manual_scaffold_4b_15853	manual_scaffold_4b	1050698266	1050698321	novel:manual_scaffold_4b_15853	+	59.7	96 +/- 1%	115	90	0	25	yes	-	uacuuuacaacuuucggcacag	cgccgaaaguuguaaaguagu	cgccgaaaguuguaaaguagucuaauuaaagacuacuuuacaacuuucggcacag	gene_id gene37223; ID gene37223; Name PAR12;;gene_id gene37223; transcript_id mRNA99221; ID mRNA99221; Name PAR12; Parent gene37223; original_biotype mrna;;gene_id gene37223; transcript_id mRNA99224; ID mRNA99224; Name PAR12; Parent gene37223; original_biotype mrna;;gene_id gene37223; transcript_id mRNA99222; ID mRNA99222; Name PAR12; Parent gene37223; original_biotype mrna;;gene_id gene37223; tr…	-300716	gene;transcript;three_prime_utr;exon	rnd-5_family-2766#ClassI_LTR_Gypsy	324
manual_scaffold_4a:239145480..239145546:+	manual_scaffold_4a_12945	manual_scaffold_4a	239145480	239145546	novel:manual_scaffold_4a_12945	+	59.6	96 +/- 1%	113	112	0	1	yes	-	uugguauguaggauuccgguga	accggaauccuacauaccaaga	accggaauccuacauaccaagauuugucauuuaaaacacaaaucuugguauguaggauuccgguga	gene_id gene31614; ID gene31614; Name CO8A;;gene_id gene31614; transcript_id mRNA83955; ID mRNA83955; Name CO8A; Parent gene31614; original_biotype mrna;	0	gene;transcript	rnd-4_family-769#Unknown	-706
manual_scaffold_5:970426288..970426345:-	manual_scaffold_5_19901	manual_scaffold_5	970426288	970426345	novel:manual_scaffold_5_19901	-	58.3	96 +/- 1%	112	111	0	1	yes	-	cuagcaaugcucuuauacuguu	agcauaagaguagugcuuggau	cuagcaaugcucuuauacuguuuaguauuauaugcagcauaagaguagugcuuggau	gene_id gene40595; ID gene40595; Name RN146;;gene_id gene40595; transcript_id mRNA107899; ID mRNA107899; Name RN146; Parent gene40595; original_biotype mrna;;gene_id gene40595; transcript_id mRNA107899; ID exon-457462; Parent mRNA107899;;gene_id gene40595; transcript_id mRNA107899; ID three_prime_utr-121794; Parent mRNA107899; original_biotype three_prime_UTR;	-45129	gene;transcript;exon;three_prime_utr	rnd-6_family-6304#ClassII_DNA_Harbinger_MITE	0
manual_scaffold_3a:184096004..184096058:+	manual_scaffold_3a_7405	manual_scaffold_3a	184096004	184096058	novel:manual_scaffold_3a_7405	+	56.9	96 +/- 1%	110	87	0	23	yes	-	ugacugucagcagucucgcc	gcgggacugcaucagugcaaaga	gcgggacugcaucagugcaaagauuacucuuuuuugacugucagcagucucgcc	gene_id gene24135; ID gene24135;;gene_id gene24135; transcript_id mRNA63848; ID mRNA63848; Name UPK3B; Parent gene24135; original_biotype mrna;;gene_id gene24135; transcript_id mRNA63849; ID mRNA63849; Name UPK3B; Parent gene24135; original_biotype mrna;;gene_id gene24135; transcript_id mRNA63851; ID mRNA63851; Name UPK3L; Parent gene24135; original_biotype mrna;;gene_id gene24135; transcript_id …	0	gene;transcript	rnd-1_family-333#LTR/ERV-Foamy	-262
manual_scaffold_7:441503486..441503539:-	manual_scaffold_7_26988	manual_scaffold_7	441503486	441503539	novel:manual_scaffold_7_26988	-	56.8	96 +/- 1%	111	67	0	44	yes	-	uccucgucuccguguccugaau	uucaugucgcgaaggcuaga	uccucgucuccguguccugaauagaauugacaauucaugucgcgaaggcuaga	gene_id gene51896; ID gene51896;;gene_id gene51896; transcript_id mRNA138558; ID mRNA138558; Parent gene51896; original_biotype mrna;;gene_id gene51896; transcript_id mRNA138559; ID mRNA138559; Parent gene51896; original_biotype mrna;;gene_id gene51896; transcript_id mRNA138558; ID exon-641380; Parent mRNA138558;;gene_id gene51896; transcript_id mRNA138559; ID exon-641381; Parent mRNA138559;;gene…	9005	gene;transcript;exon;five_prime_utr	rnd-1_family-424#LTR/DIRS	0
manual_scaffold_2a:172806086..172806150:+	manual_scaffold_2a_3959	manual_scaffold_2a	172806086	172806150	novel:manual_scaffold_2a_3959	+	55.4	96 +/- 1%	117	113	0	4	no	-	ucuacaaguuggaacuuacaga	uuuaagguccugcaaugucagagu	uuuaagguccugcaaugucagaguguacucuuucuacuuaacucuacaaguuggaacuuacaga	gene_id gene18233; ID gene18233; Name TEN1;;gene_id gene18233; transcript_id mRNA48870; ID mRNA48870; Name TEN1; Parent gene18233; original_biotype mrna;;gene_id gene18233; transcript_id mRNA48869; ID mRNA48869; Name TEN1; Parent gene18233; original_biotype mrna;	0	gene;transcript	rnd-4_family-278#Unknown_nMITE	0
manual_scaffold_10:48082710..48082773:+	manual_scaffold_10_33449	manual_scaffold_10	48082710	48082773	known:manual_scaffold_10_33449	+	55	96 +/- 1%	100	98	0	2	yes	xtr-miR-428a	aaagugcuguuuuguuggggcauu	ugcccaaacacuggcacuuccu	ugcccaaacacuggcacuuccuauguuuucacugguaugaaagugcuguuuuguuggggcauu	gene_id gene521; ID gene521;;gene_id gene521; transcript_id mRNA1502; ID mRNA1502; Parent gene521; original_biotype mrna;;gene_id gene521; transcript_id mRNA1503; ID mRNA1503; Parent gene521; original_biotype mrna;;gene_id gene521; transcript_id mRNA1504; ID mRNA1504; Parent gene521; original_biotype mrna;;gene_id gene521; transcript_id mRNA1502; ID exon-858902; Parent mRNA1502;;gene_id gene521; …	-764176	gene;transcript;exon;three_prime_utr	rnd-1_family-430#ClassI_LTR_Gypsy	-2155
manual_scaffold_3a:743371759..743371818:+	manual_scaffold_3a_8458	manual_scaffold_3a	743371759	743371818	novel:manual_scaffold_3a_8458	+	54.5	96 +/- 1%	106	103	0	3	yes	-	acacugcacauuuugacacu	caggcagaaaaugcaguauggu	acacugcacauuuugacacugguccuagaaaugcagccaggcagaaaaugcaguauggu	gene_id gene25867; ID gene25867; Name LRP1B;;gene_id gene25867; transcript_id mRNA68624; ID mRNA68624; Name LRP1B; Parent gene25867; original_biotype mrna;;gene_id gene25867; transcript_id mRNA68625; ID mRNA68625; Name LRP1B; Parent gene25867; original_biotype mrna;;gene_id gene25867; transcript_id mRNA68626; ID mRNA68626; Name LRP1B; Parent gene25867; original_biotype mrna;;gene_id gene25867; tr…	0	gene;transcript	rnd-5_family-562#ClassII_DNA_TcMar_MITE	460
manual_scaffold_11:642988543..642988600:-	manual_scaffold_11_37355	manual_scaffold_11	642988543	642988600	novel:manual_scaffold_11_37355	-	54	96 +/- 1%	113	79	0	34	no	-	cacucggacucucucagacucu	gaguuuuggagcugucuagu	cacucggacucucucagacucugugauauuucuaucagaguuuuggagcugucuagu	gene_id gene5874; ID gene5874; Name ENTP4;;gene_id gene5874; transcript_id mRNA16529; ID mRNA16529; Name ENTP4; Parent gene5874; original_biotype mrna;;gene_id gene5874; transcript_id mRNA16529; ID exon-953793; Parent mRNA16529;;gene_id gene5874; transcript_id mRNA16531; ID three_prime_utr-253511; Parent mRNA16531; original_biotype three_prime_UTR;;gene_id gene5874; transcript_id mRNA16532; ID mR…	-108830	gene;transcript;exon;three_prime_utr	rnd-1_family-246#ClassII_DNA_TcMar_nMITE	0
manual_scaffold_2a:282180676..282180733:+	manual_scaffold_2a_4023	manual_scaffold_2a	282180676	282180733	novel:manual_scaffold_2a_4023	+	53.5	96 +/- 1%	104	102	0	2	yes	-	cugcaucguaguuaggucucaga	ugagaccucccucauugcauc	ugagaccucccucauugcaucaugucacuacuugcugcaucguaguuaggucucaga	gene_id gene18452; ID gene18452;;gene_id gene18452; transcript_id mRNA49423; ID mRNA49423; Parent gene18452; original_biotype mrna;;gene_id gene18452; transcript_id mRNA49423; ID exon-106540; Parent mRNA49423;;gene_id gene18452; transcript_id mRNA49423; ID three_prime_utr-29019; Parent mRNA49423; original_biotype three_prime_UTR;	-315204	gene;transcript;exon;three_prime_utr	rnd-5_family-77#ClassI_LTR	0
manual_scaffold_6:1488970884..1488970941:+	manual_scaffold_6_22293	manual_scaffold_6	1488970884	1488970941	novel:manual_scaffold_6_22293	+	51.2	96 +/- 1%	97	94	2	1	yes	-	ccggacgacgcuuuccggcucc	gccggaaagcguuguccgguc	gccggaaagcguuguccggucagaacagaggcggaccggacgacgcuuuccggcucc	gene_id gene48758; ID gene48758; Name VINC;;gene_id gene48758; transcript_id mRNA129999; ID mRNA129999; Name VINC; Parent gene48758; original_biotype mrna;;gene_id gene48758; transcript_id mRNA130000; ID mRNA130000; Name VINC; Parent gene48758; original_biotype mrna;;gene_id gene48758; transcript_id mRNA130001; ID mRNA130001; Name VINC; Parent gene48758; original_biotype mrna;	0	gene;transcript	rnd-5_family-194#LINE/L2	0
manual_scaffold_7:1108527879..1108527947:+	manual_scaffold_7_25770	manual_scaffold_7	1108527879	1108527947	novel:manual_scaffold_7_25770	+	51.1	96 +/- 1%	107	104	0	3	no	-	cucagacugccuuuuccaggug	ccuggaaggguucgucuggauc	cucagacugccuuuuccagguguguuacccaguggacaaguuuucuccuggaaggguucgucuggauc	gene_id gene54325; ID gene54325;;gene_id gene54325; transcript_id mRNA144918; ID mRNA144918; Name PITC1; Parent gene54325; original_biotype mrna;;gene_id gene54325; transcript_id mRNA144930; ID mRNA144930; Name PITC1; Parent gene54325; original_biotype mrna;;gene_id gene54325; transcript_id mRNA144923; ID mRNA144923; Name PITC1; Parent gene54325; original_biotype mrna;;gene_id gene54325; transcri…	0	gene;transcript	rnd-5_family-1057#ClassI_LTR_Gypsy	175
manual_scaffold_2a:1015756186..1015756239:+	manual_scaffold_2a_4581	manual_scaffold_2a	1015756186	1015756239	novel:manual_scaffold_2a_4581	+	50.1	96 +/- 1%	97	80	0	17	yes	-	cuuggcugagcgcugcauccu	cgaugcaucucugagccaaauc	cgaugcaucucugagccaaaucgaugcaucgccuuggcugagcgcugcauccu	gene_id gene19968; ID gene19968; Name YRD6;;gene_id gene19968; transcript_id mRNA53315; ID mRNA53315; Name YRD6; Parent gene19968; original_biotype mrna;;gene_id gene19968; transcript_id mRNA53315; ID exon-128887; Parent mRNA53315;;gene_id gene19968; transcript_id mRNA53315; ID five_prime_utr-52550; Parent mRNA53315; original_biotype five_prime_UTR;	1324	gene;transcript;exon;five_prime_utr	rnd-2_family-49#Unknown_nMITE	0
manual_scaffold_4a:670844460..670844517:-	manual_scaffold_4a_14560	manual_scaffold_4a	670844460	670844517	known:manual_scaffold_4a_14560	-	50.1	96 +/- 1%	98	75	0	23	yes	-	aucuucaacuugggcaccugc	uaagugccugauguugaaguuu	aucuucaacuugggcaccugcuacauuuauauuuguaagugccugauguugaaguuu	gene_id gene32886; ID gene32886; Name AKAP8;;gene_id gene32886; transcript_id mRNA87333; ID mRNA87333; Name AKAP8; Parent gene32886; original_biotype mrna;;gene_id gene32886; transcript_id mRNA87334; ID mRNA87334; Name AKAP8; Parent gene32886; original_biotype mrna;	0	gene;transcript	rnd-5_family-716#ClassI_LTR_Gypsy	0
manual_scaffold_1b:607628261..607628320:-	manual_scaffold_1b_3353	manual_scaffold_1b	607628261	607628320	novel:manual_scaffold_1b_3353	-	49.6	96 +/- 1%	93	63	0	30	yes	-	caggucaacguacucucaccu	ugagaguacguugaccuga	caggucaacguacucucaccuccguucccaccgggggaggugagaguacguugaccuga	gene_id gene15853; transcript_id mRNA42763; ID three_prime_utr-18674; Parent mRNA42763; original_biotype three_prime_UTR;;gene_id gene15853; transcript_id mRNA42763; ID exon-68789; Parent mRNA42763;;gene_id gene15853; transcript_id mRNA42763; ID mRNA42763; Parent gene15853; original_biotype mrna;;gene_id gene15853; ID gene15853;	-98732	three_prime_utr;exon;transcript;gene	rnd-5_family-842#ClassI_nLTR_LINE_RTE	1439
manual_scaffold_1b:607628262..607628321:+	manual_scaffold_1b_2317	manual_scaffold_1b	607628262	607628321	novel:manual_scaffold_1b_2317	+	49.5	96 +/- 1%	93	63	0	30	yes	-	caggucaacguacucucaccu	ugagaguacguugaccuga	caggucaacguacucucaccucccccggugggaacggaggugagaguacguugaccuga	gene_id gene15852; ID gene15852; Name CRCM;;gene_id gene15852; transcript_id mRNA42758; ID mRNA42758; Name CRCM; Parent gene15852; original_biotype mrna;;gene_id gene15852; transcript_id mRNA42759; ID mRNA42759; Name CRCM; Parent gene15852; original_biotype mrna;	0	gene;transcript	rnd-5_family-842#ClassI_nLTR_LINE_RTE	-1440
manual_scaffold_6:350629754..350629811:+	manual_scaffold_6_21107	manual_scaffold_6	350629754	350629811	known:manual_scaffold_6_21107	+	49.3	96 +/- 1%	88	86	0	2	yes	xtr-miR-428a	uaagugcuuucuuguuuggugg	cccaaacaaggguacuuacu	cccaaacaaggguacuuacuauuaauuaaaugugguaagugcuuucuuguuuggugg	gene_id gene45024; ID gene45024; Name RNF31;;gene_id gene45024; transcript_id mRNA119878; ID mRNA119878; Name RNF31; Parent gene45024; original_biotype mrna;;gene_id gene45024; transcript_id mRNA119880; ID mRNA119880; Name RNF31; Parent gene45024; original_biotype mrna;;gene_id gene45024; transcript_id mRNA119879; ID mRNA119879; Name RNF31; Parent gene45024; original_biotype mrna;;gene_id gene450…	0	gene;transcript	rnd-5_family-100#ClassI_LTR_Gypsy;rnd-1_family-643#ClassI_LTR_ERV	0
manual_scaffold_4b:431869567..431869630:-	manual_scaffold_4b_16829	manual_scaffold_4b	431869567	431869630	novel:manual_scaffold_4b_16829	-	49.2	96 +/- 1%	96	94	0	2	yes	-	acgggaggggccuuaugaaucacu	ugaaccauagucccuccccaca	acgggaggggccuuaugaaucacucaagguuucaucucuugugaaccauagucccuccccaca	gene_id gene35461; ID gene35461;;gene_id gene35461; transcript_id mRNA94511; ID mRNA94511; Name ZNF79; Parent gene35461; original_biotype mrna;;gene_id gene35461; transcript_id mRNA94514; ID mRNA94514; Name ZNF79; Parent gene35461; original_biotype mrna;;gene_id gene35461; transcript_id mRNA94513; ID mRNA94513; Name ZNF79; Parent gene35461; original_biotype mrna;;gene_id gene35461; transcript_id …	0	gene;transcript	rnd-5_family-731#Unknown_MITE	0
manual_scaffold_3a:599504507..599504564:-	manual_scaffold_3a_9669	manual_scaffold_3a	599504507	599504564	novel:manual_scaffold_3a_9669	-	48.2	96 +/- 1%	92	74	0	18	yes	-	cuagcacuguacuuaugcuguu	agcaugacagcagugcuuggau	cuagcacuguacuuaugcuguuugguauuaaaaacagcaugacagcagugcuuggau	gene_id gene25606; ID gene25606;;gene_id gene25606; transcript_id mRNA67878; ID mRNA67878; Name MYO3B; Parent gene25606; original_biotype mrna;;gene_id gene25606; transcript_id mRNA67879; ID mRNA67879; Name MYO3B; Parent gene25606; original_biotype mrna;;gene_id gene25606; transcript_id mRNA67880; ID mRNA67880; Name MYO3B; Parent gene25606; original_biotype mrna;;gene_id gene25606; transcript_id …	0	gene;transcript	rnd-6_family-6304#ClassII_DNA_Harbinger_MITE	0
manual_scaffold_1a:982807317..982807377:-	manual_scaffold_1a_1611	manual_scaffold_1a	982807317	982807377	novel:manual_scaffold_1a_1611	-	48.1	96 +/- 1%	92	88	0	4	yes	-	uccugacacugcuugcuugcug	cauuagagcagcgucuugauu	uccugacacugcuugcuugcuguuuauguuaguaaacagcauuagagcagcgucuugauu	gene_id gene13397; ID gene13397;;gene_id gene13397; transcript_id mRNA36375; ID mRNA36375; Parent gene13397; original_biotype mrna;;gene_id gene13397; transcript_id mRNA36374; ID mRNA36374; Parent gene13397; original_biotype mrna;;gene_id gene13397; transcript_id mRNA36373; ID mRNA36373; Parent gene13397; original_biotype mrna;;gene_id gene13397; transcript_id mRNA36373; ID exon-37784; Parent mRN…	51997	gene;transcript;exon;five_prime_utr	rnd-5_family-432#Unknown_MITE;rnd-6_family-6304#ClassII_DNA_Harbinger_MITE	0
manual_scaffold_7:1274135536..1274135597:+	manual_scaffold_7_25926	manual_scaffold_7	1274135536	1274135597	novel:manual_scaffold_7_25926	+	48.1	96 +/- 1%	93	67	0	26	yes	-	auccuggcacugcucauaugcu	acaugagagaagugcuuggauu	auccuggcacugcucauaugcuguguaguauuauaaacaacaugagagaagugcuuggauu	gene_id gene54860; ID gene54860;;gene_id gene54860; transcript_id mRNA146530; ID mRNA146530; Parent gene54860; original_biotype mrna;;gene_id gene54860; transcript_id mRNA146530; ID exon-685603; Parent mRNA146530;;gene_id gene54860; transcript_id mRNA146530; ID three_prime_utr-182558; Parent mRNA146530; original_biotype three_prime_UTR;	-1116007	gene;transcript;exon;three_prime_utr	rnd-6_family-6304#ClassII_DNA_Harbinger_MITE;rnd-5_family-432#Unknown_MITE	0
manual_scaffold_12:507951667..507951732:+	manual_scaffold_12_38338	manual_scaffold_12	507951667	507951732	novel:manual_scaffold_12_38338	+	47.5	96 +/- 1%	99	95	0	4	no	-	cugucgggugucgcuguugggugc	accaaugcugcucccgaccucc	cugucgggugucgcuguugggugccguucagcacgccguccgcaccaaugcugcucccgaccucc	gene_id gene9593; ID gene9593; Name HARB1;;gene_id gene9593; transcript_id mRNA26545; ID mRNA26545; Name HARB1; Parent gene9593; original_biotype mrna;;gene_id gene9593; transcript_id mRNA26546; ID mRNA26546; Name HARB1; Parent gene9593; original_biotype mrna;;gene_id gene9593; transcript_id mRNA26547; ID mRNA26547; Name HARB1; Parent gene9593; original_biotype mrna;;gene_id gene9593; transcript_…	-16133	gene;transcript;exon;three_prime_utr	(CTGGCC)n	-156
manual_scaffold_7:584508661..584508721:-	manual_scaffold_7_27122	manual_scaffold_7	584508661	584508721	novel:manual_scaffold_7_27122	-	46.4	96 +/- 1%	90	80	0	10	yes	-	agcuuuggaguugucuggugau	cacuugaacucucucaagcucu	cacuugaacucucucaagcucugugauauuucuaucagagcuuuggaguugucuggugau	gene_id gene52551; ID gene52551; Name TMPS9;;gene_id gene52551; transcript_id mRNA140112; ID mRNA140112; Name TMPS9; Parent gene52551; original_biotype mrna;	0	gene;transcript	rnd-1_family-246#ClassII_DNA_TcMar_nMITE	0
manual_scaffold_3a:346799870..346799929:+	manual_scaffold_3a_7669	manual_scaffold_3a	346799870	346799929	novel:manual_scaffold_3a_7669	+	45.1	96 +/- 1%	86	67	0	19	yes	-	uggacaccgccacaccguauuau	auacggugugcggucucguuu	uggacaccgccacaccguauuauguauugcggguuguaauacggugugcggucucguuu	gene_id gene24850; ID gene24850; Name PAR3L;;gene_id gene24850; transcript_id mRNA65932; ID mRNA65932; Name PAR3L; Parent gene24850; original_biotype mrna;	0	gene;transcript	rnd-6_family-1561#LTR/Gypsy	0
manual_scaffold_1b:831805783..831805840:-	manual_scaffold_1b_3503	manual_scaffold_1b	831805783	831805840	novel:manual_scaffold_1b_3503	-	43.9	96 +/- 1%	84	53	0	31	yes	-	uuucuuugucggacuuauaguc	acuaaguccgacaaagaaauu	uuucuuugucggacuuauagucuuguauuacacaagacuaaguccgacaaagaaauu	gene_id gene16296; ID gene16296; Name YG31B;;gene_id gene16296; transcript_id mRNA43903; ID mRNA43903; Name YG31B; Parent gene16296; original_biotype mrna;;gene_id gene16296; transcript_id mRNA43905; ID mRNA43905; Name YG31B; Parent gene16296; original_biotype mrna;;gene_id gene16296; transcript_id mRNA43904; ID mRNA43904; Name YG31B; Parent gene16296; original_biotype mrna;;gene_id gene16296; tr…	39762	gene;transcript;exon;five_prime_utr	rnd-4_family-25#Unknown_nMITE	178
manual_scaffold_2b:720728455..720728520:+	manual_scaffold_2b_6476	manual_scaffold_2b	720728455	720728520	novel:manual_scaffold_2b_6476	+	43.7	96 +/- 1%	83	76	0	7	yes	-	cgcacucaugaugggaccucc	aggucccugccuugagugugcu	cgcacucaugaugggaccuccgcaauaaguaacugcaauguggaggucccugccuugagugugcu	gene_id gene22806; ID gene22806; Name TONSL;;gene_id gene22806; transcript_id mRNA60504; ID mRNA60504; Name TONSL; Parent gene22806; original_biotype mrna;;gene_id gene22806; transcript_id mRNA60505; ID mRNA60505; Name TONSL; Parent gene22806; original_biotype mrna;;gene_id gene22806; transcript_id mRNA60506; ID mRNA60506; Name TONSL; Parent gene22806; original_biotype mrna;	0	gene;transcript	rnd-5_family-450#ClassII_DNA_TcMar_nMITE	-672
manual_scaffold_2a:125025537..125025595:+	manual_scaffold_2a_3923	manual_scaffold_2a	125025537	125025595	novel:manual_scaffold_2a_3923	+	42.7	96 +/- 1%	92	31	0	61	no	-	caauucaagguuacaaacauc	augucuggcauccuugacuugac	caauucaagguuacaaacaucagaccuuaaaacagaugucuggcauccuugacuugac	gene_id gene18127; ID gene18127; Name ATP7A;;gene_id gene18127; transcript_id mRNA48640; ID mRNA48640; Name ATP7A; Parent gene18127; original_biotype mrna;;gene_id gene18127; transcript_id mRNA48639; ID mRNA48639; Name ATP7A; Parent gene18127; original_biotype mrna;	0	gene;transcript	rnd-1_family-261#LTR/DIRS	89
manual_scaffold_9:1211751154..1211751214:+	manual_scaffold_9_32182	manual_scaffold_9	1211751154	1211751214	novel:manual_scaffold_9_32182	+	42.6	96 +/- 1%	83	71	0	12	yes	-	cacuuggccauucuguaacucu	aguuuggagcugccaagag	cacuuggccauucuguaacucugugcuauaauagcuaguagaguuuggagcugccaagag	gene_id gene65446; ID gene65446;;gene_id gene65446; transcript_id mRNA174493; ID mRNA174493; Parent gene65446; original_biotype mrna;;gene_id gene65446; transcript_id mRNA174493; ID exon-848485; Parent mRNA174493;;gene_id gene65446; transcript_id mRNA174493; ID three_prime_utr-225802; Parent mRNA174493; original_biotype three_prime_UTR;	-313116	gene;transcript;exon;three_prime_utr	rnd-1_family-211#Unknown	0
manual_scaffold_8:1114071163..1114071224:+	manual_scaffold_8_29309	manual_scaffold_8	1114071163	1114071224	novel:manual_scaffold_8_29309	+	42.3	96 +/- 1%	82	53	0	29	yes	-	gacuuugguguggccuggaagu	gaccgggccccucuaaaguuc	gaccgggccccucuaaaguucagcaccauaacggcaucugacuuugguguggccuggaagu	gene_id gene59798; ID gene59798; Name AFF3;;gene_id gene59798; transcript_id mRNA159529; ID mRNA159529; Name AFF3; Parent gene59798; original_biotype mrna;;gene_id gene59798; transcript_id mRNA159530; ID mRNA159530; Name AFF3; Parent gene59798; original_biotype mrna;	0	gene;transcript	rnd-4_family-15#DNA/PIF-Harbinger	51
manual_scaffold_7:1097242566..1097242619:-	manual_scaffold_7_27607	manual_scaffold_7	1097242566	1097242619	novel:manual_scaffold_7_27607	-	41.7	96 +/- 1%	80	52	0	28	yes	-	ucuuggacaacuuccagugugagg	ucacugagaguugugcaga	ucuuggacaacuuccagugugagguuguacauccucacugagaguugugcaga	gene_id gene54300; ID gene54300; Name CE112;;gene_id gene54300; transcript_id mRNA144848; ID mRNA144848; Name CE112; Parent gene54300; original_biotype mrna;	0	gene;transcript	rnd-3_family-160#ClassII_DNA_TcMar_nMITE	70
manual_scaffold_1a:307498367..307498425:+	manual_scaffold_1a_248	manual_scaffold_1a	307498367	307498425	novel:manual_scaffold_1a_248	+	41.3	96 +/- 1%	80	75	0	5	yes	-	aucuagacacuguucucaugcu	caugaaaccauugucuggacu	aucuagacacuguucucaugcugcuuaacaucaucagcaugaaaccauugucuggacu	gene_id gene11893; transcript_id mRNA32547; ID five_prime_utr-6559; Parent mRNA32547; original_biotype five_prime_UTR;;gene_id gene11893; transcript_id mRNA32549; ID mRNA32549; Parent gene11893; original_biotype mrna;;gene_id gene11893; transcript_id mRNA32548; ID five_prime_utr-6560; Parent mRNA32548; original_biotype five_prime_UTR;;gene_id gene11893; transcript_id mRNA32549; ID five_prime_utr-…	27964	five_prime_utr;transcript;exon;gene	rnd-6_family-1584#ClassII_DNA_Harbinger_MITE	0
manual_scaffold_1b:845706325..845706375:-	manual_scaffold_1b_3523	manual_scaffold_1b	845706325	845706375	novel:manual_scaffold_1b_3523	-	41.2	96 +/- 1%	89	88	0	1	no	-	uaccugguugauucugcc	guugauccugccaggagc	uaccugguugauucugccaauagggcuaguugguugauccugccaggagc	gene_id gene16336; ID gene16336; Name HOME1;;gene_id gene16336; transcript_id mRNA44003; ID mRNA44003; Name HOME1; Parent gene16336; original_biotype mrna;;gene_id gene16336; transcript_id mRNA44004; ID mRNA44004; Name HOME1; Parent gene16336; original_biotype mrna;	0	gene;transcript	SSU-rRNA_Hsa	0
manual_scaffold_4b:1091934770..1091934827:+	manual_scaffold_4b_15894	manual_scaffold_4b	1091934770	1091934827	novel:manual_scaffold_4b_15894	+	40.8	96 +/- 1%	79	69	0	10	yes	-	uaucccguccaacucaauac	uaauaagguggacgggauagc	uaucccguccaacucaauacaagcacauuacaccuguaauaagguggacgggauagc	gene_id gene37414; transcript_id mRNA99666; ID five_prime_utr-161326; Parent mRNA99666; original_biotype five_prime_UTR;;gene_id gene37414; transcript_id mRNA99665; ID five_prime_utr-161325; Parent mRNA99665; original_biotype five_prime_UTR;;gene_id gene37414; transcript_id mRNA99666; ID exon-413558; Parent mRNA99666;;gene_id gene37414; transcript_id mRNA99666; ID mRNA99666; Name MYLK; Parent gen…	0	five_prime_utr;exon;transcript;gene	rnd-5_family-562#ClassII_DNA_TcMar_MITE	99
manual_scaffold_6:1706015718..1706015770:+	manual_scaffold_6_22552	manual_scaffold_6	1706015718	1706015770	novel:manual_scaffold_6_22552	+	40.7	96 +/- 1%	77	73	0	4	yes	-	acgggcugcacagcacaagugc	gcuugugcugugcaguccauaac	acgggcugcacagcacaagugcagucugcgcuugugcugugcaguccauaac	gene_id gene49579; ID gene49579; Name NOE1;;gene_id gene49579; transcript_id mRNA132180; ID mRNA132180; Name NOE1; Parent gene49579; original_biotype mrna;	0	gene;transcript	rnd-6_family-821#rRNA	0
manual_scaffold_11:272701825..272701880:+	manual_scaffold_11_36087	manual_scaffold_11	272701825	272701880	novel:manual_scaffold_11_36087	+	40.1	96 +/- 1%	77	50	0	27	yes	-	uugccguaccguuaguccucacu	ugaggacuugcgagagggcaaugu	ugaggacuugcgagagggcaauguacucuucauugccguaccguuaguccucacu	gene_id gene4755; ID gene4755; Name CCL24;;gene_id gene4755; transcript_id mRNA13239; ID mRNA13239; Name CCL24; Parent gene4755; original_biotype mrna;;gene_id gene4755; transcript_id mRNA13239; ID exon-937142; Parent mRNA13239;;gene_id gene4755; transcript_id mRNA13239; ID five_prime_utr-370293; Parent mRNA13239; original_biotype five_prime_UTR;	550447	gene;transcript;exon;five_prime_utr	rnd-5_family-77#ClassI_LTR	0
manual_scaffold_1b:1217741602..1217741669:-	manual_scaffold_1b_3791	manual_scaffold_1b	1217741602	1217741669	novel:manual_scaffold_1b_3791	-	40.1	96 +/- 1%	77	75	0	2	yes	-	ugugaaaucugggacuuguagu	uacaaaucccagaauucaaagg	ugugaaaucugggacuuguaguccuggugauggaaaaaaaaauacuacaaaucccagaauucaaagg	gene_id gene17384; ID gene17384; Name POL4;;gene_id gene17384; transcript_id mRNA46797; ID mRNA46797; Name POL4; Parent gene17384; original_biotype mrna;;gene_id gene17384; transcript_id mRNA46798; ID mRNA46798; Name POL4; Parent gene17384; original_biotype mrna;;gene_id gene17384; transcript_id mRNA46799; ID mRNA46799; Name POL4; Parent gene17384; original_biotype mrna;;gene_id gene17384; transc…	84033	gene;transcript;exon;five_prime_utr	rnd-4_family-837#ClassII_DNA_hAT_nMITE	0
manual_scaffold_3b:1010875615..1010875672:-	manual_scaffold_3b_12047	manual_scaffold_3b	1010875615	1010875672	novel:manual_scaffold_3b_12047	-	39.8	96 +/- 1%	79	71	0	8	yes	-	uuccauaugcucacuguaacagu	uuaguggugcagcaucuggaa	uuccauaugcucacuguaacaguuuguuuauauaacuuaguggugcagcaucuggaa	gene_id gene29741; ID gene29741; Name HCN4;;gene_id gene29741; transcript_id mRNA79382; ID mRNA79382; Name HCN4; Parent gene29741; original_biotype mrna;;gene_id gene29741; transcript_id mRNA79384; ID mRNA79384; Name HCN4; Parent gene29741; original_biotype mrna;;gene_id gene29741; transcript_id mRNA79383; ID mRNA79383; Name HCN4; Parent gene29741; original_biotype mrna;;gene_id gene29741; transc…	0	gene;transcript	rnd-4_family-1213#SINE/tRNA-Deu	535
manual_scaffold_8:60936041..60936103:-	manual_scaffold_8_29725	manual_scaffold_8	60936041	60936103	novel:manual_scaffold_8_29725	-	39.4	96 +/- 1%	75	56	0	19	yes	-	ggggcuaccggaguuuuuguu	caaaaacucuguuagcucugcc	ggggcuaccggaguuuuuguucgaacucugcgcugagugacaaaaacucuguuagcucugcc	gene_id gene56792; ID gene56792; Name FSTL1;;gene_id gene56792; transcript_id mRNA151725; ID mRNA151725; Name FSTL1; Parent gene56792; original_biotype mrna;	0	gene;transcript	rnd-6_family-113#rRNA	0
manual_scaffold_6:1748801949..1748802007:+	manual_scaffold_6_22615	manual_scaffold_6	1748801949	1748802007	novel:manual_scaffold_6_22615	+	38.7	96 +/- 1%	74	69	0	5	yes	-	uuuaugagcucuggggguacc	uacccccauuggcgcuuuaua	uacccccauuggcgcuuuauaaagggaugacuauuacuuuaugagcucuggggguacc	gene_id gene49805; ID gene49805; Name RGPS1;;gene_id gene49805; transcript_id mRNA132813; ID mRNA132813; Name RGPS1; Parent gene49805; original_biotype mrna;;gene_id gene49805; transcript_id mRNA132814; ID mRNA132814; Name RGPS1; Parent gene49805; original_biotype mrna;	0	gene;transcript	rnd-5_family-1197#ClassII_DNA_hAT_nMITE	1414
manual_scaffold_6:1519188385..1519188440:+	manual_scaffold_6_22325	manual_scaffold_6	1519188385	1519188440	novel:manual_scaffold_6_22325	+	38.6	96 +/- 1%	74	41	0	33	yes	-	cacucugucgaauccucacgc	uggcgauccgucagaguuucugu	uggcgauccgucagaguuucugucacaucgcaggcacucugucgaauccucacgc	gene_id gene48905; ID gene48905; Name IPMK;;gene_id gene48905; transcript_id mRNA130357; ID mRNA130357; Name IPMK; Parent gene48905; original_biotype mrna;;gene_id gene48905; transcript_id mRNA130360; ID mRNA130360; Name IPMK; Parent gene48905; original_biotype mrna;;gene_id gene48905; transcript_id mRNA130359; ID mRNA130359; Name IPMK; Parent gene48905; original_biotype mrna;;gene_id gene48905; …	-25175	gene;transcript;exon;three_prime_utr	rnd-1_family-19#ClassII_DNA_PiggyBac_nMITE;rnd-6_family-1587#ClassII_DNA_TcMar_nMITE	0
manual_scaffold_12:11457607..11457673:+	manual_scaffold_12_37811	manual_scaffold_12	11457607	11457673	novel:manual_scaffold_12_37811	+	38.4	96 +/- 1%	75	51	0	24	yes	-	uacacauccuagaauucaaag	uuugaauucuaggacuuuuagu	uuugaauucuaggacuuuuagucuuauuuauuuauaaaagaauacuacacauccuagaauucaaag	gene_id gene7710; ID gene7710; Name SPAG7;;gene_id gene7710; transcript_id mRNA21240; ID mRNA21240; Name SPAG7; Parent gene7710; original_biotype mrna;	0	gene;transcript	rnd-4_family-837#ClassII_DNA_hAT_nMITE	0
manual_scaffold_7:138608158..138608218:-	manual_scaffold_7_26680	manual_scaffold_7	138608158	138608218	novel:manual_scaffold_7_26680	-	38.3	96 +/- 1%	84	67	0	17	no	-	ucucauuucgggccugcacau	agugccucccugaucucagaga	agugccucccugaucucagagauuuguuuaccugaagagucucauuucgggccugcacau	gene_id gene50989; ID gene50989; Name PDRG1;;gene_id gene50989; transcript_id mRNA136089; ID mRNA136089; Name PDRG1; Parent gene50989; original_biotype mrna;;gene_id gene50989; transcript_id mRNA136089; ID exon-627136; Parent mRNA136089;;gene_id gene50989; transcript_id mRNA136089; ID three_prime_utr-166793; Parent mRNA136089; original_biotype three_prime_UTR;	0	gene;transcript;exon;three_prime_utr	(A)n	-448
manual_scaffold_7:288919156..288919211:+	manual_scaffold_7_24983	manual_scaffold_7	288919156	288919211	novel:manual_scaffold_7_24983	+	37.9	96 +/- 1%	73	63	0	10	yes	-	uugcaaucacguuaguccucccu	ugaggacuugugagagggcaaugu	ugaggacuugugagagggcaauguauucuucauugcaaucacguuaguccucccu	gene_id gene51423; ID gene51423;;gene_id gene51423; transcript_id mRNA137226; ID mRNA137226; Parent gene51423; original_biotype mrna;;gene_id gene51423; transcript_id mRNA137226; ID exon-634123; Parent mRNA137226;;gene_id gene51423; transcript_id mRNA137226; ID five_prime_utr-249786; Parent mRNA137226; original_biotype five_prime_UTR;	473690	gene;transcript;exon;five_prime_utr	rnd-5_family-77#ClassI_LTR	0
manual_scaffold_3b:1062913590..1062913647:+	manual_scaffold_3b_10955	manual_scaffold_3b	1062913590	1062913647	novel:manual_scaffold_3b_10955	+	36.9	96 +/- 1%	70	55	0	15	yes	-	ucaugagggggcuugcaaugc	uauugcaagcccccucaucgau	uauugcaagcccccucaucgauggcuuccucaacaaucaugagggggcuugcaaugc	gene_id gene29930; ID gene29930;;gene_id gene29930; transcript_id mRNA79873; ID mRNA79873; Parent gene29930; original_biotype mrna;;gene_id gene29930; transcript_id mRNA79873; ID exon-292005; Parent mRNA79873;;gene_id gene29930; transcript_id mRNA79873; ID five_prime_utr-115406; Parent mRNA79873; original_biotype five_prime_UTR;	460532	gene;transcript;exon;five_prime_utr	rnd-2_family-49#Unknown_nMITE	0
manual_scaffold_3b:377644377..377644436:+	manual_scaffold_3b_10320	manual_scaffold_3b	377644377	377644436	novel:manual_scaffold_3b_10320	+	36.9	96 +/- 1%	71	60	0	11	yes	-	auggaagcaugugucacguggucu	accaugucaccugcuucucaca	auggaagcaugugucacguggucuuuuguagacgcagaccaugucaccugcuucucaca	gene_id gene27960; ID gene27960;;gene_id gene27960; transcript_id mRNA74595; ID mRNA74595; Name CSMD1; Parent gene27960; original_biotype mrna;;gene_id gene27960; transcript_id mRNA74596; ID mRNA74596; Name CSMD1; Parent gene27960; original_biotype mrna;;gene_id gene27960; transcript_id mRNA74594; ID mRNA74594; Name CSMD1; Parent gene27960; original_biotype mrna;;gene_id gene27960; transcript_id …	0	gene;transcript	rnd-5_family-31#ClassII_DNA_TcMar_nMITE	-327
manual_scaffold_4b:986919180..986919247:-	manual_scaffold_4b_17256	manual_scaffold_4b	986919180	986919247	novel:manual_scaffold_4b_17256	-	36.9	96 +/- 1%	72	50	0	22	yes	-	cuaacuucacauauauguaccu	uacauagaugucaaguuaguaa	cuaacuucacauauauguaccuacgcaguacguauaucuucaagguacauagaugucaaguuaguaa	gene_id gene36948; ID gene36948;;gene_id gene36948; transcript_id mRNA98433; ID mRNA98433; Parent gene36948; original_biotype mrna;;gene_id gene36948; transcript_id mRNA98433; ID exon-405407; Parent mRNA98433;;gene_id gene36948; transcript_id mRNA98436; ID exon-405410; Parent mRNA98436;;gene_id gene36948; transcript_id mRNA98436; ID mRNA98436; Parent gene36948; original_biotype mrna;;gene_id gene…	0	gene;transcript;exon;five_prime_utr	rnd-4_family-433#ClassII_DNA_TcMar_MITE	0
manual_scaffold_3a:335872491..335872549:+	manual_scaffold_3a_7648	manual_scaffold_3a	335872491	335872549	novel:manual_scaffold_3a_7648	+	36.3	96 +/- 1%	71	57	0	14	yes	-	cgggaccuauugacuuugccaa	ugcaaugccagugggucuacgu	ugcaaugccagugggucuacguugucaacugaaaggcgggaccuauugacuuugccaa	gene_id gene24802; ID gene24802; Name F117B;;gene_id gene24802; transcript_id mRNA65814; ID mRNA65814; Name F117B; Parent gene24802; original_biotype mrna;	0	gene;transcript	rnd-4_family-64#ClassII_DNA_TcMar_MITE;rnd-1_family-379#Unknown_MITE	0
manual_scaffold_3a:930077313..930077383:-	manual_scaffold_3a_9944	manual_scaffold_3a	930077313	930077383	novel:manual_scaffold_3a_9944	-	35.9	96 +/- 1%	69	57	0	12	yes	-	guguggcagaaggaacagguac	uagcugaucaucugccacaaucc	guguggcagaaggaacagguacuugaguugacaggaccgaacaucaguagcugaucaucugccacaaucc	gene_id gene26416; ID gene26416;;gene_id gene26416; transcript_id mRNA70121; ID mRNA70121; Parent gene26416; original_biotype mrna;;gene_id gene26416; transcript_id mRNA70121; ID exon-233542; Parent mRNA70121;;gene_id gene26416; transcript_id mRNA70126; ID three_prime_utr-62696; Parent mRNA70126; original_biotype three_prime_UTR;;gene_id gene26416; transcript_id mRNA70125; ID three_prime_utr-6269…	-47762	gene;transcript;exon;three_prime_utr	rnd-5_family-194#LINE/L2	0
manual_scaffold_6:1475739008..1475739064:+	manual_scaffold_6_22290	manual_scaffold_6	1475739008	1475739064	novel:manual_scaffold_6_22290	+	35.9	96 +/- 1%	69	66	0	3	yes	-	uuggaacccuaugauaagcagu	uugcuuaucauugguuuucauuc	uuggaacccuaugauaagcagugugucagcccauugcuuaucauugguuuucauuc	gene_id gene48709; ID gene48709; Name LORF2;;gene_id gene48709; transcript_id mRNA129857; ID mRNA129857; Name LORF2; Parent gene48709; original_biotype mrna;;gene_id gene48709; transcript_id mRNA129857; ID exon-585079; Parent mRNA129857;;gene_id gene48709; transcript_id mRNA129857; ID five_prime_utr-231124; Parent mRNA129857; original_biotype five_prime_UTR;;gene_id gene48709; transcript_id mRNA1…	96384	gene;transcript;exon;five_prime_utr	rnd-6_family-7960#Unknown	0
manual_scaffold_3a:296824356..296824410:+	manual_scaffold_3a_7564	manual_scaffold_3a	296824356	296824410	novel:manual_scaffold_3a_7564	+	35.8	96 +/- 1%	69	68	0	1	yes	-	ucguugauauuucgcuccgacu	ucgggauggauauuggugaag	ucguugauauuucgcuccgacuauaauacagggucgggauggauauuggugaag	gene_id gene24603; ID gene24603; Name DHR13;;gene_id gene24603; transcript_id mRNA65261; ID mRNA65261; Name DHR13; Parent gene24603; original_biotype mrna;;gene_id gene24603; transcript_id mRNA65262; ID mRNA65262; Name DHR13; Parent gene24603; original_biotype mrna;	0	gene;transcript	rnd-6_family-26#DNA/CMC-EnSpm	12
manual_scaffold_3b:100842623..100842686:-	manual_scaffold_3b_11149	manual_scaffold_3b	100842623	100842686	novel:manual_scaffold_3b_11149	-	35.8	96 +/- 1%	69	60	0	9	yes	-	auuugugacagauaagucuugcgc	ccaggacucaucuguugcuggga	auuugugacagauaagucuugcgcauccugcaugaaauugccaggacucaucuguugcuggga	gene_id gene27069; ID gene27069; Name CDON;;gene_id gene27069; transcript_id mRNA72172; ID mRNA72172; Name CDON; Parent gene27069; original_biotype mrna;;gene_id gene27069; transcript_id mRNA72177; ID mRNA72177; Name CDON; Parent gene27069; original_biotype mrna;;gene_id gene27069; transcript_id mRNA72176; ID mRNA72176; Name CDON; Parent gene27069; original_biotype mrna;;gene_id gene27069; transc…	0	gene;transcript	rnd-1_family-21#LTR/Gypsy	-52
manual_scaffold_11:933377660..933377723:-	manual_scaffold_11_37621	manual_scaffold_11	933377660	933377723	novel:manual_scaffold_11_37621	-	35.1	96 +/- 1%	70	69	0	1	yes	-	uuuccaaaaugaguagaucagc	cugacuuacucuauuuuugaga	uuuccaaaaugaguagaucagcaccauuccuacuacgcaugcugacuuacucuauuuuugaga	gene_id gene6819; ID gene6819; Name CUX2;;gene_id gene6819; transcript_id mRNA18915; ID mRNA18915; Name CUX2; Parent gene6819; original_biotype mrna;;gene_id gene6819; transcript_id mRNA18916; ID mRNA18916; Name CUX2; Parent gene6819; original_biotype mrna;;gene_id gene6819; transcript_id mRNA18917; ID mRNA18917; Name CUX2; Parent gene6819; original_biotype mrna;;gene_id gene6819; transcript_id m…	0	gene;transcript	rnd-4_family-3044#ClassI_LTR_ERV	-441
manual_scaffold_3a:536967559..536967615:-	manual_scaffold_3a_9561	manual_scaffold_3a	536967559	536967615	novel:manual_scaffold_3a_9561	-	34.9	96 +/- 1%	66	45	0	21	yes	-	cuggugcuuugcucaugcugcu	cagcaugagagcagcaccaaga	cuggugcuuugcucaugcugcuuaacauuaucagcagcaugagagcagcaccaaga	gene_id gene25398; ID gene25398; Name AG2;;gene_id gene25398; transcript_id mRNA67297; ID mRNA67297; Name AG2; Parent gene25398; original_biotype mrna;	0	gene;transcript	rnd-6_family-1584#ClassII_DNA_Harbinger_MITE	0
manual_scaffold_3b:98675691..98675745:-	manual_scaffold_3b_11148	manual_scaffold_3b	98675691	98675745	novel:manual_scaffold_3b_11148	-	34.9	96 +/- 1%	65	38	0	27	yes	-	cguaucauacaggauaacucu	gaguuauccuguaugauauggc	cguaucauacaggauaacucuguggugcuucggaguuauccuguaugauauggc	gene_id gene27064; ID gene27064; Name UBS3B;;gene_id gene27064; transcript_id mRNA72159; ID mRNA72159; Name UBS3B; Parent gene27064; original_biotype mrna;	0	gene;transcript	rnd-5_family-72#LINE/L1	-756
manual_scaffold_1b:96386039..96386099:+	manual_scaffold_1b_1885	manual_scaffold_1b	96386039	96386099	novel:manual_scaffold_1b_1885	+	34.4	96 +/- 1%	67	49	0	18	yes	-	ucagaacuacaaugggccuuau	uggcccauugucauucugucug	uggcccauugucauucugucugaagcuaauugucacauucagaacuacaaugggccuuau	gene_id gene14494; ID gene14494; Name PGBD4;;gene_id gene14494; transcript_id mRNA39420; ID mRNA39420; Name PGBD4; Parent gene14494; original_biotype mrna;;gene_id gene14494; transcript_id mRNA39421; ID mRNA39421; Name PGBD4; Parent gene14494; original_biotype mrna;;gene_id gene14494; transcript_id mRNA39421; ID exon-50888; Parent mRNA39421;;gene_id gene14494; transcript_id mRNA39420; ID exon-508…	-349678	gene;transcript;exon;three_prime_utr	rnd-1_family-389#ClassI_LTR	122
manual_scaffold_2a:359908659..359908719:+	manual_scaffold_2a_4107	manual_scaffold_2a	359908659	359908719	novel:manual_scaffold_2a_4107	+	34.2	96 +/- 1%	66	60	0	6	yes	-	cagggaauucugcaacccaagu	ugagguuacagaagguccuug	ugagguuacagaagguccuugugauagcguuguuuugccagggaauucugcaacccaagu	gene_id gene18684; ID gene18684; Name TBX22;;gene_id gene18684; transcript_id mRNA49998; ID mRNA49998; Name TBX22; Parent gene18684; original_biotype mrna;;gene_id gene18684; transcript_id mRNA50000; ID mRNA50000; Name TBX22; Parent gene18684; original_biotype mrna;;gene_id gene18684; transcript_id mRNA49999; ID mRNA49999; Name TBX22; Parent gene18684; original_biotype mrna;	0	gene;transcript	(AT)n	-285
manual_scaffold_9:437007591..437007647:+	manual_scaffold_9_31297	manual_scaffold_9	437007591	437007647	novel:manual_scaffold_9_31297	+	33.8	96 +/- 1%	64	49	0	15	yes	-	caccagcugaaagauaaaauga	auuguaucuuucagcuccuggc	caccagcugaaagauaaaaugaauauuaaauaucauuguaucuuucagcuccuggc	gene_id gene62784; ID gene62784;;gene_id gene62784; transcript_id mRNA167311; ID mRNA167311; Parent gene62784; original_biotype mrna;;gene_id gene62784; transcript_id mRNA167311; ID exon-804103; Parent mRNA167311;;gene_id gene62784; transcript_id mRNA167311; ID three_prime_utr-214712; Parent mRNA167311; original_biotype three_prime_UTR;	-248411	gene;transcript;exon;three_prime_utr	rnd-5_family-432#Unknown_MITE	0
manual_scaffold_3a:604458975..604459027:-	manual_scaffold_3a_9676	manual_scaffold_3a	604458975	604459027	novel:manual_scaffold_3a_9676	-	33.7	96 +/- 1%	64	51	0	13	yes	-	gaaguacuccuggcuuacuccu	aguacaccaggauuacucgau	gaaguacuccuggcuuacuccugaauucaggaguacaccaggauuacucgau	gene_id gene25621; ID gene25621; Name PPIG;;gene_id gene25621; transcript_id mRNA67921; ID mRNA67921; Name PPIG; Parent gene25621; original_biotype mrna;;gene_id gene25621; transcript_id mRNA67921; ID exon-217688; Parent mRNA67921;;gene_id gene25621; transcript_id mRNA67922; ID three_prime_utr-58867; Parent mRNA67922; original_biotype three_prime_UTR;;gene_id gene25621; transcript_id mRNA67922; I…	0	gene;transcript;exon;three_prime_utr	rnd-6_family-1007#ClassI_LTR_Gypsy	0
manual_scaffold_1b:786115633..786115690:+	manual_scaffold_1b_2434	manual_scaffold_1b	786115633	786115690	known:manual_scaffold_1b_2434	+	33.6	96 +/- 1%	64	62	0	2	yes	-	ugggacaccugcugagacuucu	aguguugagagguguccuggg	ugggacaccugcugagacuucugagagaaguaaggaaguguugagagguguccuggg	gene_id gene16156; transcript_id mRNA43567; ID mRNA43567; Parent gene16156; original_biotype mrna;;gene_id gene16156; transcript_id mRNA43567; ID exon-73681; Parent mRNA43567;;gene_id gene16156; ID gene16156;;gene_id gene16156; transcript_id mRNA43567; ID five_prime_utr-29939; Parent mRNA43567; original_biotype five_prime_UTR;	104475	transcript;exon;gene;five_prime_utr	rnd-1_family-844#ClassII_DNA_Harbinger_nMITE	0
manual_scaffold_1b:1140990764..1140990829:+	manual_scaffold_1b_2776	manual_scaffold_1b	1140990764	1140990829	novel:manual_scaffold_1b_2776	+	32.6	96 +/- 1%	66	42	0	24	yes	-	agccccacuuagagcucuuugcu	caagagcucaaaauggugcaucu	agccccacuuagagcucuuugcugcaaaauuaauggcuucagcaagagcucaaaauggugcaucu	gene_id gene17083; ID gene17083;;gene_id gene17083; transcript_id mRNA46014; ID mRNA46014; Parent gene17083; original_biotype mrna;;gene_id gene17083; transcript_id mRNA46014; ID exon-88854; Parent mRNA46014;;gene_id gene17083; transcript_id mRNA46014; ID five_prime_utr-36536; Parent mRNA46014; original_biotype five_prime_UTR;	15007	gene;transcript;exon;five_prime_utr	rnd-4_family-969#DNA	-65
manual_scaffold_12:252871196..252871258:-	manual_scaffold_12_39217	manual_scaffold_12	252871196	252871258	novel:manual_scaffold_12_39217	-	32.2	96 +/- 1%	72	71	0	1	no	-	cacuuggccauucuguaacucu	aauuuggagcugccaagaggu	cacuuggccauucuguaacucugugcuaugauagcuaguagaauuuggagcugccaagaggu	gene_id gene9045; ID gene9045;;gene_id gene9045; transcript_id mRNA24961; ID mRNA24961; Parent gene9045; original_biotype mrna;;gene_id gene9045; transcript_id mRNA24961; ID exon-1008685; Parent mRNA24961;;gene_id gene9045; transcript_id mRNA24961; ID nbis-three_prime_utr-4134; Parent mRNA24961; original_biotype three_prime_UTR;;gene_id gene9045; transcript_id mRNA24962; ID mRNA24962; Parent gene…	-2391231	gene;transcript;exon;three_prime_utr	rnd-6_family-2334#ClassI_LTR_Copia	0
manual_scaffold_6:467285252..467285305:-	manual_scaffold_6_23465	manual_scaffold_6	467285252	467285305	novel:manual_scaffold_6_23465	-	32.1	96 +/- 1%	70	68	0	2	no	-	ccucagacucuuuucggaggcu	ccucguucccggucugugcca	ccucagacucuuuucggaggcugucuuuccagccucguucccggucugugcca	gene_id gene45510; ID gene45510; Name PKHA6;;gene_id gene45510; transcript_id mRNA121257; ID mRNA121257; Name PKHA6; Parent gene45510; original_biotype mrna;;gene_id gene45510; transcript_id mRNA121234; ID mRNA121234; Name PKHA6; Parent gene45510; original_biotype mrna;;gene_id gene45510; transcript_id mRNA121256; ID mRNA121256; Name PKHA6; Parent gene45510; original_biotype mrna;;gene_id gene455…	0	gene;transcript;exon;five_prime_utr;three_prime_utr;CDS	rnd-1_family-614#Unknown	195
manual_scaffold_5:293639747..293639809:+	manual_scaffold_5_17879	manual_scaffold_5	293639747	293639809	novel:manual_scaffold_5_17879	+	32	96 +/- 1%	69	58	0	11	no	-	gcugcauccucaauuugguug	caccaggguggggauugcauagccu	caccaggguggggauugcauagccugccauuuuauuucgaggcugcauccucaauuugguug	gene_id gene39095; ID gene39095; Name KDIS;;gene_id gene39095; transcript_id mRNA103817; ID mRNA103817; Name KDIS; Parent gene39095; original_biotype mrna;;gene_id gene39095; transcript_id mRNA103823; ID mRNA103823; Name KDIS; Parent gene39095; original_biotype mrna;;gene_id gene39095; transcript_id mRNA103822; ID mRNA103822; Name KDIS; Parent gene39095; original_biotype mrna;;gene_id gene39095; …	0	gene;transcript	rnd-6_family-6787#Unknown_MITE	-183
manual_scaffold_3a:739038741..739038795:-	manual_scaffold_3a_9777	manual_scaffold_3a	739038741	739038795	novel:manual_scaffold_3a_9777	-	31.4	96 +/- 1%	60	38	0	22	yes	-	uagcggaugcauaguucagaua	ucugagcacacauccauugga	uagcggaugcauaguucagauaaucaguuaaagucugagcacacauccauugga	gene_id gene25869; transcript_id mRNA68636; ID mRNA68636; Parent gene25869; original_biotype mrna;;gene_id gene25869; ID gene25869;;gene_id gene25869; transcript_id mRNA68636; ID exon-224327; Parent mRNA68636;;gene_id gene25869; transcript_id mRNA68636; ID three_prime_utr-60278; Parent mRNA68636; original_biotype three_prime_UTR;	-485858	transcript;gene;exon;three_prime_utr	rnd-5_family-1974#ClassI_LTR_Gypsy	0
manual_scaffold_12:552065438..552065495:-	manual_scaffold_12_39463	manual_scaffold_12	552065438	552065495	novel:manual_scaffold_12_39463	-	30.9	96 +/- 1%	58	55	0	3	yes	-	caccagcugaaagauagaauga	uuuuaucuuucagcuccuggcu	caccagcugaaagauagaaugauaaagaaauaucguuuuaucuuucagcuccuggcu	gene_id gene9759; ID gene9759;;gene_id gene9759; transcript_id mRNA27006; ID mRNA27006; Name GSE1; Parent gene9759; original_biotype mrna;;gene_id gene9759; transcript_id mRNA27005; ID mRNA27005; Name GSE1; Parent gene9759; original_biotype mrna;	0	gene;transcript	rnd-5_family-432#Unknown_MITE	0
manual_scaffold_9:868409051..868409120:-	manual_scaffold_9_32946	manual_scaffold_9	868409051	868409120	novel:manual_scaffold_9_32946	-	30.1	96 +/- 1%	57	41	0	16	yes	-	uuugaauuaugggauuuguagucu	cuaugucucagaauucaaaga	uuugaauuaugggauuuguagucuuguuuauuccacuauauaauacgacuaugucucagaauucaaaga	gene_id gene64154; ID gene64154;;gene_id gene64154; transcript_id mRNA171027; ID mRNA171027; Parent gene64154; original_biotype mrna;;gene_id gene64154; transcript_id mRNA171027; ID exon-826693; Parent mRNA171027;;gene_id gene64154; transcript_id mRNA171027; ID five_prime_utr-328139; Parent mRNA171027; original_biotype five_prime_UTR;	0	gene;transcript;exon;five_prime_utr	rnd-4_family-837#ClassII_DNA_hAT_nMITE	0
manual_scaffold_4b:25489113..25489169:+	manual_scaffold_4b_14822	manual_scaffold_4b	25489113	25489169	novel:manual_scaffold_4b_14822	+	29.9	96 +/- 1%	57	56	0	1	yes	-	acugagcaugucagauugucu	ggccagccugacaugcacagu	acugagcaugucagauugucuggaauuuucaccguggccagccugacaugcacagu	gene_id gene33942; ID gene33942; Name YRD6;;gene_id gene33942; transcript_id mRNA90297; ID mRNA90297; Name YRD6; Parent gene33942; original_biotype mrna;;gene_id gene33942; transcript_id mRNA90297; ID exon-353948; Parent mRNA90297;;gene_id gene33942; transcript_id mRNA90298; ID mRNA90298; Name YRD6; Parent gene33942; original_biotype mrna;;gene_id gene33942; transcript_id mRNA90298; ID exon-35394…	-868755	gene;transcript;exon;three_prime_utr	rnd-6_family-6304#ClassII_DNA_Harbinger_MITE	0
manual_scaffold_5:1311831163..1311831221:-	manual_scaffold_5_20189	manual_scaffold_5	1311831163	1311831221	novel:manual_scaffold_5_20189	-	29.8	96 +/- 1%	58	51	0	7	yes	-	uacuuggcaaaaugaacaauau	uuguucauuuagccaacuacu	uacuuggcaaaaugaacaauauggguguaaaagucuauuguucauuuagccaacuacu	gene_id gene41573; ID gene41573; Name COG2;;gene_id gene41573; transcript_id mRNA110509; ID mRNA110509; Name COG2; Parent gene41573; original_biotype mrna;	0	gene;transcript	rnd-5_family-106#ClassII_DNA_TcMar_MITE	-368
manual_scaffold_5:1777008525..1777008584:+	manual_scaffold_5_18965	manual_scaffold_5	1777008525	1777008584	novel:manual_scaffold_5_18965	+	29.8	96 +/- 1%	58	57	0	1	yes	-	agcaagagcagugcuuggacu	auccuagcacuacuuuuauucugu	auccuagcacuacuuuuauucuguguagcacuguaagcagcaagagcagugcuuggacu	gene_id gene42581; ID gene42581; Name GLT14;;gene_id gene42581; transcript_id mRNA113092; ID mRNA113092; Name GLT14; Parent gene42581; original_biotype mrna;;gene_id gene42581; transcript_id mRNA113093; ID mRNA113093; Name GLT14; Parent gene42581; original_biotype mrna;	0	gene;transcript	rnd-6_family-6304#ClassII_DNA_Harbinger_MITE	0
manual_scaffold_2b:328782287..328782345:-	manual_scaffold_2b_6787	manual_scaffold_2b	328782287	328782345	novel:manual_scaffold_2b_6787	-	29.7	96 +/- 1%	56	55	0	1	yes	-	uuuccgagcugcgcugucugc	agauagaacugcuaggaaacag	agauagaacugcuaggaaacagagacaaucacuacuguuuccgagcugcgcugucugc	gene_id gene21813; ID gene21813; Name TRPA1;;gene_id gene21813; transcript_id mRNA57791; ID mRNA57791; Name TRPA1; Parent gene21813; original_biotype mrna;;gene_id gene21813; transcript_id mRNA57792; ID mRNA57792; Name TRPA1; Parent gene21813; original_biotype mrna;	0	gene;transcript	rnd-6_family-3373#ClassII_DNA_TcMar_MITE	0
manual_scaffold_12:122227001..122227058:+	manual_scaffold_12_38066	manual_scaffold_12	122227001	122227058	novel:manual_scaffold_12_38066	+	29.5	96 +/- 1%	57	17	0	40	yes	-	ucccgagcucacucguucucaga	ugagaaccgaaggaacuuggaga	ugagaaccgaaggaacuuggagaguggcuaauucucccgagcucacucguucucaga	gene_id gene8605; ID gene8605; Name C560;;gene_id gene8605; transcript_id mRNA23727; ID mRNA23727; Name C560; Parent gene8605; original_biotype mrna;;gene_id gene8605; transcript_id mRNA23728; ID mRNA23728; Name C560; Parent gene8605; original_biotype mrna;;gene_id gene8605; transcript_id mRNA23729; ID mRNA23729; Name C560; Parent gene8605; original_biotype mrna;;gene_id gene8605; transcript_id m…	0	gene;transcript	rnd-1_family-645#ClassII_DNA_hAT_MITE	0
manual_scaffold_4a:647158259..647158316:+	manual_scaffold_4a_13222	manual_scaffold_4a	647158259	647158316	novel:manual_scaffold_4a_13222	+	29.5	96 +/- 1%	57	17	0	40	yes	-	ucccgagcucacucguucucaga	ugagaaccgaaggaacuuggaga	ugagaaccgaaggaacuuggagaguggccaauucucccgagcucacucguucucaga	gene_id gene32795; ID gene32795; Name DSN1;;gene_id gene32795; transcript_id mRNA87037; ID mRNA87037; Name DSN1; Parent gene32795; original_biotype mrna;;gene_id gene32795; transcript_id mRNA87042; ID mRNA87042; Name DSN1; Parent gene32795; original_biotype mrna;;gene_id gene32795; transcript_id mRNA87039; ID mRNA87039; Name DSN1; Parent gene32795; original_biotype mrna;;gene_id gene32795; transc…	0	gene;transcript	rnd-1_family-645#ClassII_DNA_hAT_MITE	0
manual_scaffold_1a:390899476..390899534:+	manual_scaffold_1a_326	manual_scaffold_1a	390899476	390899534	novel:manual_scaffold_1a_326	+	29	96 +/- 1%	59	58	0	1	yes	-	uagcaagauugaucuaacaccu	gaauuagauccuucuucuaga	uagcaagauugaucuaacaccuguauaucaccaaauggaauuagauccuucuucuaga	gene_id gene12121; ID gene12121; Name OCAD1;;gene_id gene12121; transcript_id mRNA33158; ID mRNA33158; Name OCAD1; Parent gene12121; original_biotype mrna;	0	gene;transcript	rnd-6_family-655#LTR/Gypsy	0
manual_scaffold_11:42435410..42435481:+	manual_scaffold_11_35901	manual_scaffold_11	42435410	42435481	novel:manual_scaffold_11_35901	+	28.2	96 +/- 1%	53	38	0	15	yes	-	uuugaauugugggacuuguaguc	cacaaguccuagaauucaaaga	uuugaauugugggacuuguagucuucuuuuauaauguauuaagcaagaccacaaguccuagaauucaaaga	gene_id gene4144; ID gene4144; Name HSPB7;;gene_id gene4144; transcript_id mRNA11611; ID mRNA11611; Name HSPB7; Parent gene4144; original_biotype mrna;	0	gene;transcript	rnd-4_family-837#ClassII_DNA_hAT_nMITE	0
manual_scaffold_9:330347955..330348017:-	manual_scaffold_9_32500	manual_scaffold_9	330347955	330348017	novel:manual_scaffold_9_32500	-	27.7	96 +/- 1%	53	52	0	1	yes	-	uguggaauuccagagucgaacu	cuccgccucugcugaauuccaca	cuccgccucugcugaauuccacauagguuuuuaucaacucuguggaauuccagagucgaacu	gene_id gene62492; ID gene62492; Name SPAT7;;gene_id gene62492; transcript_id mRNA166506; ID mRNA166506; Name SPAT7; Parent gene62492; original_biotype mrna;;gene_id gene62492; transcript_id mRNA166509; ID mRNA166509; Name SPAT7; Parent gene62492; original_biotype mrna;;gene_id gene62492; transcript_id mRNA166508; ID mRNA166508; Name SPAT7; Parent gene62492; original_biotype mrna;;gene_id gene624…	90088	gene;transcript;exon;five_prime_utr	rnd-6_family-821#rRNA	0
manual_scaffold_12:76969383..76969441:+	manual_scaffold_12_37956	manual_scaffold_12	76969383	76969441	novel:manual_scaffold_12_37956	+	27.6	96 +/- 1%	53	46	0	7	yes	-	caggagguauuaagaagucacga	cugcuuguucguaccuccuaua	caggagguauuaagaagucacgauuaucaguuauuucugcuuguucguaccuccuaua	gene_id gene8327; ID gene8327;;gene_id gene8327; transcript_id mRNA22927; ID mRNA22927; Parent gene8327; original_biotype mrna;;gene_id gene8327; transcript_id mRNA22927; ID exon-995140; Parent mRNA22927;;gene_id gene8327; transcript_id mRNA22927; ID three_prime_utr-263022; Parent mRNA22927; original_biotype three_prime_UTR;	-32550	gene;transcript;exon;three_prime_utr	rnd-6_family-1539#ClassII_DNA_TcMar_nMITE	1244
manual_scaffold_1b:740579896..740579953:-	manual_scaffold_1b_3435	manual_scaffold_1b	740579896	740579953	novel:manual_scaffold_1b_3435	-	27.5	96 +/- 1%	52	48	0	4	yes	-	uucgguuaucuagcuuuaugac	auacagcuagauaaccaaagau	uucgguuaucuagcuuuaugacgaucaguacacucauacagcuagauaaccaaagau	gene_id gene16083; ID gene16083;;gene_id gene16083; transcript_id mRNA43385; ID mRNA43385; Parent gene16083; original_biotype mrna;;gene_id gene16083; transcript_id mRNA43385; ID exon-72812; Parent mRNA43385;;gene_id gene16083; transcript_id mRNA43385; ID three_prime_utr-19645; Parent mRNA43385; original_biotype three_prime_UTR;;gene_id gene16083; transcript_id mRNA43386; ID mRNA43386; Parent gen…	-11785	gene;transcript;exon;three_prime_utr	(CTGTTT)n	-235
manual_scaffold_8:896985918..896985977:-	manual_scaffold_8_30353	manual_scaffold_8	896985918	896985977	novel:manual_scaffold_8_30353	-	27.5	96 +/- 1%	53	49	0	4	yes	-	ugaugggcggauaauaaaacaga	uguuuuuuguccacucuaaga	ugaugggcggauaauaaaacagaucuggguaccugauguguuuuuuguccacucuaaga	gene_id gene59075; ID gene59075;;gene_id gene59075; transcript_id mRNA157641; ID mRNA157641; Parent gene59075; original_biotype mrna;;gene_id gene59075; transcript_id mRNA157641; ID exon-748444; Parent mRNA157641;;gene_id gene59075; transcript_id mRNA157641; ID nbis-five_prime_utr-4976; Parent mRNA157641; original_biotype five_prime_UTR;	143438	gene;transcript;exon;five_prime_utr	rnd-5_family-370#LINE/L1	-485
manual_scaffold_2b:312529992..312530052:+	manual_scaffold_2b_6146	manual_scaffold_2b	312529992	312530052	novel:manual_scaffold_2b_6146	+	27.3	96 +/- 1%	53	52	0	1	yes	-	uuuguacauuugaagcgugugcc	cacaugauucauuuguacuuc	uuuguacauuugaagcgugugccuguuucccagggucagcacaugauucauuuguacuuc	gene_id gene21785; ID gene21785; Name CH034;;gene_id gene21785; transcript_id mRNA57694; ID mRNA57694; Name CH034; Parent gene21785; original_biotype mrna;;gene_id gene21785; transcript_id mRNA57696; ID mRNA57696; Name CH034; Parent gene21785; original_biotype mrna;;gene_id gene21785; transcript_id mRNA57697; ID mRNA57697; Name CH034; Parent gene21785; original_biotype mrna;;gene_id gene21785; tr…	0	gene;transcript	rnd-4_family-900#DNA/PIF-Harbinger	0
manual_scaffold_7:733746155..733746213:-	manual_scaffold_7_27247	manual_scaffold_7	733746155	733746213	known:manual_scaffold_7_27247	-	27.3	96 +/- 1%	46	42	0	4	yes	xtr-miR-146b	ugagaacuucacacauaaaagg	acuuuuaggugugaagaucucc	ugagaacuucacacauaaaaggauaacccuggauucacuuuuaggugugaagaucucc	gene_id gene53122; transcript_id mRNA141501; ID mRNA141501; Parent gene53122; original_biotype mrna;;gene_id gene53122; ID gene53122;;gene_id gene53122; transcript_id mRNA141500; ID mRNA141500; Parent gene53122; original_biotype mrna;;gene_id gene53122; transcript_id mRNA141500; ID exon-656702; Parent mRNA141500;;gene_id gene53122; transcript_id mRNA141500; ID three_prime_utr-174574; Parent mRNA1…	-56563	transcript;gene;exon;three_prime_utr	rnd-4_family-87#Unknown_nMITE	0
manual_scaffold_2a:1213886670..1213886725:-	manual_scaffold_2a_5738	manual_scaffold_2a	1213886670	1213886725	novel:manual_scaffold_2a_5738	-	27	96 +/- 1%	51	48	0	3	yes	-	ggcaaaagugauaugugcacuu	ugugcaugucacuuuggcugga	ugugcaugucacuuuggcuggaugucuugcgcuggcaaaagugauaugugcacuu	gene_id gene20272; ID gene20272;;gene_id gene20272; transcript_id mRNA54010; ID mRNA54010; Name TEFF1; Parent gene20272; original_biotype mrna;;gene_id gene20272; transcript_id mRNA54011; ID mRNA54011; Name TEFF1; Parent gene20272; original_biotype mrna;	0	gene;transcript	rnd-6_family-1584#ClassII_DNA_Harbinger_MITE	0
manual_scaffold_8:153762130..153762185:-	manual_scaffold_8_29840	manual_scaffold_8	153762130	153762185	novel:manual_scaffold_8_29840	-	27	96 +/- 1%	53	51	0	2	yes	-	ugguacagcgagcauucugauu	ucagcaugcacucuguacaca	ucagcaugcacucuguacacaagacauccuuuuugguacagcgagcauucugauu	gene_id gene57298; ID gene57298; Name ITSN1;;gene_id gene57298; transcript_id mRNA153050; ID mRNA153050; Name ITSN1; Parent gene57298; original_biotype mrna;;gene_id gene57298; transcript_id mRNA153051; ID mRNA153051; Name ITSN1; Parent gene57298; original_biotype mrna;	0	gene;transcript	rnd-1_family-473#ClassI_LTR_Gypsy	-176
manual_scaffold_5:1790866093..1790866152:+	manual_scaffold_5_18979	manual_scaffold_5	1790866093	1790866152	novel:manual_scaffold_5_18979	+	26.6	96 +/- 1%	51	33	0	18	yes	-	acugagauucauggccauuaau	uuaaaggcccucuaccucauu	uuaaaggcccucuaccucauuauuauuauaggcuauaacugagauucauggccauuaau	gene_id gene42629; ID gene42629; Name KI13B;;gene_id gene42629; transcript_id mRNA113194; ID mRNA113194; Name KI13B; Parent gene42629; original_biotype mrna;;gene_id gene42629; transcript_id mRNA113193; ID mRNA113193; Name KI13B; Parent gene42629; original_biotype mrna;	0	gene;transcript	rnd-1_family-488#ClassI_LTR_ERV	0
manual_scaffold_8:60696877..60696937:-	manual_scaffold_8_29719	manual_scaffold_8	60696877	60696937	novel:manual_scaffold_8_29719	-	26.6	96 +/- 1%	49	41	0	8	yes	-	cacccggcggacgaccucucgc	ugagaggucguccgccagguggg	cacccggcggacgaccucucgcuaauggugguaucagugagaggucguccgccagguggg	gene_id gene56787; ID gene56787;;gene_id gene56787; transcript_id mRNA151715; ID mRNA151715; Parent gene56787; original_biotype mrna;;gene_id gene56787; transcript_id mRNA151716; ID mRNA151716; Parent gene56787; original_biotype mrna;;gene_id gene56787; transcript_id mRNA151716; ID five_prime_utr-284056; Parent mRNA151716; original_biotype five_prime_UTR;;gene_id gene56787; transcript_id mRNA1517…	7373	gene;transcript;five_prime_utr;exon	rnd-3_family-222#ClassII_DNA_Harbinger_nMITE	843
manual_scaffold_10:924430566..924430626:-	manual_scaffold_10_35582	manual_scaffold_10	924430566	924430626	novel:manual_scaffold_10_35582	-	26.4	96 +/- 1%	50	25	0	25	yes	-	caccaaagcacugccugcacug	cgugcaguuagacuuuggugg	cgugcaguuagacuuugguggugauacauacagaaucccaccaaagcacugccugcacug	gene_id gene3106; ID gene3106; Name CALCR;;gene_id gene3106; transcript_id mRNA8631; ID mRNA8631; Name CALCR; Parent gene3106; original_biotype mrna;;gene_id gene3106; transcript_id mRNA8632; ID mRNA8632; Name CALCR; Parent gene3106; original_biotype mrna;	0	gene;transcript	rnd-3_family-201#DNA/CMC-EnSpm	99
manual_scaffold_3b:1070270875..1070270932:-	manual_scaffold_3b_12098	manual_scaffold_3b	1070270875	1070270932	novel:manual_scaffold_3b_12098	-	26.4	96 +/- 1%	51	50	0	1	yes	-	uuagaucugaguaaaggauagc	guauccuuacucagaaguaacu	guauccuuacucagaaguaacuuggguucucauaguuagaucugaguaaaggauagc	gene_id gene29967; ID gene29967; Name MYO1E;;gene_id gene29967; transcript_id mRNA79988; ID mRNA79988; Name MYO1E; Parent gene29967; original_biotype mrna;;gene_id gene29967; transcript_id mRNA79989; ID mRNA79989; Name MYO1E; Parent gene29967; original_biotype mrna;;gene_id gene29967; transcript_id mRNA79990; ID mRNA79990; Name MYO1E; Parent gene29967; original_biotype mrna;	0	gene;transcript	rnd-5_family-1550#ClassI_LTR_Gypsy	374
manual_scaffold_4b:422930261..422930316:+	manual_scaffold_4b_15271	manual_scaffold_4b	422930261	422930316	novel:manual_scaffold_4b_15271	+	26.2	96 +/- 1%	50	23	0	27	yes	-	ucguggucacgcuaguccucacc	ugaggacuugcgagagggcaaugu	ugaggacuugcgagagggcaauguacucuucaucguggucacgcuaguccucacc	gene_id gene35443; ID gene35443; Name MPCP;;gene_id gene35443; transcript_id mRNA94477; ID mRNA94477; Name MPCP; Parent gene35443; original_biotype mrna;;gene_id gene35443; transcript_id mRNA94477; ID exon-379005; Parent mRNA94477;;gene_id gene35443; transcript_id mRNA94478; ID CDS34859; Parent mRNA94478;;gene_id gene35443; transcript_id mRNA94478; ID exon-379006; Parent mRNA94478;;gene_id gene35…	58488	gene;transcript;exon;CDS	rnd-5_family-77#ClassI_LTR	0
manual_scaffold_2b:721641671..721641732:+	manual_scaffold_2b_6481	manual_scaffold_2b	721641671	721641732	novel:manual_scaffold_2b_6481	+	25.6	96 +/- 1%	51	31	0	20	yes	-	aacccagacugguuucugaagu	uccggagaucagccugagaagg	uccggagaucagccugagaaggauaauuguaaaauaaccaacccagacugguuucugaagu	gene_id gene22817; ID gene22817; Name LORF2;;gene_id gene22817; transcript_id mRNA60540; ID mRNA60540; Name LORF2; Parent gene22817; original_biotype mrna;;gene_id gene22817; transcript_id mRNA60540; ID exon-169131; Parent mRNA60540;;gene_id gene22817; transcript_id mRNA60540; ID five_prime_utr-68952; Parent mRNA60540; original_biotype five_prime_UTR;;gene_id gene22817; transcript_id mRNA60541; I…	0	gene;transcript;exon;five_prime_utr	rnd-5_family-531#ClassI_nLTR_LINE_RTE	0
manual_scaffold_9:1128589148..1128589209:+	manual_scaffold_9_32061	manual_scaffold_9	1128589148	1128589209	novel:manual_scaffold_9_32061	+	25.6	96 +/- 1%	58	54	0	4	no	-	ugugagaucuauggaugccuggcc	acacgcauccagucuuaccuu	acacgcauccagucuuaccuugugaugaauaagaaaaugugagaucuauggaugccuggcc	gene_id gene64963; ID gene64963;;gene_id gene64963; transcript_id mRNA173311; ID mRNA173311; Name GRM7; Parent gene64963; original_biotype mrna;;gene_id gene64963; transcript_id mRNA173312; ID mRNA173312; Name GRM7; Parent gene64963; original_biotype mrna;;gene_id gene64963; transcript_id mRNA173313; ID mRNA173313; Name GRM7; Parent gene64963; original_biotype mrna;;gene_id gene64963; transcript_…	0	gene;transcript	rnd-5_family-559#ClassII_DNA_hAT_nMITE	0
manual_scaffold_9:1145279416..1145279478:-	manual_scaffold_9_33204	manual_scaffold_9	1145279416	1145279478	novel:manual_scaffold_9_33204	-	25.5	96 +/- 1%	49	43	0	6	yes	-	uggguuggugcugccuggaggu	agccaggccacuccaacuaacagu	agccaggccacuccaacuaacaguguuauuuuaaaaucacuggguuggugcugccuggaggu	gene_id gene65018; ID gene65018; Name GHRL;;gene_id gene65018; transcript_id mRNA173444; ID mRNA173444; Name GHRL; Parent gene65018; original_biotype mrna;;gene_id gene65018; transcript_id mRNA173444; ID exon-841143; Parent mRNA173444;;gene_id gene65018; transcript_id mRNA173444; ID three_prime_utr-224116; Parent mRNA173444; original_biotype three_prime_UTR;;gene_id gene65018; transcript_id mRNA1…	-385950	gene;transcript;exon;three_prime_utr	rnd-1_family-533#ClassI_LTR_ERV	0
manual_scaffold_5:1536540594..1536540651:-	manual_scaffold_5_20341	manual_scaffold_5	1536540594	1536540651	novel:manual_scaffold_5_20341	-	25.1	96 +/- 1%	47	34	0	13	yes	-	ucucugccucaaccacccaugu	augugugguuaaggcagagaa	ucucugccucaaccacccaugugaauaacaacgcacaugugugguuaaggcagagaa	gene_id gene42046; ID gene42046;;gene_id gene42046; transcript_id mRNA111681; ID mRNA111681; Parent gene42046; original_biotype mrna;;gene_id gene42046; transcript_id mRNA111681; ID exon-479371; Parent mRNA111681;;gene_id gene42046; transcript_id mRNA111681; ID five_prime_utr-188871; Parent mRNA111681; original_biotype five_prime_UTR;	6108	gene;transcript;exon;five_prime_utr	rnd-1_family-435#ClassI_LTR	0
manual_scaffold_10:1083885617..1083885679:+	manual_scaffold_10_34386	manual_scaffold_10	1083885617	1083885679	novel:manual_scaffold_10_34386	+	25	96 +/- 1%	47	44	0	3	yes	-	augauauugucaaugcuucagu	ugauaccguugacgauguuacc	augauauugucaaugcuucagucgacgaugacacuauugcugauaccguugacgauguuacc	gene_id gene3675; ID gene3675; Name COLQ;;gene_id gene3675; transcript_id mRNA10185; ID mRNA10185; Name COLQ; Parent gene3675; original_biotype mrna;;gene_id gene3675; transcript_id mRNA10186; ID mRNA10186; Name COLQ; Parent gene3675; original_biotype mrna;;gene_id gene3675; transcript_id mRNA10190; ID mRNA10190; Name COLQ; Parent gene3675; original_biotype mrna;;gene_id gene3675; transcript_id m…	0	gene;transcript	rnd-6_family-1928#LTR/DIRS	0
manual_scaffold_4a:606992794..606992854:+	manual_scaffold_4a_13181	manual_scaffold_4a	606992794	606992854	novel:manual_scaffold_4a_13181	+	24.9	96 +/- 1%	53	44	0	9	yes	-	accacuacuuucuucggauagu	uauugccgaaaaaggauauguggu	uauugccgaaaaaggauauguggugaaaagcuaaacacaccacuacuuucuucggauagu	gene_id gene32584; ID gene32584; Name RAB3D;;gene_id gene32584; transcript_id mRNA86450; ID mRNA86450; Name RAB3D; Parent gene32584; original_biotype mrna;;gene_id gene32584; transcript_id mRNA86453; ID mRNA86453; Name RAB3D; Parent gene32584; original_biotype mrna;;gene_id gene32584; transcript_id mRNA86452; ID mRNA86452; Name RAB3D; Parent gene32584; original_biotype mrna;;gene_id gene32584; tr…	0	gene;transcript	rnd-4_family-16#Unknown_nMITE	-2048
manual_scaffold_5:1468468462..1468468518:+	manual_scaffold_5_18730	manual_scaffold_5	1468468462	1468468518	novel:manual_scaffold_5_18730	+	24.9	96 +/- 1%	47	45	0	2	yes	-	cuggcugugcucuccugcugcu	cagcaugagagcaguguuagga	cuggcugugcucuccugcugcuuaacauuaucaacagcaugagagcaguguuagga	gene_id gene41888; transcript_id mRNA111320; ID mRNA111320; Name FRITZ; Parent gene41888; original_biotype mrna;;gene_id gene41888; ID gene41888; Name FRITZ;;gene_id gene41888; transcript_id mRNA111319; ID mRNA111319; Name FRITZ; Parent gene41888; original_biotype mrna;	0	transcript;gene	rnd-6_family-1584#ClassII_DNA_Harbinger_MITE	0
manual_scaffold_7:1224299176..1224299229:-	manual_scaffold_7_27784	manual_scaffold_7	1224299176	1224299229	novel:manual_scaffold_7_27784	-	24.9	96 +/- 1%	49	48	0	1	yes	-	ucccuuccagguacuguacua	guucaguauuccgauggggu	guucaguauuccgaugggguguguuuaggguaucccuuccagguacuguacua	gene_id gene54760; ID gene54760; Name TNR6C;;gene_id gene54760; transcript_id mRNA146257; ID mRNA146257; Name TNR6C; Parent gene54760; original_biotype mrna;;gene_id gene54760; transcript_id mRNA146262; ID mRNA146262; Name TNR6C; Parent gene54760; original_biotype mrna;;gene_id gene54760; transcript_id mRNA146261; ID mRNA146261; Name TNR6C; Parent gene54760; original_biotype mrna;;gene_id gene547…	0	gene;transcript	rnd-1_family-319#ClassII_DNA_hAT_MITE	0
manual_scaffold_5:708215527..708215581:+	manual_scaffold_5_18176	manual_scaffold_5	708215527	708215581	novel:manual_scaffold_5_18176	+	24.7	96 +/- 1%	46	28	0	18	yes	-	cggccaaaccaacaugcucacu	ugagcaugccgguuuggcccgc	ugagcaugccgguuuggcccgcuguccuaggacggccaaaccaacaugcucacu	gene_id gene40017; ID gene40017; Name PPCE;;gene_id gene40017; transcript_id mRNA106291; ID mRNA106291; Name PPCE; Parent gene40017; original_biotype mrna;	0	gene;transcript	rnd-5_family-432#Unknown_MITE	0
manual_scaffold_3b:459459021..459459082:+	manual_scaffold_3b_10401	manual_scaffold_3b	459459021	459459082	novel:manual_scaffold_3b_10401	+	24.3	96 +/- 1%	46	36	0	10	yes	-	caccaauccugaugcugcuuuc	aaagcagcgucagaauuuguu	caccaauccugaugcugcuuucaugcuuguuaccagcaugaaagcagcgucagaauuuguu	gene_id gene28201; ID gene28201; Name RASFA;;gene_id gene28201; transcript_id mRNA75251; ID mRNA75251; Name RASFA; Parent gene28201; original_biotype mrna;;gene_id gene28201; transcript_id mRNA75251; ID exon-259361; Parent mRNA75251;;gene_id gene28201; transcript_id mRNA75251; ID three_prime_utr-70403; Parent mRNA75251; original_biotype three_prime_UTR;	-381655	gene;transcript;exon;three_prime_utr	rnd-5_family-432#Unknown_MITE;rnd-1_family-412#ClassI_LTR_ERV	0
manual_scaffold_6:467732536..467732595:-	manual_scaffold_6_23470	manual_scaffold_6	467732536	467732595	novel:manual_scaffold_6_23470	-	24.2	96 +/- 1%	47	46	0	1	yes	-	acgagauacucggcuggcaaga	agccagucugguaggcucgac	agccagucugguaggcucgaccuaaacacacgaguggacgagauacucggcuggcaaga	gene_id gene45510; ID gene45510; Name PKHA6;;gene_id gene45510; transcript_id mRNA121257; ID mRNA121257; Name PKHA6; Parent gene45510; original_biotype mrna;;gene_id gene45510; transcript_id mRNA121256; ID mRNA121256; Name PKHA6; Parent gene45510; original_biotype mrna;	0	gene;transcript	rnd-4_family-539#Unknown	0
manual_scaffold_10:951463566..951463633:+	manual_scaffold_10_34258	manual_scaffold_10	951463566	951463633	novel:manual_scaffold_10_34258	+	24	96 +/- 1%	46	34	0	12	yes	-	acacacauauguauuacacuuc	gugcuaauacauguguguguau	gugcuaauacauguguguguauguacacauagcaaaucugaaaauacacacauauguauuacacuuc	gene_id gene3188; ID gene3188; Name COSA1;;gene_id gene3188; transcript_id mRNA8879; ID mRNA8879; Name COSA1; Parent gene3188; original_biotype mrna;;gene_id gene3188; transcript_id mRNA8880; ID mRNA8880; Name COSA1; Parent gene3188; original_biotype mrna;	0	gene;transcript	rnd-6_family-1523#ClassII_DNA_MUtator_MITE	98
manual_scaffold_11:739849134..739849190:+	manual_scaffold_11_36444	manual_scaffold_11	739849134	739849190	novel:manual_scaffold_11_36444	+	24	96 +/- 1%	45	15	0	30	yes	-	ucugcuaguguucugaauaacu	uuguucugagacacuggcagagc	ucugcuaguguucugaauaacuguuagagucaguuguucugagacacuggcagagc	gene_id gene6198; ID gene6198; Name VKGC;;gene_id gene6198; transcript_id mRNA17237; ID mRNA17237; Name VKGC; Parent gene6198; original_biotype mrna;;gene_id gene6198; transcript_id mRNA17240; ID mRNA17240; Name VKGC; Parent gene6198; original_biotype mrna;;gene_id gene6198; transcript_id mRNA17239; ID mRNA17239; Name VKGC; Parent gene6198; original_biotype mrna;;gene_id gene6198; transcript_id m…	0	gene;transcript	rnd-1_family-92#ClassI_LTR_Gypsy	-934
manual_scaffold_1b:848945117..848945178:-	manual_scaffold_1b_3528	manual_scaffold_1b	848945117	848945178	novel:manual_scaffold_1b_3528	-	23.7	96 +/- 1%	46	34	0	12	yes	-	auggcauaaguggaccaguauc	auuggcacacuugcaccaguaa	auuggcacacuugcaccaguaacuuguacuuggacauuaauggcauaaguggaccaguauc	gene_id gene16354; ID gene16354; Name RT36;;gene_id gene16354; transcript_id mRNA44050; ID mRNA44050; Name RT36; Parent gene16354; original_biotype mrna;;gene_id gene16354; transcript_id mRNA44051; ID mRNA44051; Name RT36; Parent gene16354; original_biotype mrna;	0	gene;transcript	rnd-5_family-1942#LINE/L2	-677
manual_scaffold_3a:183442394..183442448:+	manual_scaffold_3a_7403	manual_scaffold_3a	183442394	183442448	novel:manual_scaffold_3a_7403	+	23.7	96 +/- 1%	45	41	0	4	yes	-	cuggcauccaggguugacucc	agucagcccuaggcacuugaaa	agucagcccuaggcacuugaaagacuuaaacuucuggcauccaggguugacucc	gene_id gene24131; ID gene24131; Name DTX2;;gene_id gene24131; transcript_id mRNA63800; ID mRNA63800; Name DTX2; Parent gene24131; original_biotype mrna;;gene_id gene24131; transcript_id mRNA63809; ID mRNA63809; Name DTX2; Parent gene24131; original_biotype mrna;;gene_id gene24131; transcript_id mRNA63815; ID mRNA63815; Name DTX2; Parent gene24131; original_biotype mrna;;gene_id gene24131; transc…	0	gene;transcript	rnd-6_family-5818#LTR/Gypsy	0
manual_scaffold_9:856542210..856542268:-	manual_scaffold_9_32941	manual_scaffold_9	856542210	856542268	novel:manual_scaffold_9_32941	-	23.7	96 +/- 1%	47	43	0	4	yes	-	cuguaguucauguaauuguuu	aacaauuacacaaacuacgcuu	cuguaguucauguaauuguuuaaagaauuuuucacaaacaauuacacaaacuacgcuu	gene_id gene64118; ID gene64118;;gene_id gene64118; transcript_id mRNA170908; ID mRNA170908; Name LRFN1; Parent gene64118; original_biotype mrna;;gene_id gene64118; transcript_id mRNA170909; ID mRNA170909; Name LRFN1; Parent gene64118; original_biotype mrna;;gene_id gene64118; transcript_id mRNA170910; ID mRNA170910; Name LRFN1; Parent gene64118; original_biotype mrna;;gene_id gene64118; transcri…	0	gene;transcript	rnd-5_family-617#ClassI_LTR_Copia	1187
manual_scaffold_6:103997834..103997889:-	manual_scaffold_6_22795	manual_scaffold_6	103997834	103997889	novel:manual_scaffold_6_22795	-	23.2	96 +/- 1%	44	42	0	2	yes	-	uggcgcuguucucauuaugcu	cagcaugagagcagagucugga	uggcgcuguucucauuaugcuuaacauuaucagcagcaugagagcagagucugga	gene_id gene43910; ID gene43910; Name TRI39;;gene_id gene43910; transcript_id mRNA116746; ID mRNA116746; Name TRI39; Parent gene43910; original_biotype mrna;	0	gene;transcript	rnd-6_family-1584#ClassII_DNA_Harbinger_MITE	0
manual_scaffold_1b:280315699..280315759:-	manual_scaffold_1b_3106	manual_scaffold_1b	280315699	280315759	novel:manual_scaffold_1b_3106	-	23	96 +/- 1%	44	38	0	6	yes	-	uaucuguaaaccacucgggucu	cccugaguggaacagaacuccu	cccugaguggaacagaacuccuugaaacacauuagagguaucuguaaaccacucgggucu	gene_id gene14979; ID gene14979;;gene_id gene14979; transcript_id mRNA40593; ID mRNA40593; Parent gene14979; original_biotype mrna;;gene_id gene14979; transcript_id mRNA40593; ID exon-58400; Parent mRNA40593;;gene_id gene14979; transcript_id mRNA40593; ID three_prime_utr-15689; Parent mRNA40593; original_biotype three_prime_UTR;	-98553	gene;transcript;exon;three_prime_utr	rnd-1_family-508#LINE/RTE-X	0
manual_scaffold_4a:26890373..26890442:+	manual_scaffold_4a_12294	manual_scaffold_4a	26890373	26890442	novel:manual_scaffold_4a_12294	+	22.9	96 +/- 1%	42	10	0	32	yes	-	uaugaauucuaggauuuguaguc	uacaagucccagaauucaaa	uaugaauucuaggauuuguagucuuguuuaucguguuauaaaacaggacuacaagucccagaauucaaa	gene_id gene30877; ID gene30877; Name STX3;;gene_id gene30877; transcript_id mRNA82226; ID mRNA82226; Name STX3; Parent gene30877; original_biotype mrna;;gene_id gene30877; transcript_id mRNA82228; ID mRNA82228; Name STX3; Parent gene30877; original_biotype mrna;;gene_id gene30877; transcript_id mRNA82227; ID mRNA82227; Name STX3; Parent gene30877; original_biotype mrna;	0	gene;transcript	rnd-4_family-837#ClassII_DNA_hAT_nMITE	0
manual_scaffold_1a:53850491..53850549:+	manual_scaffold_1a_34	manual_scaffold_1a	53850491	53850549	novel:manual_scaffold_1a_34	+	22.7	96 +/- 1%	41	19	0	22	yes	-	ucuacauccauccucccgggc	cccgggaggauggauguagacg	cccgggaggauggauguagacgcagggggcgccugcgucuacauccauccucccgggc	gene_id gene11201; ID gene11201; Name ZN420;;gene_id gene11201; transcript_id mRNA30761; ID mRNA30761; Name ZN420; Parent gene11201; original_biotype mrna;;gene_id gene11201; transcript_id mRNA30762; ID mRNA30762; Name ZN420; Parent gene11201; original_biotype mrna;;gene_id gene11201; transcript_id mRNA30763; ID mRNA30763; Name ZN420; Parent gene11201; original_biotype mrna;;gene_id gene11201; tr…	-86494	gene;transcript;exon;three_prime_utr	rnd-5_family-2873#Unknown_nMITE	-150
manual_scaffold_12:85173462..85173513:+	manual_scaffold_12_37986	manual_scaffold_12	85173462	85173513	novel:manual_scaffold_12_37986	+	22.6	96 +/- 1%	42	25	0	17	yes	-	uucgaguugcaauuugagagu	cucgcaaauugcaacucgcaau	uucgaguugcaauuugagaguccgagcgacucgcaaauugcaacucgcaau	gene_id gene8399; ID gene8399; Name S10A4;;gene_id gene8399; transcript_id mRNA23135; ID mRNA23135; Name S10A4; Parent gene8399; original_biotype mrna;;gene_id gene8399; transcript_id mRNA23135; ID exon-996650; Parent mRNA23135;;gene_id gene8399; transcript_id mRNA23135; ID three_prime_utr-263394; Parent mRNA23135; original_biotype three_prime_UTR;	-377	gene;transcript;exon;three_prime_utr	rnd-1_family-137#ClassII_DNA_hAT_nMITE;rnd-1_family-66#ClassII_DNA_hAT_nMITE	0
manual_scaffold_12:342940402..342940456:+	manual_scaffold_12_38221	manual_scaffold_12	342940402	342940456	novel:manual_scaffold_12_38221	+	22.5	96 +/- 1%	42	41	0	1	yes	-	uggccaaggugacaugcacacu	ugcacaugucacuuuggccg	ugcacaugucacuuuggccgacuguuuugcacuggccaaggugacaugcacacu	gene_id gene9165; transcript_id mRNA25255; ID mRNA25255; Parent gene9165; original_biotype mrna;;gene_id gene9165; ID gene9165;;gene_id gene9165; transcript_id mRNA25255; ID exon-1010088; Parent mRNA25255;;gene_id gene9165; transcript_id mRNA25255; ID three_prime_utr-266929; Parent mRNA25255; original_biotype three_prime_UTR;	-444817	transcript;gene;exon;three_prime_utr	rnd-6_family-1584#ClassII_DNA_Harbinger_MITE	0
manual_scaffold_6:1190538241..1190538302:+	manual_scaffold_6_21975	manual_scaffold_6	1190538241	1190538302	novel:manual_scaffold_6_21975	+	22.5	96 +/- 1%	45	37	0	8	yes	-	ugccuggccucuccaacuaucagu	uguguuggugcugccuggaggu	ugccuggccucuccaacuaucaguguuauuuaaaaccacuguguuggugcugccuggaggu	gene_id gene47765; ID gene47765;;gene_id gene47765; transcript_id mRNA127353; ID mRNA127353; Parent gene47765; original_biotype mrna;;gene_id gene47765; transcript_id mRNA127353; ID exon-574392; Parent mRNA127353;;gene_id gene47765; transcript_id mRNA127353; ID three_prime_utr-152723; Parent mRNA127353; original_biotype three_prime_UTR;	-45507	gene;transcript;exon;three_prime_utr	rnd-1_family-533#ClassI_LTR_ERV	0
manual_scaffold_9:300427544..300427603:-	manual_scaffold_9_32476	manual_scaffold_9	300427544	300427603	novel:manual_scaffold_9_32476	-	22.5	96 +/- 1%	43	39	0	4	yes	-	cugauguccagguucuugauc	ccauuaaucugggcaucaagga	ccauuaaucugggcaucaaggaaaguuuauggucaaaccugauguccagguucuugauc	gene_id gene62363; ID gene62363; Name PP4R4;;gene_id gene62363; transcript_id mRNA166132; ID mRNA166132; Name PP4R4; Parent gene62363; original_biotype mrna;;gene_id gene62363; transcript_id mRNA166133; ID mRNA166133; Name PP4R4; Parent gene62363; original_biotype mrna;	0	gene;transcript	rnd-6_family-309#LINE/L2	0
manual_scaffold_5:470064182..470064243:+	manual_scaffold_5_17996	manual_scaffold_5	470064182	470064243	novel:manual_scaffold_5_17996	+	22.4	96 +/- 1%	45	21	0	24	yes	-	uguucugcuuggaucuuuuucu	uaaacagguccuuaggcagaagu	uguucugcuuggaucuuuuucugugagaaaaaggagcauaaacagguccuuaggcagaagu	gene_id gene39527; ID gene39527;;gene_id gene39527; transcript_id mRNA105033; ID mRNA105033; Name RIMS2; Parent gene39527; original_biotype mrna;;gene_id gene39527; transcript_id mRNA105032; ID mRNA105032; Name RIMS2; Parent gene39527; original_biotype mrna;;gene_id gene39527; transcript_id mRNA105031; ID mRNA105031; Name RIMS1; Parent gene39527; original_biotype mrna;	0	gene;transcript	rnd-4_family-969#DNA	202
manual_scaffold_6:784370160..784370230:+	manual_scaffold_6_21589	manual_scaffold_6	784370160	784370230	novel:manual_scaffold_6_21589	+	22.4	96 +/- 1%	44	43	0	1	yes	-	aaggccggcauugauuucuuaa	acagaaaucaaagccauggcu	acagaaaucaaagccauggcuauugacguugccaguucuaaaagugucaaggccggcauugauuucuuaa	gene_id gene46492; ID gene46492; Name HS12A;;gene_id gene46492; transcript_id mRNA124043; ID mRNA124043; Name HS12A; Parent gene46492; original_biotype mrna;;gene_id gene46492; transcript_id mRNA124045; ID mRNA124045; Name HS12A; Parent gene46492; original_biotype mrna;;gene_id gene46492; transcript_id mRNA124044; ID mRNA124044; Name HS12A; Parent gene46492; original_biotype mrna;;gene_id gene464…	0	gene;transcript;exon;CDS;five_prime_utr	rnd-4_family-82#LINE/L2	-653
manual_scaffold_4a:632081534..632081595:+	manual_scaffold_4a_13206	manual_scaffold_4a	632081534	632081595	novel:manual_scaffold_4a_13206	+	22.2	96 +/- 1%	42	40	0	2	yes	-	uguccccauuccagaguuacu	uaacucuggaugugggggguauc	uguccccauuccagaguuacuagcacacccuguaucuguaacucuggaugugggggguauc	gene_id gene32729; ID gene32729; Name COBA2;;gene_id gene32729; transcript_id mRNA86889; ID mRNA86889; Name COBA2; Parent gene32729; original_biotype mrna;;gene_id gene32729; transcript_id mRNA86890; ID mRNA86890; Name COBA2; Parent gene32729; original_biotype mrna;;gene_id gene32729; transcript_id mRNA86891; ID mRNA86891; Name COBA2; Parent gene32729; original_biotype mrna;;gene_id gene32729; tr…	0	gene;transcript	rnd-5_family-127#ClassII_DNA_hAT_MITE	0
manual_scaffold_9:972569521..972569585:-	manual_scaffold_9_33033	manual_scaffold_9	972569521	972569585	novel:manual_scaffold_9_33033	-	22	96 +/- 1%	41	40	0	1	yes	-	aaauagaacuuuauugguauc	auaccaauaaagcucuauugu	aaauagaacuuuauugguauccuuuauccguuggcugggcuggauaccaauaaagcucuauugu	gene_id gene64502; ID gene64502; Name MKROS;;gene_id gene64502; transcript_id mRNA171962; ID mRNA171962; Name MKROS; Parent gene64502; original_biotype mrna;;gene_id gene64502; transcript_id mRNA171964; ID mRNA171964; Name MKROS; Parent gene64502; original_biotype mrna;;gene_id gene64502; transcript_id mRNA171963; ID mRNA171963; Name MKROS; Parent gene64502; original_biotype mrna;;gene_id gene645…	0	gene;transcript	rnd-4_family-520#ClassI_LTR_ERV	-366
manual_scaffold_3a:571424306..571424367:+	manual_scaffold_3a_8312	manual_scaffold_3a	571424306	571424367	novel:manual_scaffold_3a_8312	+	21.9	96 +/- 1%	42	13	0	29	yes	-	cacuuggcugcucuaaaacucugc	agaguuggagcugccaggaggu	cacuuggcugcucuaaaacucugcacuguuauagcugguagaguuggagcugccaggaggu	gene_id gene25515; ID gene25515; Name EVX2;;gene_id gene25515; transcript_id mRNA67641; ID mRNA67641; Name EVX2; Parent gene25515; original_biotype mrna;;gene_id gene25515; transcript_id mRNA67641; ID exon-215565; Parent mRNA67641;;gene_id gene25515; transcript_id mRNA67641; ID five_prime_utr-86793; Parent mRNA67641; original_biotype five_prime_UTR;;gene_id gene25515; transcript_id mRNA67644; ID …	120100	gene;transcript;exon;five_prime_utr	rnd-1_family-533#ClassI_LTR_ERV	0
manual_scaffold_4b:422577647..422577705:+	manual_scaffold_4b_15270	manual_scaffold_4b	422577647	422577705	known:manual_scaffold_4b_15270	+	21.9	96 +/- 1%	43	26	0	17	yes	-	cgcuucaacugggccaccugc	aagugcucccuguugagguuua	cgcuucaacugggccaccugcuacguuuauaucuguaagugcucccuguugagguuua	gene_id gene35442; ID gene35442; Name LAP2B;;gene_id gene35442; transcript_id mRNA94473; ID mRNA94473; Name LAP2B; Parent gene35442; original_biotype mrna;;gene_id gene35442; transcript_id mRNA94476; ID mRNA94476; Name LAP2B; Parent gene35442; original_biotype mrna;;gene_id gene35442; transcript_id mRNA94475; ID mRNA94475; Name LAP2B; Parent gene35442; original_biotype mrna;;gene_id gene35442; tr…	0	gene;transcript	rnd-5_family-716#ClassI_LTR_Gypsy	0
manual_scaffold_4b:954793529..954793585:+	manual_scaffold_4b_15763	manual_scaffold_4b	954793529	954793585	novel:manual_scaffold_4b_15763	+	21.8	96 +/- 1%	48	45	0	3	no	-	ccuaggcuguugaugcccgccu	ugcgggcaguggcagccggucu	ugcgggcaguggcagccggucucggggagcccagccuaggcuguugaugcccgccu	gene_id gene36868; ID gene36868; Name BEST3;;gene_id gene36868; transcript_id mRNA98199; ID mRNA98199; Name BEST3; Parent gene36868; original_biotype mrna;;gene_id gene36868; transcript_id mRNA98199; ID exon-404001; Parent mRNA98199;;gene_id gene36868; transcript_id mRNA98200; ID mRNA98200; Name BEST3; Parent gene36868; original_biotype mrna;;gene_id gene36868; transcript_id mRNA98200; ID exon-40…	402642	gene;transcript;exon;five_prime_utr	rnd-6_family-196#ClassII_DNA_TcMar_MITE	72
manual_scaffold_5:744299830..744299898:-	manual_scaffold_5_19729	manual_scaffold_5	744299830	744299898	novel:manual_scaffold_5_19729	-	21.7	96 +/- 1%	42	41	0	1	yes	-	gaggugaauccuagauucugga	caguuuccagcggcuuaccuac	gaggugaauccuagauucuggauugaaugcauccugcagagcacuccaguuuccagcggcuuaccuac	gene_id gene40079; ID gene40079; Name S35F2;;gene_id gene40079; transcript_id mRNA106469; ID mRNA106469; Name S35F2; Parent gene40079; original_biotype mrna;;gene_id gene40079; transcript_id mRNA106472; ID mRNA106472; Name S35F2; Parent gene40079; original_biotype mrna;;gene_id gene40079; transcript_id mRNA106471; ID mRNA106471; Name S35F2; Parent gene40079; original_biotype mrna;;gene_id gene400…	0	gene;transcript	rnd-1_family-808#ClassII_DNA_hAT_MITE	1205
manual_scaffold_6:757374850..757374907:+	manual_scaffold_6_21565	manual_scaffold_6	757374850	757374907	novel:manual_scaffold_6_21565	+	21.7	96 +/- 1%	42	33	0	9	yes	-	ccguagugcacugauuuccaccc	uggaugucucugccucugugcc	uggaugucucugccucugugcccaacugugguggccguagugcacugauuuccaccc	gene_id gene46339; ID gene46339; Name FGFR2;;gene_id gene46339; transcript_id mRNA123657; ID mRNA123657; Name FGFR2; Parent gene46339; original_biotype mrna;;gene_id gene46339; transcript_id mRNA123658; ID mRNA123658; Name FGFR2; Parent gene46339; original_biotype mrna;;gene_id gene46339; transcript_id mRNA123659; ID mRNA123659; Name FGFR2; Parent gene46339; original_biotype mrna;;gene_id gene463…	0	gene;transcript	rnd-5_family-1627#Unknown	178
manual_scaffold_6:757629668..757629725:+	manual_scaffold_6_21569	manual_scaffold_6	757629668	757629725	novel:manual_scaffold_6_21569	+	21.7	96 +/- 1%	42	33	0	9	yes	-	ccguagugcacugauuuccaccc	uggaugucucugccucugugcc	uggaugucucugccucugugcccaacugugguggccguagugcacugauuuccaccc	gene_id gene46342; ID gene46342; Name FGFR2;;gene_id gene46342; transcript_id mRNA123665; ID mRNA123665; Name FGFR2; Parent gene46342; original_biotype mrna;;gene_id gene46342; transcript_id mRNA123666; ID mRNA123666; Name FGFR2; Parent gene46342; original_biotype mrna;;gene_id gene46342; transcript_id mRNA123671; ID mRNA123671; Name FGFR2; Parent gene46342; original_biotype mrna;;gene_id gene463…	0	gene;transcript	rnd-5_family-1627#Unknown	179
manual_scaffold_8:1493739342..1493739401:-	manual_scaffold_8_30790	manual_scaffold_8	1493739342	1493739401	novel:manual_scaffold_8_30790	-	21.7	96 +/- 1%	42	40	0	2	yes	-	ucagacuacaacgcccagaau	uugggugucuuagucuaaauau	uugggugucuuagucuaaauauuucacagaaaguaaauucagacuacaacgcccagaau	gene_id gene60861; ID gene60861; Name ARRB1;;gene_id gene60861; transcript_id mRNA162165; ID mRNA162165; Name ARRB1; Parent gene60861; original_biotype mrna;;gene_id gene60861; transcript_id mRNA162164; ID mRNA162164; Name ARRB1; Parent gene60861; original_biotype mrna;;gene_id gene60861; transcript_id mRNA162163; ID mRNA162163; Name ARRB1; Parent gene60861; original_biotype mrna;	0	gene;transcript	rnd-4_family-919#ClassII_DNA_hAT_MITE	0
manual_scaffold_4a:658126430..658126485:-	manual_scaffold_4a_14552	manual_scaffold_4a	658126430	658126485	novel:manual_scaffold_4a_14552	-	21.6	96 +/- 1%	39	37	0	2	yes	-	auggcagcagcauucggauugga	aaucugaaugcugcugucaagc	aaucugaaugcugcugucaagcugcuggcagcauggcagcagcauucggauugga	gene_id gene32840; ID gene32840;;gene_id gene32840; transcript_id mRNA87225; ID mRNA87225; Parent gene32840; original_biotype mrna;;gene_id gene32840; transcript_id mRNA87225; ID exon-338443; Parent mRNA87225;;gene_id gene32840; transcript_id mRNA87225; ID nbis-three_prime_utr-7319; Parent mRNA87225; original_biotype three_prime_UTR;	-74513	gene;transcript;exon;three_prime_utr	rnd-4_family-81#ClassII_DNA_hAT_MITE	0
manual_scaffold_8:290503887..290503947:+	manual_scaffold_8_28792	manual_scaffold_8	290503887	290503947	novel:manual_scaffold_8_28792	+	21.6	96 +/- 1%	41	23	0	18	yes	-	cuggccuuuuggcuuugccaau	ugguaaaguugauaggucuugc	ugguaaaguugauaggucuugcuuuuaaaaagugaaugcuggccuuuuggcuuugccaau	gene_id gene57714; ID gene57714; Name POMP;;gene_id gene57714; transcript_id mRNA154122; ID mRNA154122; Name POMP; Parent gene57714; original_biotype mrna;;gene_id gene57714; transcript_id mRNA154123; ID mRNA154123; Name POMP; Parent gene57714; original_biotype mrna;	0	gene;transcript	rnd-1_family-433#Unknown_MITE	0
[truncated: 289 more rows]
