# Supplementary material for: Chromosome-scale genome assembly reveals how repeat elements shape non-coding RNA landscapes active during newt limb regeneration
Source: Cell Genom. 2025 Jan 27;5(2):100761. doi: 10.1016/j.xgen.2025.100761 (PMC11872487; doi:10.1016/j.xgen.2025.100761)
Supplement: Table S10. One hundred seventy-one conserved miRs supported by both MirMachine and miRDeep2, related to Figure 5 [file mmc11.xlsx]

## Sheet: Sheet1
Table S10: 171 conserved miRs supported by both, MirMachine and miRDeep2, related to Figure 5.
Chrm	Start	End	Conserved miRNAs	Strand	Score_MirMachine	Score_miRDeep2
manual_scaffold_1a	92626788	92626853	Mir-146.PRE_TGAGAACTGAATTCCATGGACTGGTTTTTCCTCATATGTCTTCGGTCCATAGTGGTCAGTTCTCCA	+	HIGHconf	770863
manual_scaffold_1a	95939475	95939534	Mir-103.PRE_AGCTTCTTTACAGTGCTGCCTTGTAGGTTTCATGTCAAGCAGCATTGTACAGGGCTATGA	+	HIGHconf	17614.1
manual_scaffold_1a	260348088	260348151	Mir-218.PRE_TTGTGCTTGATCTAACCATGTGATTGTGAGGTATGAGTAAAACATGGTTCTGTCAAGCACCATG	+	HIGHconf	16233.8
manual_scaffold_1a	423664673	423664735	Mir-383.PRE_CAGATCAGAAGGTGATTGTGGCTTTGAATAGTTATTAATTAGCCACAGCACTGACTGGTCAGA	-	HIGHconf	6428.3
manual_scaffold_1a	1060855618	1060855676	Mir-31.PRE_AGGCAAGATGTTGGCATAGCTGTTGTTATCAAACCCTGCTATGCCAAAATATTGCCATC	-	HIGHconf	5
manual_scaffold_1b	287271078	287271136	Mir-31.PRE_AGGCAAGATGTTGGCATAGCTGTTGTTATCAAACCCTGCTATGCCAATATATTGTCATC	+	HIGHconf	5
manual_scaffold_1b	358338267	358338330	Mir-7.PRE_TGGAAGACTAGTGATTTTGTTGTTTTTAGATAACTAAATTGACAACAAATCGCAGTCTGCCATA	+	HIGHconf	85164.2
manual_scaffold_1b	393502834	393502893	Mir-204.PRE_TTCCCTTTGTCATCCTATGCCTGAGGATATATAAATGGGGCTGGGAAGGTAAAGGGACGT	+	HIGHconf	1025360
manual_scaffold_1b	427375251	427375309	Mir-101.PRE_TCGGTTATCATAGTACCGGTGCTCTGTACAGAGAAGGTACAGTACTGTGATAACTGAAG	+	HIGHconf	43005.6
manual_scaffold_1b	438511964	438512021	Mir-23.PRE_GGGTTCCTGGCATGCTGATTTGTGACATAAGTAAAATCACATTGCCAGGGATTACCAC	+	HIGHconf	51902
manual_scaffold_1b	438512216	438512278	Mir-27.PRE_AGAGCTTAGCTGATTGGTGAACAGTGATTACTTTCTCTTTTGTTCACAGTGGCTAAGTTCTGC	+	HIGHconf	1069046.6
manual_scaffold_1b	438512704	438512763	Mir-24.PRE_GTGCCTACTGAGCTGATATCAGTTCTTATTACACACACTGGCTCAGTTCAGCAGGAACAG	+	HIGHconf	102114.9
manual_scaffold_1b	740579898	740579957	Mir-9.PRE_TCTTTGGTTATCTAGCTGTATGAGTGTACTGATCGTCATAAAGCTAGATAACCGAAAGTA	+	HIGHconf	279424
manual_scaffold_1b	933717779	933717844	Mir-34.PRE_AGGCAGTGCAATGCTAGCTGGCTGCTCCGTGTTTGAGGCTTCAGCAGCTGCTGGCTGCACTCCACA	+	HIGHconf	2649.9
manual_scaffold_1b	933718083	933718144	Mir-34.PRE_AGGCAGTGTATTGTTAGCTGGCTGCTCGCTATGAATTCAGCAGTCGCTACTACCCTGCCACC	+	HIGHconf	1567.9
manual_scaffold_1b	933718252	933718311	Mir-34.PRE_AGGCAGTGTACGTTAGCTGGTTGACAACCAAAGGACACCAGTCCACTTGCACCTGCCATC	+	HIGHconf	4539.2
manual_scaffold_1b	933718948	933719006	Mir-34.PRE_AGGCAGTGTATTGTTAGTTGCTGTTTATTAAGATGCCAGCAGCTACATGCACTTCCACA	+	HIGHconf	4285.2
manual_scaffold_1b	977145497	977145552	Mir-430.PRE_GCTTCAACTAAAGCACTTGCTTTGTTTATATTTGTAAGTGCTTTATGTTGAGGTTT	-	HIGHconf	7.8
manual_scaffold_1b	1051928011	1051928068	Mir-122.PRE_TGGAGTGTGACAATGGTGTTTGTATTTAATTGATCAAACGCCATCCTCACACTAAATA	-	HIGHconf	171427.7
manual_scaffold_2a	98511592	98511656	Mir-223.PRE_CGTGTATTTGACAAGCTGAGCTTGACACTCAAATTGGTAGAGTGTCAGTTTGTCAAATACACCAA	-	HIGHconf	14762.6
manual_scaffold_2a	303213319	303213376	Mir-15.PRE_TAGCAGCACATCATGGTTTGTAGGGACATGAAGATACAGACCATTCTGAGCTGCCTCG	+	HIGHconf	53844.7
manual_scaffold_2a	303213629	303213694	Mir-15.PRE_TAGCAGCACGTAAATACTGGAGTACAGAACTGCTTTAATGCTCTCCAGTATTACATTGCTGCTGCA	+	HIGHconf	17478.6
manual_scaffold_2a	305162066	305162123	Mir-17.PRE_AAAAGTGCTTACAGTGCAGGTAGCTTCTTGTACCTACTGCAATGGAAGCGCTTCTAGC	+	HIGHconf	3818.2
manual_scaffold_2a	305162407	305162467	Mir-17.PRE_CAAAGTGCTCATAGTGCAGGTAGTTTTGAATACGATCTACTGTAATATGAGCACTTACCGT	+	HIGHconf	9621.2
manual_scaffold_2a	305162523	305162583	Mir-19.PRE_AGTTTTGCAGGTTTGCATCCAGCCTGTTAATAGGTCGCTGTGCAAATCCATGCAAAATTGA	+	HIGHconf	1463.1
manual_scaffold_2a	305162664	305162725	Mir-92.PRE_GGGTGGGGATTTGTTGCATTACTTGTGGCTATGTTTAAAGTATTGCACTTGTCCCGGCCTGT	+	HIGHconf	133575.6
manual_scaffold_2a	305162789	305162853	Mir-92.PRE_CGGGTGGATCACGATGCAATTTTGCTTATTTAAGAAGGACGAAAATTGCACGGTATCCATCTGTA	+	HIGHconf	69937.2
manual_scaffold_2a	342477405	342477462	Mir-460.PRE_CCCTCATTGTACATGCTGTGTAGATTTCTATACATACACAGCGCATGCAATGTGGACA	-	HIGHconf	1845.9
manual_scaffold_2a	585124765	585124822	Mir-128.PRE_GGGGGCCGTTACACTGTAAGAGAGTGAGTAGCAGGTCTCACAGTGAACCGGTCTCTTT	+	HIGHconf	94009.6
manual_scaffold_2a	1400180566	1400180623	Mir-187.PRE_GGCTACAGCACAGGACATGGGAGCTTTTGTGACCCCTCGTGTCTTGTGTTGCAGCCAG	-	HIGHconf	71.7
manual_scaffold_2b	92159206	92159264	Mir-133.PRE_AGCTGGTAAAATGGAACCAAATCGCCTCTTCAATGGATTTGGTCCCCTTCAACCAGCTG	-	HIGHconf	435342.3
manual_scaffold_2b	92161889	92161949	Mir-1.PRE_ACATACTTCTTTATGTACCCATATGAACTATGAAAACTATGGAATGTAAAGAAGTATGTAT	-	HIGHconf	279719.4
manual_scaffold_2b	630108002	630108061	Mir-30.PRE_TGTAAACATCCTACACTCAGCTCTAACGCATACAATGGCTGGGAGGCGGATGTTTACTGA	-	HIGHconf	72374.7
manual_scaffold_3a	27962261	27962319	Mir-153.PRE_TCATTTTTGTGGTTTGCAGCTAGTAATCTTGGTCCAGTTGCATAGTCACAAAAGTGATC	-	HIGHconf	112378.5
manual_scaffold_3a	44981684	44981740	Mir-375.PRE_ACGTCGAGCCAAACGTGCAATGCCTGACGCAACGTTTTGTTCGTTCGGCTCGCGTTA	+	HIGHconf	25730.2
manual_scaffold_3a	45779724	45779784	Mir-1788.PRE_GGCTTGTTTTAGGTTGCCTGTGGACAGTTATCCACGAACACAGGCAGCTAAAGCAAGTCTG	+	HIGHconf	120.9
manual_scaffold_3a	53690786	53690846	Mir-26.PRE_TTCAAGTAATCCAGGATAGGCCGTGGTCTCTTCAGCTGACCTATTCTCGATTATTTGGTGC	-	HIGHconf	411818.8
manual_scaffold_3a	238116440	238116499	Mir-21.PRE_TAGCTTATCAGACTGATGTTGACTGTTGCATCTCATGGCAACAACAGTCGGTAGGCTGTC	-	HIGHconf	401253.9
manual_scaffold_3a	242472739	242472801	Mir-130.PRE_GCCCTTTTCACGTTGTACTACTAGTGACCATACACAAAAAGCAGTGCAATGTTAAAAGGGCAT	+	HIGHconf	4.5
manual_scaffold_3a	242473003	242473064	Mir-130.PRE_GCTCTGACTTCATTGCACTACTGTACTTTACAGCTAGCAGTGCAATAGTATTGTCAAAGCAT	+	HIGHconf	4.1
manual_scaffold_3a	314893753	314893820	Mir-132.PRE_ACCTTGGCTCTAGACTGCTTACTGCTAAATAATATTAAAGGAACAGTAACAGTCTACAGTCATGGCTA	+	HIGHconf	108640.5
manual_scaffold_3a	314899528	314899586	Mir-132.PRE_ACCGTGGCTTTAGATTGTTACTGTAGACTGGTATTGGTAACAGTCTACAGCCATGGTCG	+	HIGHconf	54784.1
manual_scaffold_3a	314918100	314918160	Mir-2184.PRE_AACAGTAAGAATTAATGTGCTGTGAAATAAAAATTATCAGCACATTATCTCCTACTGTTAA	-	HIGHconf	3005.1
manual_scaffold_3a	319835256	319835317	Mir-22.PRE_AGTTCTTCATTGGCAGGCTTTATGTTGATGGTGTCTGCTAAAGCTGCCAGTTGAAGAACTGT	+	HIGHconf	522134.6
manual_scaffold_3a	319842727	319842788	Mir-22.PRE_AGTTCTTCATTGGTAAGCTTTATGTTGAAGGTGTCCGCTAAAGCTGCCAGTTGAAGAACTGC	+	HIGHconf	4.9
manual_scaffold_3a	569631364	569631424	Mir-10.PRE_ACCCTGTAGAACCGAATTTGTGTGGTGCTCACAGAGTCACAGATTCGATTCTAGGGGAATA	-	HIGHconf	4.8
manual_scaffold_3a	771712119	771712174	Mir-128.PRE_CGGGGCCGTCGCACTGTCTGAGAGAGTTGCAAGTCTCACAGTGAACCGGTCTCTTT	-	HIGHconf	93010.4
manual_scaffold_3a	784177364	784177420	Let-7.PRE_TGAGGTAGCAGGTTGTATAGTTTATATTTATGTGAACTGTACAACCTCCTATCTTTC	+	HIGHconf	17281.1
manual_scaffold_3a	784324198	784324259	Mir-10.PRE_TCCCTGAGACCCTAACTTGTGATGTACAGCGTTTAAATCCACGGGTTGGGCTCTTGGGATCT	+	HIGHconf	5.3
manual_scaffold_3a	794602837	794602896	Mir-34.PRE_AGGCAGTGTAGTTAGCTGATTGTGTGCTCCTGTTTGGCAATCACTAACTGTACTGCCATC	+	HIGHconf	6097.1
manual_scaffold_3a	794605548	794605604	Mir-34.PRE_AGGCAGTGTAGTTAGCTGATTTGACACTGGTAAATAATCACTAACTACACAGCCAGG	+	HIGHconf	1884.5
manual_scaffold_3a	1004050744	1004050802	Mir-430.PRE_CACCAAACAAGGGTACTTTCTCTTAATTATATGTAGCAAGTGCTTCTTTGTTCGGTGGA	+	HIGHconf	4.6
manual_scaffold_3b	229415167	229415225	Mir-124.PRE_CGTGTTCACAGTGGACCTTGATTTAATGTCATACAATTAAGGCACGCGGTGAATGCTAA	-	HIGHconf	73620.8
manual_scaffold_3b	356886254	356886316	Mir-1.PRE_ACATACTTCTTCATATGTCCATATGGAGTAGTCCTTTTTTATGGAATGTTAAGAAGTATGTAT	+	HIGHconf	57094.1
manual_scaffold_3b	356917843	356917901	Mir-133.PRE_GGCTGGTAAAAAGGAACCAAATCGTGACTGCGCTGGATTTGGTCCCCTTCAACCAGCTG	+	HIGHconf	65849.9
manual_scaffold_3b	381363817	381363878	Mir-30.PRE_TGTAAACATCCTTGACTGGAAGCTGTATTGCTGGAAGGAGCTTTCAGTCAGATGCTTACAGC	+	HIGHconf	525571.4
manual_scaffold_3b	381364552	381364612	Mir-30.PRE_TGTAAACATCCTACACTCTCAGCTGTATGTACAAGATGGCTGGGAGGAGGGTGTTTGCTGC	+	HIGHconf	131562
manual_scaffold_3b	864316198	864316254	Mir-430.PRE_TACCCAACTGGAGTACTTTCTGCTGGTTAATTGGTAAGTGCTACCTTGTTGGGTAGA	-	HIGHconf	3.9
manual_scaffold_4a	273988612	273988670	Mir-101.PRE_TCAGTTATCACCGTGCTGATGCTGTCCATTCAAAAGGTACAGTACTGTGATAACTGAAG	-	HIGHconf	51272.4
manual_scaffold_4a	605258306	605258364	Mir-137.PRE_ACGGGTATTCTTGGGTAGATAATACAGATGGCGTTGTTATTGCTTGAGAATACGCGTAG	-	HIGHconf	10191.4
manual_scaffold_4a	708503986	708504047	Mir-199.PRE_CCCAGTGTTCAGACTACCTGTTCAGGAGGCTGCCAGTTGTACAGTAGTCTGCACATTGGTTA	-	HIGHconf	231166.3
manual_scaffold_4a	734489637	734489699	Mir-214.PRE_TGCCTGTCTACACTTGCTGTGCAGAACATCCTCTCACCTGTACAGCAGGCACAGACAGGCAGT	-	HIGHconf	12174.6
manual_scaffold_4a	734518833	734518893	Mir-199.PRE_CCCAGTGTTCAGACTACCTGTTCAGGACAATGCTTTTGTACAGTAGTCTGCACATTGGTTA	-	HIGHconf	231255
manual_scaffold_4a	737163365	737163426	Mir-181.PRE_AACATTCATTGCTGTCGGTGGGTTTAACTATATAGACAAGCTCACTGAACGATGAATGCAAC	-	HIGHconf	4.4
manual_scaffold_4a	737163528	737163589	Mir-181.PRE_AACATTCAACGCTGTCGGTGAGTTTGAAAATAGAAAGAAAACCATCGACCGTTGACTGTACC	-	HIGHconf	2051149.4
manual_scaffold_4a	783248854	783248912	Mir-33.PRE_GTGCATTGTAGTTGCATTGCATGTCACCTTGGTCTGTGCAATGTGTCCCCAGTGCAGTA	-	HIGHconf	653
manual_scaffold_4b	40732871	40732930	Mir-148.PRE_GAAGTTCTGTTATACACTTAGACTGTGATTGCTTGAAGTCAGTGCATCACAGAACTTTGT	-	HIGHconf	65755.4
manual_scaffold_4b	44227891	44227952	Mir-10.PRE_ACCCTGTAGAATCGAATTTGTGTGGATATTTAAGAGCCACAAATTCGTCTCTGGGGGGTATA	-	HIGHconf	113962.4
manual_scaffold_4b	44290495	44290557	Mir-196.PRE_TAGGTAGTTTCATGTTGTTGGGCTTGGATAATTTTTTAACTCGGCAACAAGAAACTGCCTTAA	-	HIGHconf	5.3
manual_scaffold_4b	72261068	72261128	Mir-26.PRE_TTCAAGTAATCCAGGATAGGCTGTTTCTTCGCAGTGCGGCCTATTCTCGATTACTTGTTCC	-	HIGHconf	1911339.3
manual_scaffold_4b	167785655	167785713	Mir-23.PRE_GGGGTTCCTGGTTATGGGATTTCATTTTTTAAGTAAATCACATTGCCAGGGATTTCCAA	+	HIGHconf	4.7
manual_scaffold_4b	167786514	167786572	Mir-27.PRE_AGGGCTTAGCTGTCTGTGAACAGTGAGATGTATAAATGTTCACAGTGGCTAAGTTCCAC	+	HIGHconf	5
manual_scaffold_4b	414464528	414464587	Mir-135.PRE_TATGGCTTTTTATTCCTATGTGATAGTATTAAAGTCTCATGTAGGGATGGAAGCCATTAA	+	HIGHconf	5785.2
manual_scaffold_4b	456617312	456617377	Mir-129.PRE_CTTTTTGCGGTCTGGGCTTGCTGTTCTTCAAATCAGTACTCAGGAAGCCCTTACCCCAAAAAGTAT	-	HIGHconf	3570
manual_scaffold_4b	479428005	479428069	Mir-96.PRE_TTTGGCAATGGTAGAACTCACACTGGTGAGCTATAAGGATCCGGTGGTTCTAGACTTGCCAACTA	-	HIGHconf	1918266.5
manual_scaffold_4b	479436511	479436574	Mir-96.PRE_TTTGGCACTAGCACATTTTTGCTTTTGTATGTCTACTTTGAGCAATTATGTATAGTGCCAATAT	-	HIGHconf	5.3
manual_scaffold_4b	479436882	479436943	Mir-96.PRE_TATGGCACTGGTAGAATTCACTGTGAAAACACACTATCAGTGAATTACCATAGGGCCATAAA	-	HIGHconf	870312.5
manual_scaffold_4b	503476513	503476574	Mir-29.PRE_GCTGGTTTCACGTGGTGACTTAGATGTTAGTAGCCTATTCTAGCACCATATGAAATCAGTGT	+	HIGHconf	2771.7
manual_scaffold_4b	503491163	503491222	Mir-29.PRE_ACCGATTTCTTTTGGTGTCCAGAGTACACATGATGTTCTAGCACCATTTGAAATCGGTTA	+	HIGHconf	8660.7
manual_scaffold_4b	586088606	586088682	Let-7.PRE_TGAGGTAGTAGTTTGTGCTGTTGGTCGGGTTGTGATATTGCCCGCTGAGGAGATAACTGCGCAAACTACTGCCTTGC	-	HIGHconf	70261.5
manual_scaffold_4b	986906784	986906860	Let-7.PRE_TGAGGTAGTAGGTTGTGTGGTTTCAGGGTAGTGATTTTTACCCATTAAGGCGTTAACTATACAACCTACTGCCTTCC	-	HIGHconf	90991.2
manual_scaffold_4b	986912738	986912808	Let-7.PRE_TGAGGTAGTAGGTTGTATAGTTTTAGGGGCACCCCCTGTCTGTCAGATAACTATACAATCTACTGTCTTTC	-	HIGHconf	1100134.8
manual_scaffold_4b	1160580805	1160580865	Mir-23.PRE_GGATTCCTGGCAGAGTGATTTGTCTGTAACTGTATAAAATCACATTGCCAGGGATTTCCAA	+	HIGHconf	5.2
manual_scaffold_4b	1160586341	1160586401	Mir-27.PRE_AGGGCTTAGCTTTTTGTGAACAAGGTATCTAGGCGCTATGTTCACAGTGGCTAAGTTCCAC	+	HIGHconf	5.4
manual_scaffold_4b	1160594219	1160594278	Mir-24.PRE_GTGCCTACTGAGCTGATATCAGTTGATATGACACCCACTGGCTCAGTTCAGCAGGAACCG	+	HIGHconf	101627.5
manual_scaffold_5	33306293	33306364	Mir-722.PRE_CTGGAAATGTTTTAGCCAAAAAGGTTCAGCCAGACTTGTAGGGTTTTCTTTTTTGCTGGAACATTTCTGGTT	-	LOWconf	5.2
manual_scaffold_5	128516419	128516478	Mir-133.PRE_GGCTGGTCAAACGGAACCAAGTCCATTTTCCCTGGAGGTTTGGTCCCCTTCAACCAGCTA	-	HIGHconf	54214
manual_scaffold_5	128521673	128521732	Mir-1.PRE_ACATGCTTCTTTATATCCCCATATGAATTATTTTATTATGGAATGTAAGGAAGTGTGTGG	-	HIGHconf	24584.6
manual_scaffold_5	278479754	278479814	Mir-1329.PRE_TACAGTGATCAGGTTACGATGGATTTCTAAAGTAACAACCTCGTAGCTTGGTCACGATATC	-	HIGHconf	1507.7
manual_scaffold_5	466999462	466999523	Mir-30.PRE_TGTAAACATCCTACACTCTCAGTTGTGGAAAGTGAACAAGCTGGGAGAAGGTTGTTTACGCT	-	HIGHconf	25650.5
manual_scaffold_5	467118433	467118496	Mir-30.PRE_TGTAAACATCCTCGACTGGAAGTTGTGGAGATGCTGCTGGAGCTTTCAGTCGGATGTTTGCAGC	-	HIGHconf	1766214.7
manual_scaffold_5	885455808	885455868	Mir-456.PRE_GCAGGCATCTTCCCAGCCTACATGTGGAATACTGGACCTGCAGGCTGGTTAGATGGTTGTC	+	LOWconf	4291.3
manual_scaffold_5	1366769851	1366769912	Mir-216.PRE_AAATCTCTGCAGGCAACTGTGATGTCATTGCAGCAATCTCACAATTGCCTGGAGAGTTTCAG	+	HIGHconf	336.7
manual_scaffold_5	1366827954	1366828016	Mir-216.PRE_TAATCTCAGCTGGCAACTGTGAGTGCTTACTATGCCTCTCTCACAGTGGCTTCTGAGATTCTG	+	HIGHconf	606
manual_scaffold_5	1366828338	1366828396	Mir-217.PRE_TACTGCATCAGGAACTGATTGGATCACTTTTAATTGCCATCAGTTCCTAATGCATTACC	+	HIGHconf	454
manual_scaffold_5	1739597600	1739597662	Mir-192.PRE_ATGACCTATGAATTGACAGCCAGTGTGCTTCGCGAGTCTGTCTGTCATTTCTTCAGGCCAATA	-	HIGHconf	582676.7
manual_scaffold_5	1739598256	1739598311	Mir-194.PRE_TGTAACAGCAACTCCATGTGGATCGGTGAAGCTTCCAGTGGAGATGCTGTTACTTT	-	HIGHconf	34269.1
manual_scaffold_6	1043238	1043295	Mir-455.PRE_TATGTGCCCTTGGACTACATCGTGGAAGCCAGCACCATGCAGTCCATGGGCATATACA	+	HIGHconf	5.4
manual_scaffold_6	6957587	6957652	Mir-219.PRE_TGATTGTCCAAACGCAATTCTTGTGCCATGTCCAAGTCCATCCAAGAATTGTGAATGGACATCTGG	+	HIGHconf	1389.7
manual_scaffold_6	160074527	160074588	Mir-10.PRE_ACCCTGTAGATCCGAATTTGTGTGAAAAAACGCAGAGTCACAAATTCGTGTCTAGGGGAATA	-	HIGHconf	2902340.9
manual_scaffold_6	160151989	160152045	Mir-196.PRE_TAGGTAGTTTTATGTTGTTGGGCTTTGTTTGGACACAGGAGCGTGAAACTACCTGGT	-	HIGHconf	222.4
manual_scaffold_7	105293030	105293089	Mir-1.PRE_ACATACCTCTTTATATGTCCATATGGACATGTCAGCTATGGAATGTAAAGAAGTATGTAT	+	HIGHconf	278522.5
manual_scaffold_7	105336809	105336867	Mir-133.PRE_AGCTGGTAAAATGGAACCAAATCAACTATTGGATGGATTTGGTCCCCTTCAACCAGCTG	+	HIGHconf	435282
manual_scaffold_7	127312969	127313029	Mir-1388.PRE_AGGACTGTCCAACCTGAGAATGGTGAGATGTGACTGTCAATCTCAGGTCCGTCAGCCCATG	+	HIGHconf	20600.3
manual_scaffold_7	419070190	419070249	Mir-499.PRE_TTAAGACTTGCAGTGATGTTTAGATTTCTTATGACATGAACATCACTTTAAGTCTGTGCT	-	HIGHconf	261806.3
manual_scaffold_7	606086183	606086242	Mir-142.PRE_CATAAAGTAGAAAGCACTACTAAGCCCATGCATACAGTGTAGTGTTTCCTACTTTATGGA	+	HIGHconf	276721.3
manual_scaffold_7	674484396	674484455	Mir-145.PRE_GTCCAGTTTTCCCAGGAATCCCTTGTGTGCTGGGATGGGGATTCCTGGAAATACTGTTCT	-	HIGHconf	5.4
manual_scaffold_7	674489433	674489487	Mir-143.PRE_GGTGCAGTGCTGCATCTCTGGTCAGCTGTGAGTCTGAGATGAAGCACTGTAGCTC	-	HIGHconf	1038958.6
manual_scaffold_7	846258888	846258951	Mir-218.PRE_TTGTGCTTGATCTAACCATGTGGTAGAACAATACAAATTGAACATGGTTCTGTCAAGCACCACG	+	HIGHconf	15633.8
manual_scaffold_7	846756044	846756103	Mir-103.PRE_GGCTTCTTTACAGTGCTGTCTTGTTAGGTATTGCTCAAGCAGCATTGTACAGGGCTATGA	+	HIGHconf	4.3
manual_scaffold_7	996970315	996970379	Mir-722.PRE_TTTGAAACGTTTTAGCCAAAAATGTTTCTATGCTGACAGTGTTTTTTGCAGAGACGTTTCAGATT	-	LOWconf	2088.9
manual_scaffold_7	1034907823	1034907883	Mir-338.PRE_AACAATATCCTGATGCTGAGCGAGTGGGACATGGAGACTCCAGCATCAGTGATTTTGTTGA	-	HIGHconf	5.2
manual_scaffold_7	1127460612	1127460673	Mir-193.PRE_AGGGACTTTCAGGGGCAGCTGTGTTTTACTGACCCAGTCATAATGCCCCTAAAAATCCTTAT	-	HIGHconf	12409.6
manual_scaffold_8	420347036	420347097	Mir-15.PRE_TAGCAGCACGTAAATATTGGAGTTCTACCTCAAATTCCTCCAATATTGACTGTGCTGCTGTC	-	HIGHconf	25639.1
manual_scaffold_8	420347171	420347232	Mir-15.PRE_TAGCAGCACGTAATGGTTTGTGGGGTGTTATATAAAAGCACAGGCCATACTGTACTGCCTCA	-	HIGHconf	13640.8
manual_scaffold_8	674143859	674143918	Mir-17.PRE_CAAAGTGCTTACAGTGCAGGTAGTGACTTAATGACCTACTGCAGTGAAGGCACTTGTAGC	+	HIGHconf	5388.2
manual_scaffold_8	674143973	674144036	Mir-17.PRE_TAAGGTGCATCTAGTGCAGATAGTGACGTAGATTAGCATCTACTGCCCTAAGTGCTCCTTCTGG	+	HIGHconf	1331.9
manual_scaffold_8	674144134	674144188	Mir-19.PRE_AGTTTTGCATAGTTGCACTACAAGAATGTAGTTGTGCAAATCTATGCAAATCTGA	+	LOWconf	4605.4
manual_scaffold_8	674144259	674144317	Mir-17.PRE_TAAAGTGCTTATAGTGCAGGTAGCGTATTATGATCTACTGTATTATGAGCACTTGAAGT	+	HIGHconf	5245.6
manual_scaffold_8	674144390	674144450	Mir-19.PRE_AGTTTTGCAGGTTTGCATCCAGCCGTGACTACTCTTGCTGTGCAAATCCATGCAAAACCGA	+	HIGHconf	1517.2
manual_scaffold_8	674144505	674144567	Mir-92.PRE_AGGTTGGGAGCGGTTGCAATGCTTTTTGTTTCTCTGGATGGTATTGCACTTGTCCCGGCCTGT	+	HIGHconf	148300.5
manual_scaffold_8	1243713289	1243713352	Mir-221.PRE_GACCTGGCATACAATGTAGAATTCTGTGTTTGTTAAGCAACAGCTACATTGTCTGCTGGGTTTC	-	HIGHconf	102887.7
manual_scaffold_8	1243717889	1243717949	Mir-221.PRE_CGCTCAGTAGTCAGTGTAGATTCTGTTTCTGTTCAGCAGCTACATCTGGCTACTGGGTCTC	-	HIGHconf	66593
manual_scaffold_8	1317481846	1317481904	Mir-10.PRE_AACCCGTAGATCCGATCTTGTGGTGAATTGTACTGCACAAGTTCGCTTCTATGGGTCTG	+	HIGHconf	259877.9
manual_scaffold_8	1317482457	1317482522	Let-7.PRE_TGAGGTAGTAGGTTGTATGGTTTAGAATTACACCCTGGGAGTTAACTGTACAACCTTCTAGCTTTC	+	HIGHconf	104876.5
manual_scaffold_8	1317555789	1317555851	Mir-10.PRE_TCCCTGAGACCCTAACTTGTGAGGAATTTTTGGTGATGATCACAAGTTAGGCTCTTGGGACCT	+	HIGHconf	5.2
manual_scaffold_8	1355500937	1355500996	Mir-155.PRE_TTAATGCTGTCCATGACTGGGGTTGAATCCTAGGAAGACCCCACCAGGATAGCATTGCCA	+	LOWconf	978.6
manual_scaffold_9	801739555	801739614	Mir-203.PRE_AGTGGTTCTTAACAGTTCAACAGTTCTCTATCGAAATTGTGAAATGTTTAGGACCACTTG	-	HIGHconf	174919.3
manual_scaffold_9	986069543	986069620	Let-7.PRE_TGAGGTAGTAGTTTGTACAGTTTGAGGGTCTGCGATACCGCCCGGTACTGGAGATAACTGTACAGGCCACTGCCTTGC	-	HIGHconf	151663.9
manual_scaffold_9	1086853459	1086853535	Let-7.PRE_TGAGGTAGTAGATTGTATAGTTGTGAGGTAGTGATTTTACCTTGTTCTGGAGATAACTATACAATCTATTGCCTTCC	+	HIGHconf	765693.7
manual_scaffold_9	1086854050	1086854124	Let-7.PRE_AGAGGTAGTAGGTTGCATAGTTTTAGGGCAGGGATTTTGCCCATAAGGAGGTAACTATACAACCTGCTGCCTTTC	+	HIGHconf	14882.7
manual_scaffold_9	1182338199	1182338257	Mir-2970.PRE_GACAGTCAGGAGTTGGTCTGGCGTGATCCCCCAATCTCAGATCAGCTTTTGGCTGTGCA	-	LOWconf	10060.7
manual_scaffold_9	1182343028	1182343090	Mir-425.PRE_AATGACACGATCACTCCCGTTGAGCAGGAAGGCTTGACGCCATCGGGAATGTCGTGTCGATCC	-	HIGHconf	5
manual_scaffold_9	1182353963	1182354023	Mir-191.PRE_CAACGGAATCCCAAAAGCAGCTGGCTTCGAGGCGCTTCAGCTGCGATTGGATTCCGTTAAC	-	HIGHconf	509445.4
manual_scaffold_10	9220594	9220664	Let-7.PRE_TGAGGTAGTAGATTGTATAGTTTTAGGGTCATACCCGATCTCGGAGATAACTATACAGTCTACTGTCTTTC	-	HIGHconf	802281.5
manual_scaffold_10	21092016	21092076	Mir-726.PRE_GGAATTCCGCTAGTTCTGAACTATTTACATTTGGAAAAAGTTCACTACTAGCAGAACTCGG	+	HIGHconf	679.1
manual_scaffold_10	48079483	48079547	Mir-430.PRE_ACCCAGACCAGGGCCCTCTCTTCTGCGTTGCAATGCACAGAGAAAGTGCTTTCTAGTTTGGGTGA	+	HIGHconf	5
manual_scaffold_10	48218185	48218249	Mir-430.PRE_ACCCAGACCAGGGCCCTCTCTTCTGCGTTGTAATGCATTGAGAAAGTGCTTTCTAGTTTGGGTGA	+	HIGHconf	5
manual_scaffold_10	48275168	48275232	Mir-430.PRE_ACCCAGACCAGGGCCCTGTCTTCTGCGTTGTAATGCATTCAGAAAGTGCTTTCTAGTTTGGGTGA	+	HIGHconf	5
manual_scaffold_10	155174022	155174081	Mir-33.PRE_GTGCATTGTAGTTGCATTGCATGGTTCATACGAGGTGTCCAATGCGTCTGCAGTGCAATA	-	HIGHconf	417
manual_scaffold_10	291887070	291887128	Mir-193.PRE_CGGGATTTTGGGGGCGAGATGAGCTGACATTTTATCCAACTGGCCCGCAAAGTCCCGCT	+	HIGHconf	50370.5
manual_scaffold_10	291922999	291923060	Mir-193.PRE_AGGGACTTTTGGGGGCAGATGTGCTTTGTTTACACTATCATAATGCCCCTAAAAATCCTTAT	+	HIGHconf	11901.4
manual_scaffold_10	550132786	550132844	Mir-460.PRE_CCTGCATTGTACACACTGTGTGTAAAATTTGCACATGCACAGCGCATACAATGTGGATG	+	HIGHconf	4637
manual_scaffold_10	580187477	580187534	Mir-1662.PRE_TTGACATCATCATACTTGGGATGTAGGACACAAAGTCCCAAGCAGGCTGATGTCAGGC	+	HIGHconf	41107.6
manual_scaffold_10	616714220	616714280	Mir-26.PRE_TTCAAGTAATCCAGGATAGGCAGTGACTCTCCAGAAAGGCCTATTCTTGATTACTTGCAGT	+	HIGHconf	375988.6
manual_scaffold_10	682423786	682423845	Mir-153.PRE_TCATTTTTGTGATGTTGCAGCTAGTAATATGAGCCCAGTTGCATAGTCACAAAAGTGATC	-	HIGHconf	5.2
manual_scaffold_10	804178129	804178186	Mir-148.PRE_AAAGTTCTGTGACACTTAGACTCGATATTAAAGAAGTCAGTGCACTACAGAACTTTGT	-	HIGHconf	1485506.4
manual_scaffold_10	808838395	808838453	Mir-196.PRE_TAGGTAGTTTCATGTTGTTGGGGCACCATCGTTCTCTCTGCAACACGAAACTTCCTTGA	-	HIGHconf	2267.8
manual_scaffold_10	923703007	923703066	Mir-489.PRE_GGTCGTATGTATGACGTCATTTACTTGGGGTTTTTGGAGTGACATCATGTGTACGGCTGC	-	HIGHconf	14533.8
manual_scaffold_10	1043635034	1043635094	Mir-138.PRE_AGCTGGTGTTGTGAATCAGGCCGCCGCCAGTCACAGACCGGCTACTTCACAACACCAGGGT	+	HIGHconf	3042.8
manual_scaffold_11	7292396	7292454	Mir-725.PRE_CACCTGAAATTATGTCTGAAATGAGGAATTAGAAAATTTCAGTCATTGTTTCTGGTGGA	+	HIGHconf	8373.9
manual_scaffold_11	131298220	131298277	Mir-15.PRE_TAGCAGCACGTAAATATTGGTGTACTTCTCTTAACCCCAATTTTATTGTGCTGCTTAC	-	HIGHconf	9119.3
manual_scaffold_11	131298366	131298425	Mir-15.PRE_TAGCAGCACATCATGGTTTGCATGTTGTCTGTAAAATGCTGATCATTATTTGCTGCTTTG	-	HIGHconf	8891.4
manual_scaffold_11	597053371	597053430	Mir-2188.PRE_AAGGTCCAACCTTATATGTCCTGTATGGATGGAGGGGGGATATATATGGTTGGACCTGCC	-	HIGHconf	5854.1
manual_scaffold_11	1005474739	1005474798	Mir-130.PRE_GCCCTTTTTCTGTTGTACTACTGGGAACTGTGGTCGAGCAGTGCAATATTAAAAGGGCAT	+	HIGHconf	4.7
manual_scaffold_11	1005475503	1005475564	Mir-130.PRE_GCTCTGACAGTGTTGCACTACTGTGTGCACAAATAAGCAGTGCAATAATATTGTCAAAGCAT	+	HIGHconf	4.8
manual_scaffold_11	1005480995	1005481057	Mir-130.PRE_ACCCTATCAGTATTGCCTCTGCTTTTGTGCTGGGGTAGTAGTGCAATATTGCTTATAGGGTCT	+	HIGHconf	45835.1
manual_scaffold_11	1005482888	1005482948	Mir-130.PRE_ACTCTTTCTCTGTTGCACTACTGTCAAATTTAAAGCTAGCAGTGCAATAATGAAAGGGCGT	+	HIGHconf	127432.6
manual_scaffold_11	1015135179	1015135239	Mir-1306.PRE_CTGCCTCCCCTGCAAACGTCCAGTGATGACGTGGATATGGACGTTGGCTCTGGTGGTGATG	-	LOWconf	131.1
manual_scaffold_12	56490752	56490813	Mir-92.PRE_AGGAACGGGATGCTGTGCAGTGTTGTCCTGTAACCACCAATATTGCACTCGTCCCGGCCTCC	-	HIGHconf	272126.9
manual_scaffold_12	81603377	81603436	Mir-190.PRE_TGATATGTTTGATATTAGGTTGTTTTATTAAAAACCAACTAAATATCAAGCATATTCCTA	-	HIGHconf	13216.3
manual_scaffold_12	89657357	89657418	Mir-9.PRE_TCTTTGGTTATCTAGCTGTATGAGTGATATCAACTCTTCATAAAGCTACATAACCGAAAGTA	+	HIGHconf	5
manual_scaffold_12	91717523	91717587	Mir-7.PRE_TGGAAGACTAGTGATTTTGTTGTTTTGAGATTTATCAAAGTAAACAACAAGTCACAGTCTCCACA	+	HIGHconf	84470
manual_scaffold_12	500269945	500270006	Mir-140.PRE_CAGTGGTTTTACCCTATGGTAGGTTACGTCATGCTGTTCTACCACAGGGTAGAACCACGGAC	-	HIGHconf	33095.2
manual_scaffold_12	576185126	576185191	Mir-15.PRE_TAGCAGCACAGAAATATTGTCCGTGACTCCGGTCTACCCCGGGCCAGTATTGCATGTGCTGCTTCA	-	HIGHconf	14780.4
manual_scaffold_12	633119086	633119145	Mir-17.PRE_TAAAGTGCTTACAGTGCAAGTAGTTTCTGTGTGTCCTACTGCATTGTGGGTACTTGCAGC	+	HIGHconf	8279.1
manual_scaffold_12	633119284	633119341	Mir-17.PRE_CAAAGTGCTGTTCGTGCAGGTAGTGTACACGTCTCTACTGCACATGCAGCACTTCAGA	+	HIGHconf	140564.6
manual_scaffold_12	633119536	633119598	Mir-19.PRE_CGTTTTGCAGGGTTAGCAGTCAGTCTGGGCTTGGTTCTGCTGTGCAAACCCATGCAAAACAGA	+	HIGHconf	3909.1
manual_scaffold_12	633120108	633120167	Mir-92.PRE_AGGCGGAGACATGAGCAATTGCTGACCTTTGCAATGGGCATTGCACTTGTCTCGGTCTGA	+	HIGHconf	5.1
manual_scaffold_12	673237074	673237135	Mir-7.PRE_TGGAAGACTAGTGATTTTGTTGTTCTGATTGTAAATATGACAGCAAATACCAGTCTGCCGTG	+	HIGHconf	81887.3
manual_scaffold_12	695324758	695324816	Mir-9.PRE_TCTTTGGTTTTCTAGCTGTATGAGTTTAGTCATTTCATAAAGCTAGAGAACCGAAAGTA	-	HIGHconf	79678.4
