# Supplementary material for: Chromosome-scale genome assembly reveals how repeat elements shape non-coding RNA landscapes active during newt limb regeneration
Source: Cell Genom. 2025 Jan 27;5(2):100761. doi: 10.1016/j.xgen.2025.100761 (PMC11872487; doi:10.1016/j.xgen.2025.100761)
Supplement: Table S11. All miR-427/430/302 copies predicted by MirMachine are mostly localized in repeat elements, related to Figures 5 and 6 [file mmc12.xlsx]

## Sheet: Sheet1
Table S11: All miR-427/430/302 copies predicted by MirMachine are mostly localised in repeat elements, related to Figure 5 and 6.
Chrm	Start	End	miR name	Score	Strand	Closest to repeat element(s)	Distance
manual_scaffold_1a	128793549	128793604	Mir-430.PRE_ACTTCAAAGGGGGCACTTGCTATGTGTATATTTGTAAGTGCTTCCCATTGAGGTTC	HIGHconf	-	rnd-5_family-716#ClassI_LTR_Gypsy	0
manual_scaffold_1a	140861351	140861406	Mir-430.PRE_GCCTCAACTGGGGCACCTGCTACGTTTATATTTGTAAGTGCTTCCTGTTGTGGTTT	HIGHconf	+	rnd-5_family-716#ClassI_LTR_Gypsy;rnd-5_family-100#ClassI_LTR_Gypsy	0
manual_scaffold_1a	338105856	338105914	Mir-430.PRE_CACCAAACAAGGGTACTTCCTCTTAATTATATGAAGTAAGTGCTTCTTTGTTTGGTGGA	HIGHconf	+	rnd-1_family-643#ClassI_LTR_ERV;rnd-5_family-100#ClassI_LTR_Gypsy	0
manual_scaffold_1a	383998377	383998432	Mir-430.PRE_TACCCAACTGGAGTACTTTCTATTGTATAATTAGTAAGTGCTACCTCGTTGGGTGT	HIGHconf	+	rnd-5_family-100#ClassI_LTR_Gypsy	0
manual_scaffold_1a	385518609	385518664	Mir-430.PRE_GCTTCAACTGGGGCACCTGCTTTGTTTATATTTGTAAGTGCTTCCTGTTGAGGTGA	HIGHconf	+	rnd-5_family-100#ClassI_LTR_Gypsy	0
manual_scaffold_1a	390739859	390739917	Mir-430.PRE_CACCAAACAAGGGTACTTGCTCTTAATTATACGTACTAAGTGCTTCTTTGTTTGGTGGA	HIGHconf	-	rnd-1_family-643#ClassI_LTR_ERV;rnd-5_family-100#ClassI_LTR_Gypsy	0
manual_scaffold_1a	399578934	399578990	Mir-430.PRE_TATCCAACTGGAGCACTTTCTATTGGTTAGTTAGTAAGTGCTACCTTGTTGGGTTAA	HIGHconf	-	rnd-5_family-100#ClassI_LTR_Gypsy	0
manual_scaffold_1a	409841154	409841211	Mir-430.PRE_CACCAAACAAGGGTACTTCCTCTTAATTATGTAAAGTAAGTGCTTCTTTGTTGGGTGG	HIGHconf	+	rnd-5_family-100#ClassI_LTR_Gypsy;rnd-1_family-643#ClassI_LTR_ERV	0
manual_scaffold_1a	442288712	442288768	Mir-430.PRE_TACCCAACTGGAGTACTTTCTACTGGCTAATTAGTAAGTGCTACCTTGTTGGGTAAA	HIGHconf	-	rnd-5_family-100#ClassI_LTR_Gypsy	0
manual_scaffold_1a	443466594	443466652	Mir-430.PRE_CACCAAACCAGGGTCCTTTCTCTTATCTACATGAAGTAAGTGCTTCTTTGTTTTGTGGA	HIGHconf	-	rnd-1_family-643#ClassI_LTR_ERV;rnd-1_family-755#ClassI_LTR	0
manual_scaffold_1a	466750778	466750834	Mir-430.PRE_TACCCAACTGGAGCACTTTCTATTGGCTAGGTAGTAAGTGCTACCTCATTGGGTTAA	HIGHconf	-	rnd-5_family-100#ClassI_LTR_Gypsy	0
manual_scaffold_1a	500584554	500584611	Mir-430.PRE_CACCAAACAAGGGTACTTCCTCTTAATTAAATTTAGGAAGTGCTTTTTTTTTGGTTAG	HIGHconf	-	rnd-1_family-643#ClassI_LTR_ERV;rnd-5_family-100#ClassI_LTR_Gypsy	0
manual_scaffold_1a	518974553	518974604	Mir-430.PRE_GCTCTAATTTAAGGCACTTTTAGAGAAAAAAAAGTGCTTTAAATTAGGGTGG	HIGHconf	+	rnd-6_family-770#DNA/PIF-Harbinger	0
manual_scaffold_1a	538749100	538749155	Mir-430.PRE_TATTCAACTGGAGCACTTTCTGCTGATTAGTTAGTAAGTGCTACCTTGTTGGGTGA	HIGHconf	-	rnd-5_family-100#ClassI_LTR_Gypsy	0
manual_scaffold_1a	648152655	648152711	Mir-430.PRE_AATCCAACTGGAGCACTTTCTACTGGTTAGTTAGTAAGTGCTACCTCATTGGGTTAT	HIGHconf	-	rnd-5_family-100#ClassI_LTR_Gypsy	0
manual_scaffold_1a	655367283	655367339	Mir-430.PRE_TACCCAACTGGAGTACTTTCTACTGGCTAATTAGTAAGTGCTACCTCGTTGGGTTAA	HIGHconf	+	rnd-5_family-100#ClassI_LTR_Gypsy	0
manual_scaffold_1a	684164532	684164587	Mir-430.PRE_GCTTTAACTGGGGCACCTGCTATGTTTATATTTGTAAGTGCTTCCTGTTGAAGTTT	HIGHconf	-	rnd-5_family-100#ClassI_LTR_Gypsy;rnd-5_family-716#ClassI_LTR_Gypsy	0
manual_scaffold_1a	695550708	695550762	Mir-430.PRE_ACCCAACTGGAGTACTTTCTGTTGGCTAATTAGTAAGTGCTACCTCATTGGGTAA	HIGHconf	+	rnd-5_family-100#ClassI_LTR_Gypsy	0
manual_scaffold_1a	727466367	727466425	Mir-430.PRE_CACCAAACAAGGGTACTTCCTCTTAATTATGTGAAATAAGTGCTTCTTTGTTTGGTAGA	HIGHconf	-	rnd-1_family-643#ClassI_LTR_ERV;rnd-5_family-100#ClassI_LTR_Gypsy	0
manual_scaffold_1a	825828351	825828407	Mir-430.PRE_TACCCAACTGGAGCACTTTCTACTGGCTAATTAGTAAGTGCTACCTTGTTGGGTAAA	HIGHconf	-	rnd-5_family-100#ClassI_LTR_Gypsy	0
manual_scaffold_1a	829458679	829458734	Mir-430.PRE_ACTTCAACTGGAGCACCTGCTATTTTTATATTTGTAAGCGCTTCCTGTTGAAGTTT	HIGHconf	-	rnd-1_family-136#ClassII_DNA_hAT_MITE	0
manual_scaffold_1a	865245980	865246035	Mir-430.PRE_GCTTCAACTGGGGCACATGCTATGTTTATATTTGTAAGTGCTTCCTGTTGAAGTTT	HIGHconf	+	rnd-5_family-716#ClassI_LTR_Gypsy;rnd-5_family-100#ClassI_LTR_Gypsy	0
manual_scaffold_1a	894295135	894295190	Mir-430.PRE_GCTTCAACTGGGGCACCTGCTATGTTTATATTTGTAAGTGCTTCCTGTTGAGGTGT	HIGHconf	-	rnd-5_family-716#ClassI_LTR_Gypsy	0
manual_scaffold_1a	914316709	914316767	Mir-430.PRE_CACTAAACCAGGGTCCTTCCTCTTGTCTATATGAAGTAAGTGCTTCTTTGTTTTGTGGG	HIGHconf	+	rnd-1_family-643#ClassI_LTR_ERV	0
manual_scaffold_1a	1200392730	1200392788	Mir-430.PRE_GACCAAACAAGGGTCCTTACTGTTCACTATATGAAGTAAGTGCTTCTTTGTTTGGTGGA	HIGHconf	+	rnd-5_family-100#ClassI_LTR_Gypsy;rnd-1_family-643#ClassI_LTR_ERV	0
manual_scaffold_1b	3589017	3589072	Mir-430.PRE_GCTTCAACTGGGGCACCTGCTGTGTTTATATTTGTAAGTGCTTCCTGTTGAGGTTT	HIGHconf	+	rnd-5_family-716#ClassI_LTR_Gypsy;rnd-5_family-100#ClassI_LTR_Gypsy	0
manual_scaffold_1b	17592502	17592560	Mir-430.PRE_CATCAAACAAGGGCACTTCCTGTTAATTATATGTACTAAGTGCTTCTTTGTTTAATGGA	HIGHconf	-	rnd-1_family-643#ClassI_LTR_ERV;rnd-5_family-100#ClassI_LTR_Gypsy	0
manual_scaffold_1b	26140287	26140343	Mir-430.PRE_TATCTAACTGGAGCACTTTCTACTGGTCAGTTAGAAAGTGCTACCTCGTTGGGTTAA	HIGHconf	-	rnd-5_family-100#ClassI_LTR_Gypsy	0
manual_scaffold_1b	61857753	61857808	Mir-430.PRE_GCTTCAACTGGGGCACTTACTATGTTTATATTTGTAAGTGCTTCTTGTTGAGGTTT	HIGHconf	+	rnd-3_family-17#ClassII_DNA_hAT_nMITE	0
manual_scaffold_1b	66967483	66967537	Mir-430.PRE_ACCCAACTGGAGTACTTTCTAGTGGTTAGTTAGTAAGTGCTACCTGGTTGGGTAA	HIGHconf	+	rnd-5_family-100#ClassI_LTR_Gypsy	0
manual_scaffold_1b	80799245	80799300	Mir-430.PRE_GCTTTAAATGGGGCACCTGCTATGTTTATATTTGCAAGTGCTTCCCTTTGAGGTGT	HIGHconf	-	rnd-5_family-100#ClassI_LTR_Gypsy;rnd-5_family-716#ClassI_LTR_Gypsy	0
manual_scaffold_1b	186656283	186656339	Mir-430.PRE_TATCCAACTGGAGCACTTTCTACTGGTCAGTTAGTAAGTGCTACCATTTTGGGTTAA	HIGHconf	+	rnd-5_family-100#ClassI_LTR_Gypsy	0
manual_scaffold_1b	347796847	347796901	Mir-430.PRE_ACCCAACTGGAGTACTTTCTACTGTTTAGTTAGTAAGTGCTTCCTTATTGGGTAA	HIGHconf	-	rnd-5_family-100#ClassI_LTR_Gypsy	0
manual_scaffold_1b	381209190	381209248	Mir-430.PRE_CACTAAACCAGGGCCCTTACTATTATCTATATGAAGTAAATGCTTCTTTGTTTTGTGGA	HIGHconf	-	rnd-1_family-643#ClassI_LTR_ERV	0
manual_scaffold_1b	410551983	410552041	Mir-430.PRE_CATCAAACAAGGGTACTTCCTTGTAATTATATGAAGTAAGTGCTTCTTTGTTTGGGTGT	HIGHconf	-	rnd-1_family-643#ClassI_LTR_ERV;rnd-5_family-100#ClassI_LTR_Gypsy	0
manual_scaffold_1b	524087794	524087852	Mir-430.PRE_CACCAAACAAGGGTCCTTCCTCTTCACTATATGAAGTAAGTGCTTCTTTGTTTGGTGGA	HIGHconf	-	rnd-1_family-643#ClassI_LTR_ERV;rnd-5_family-100#ClassI_LTR_Gypsy	0
manual_scaffold_1b	625361681	625361739	Mir-430.PRE_TACCAATCAAGAGCACTTCCTCTTAATTACATGAAGTAAGTGCTTCTTTGTTTGGTGGA	HIGHconf	-	rnd-1_family-643#ClassI_LTR_ERV;rnd-5_family-100#ClassI_LTR_Gypsy	0
manual_scaffold_1b	672077527	672077583	Mir-430.PRE_TACCTAACTGGAGTACTTGCTACTGATTAGTTAGTAAGTGCTACCTTGTTGGGTAAA	HIGHconf	+	rnd-5_family-100#ClassI_LTR_Gypsy	0
manual_scaffold_1b	684400858	684400929	Mir-430.PRE_GCTATAATGTAGCAGCGCTTTCTTTTAGGTTTGCCTTTGTACATGCAAGAAAGTGCTGCTATATTATAGCGT	HIGHconf	-	rnd-1_family-245#ClassII_DNA_Harbinger_MITE	19
manual_scaffold_1b	743889820	743889877	Mir-430.PRE_CACCAAACAAAGGTACTTTCTCCTAATTATATATAGTAAGTGCTTCTTTGTTTGGTGT	HIGHconf	+	rnd-5_family-100#ClassI_LTR_Gypsy;rnd-1_family-643#ClassI_LTR_ERV	0
manual_scaffold_1b	750879777	750879833	Mir-430.PRE_TATCCAACTTGAGCACTTTTTAATGATTAGTTAATAAGTGCTTCCTTGTTGGGTTAA	HIGHconf	-	rnd-5_family-100#ClassI_LTR_Gypsy	0
manual_scaffold_1b	844414780	844414838	Mir-430.PRE_CACCAAACCAGAGTCCTTGCTCTTATCTATATGAAGTAAGTGCTTCTTTGTTTTGTGGA	HIGHconf	+	rnd-5_family-100#ClassI_LTR_Gypsy;rnd-1_family-643#ClassI_LTR_ERV	0
manual_scaffold_1b	872629725	872629780	Mir-430.PRE_GCTTCAACTGGGACACTTGCTATGTTTATATTCGTAAGTGCTTCCTGTTGAGGTTT	HIGHconf	+	rnd-5_family-100#ClassI_LTR_Gypsy	0
manual_scaffold_1b	936242940	936242998	Mir-430.PRE_CACCAAACAAGGACACTTCCTCTTAATTAAATGTAGTAAGTGCTTCTTTGTTTGGTGAG	HIGHconf	-	rnd-1_family-643#ClassI_LTR_ERV;rnd-5_family-100#ClassI_LTR_Gypsy	0
manual_scaffold_1b	937142092	937142147	Mir-430.PRE_TATCCAACTGGAGCACTTTCTACTGGTTAATTAGTAAGTGCTACCTTGTTGGGTGA	HIGHconf	+	rnd-5_family-100#ClassI_LTR_Gypsy	0
manual_scaffold_1b	977143454	977143509	Mir-430.PRE_GCTTCAACTGAGGCACCTGCTATGTTTATAGTTGTAAGTGCTTCTTGTTGAGGTGT	HIGHconf	-	rnd-5_family-100#ClassI_LTR_Gypsy	0
manual_scaffold_1b	977145497	977145552	Mir-430.PRE_GCTTCAACTAAAGCACTTGCTTTGTTTATATTTGTAAGTGCTTTATGTTGAGGTTT	HIGHconf	-	rnd-5_family-100#ClassI_LTR_Gypsy	0
manual_scaffold_2a	73985410	73985466	Mir-430.PRE_TACCCAACTGGAGCACTTTCCATTGGTTAGGGAGTAAGTGCTACCTTGTTGGGTTAA	HIGHconf	-	rnd-5_family-100#ClassI_LTR_Gypsy	0
manual_scaffold_2a	94794302	94794358	Mir-430.PRE_TACCCAACTGGAGTACTTTCTATTGGCTTATTAGTAAGTGCTACCTTGTTGGGTAAA	HIGHconf	-	rnd-5_family-100#ClassI_LTR_Gypsy	0
manual_scaffold_2a	94795381	94795437	Mir-430.PRE_TACCCAACTGGAGTACTTTCTATTGGCTTATTAGTAAGTGCTACCTTGTTGGGTAAA	HIGHconf	-	rnd-5_family-100#ClassI_LTR_Gypsy	0
manual_scaffold_2a	94796461	94796517	Mir-430.PRE_TACCCAACTGGAGTACTTTCTATTGGCTTATTAGTAAGTGCTACCTTGTTGGGTAAA	HIGHconf	-	rnd-5_family-100#ClassI_LTR_Gypsy	0
manual_scaffold_2a	94797541	94797597	Mir-430.PRE_TACCCAACTGGAGTACTTTCTATTGGCTTATTAGTAAGTGCTACCTTGTTGGGTAAA	HIGHconf	-	rnd-5_family-100#ClassI_LTR_Gypsy	0
manual_scaffold_2a	94798621	94798677	Mir-430.PRE_TACCCAACTGGAGTACTTTCTATTGGCTTATTAGTAAGTGCTACCTTGTTGGGTAAA	HIGHconf	-	rnd-5_family-100#ClassI_LTR_Gypsy	0
manual_scaffold_2a	149709836	149709891	Mir-430.PRE_GCTTCAACAGGGGCACTTGCTTTGTTTATATTTGTAAGTGCTTCCCGTTGAGGTTT	HIGHconf	-	rnd-5_family-100#ClassI_LTR_Gypsy	0
manual_scaffold_2a	235073798	235073853	Mir-430.PRE_GCTTCAACTGGGGCACTTGCTACGTTTATATTTGTAAGTGCTTCTTGTTGAGGTTT	HIGHconf	-	rnd-5_family-100#ClassI_LTR_Gypsy;rnd-5_family-716#ClassI_LTR_Gypsy	0
manual_scaffold_2a	568563116	568563175	Mir-430.PRE_GCTTCAACTGGGGCACCTGCTACATTTATTTATATTTGTAAGTGCTTCCTGTTGTAGTTT	HIGHconf	-	rnd-5_family-716#ClassI_LTR_Gypsy	0
manual_scaffold_2a	595406772	595406829	Mir-430.PRE_CACCAAACAAGGGCACTTCCTCTTACTCAGATGAAGTAAGTGCTTCTGTGTTTGGTGA	HIGHconf	-	rnd-1_family-643#ClassI_LTR_ERV;rnd-5_family-100#ClassI_LTR_Gypsy	0
manual_scaffold_2a	686284294	686284350	Mir-430.PRE_CATCCAACTGGGGCACTTTCTGCTGGTTAATTAGTAAGTGCTACCTCGTTGGGTTAA	HIGHconf	+	rnd-5_family-100#ClassI_LTR_Gypsy	0
manual_scaffold_2a	700979546	700979601	Mir-430.PRE_ACTTCAACTGGGGCACCTGCTTTGTTTATATTTGTAAGTGCTTCCAGTTGAAGTTT	HIGHconf	+	rnd-5_family-100#ClassI_LTR_Gypsy	0
manual_scaffold_2a	706048797	706048856	Mir-430.PRE_CACCAAACAAGGGTACTTCCTCTTAATTATTATGTAGTAAGTGCTTCTTTGTTTGGTGGA	HIGHconf	+	rnd-5_family-100#ClassI_LTR_Gypsy;rnd-1_family-643#ClassI_LTR_ERV	0
manual_scaffold_2a	720143769	720143823	Mir-430.PRE_GCTTCAACTGGAGCACCTGCTACTTTAAATTTGTAAGTGCTTCCTGTTGAAGTTT	HIGHconf	+	rnd-5_family-716#ClassI_LTR_Gypsy;rnd-5_family-100#ClassI_LTR_Gypsy	0
manual_scaffold_2a	720169326	720169380	Mir-430.PRE_GCTTCAACTGGAGCACCTGCTACTTTAAATTTGTAAGTGCTTCCTGTTGAAGTTT	HIGHconf	+	rnd-5_family-716#ClassI_LTR_Gypsy;rnd-5_family-100#ClassI_LTR_Gypsy	0
manual_scaffold_2a	830968826	830968881	Mir-430.PRE_GCTTCAACTGGAGCACTTGCTATGTTTATATTTGTAAGTGCTTCCTGTTAAGGTTT	HIGHconf	+	rnd-5_family-716#ClassI_LTR_Gypsy;rnd-5_family-100#ClassI_LTR_Gypsy	0
manual_scaffold_2a	836815252	836815312	Mir-430.PRE_CACCAAACAAGGGTACTTTCTCTTAATTATATGCAGAAAGTGCTTCTTTGTTTGATGGTGA	HIGHconf	-	rnd-1_family-643#ClassI_LTR_ERV;rnd-5_family-100#ClassI_LTR_Gypsy	0
manual_scaffold_2a	871874271	871874329	Mir-430.PRE_CACCAAACAAGGGTACTTCCTCTTTATTATATGAAGTAAGTGCTTCTTTGTTTGGTGGA	HIGHconf	-	rnd-1_family-643#ClassI_LTR_ERV;rnd-5_family-100#ClassI_LTR_Gypsy	0
manual_scaffold_2a	883647615	883647673	Mir-430.PRE_ACCAAATAAGTGTGCACTCCCTCTTAATTACATGTAGTAAGTGCTTCCTTTTTTGGTGG	HIGHconf	+	rnd-5_family-100#ClassI_LTR_Gypsy;rnd-1_family-643#ClassI_LTR_ERV	0
manual_scaffold_2a	1133403735	1133403793	Mir-430.PRE_CATCAAACAATGGTACTTCCTCTGAATTATATGAAGTAAGTGCTTATTTGTTTGGTTGA	HIGHconf	-	rnd-1_family-643#ClassI_LTR_ERV	0
manual_scaffold_2a	1177243817	1177243875	Mir-430.PRE_CACCAAACAAGGGTACTTCCTCTTAATTAAATGTAGTAAGTGCTTCTTTGTTTGGTGGA	HIGHconf	-	rnd-1_family-643#ClassI_LTR_ERV;rnd-5_family-100#ClassI_LTR_Gypsy	0
manual_scaffold_2a	1261981467	1261981523	Mir-430.PRE_TACCCAACTGGAGCACTCTCTGCTGGCTAGTAAGAAAGTGCTACCTCGTTGGGTAAA	HIGHconf	-	rnd-5_family-100#ClassI_LTR_Gypsy	0
manual_scaffold_2a	1271485292	1271485348	Mir-430.PRE_TACCCAACAGGAGTGCTTTCTATTGGCTAATTAGTAAGTGCTACCTTGTTGGGTAAA	HIGHconf	-	rnd-5_family-100#ClassI_LTR_Gypsy	0
manual_scaffold_2a	1296526864	1296526916	Mir-430.PRE_CCAAACAGGGGTACTTACTCTTAATTATGTGAAGTAAGTGCTTCTTTGTTTGG	HIGHconf	+	rnd-5_family-100#ClassI_LTR_Gypsy;rnd-1_family-643#ClassI_LTR_ERV	0
manual_scaffold_2a	1401376646	1401376701	Mir-430.PRE_GCTTCAACTGGGGCACCTGCTACGTTTATATTAGTAAGTGCTTCCTGTTGAGGTTT	HIGHconf	-	rnd-5_family-716#ClassI_LTR_Gypsy	0
manual_scaffold_2a	1412629517	1412629573	Mir-430.PRE_TATCCAACAGGAGCACTTTCTAATAGTTATCTAGAAAGTGCTACCTTGTTGGGTTCA	HIGHconf	-	rnd-5_family-100#ClassI_LTR_Gypsy	0
manual_scaffold_2a	1418685087	1418685143	Mir-430.PRE_TTTCCAACAGGAGCACTTTCTAATAGTTATCTAGAAAGTGCTACCTTGTTGGGTTCA	HIGHconf	-	rnd-5_family-100#ClassI_LTR_Gypsy	0
manual_scaffold_2a	1456201568	1456201626	Mir-430.PRE_CACCAAACAAGGATACTTCCTGTAAATTATATAAAGTAAGTGCTTCTTTGTTTGGTAAA	HIGHconf	-	rnd-1_family-643#ClassI_LTR_ERV;rnd-5_family-100#ClassI_LTR_Gypsy	0
manual_scaffold_2a	1456486714	1456486773	Mir-430.PRE_CACCAAACCTAGGGTCCTTCCTCTTGGCTGTATGAAGTAAGTGCTTCTTTGTTTGGTGGG	HIGHconf	-	rnd-1_family-643#ClassI_LTR_ERV;rnd-5_family-100#ClassI_LTR_Gypsy	0
manual_scaffold_2b	45763339	45763397	Mir-430.PRE_CACCAAACAAGGGTCCTTCCTCTTCACTATATGAAGTAAGTGCTTCTTTGTTTGGTGGA	HIGHconf	+	rnd-1_family-643#ClassI_LTR_ERV;rnd-5_family-100#ClassI_LTR_Gypsy	0
manual_scaffold_2b	49902073	49902128	Mir-430.PRE_GCTTCAACTGGGGCACCTGCTACGTTTATATTAGTAAGTGCTTCCTGTTGAGGTTT	HIGHconf	-	rnd-5_family-716#ClassI_LTR_Gypsy	0
manual_scaffold_2b	58012868	58012926	Mir-430.PRE_CACCAAACAAGGGTACTTCCTCTTAATTATATGCAGTAAGTGCTTCTTTGTTTGGTGGA	HIGHconf	-	rnd-1_family-643#ClassI_LTR_ERV;rnd-5_family-100#ClassI_LTR_Gypsy	0
manual_scaffold_2b	94802091	94802149	Mir-430.PRE_CACCAAACCAGAGTCCTTCCTGTTATCTATATGAAGTAAGTGCTTCTTTGTTTTGTGGA	HIGHconf	-	rnd-1_family-643#ClassI_LTR_ERV	0
manual_scaffold_2b	111739023	111739078	Mir-430.PRE_GCCTCAACTGGGGCACTTGCTTTGTTTATATGTGTAAGTGCTTCCTTTTGCGGTTT	HIGHconf	+	rnd-5_family-100#ClassI_LTR_Gypsy	0
manual_scaffold_2b	217018859	217018915	Mir-430.PRE_TATCCAACTGGAGCACTTTCTACTGTTTAGTTAGAAAGTGCTACCTTGTTGGGTAAA	HIGHconf	+	rnd-5_family-716#ClassI_LTR_Gypsy;rnd-5_family-2104#ClassII_DNA_hAT_nMITE	0
manual_scaffold_2b	293440443	293440495	Mir-430.PRE_GACCCAACTGGAGCACTTTCTACTAGTTAGTAAGTGCTACCTTGTTGGGTAAA	HIGHconf	-	rnd-5_family-100#ClassI_LTR_Gypsy	0
manual_scaffold_2b	467191442	467191500	Mir-430.PRE_CACCAAACAAGGGTACATTCTCTTAATTATATGTAGTAAGTGCTTCTTTGTTTGGTGGA	HIGHconf	-	rnd-1_family-643#ClassI_LTR_ERV;rnd-5_family-100#ClassI_LTR_Gypsy	0
manual_scaffold_3a	49865403	49865458	Mir-430.PRE_ACTTCAAAGGGAGCACCTGCTATGTTTATATTTGTAAGTGCTTCCCGTTGAGGTTA	HIGHconf	-	rnd-5_family-716#ClassI_LTR_Gypsy;rnd-1_family-769#ClassI_LTR	0
manual_scaffold_3a	152584981	152585038	Mir-430.PRE_CCACCAAACAAGGGCACTTTCTCTTAATAAAATGAAGTAAGTGCTTTGTTTGGTGAAG	HIGHconf	-	rnd-1_family-643#ClassI_LTR_ERV;rnd-5_family-100#ClassI_LTR_Gypsy	0
manual_scaffold_3a	288039653	288039711	Mir-430.PRE_CACCAAACAAGAGTATTTCCTCTTAATTATATGAAGTAAGTGCTTCTTTGTTTGGTGGA	HIGHconf	-	rnd-1_family-643#ClassI_LTR_ERV;rnd-5_family-100#ClassI_LTR_Gypsy	0
manual_scaffold_3a	314717881	314717937	Mir-430.PRE_TATCCAACTGGAGCACTTTCTACTGGTTAGTTAGTAAGTGCTACCTCGTTGGGTTAA	HIGHconf	+	rnd-5_family-100#ClassI_LTR_Gypsy	0
manual_scaffold_3a	384320087	384320143	Mir-430.PRE_TACCCAACTGGAGTACTTTCTACTGGCTAATTAGTAAGTGCTACCTTGTTGGGTAAA	HIGHconf	-	rnd-5_family-100#ClassI_LTR_Gypsy	0
manual_scaffold_3a	467620087	467620145	Mir-430.PRE_CACCAAACAGGGATACTTTCTCTTTATTATATGCAGAAAGTGTTTCTTTGTTTGGTGGA	HIGHconf	+	rnd-5_family-100#ClassI_LTR_Gypsy;rnd-1_family-643#ClassI_LTR_ERV	0
manual_scaffold_3a	637040055	637040105	Mir-430.PRE_CCCAACTGGAGTACTTTCTATTGGCTAATTAGAAAGTGCTACCTTGTTAGG	HIGHconf	-	rnd-5_family-100#ClassI_LTR_Gypsy	0
manual_scaffold_3a	697844861	697844919	Mir-430.PRE_GGCCAAACAAGGGTACTTCCTCTTAACTAAATGAAGTAAGTGCTTCTTTGTTTGGTGGG	HIGHconf	+	rnd-1_family-643#ClassI_LTR_ERV	0
manual_scaffold_3a	715141714	715141769	Mir-430.PRE_GCCTCAACTGGGGCACTTGCCATACTTATATTGGTAAGTGCTTCCTGTTGAGGTTT	HIGHconf	-	rnd-5_family-100#ClassI_LTR_Gypsy;rnd-5_family-716#ClassI_LTR_Gypsy	0
manual_scaffold_3a	932513127	932513185	Mir-430.PRE_CACCAAACAAGGGTACTTCCTCTTAATTAAATGTAGTAAGTGCTTCTTTGTTTGGTGGA	HIGHconf	+	rnd-1_family-643#ClassI_LTR_ERV;rnd-5_family-100#ClassI_LTR_Gypsy	0
manual_scaffold_3a	943707742	943707800	Mir-430.PRE_CACCAAACAAGGGTACTTCCTCTTAATTATATGTAGTAAGTGCTTCTTTGTTTGGTGGA	HIGHconf	+	rnd-1_family-643#ClassI_LTR_ERV	0
manual_scaffold_3a	1004050744	1004050802	Mir-430.PRE_CACCAAACAAGGGTACTTTCTCTTAATTATATGTAGCAAGTGCTTCTTTGTTCGGTGGA	HIGHconf	+	rnd-5_family-100#ClassI_LTR_Gypsy;rnd-1_family-643#ClassI_LTR_ERV	0
manual_scaffold_3b	39175791	39175849	Mir-430.PRE_CACCAAACAAGTGTACTTCCTCTTAATTATATGTAGTAAGTGCTTCTTTGTTTGGTGGA	HIGHconf	+	rnd-5_family-100#ClassI_LTR_Gypsy;rnd-1_family-643#ClassI_LTR_ERV	0
manual_scaffold_3b	72353153	72353208	Mir-430.PRE_GCTTCAACTGGGGCACCTGCTTTGTTTATAATAGTAAGTGCTTCCCGTTGAGGTTT	HIGHconf	-	rnd-5_family-100#ClassI_LTR_Gypsy;rnd-1_family-769#ClassI_LTR	0
manual_scaffold_3b	166676613	166676694	Mir-430.PRE_AACCTAAAGGGAGCACTTTCCTGGTTTGTGCCATGGTGCACCTTAAAGCAGGTAACCAGGAAAGTGCTCCCCTTTAGGGAGA	HIGHconf	-	rnd-4_family-126#ClassII_DNA_hAT_nMITE	0
manual_scaffold_3b	307573240	307573298	Mir-430.PRE_CACCAAACCAGGGTCCTTTCTCTTATCTATATGAAGTAAGTGCTTCTTTGTTTTGTGGA	HIGHconf	+	rnd-1_family-643#ClassI_LTR_ERV	0
manual_scaffold_3b	342998091	342998149	Mir-430.PRE_CACCAACCAAGGGTACTTACTCTTAATCATATGAAGTAAGTGCTTCTTTGTTTGGTGGA	HIGHconf	-	rnd-1_family-643#ClassI_LTR_ERV;rnd-5_family-100#ClassI_LTR_Gypsy	0
manual_scaffold_3b	370760487	370760545	Mir-430.PRE_CACCAAACAAGGGTACTTCCTTTTAATTATATGTAGCAAGTGCTTCTTTGTTTGGTGGA	HIGHconf	+	rnd-5_family-100#ClassI_LTR_Gypsy;rnd-1_family-643#ClassI_LTR_ERV	0
manual_scaffold_3b	373793051	373793106	Mir-430.PRE_ACTTCAACTGGGGCACCTGCTGTGTTTATATTTGTAAGTGCTTCCCGTTGCGGTTT	HIGHconf	+	rnd-1_family-769#ClassI_LTR;rnd-5_family-716#ClassI_LTR_Gypsy;rnd-5_family-100#ClassI_LTR_Gypsy	0
manual_scaffold_3b	448397785	448397840	Mir-430.PRE_TCTTCAACTGGGGCACCTGCTTTGTTTTAATTTGTAAGTGCTTCTTGTTGAGGTTT	HIGHconf	-	rnd-5_family-100#ClassI_LTR_Gypsy	0
manual_scaffold_3b	474993650	474993706	Mir-430.PRE_TATCTAACTGGAGCACTTTCTACTGGTTAGTTAGTAAGTGCTACCTTGTTGGGTTAA	HIGHconf	-	rnd-5_family-100#ClassI_LTR_Gypsy;rnd-4_family-1033#DNA/Maverick	0
manual_scaffold_3b	613747303	613747361	Mir-430.PRE_CACCAAACAAGGGTACTTCCTCTTAATTACATGAAATAAGTGCTTCTTTGTTTGGTGGA	HIGHconf	-	rnd-6_family-1515#DNA	0
manual_scaffold_3b	618087262	618087317	Mir-430.PRE_GCTTCAACTGGGGCACCTGCTGTGTTTATATTTGTAAGTGCTTCCTGTTGAGGTTT	HIGHconf	-	rnd-5_family-716#ClassI_LTR_Gypsy;rnd-5_family-100#ClassI_LTR_Gypsy	0
manual_scaffold_3b	665841675	665841730	Mir-430.PRE_GCTTCAACTGGGGCACCTGCTACGTTTATATTTGTAAGTGCTTCCTGTTGAGGTGT	HIGHconf	-	rnd-5_family-100#ClassI_LTR_Gypsy	0
manual_scaffold_3b	703831116	703831174	Mir-430.PRE_CACCAAACAAGGGCACTTCCTTGTAATTATATGTAGTAAGTGCTTCTTTGTTTAGTGGA	HIGHconf	+	rnd-1_family-643#ClassI_LTR_ERV	0
manual_scaffold_3b	703842994	703843052	Mir-430.PRE_CACCAAACAAGGGCACTTCCTTGTAATTATATGTAGTAAGTGCTTCTTTGTTTAGTGGA	HIGHconf	+	rnd-1_family-643#ClassI_LTR_ERV	0
manual_scaffold_3b	703854875	703854933	Mir-430.PRE_CACCAAACAAGGGCACTTCCTTGTAATTATATGTAGTAAGTGCTTCTTTGTTTAGTGGA	HIGHconf	+	rnd-1_family-643#ClassI_LTR_ERV	0
manual_scaffold_3b	703866742	703866800	Mir-430.PRE_CACCAAACAAGGGCACTTCCTTGTAATTATATGTAGTAAGTGCTTCTTTGTTTAGTGGA	HIGHconf	+	rnd-1_family-643#ClassI_LTR_ERV	0
manual_scaffold_3b	703878609	703878667	Mir-430.PRE_CACCAAACAAGGGCACTTCCTTGTAATTATATGTAGTAAGTGCTTCTTTGTTTAGTGGA	HIGHconf	+	rnd-1_family-643#ClassI_LTR_ERV	0
manual_scaffold_3b	714776915	714776973	Mir-430.PRE_CACCAAACAAGGGTACTTCCTCTTAATTATATGAAGTAAGTGCCTCTTTGTTTGGTGGA	HIGHconf	+	rnd-1_family-643#ClassI_LTR_ERV;rnd-5_family-2104#ClassII_DNA_hAT_nMITE	0
manual_scaffold_3b	840357345	840357400	Mir-430.PRE_GCTTCAACTGGGGCACCTGCTAGGTTTATATTTGTAAGTGCTTCCTGTTGAGGTTT	HIGHconf	+	rnd-5_family-100#ClassI_LTR_Gypsy;rnd-3_family-17#ClassII_DNA_hAT_nMITE	0
manual_scaffold_3b	864316198	864316254	Mir-430.PRE_TACCCAACTGGAGTACTTTCTGCTGGTTAATTGGTAAGTGCTACCTTGTTGGGTAGA	HIGHconf	-	rnd-5_family-100#ClassI_LTR_Gypsy;rnd-1_family-769#ClassI_LTR	0
manual_scaffold_3b	917154764	917154822	Mir-430.PRE_CACCAAACAAGGGTACTTACTCTTAATTATACATAGTAAATGCTTCTTTGTTTGGTGGA	HIGHconf	+	rnd-1_family-643#ClassI_LTR_ERV	-62
manual_scaffold_3b	994379555	994379613	Mir-430.PRE_AACCAAACCAGAGTCCTTTCTCTTATCTATATGAAGTAAGTGTTTCTTTGTTTGGTGGA	HIGHconf	-	rnd-1_family-643#ClassI_LTR_ERV;rnd-1_family-684#ClassII_DNA_Harbinger_MITE	0
manual_scaffold_3b	1004495589	1004495644	Mir-430.PRE_GCTTCAACTGGGGCGCTTGCTTTGTTTATATTTGTAAGTGCTTCCCGTTGGGGTTT	HIGHconf	-	rnd-5_family-100#ClassI_LTR_Gypsy	0
manual_scaffold_3b	1027746121	1027746179	Mir-430.PRE_CACCAAACAAGGGTACTTCCTCTTAATTATAAATAGTAAGTGCTTCTTTGTTTGGTGGA	HIGHconf	-	rnd-1_family-643#ClassI_LTR_ERV;rnd-5_family-100#ClassI_LTR_Gypsy	0
manual_scaffold_3b	1087799851	1087799907	Mir-430.PRE_TACCCAACCGGAGCACTTTCTACTGGCTAATTAGTAAGTGCTACCTTGTTGGGTAAA	HIGHconf	+	rnd-5_family-100#ClassI_LTR_Gypsy;rnd-1_family-643#ClassI_LTR_ERV	0
manual_scaffold_3b	1199695283	1199695342	Mir-430.PRE_CACCAAACAAGGATACTTCCTCTTTATTAAATGTAGTAAGTGCTTCTTTGTTTTGGGTGA	HIGHconf	+	rnd-1_family-643#ClassI_LTR_ERV	0
manual_scaffold_4a	108558034	108558090	Mir-430.PRE_TACCCAACTGGAGCACTTTCTACTGGTTAGGTAGTAAGTGCTACCTCGTTGGGTTTA	HIGHconf	+	rnd-5_family-716#ClassI_LTR_Gypsy	0
manual_scaffold_4a	223021433	223021489	Mir-430.PRE_AATCTAACTGGAGCACTTTCTACTGGTTAGTTAGTAAGTGCCACCTTGTTGGGTTAA	HIGHconf	-	rnd-5_family-100#ClassI_LTR_Gypsy	0
manual_scaffold_4a	506154412	506154468	Mir-430.PRE_AACCCAACTGGAGTACTTTCTACTGAATAATTAGTAAGTGCTACCTTGTTGGGTAAA	HIGHconf	-	rnd-5_family-100#ClassI_LTR_Gypsy	0
manual_scaffold_4a	535093109	535093164	Mir-430.PRE_ACTTCAACTGGGGTACCTGCTTTGTTTATATGTGTAAGTGCTTCTTGTTGAGGTTT	HIGHconf	+	rnd-1_family-769#ClassI_LTR;rnd-5_family-100#ClassI_LTR_Gypsy	0
manual_scaffold_4a	694442825	694442883	Mir-430.PRE_CACCAAACAAGGGCACTTACTCTTTATTATATGTAGTAAGTGCTTCTTTGTTTGGTGGA	HIGHconf	+	rnd-5_family-100#ClassI_LTR_Gypsy;rnd-1_family-643#ClassI_LTR_ERV	0
manual_scaffold_4a	764633072	764633128	Mir-430.PRE_TGTCCAACTAGAGCACTTTCTACTTGTTAGGTAGTAAGTGCTCCCTCGTTGGGTTAA	HIGHconf	+	rnd-5_family-100#ClassI_LTR_Gypsy	0
manual_scaffold_4a	779558006	779558062	Mir-430.PRE_TATCCAGCTGGAGCACTTTCTACTGGTTAGTTAGTAAGTGCTACCTCGTTGGATTAA	HIGHconf	+	rnd-5_family-100#ClassI_LTR_Gypsy	0
manual_scaffold_4a	810014842	810014900	Mir-430.PRE_CACCAAACAAGGGTACTTCCTTTTAATTATATGTAGTAAGTGCTTCTTTGTTTGGTGGA	HIGHconf	-	rnd-1_family-643#ClassI_LTR_ERV;rnd-5_family-100#ClassI_LTR_Gypsy	0
manual_scaffold_4a	893936420	893936478	Mir-430.PRE_CACCAAACGAGGGTACTTCCTCTTAACTATACGAAGGAAGTGCTTCTTTGTTTGGTGGA	HIGHconf	-	rnd-1_family-643#ClassI_LTR_ERV;rnd-5_family-100#ClassI_LTR_Gypsy	0
manual_scaffold_4b	82490151	82490206	Mir-430.PRE_ACTTTAACTGGGGCACTTGCTACGTTTATATTTGTAAGTGCTTCTTGTTGAGGTTT	HIGHconf	+	rnd-5_family-716#ClassI_LTR_Gypsy	0
manual_scaffold_4b	249390441	249390499	Mir-430.PRE_CACCAAACAAGGGCACTTCCTCTTAATTATATGTAGTAAGTGCCTCTTTGTTTGGTGGC	HIGHconf	-	rnd-1_family-643#ClassI_LTR_ERV;rnd-5_family-100#ClassI_LTR_Gypsy	0
manual_scaffold_4b	399760154	399760210	Mir-430.PRE_AATCCAATTGGAGCACTTTCTAATAGTTAGTTAGTAAGTGCTACCTCATTGGGTTAA	HIGHconf	+	rnd-5_family-100#ClassI_LTR_Gypsy	0
manual_scaffold_4b	428480249	428480307	Mir-430.PRE_CACCAAACAAGGGTACTTCCTCTTAATTATATGAAGTAAGTGCTTCTTTGTTTGGTGGA	HIGHconf	+	rnd-1_family-643#ClassI_LTR_ERV;rnd-5_family-100#ClassI_LTR_Gypsy	0
manual_scaffold_4b	456279667	456279725	Mir-430.PRE_CGCCAAACAAGGGTACTTCCTCTTAATTATATATAGTAAGTGCTTCTTTGTTTGGTGGA	HIGHconf	+	rnd-5_family-100#ClassI_LTR_Gypsy;rnd-1_family-643#ClassI_LTR_ERV	0
manual_scaffold_4b	468211506	468211564	Mir-430.PRE_CACCAAACCAGGGTCCTTACTCTTGTCTATATGACGTAAGTGCTTCTTTGTTTGGTGGG	HIGHconf	+	rnd-5_family-100#ClassI_LTR_Gypsy;rnd-1_family-643#ClassI_LTR_ERV	0
manual_scaffold_4b	505504705	505504761	Mir-430.PRE_TATCCAACTGGAGCACTTTCTACTGGTTAGTTAGTAAGTGCTACCTCGTTGGGTTAA	HIGHconf	+	rnd-5_family-100#ClassI_LTR_Gypsy	0
manual_scaffold_4b	628056524	628056582	Mir-430.PRE_CACCAAACAAAGGTACTTCCTCTTAATTACATGAAGTAAGTGCTTCTTTGTTTGGTGGA	HIGHconf	-	rnd-1_family-643#ClassI_LTR_ERV;rnd-5_family-100#ClassI_LTR_Gypsy	0
manual_scaffold_4b	966652662	966652718	Mir-430.PRE_AACCCAACTGGAATACTTTCTAGTGGCTAATTAGTAAGTGCTGCCTTGTTGGGTAAA	HIGHconf	-	rnd-5_family-100#ClassI_LTR_Gypsy	0
manual_scaffold_4b	1008934617	1008934675	Mir-430.PRE_CACCAAACAAGAGTACTTCCTCTTAATTATATAAAGTAAGTGCTTCTTTGTTTGGTAGA	HIGHconf	-	rnd-1_family-643#ClassI_LTR_ERV	0
manual_scaffold_4b	1029027845	1029027903	Mir-430.PRE_CACCAAACAAGGGCACTTCTCCTTATTTATAAGTGGTAAGTGCTTCTTTGTTTGGTGGA	HIGHconf	-	rnd-1_family-643#ClassI_LTR_ERV;rnd-5_family-100#ClassI_LTR_Gypsy	0
manual_scaffold_4b	1038360323	1038360381	Mir-430.PRE_CACCAAACAAGATGTACTTCCTCCTAATTATATGTAGTAAGTGCTTCTTTGTTTGGTGA	HIGHconf	-	rnd-1_family-643#ClassI_LTR_ERV;rnd-5_family-100#ClassI_LTR_Gypsy	0
manual_scaffold_4b	1051331317	1051331373	Mir-430.PRE_TACCCAACTGGAGTACTTTCTACTAGCTAATTAGTAAGTGCTACCTTGTTGGGTAAA	HIGHconf	-	rnd-5_family-100#ClassI_LTR_Gypsy	0
manual_scaffold_4b	1054604576	1054604632	Mir-430.PRE_CGCCCAACTGGAGTACTTTCTTTTGGCTAATTAGTAAGTGCAACCTTGTTGGGTAAA	HIGHconf	+	rnd-5_family-100#ClassI_LTR_Gypsy	0
manual_scaffold_4b	1069020476	1069020531	Mir-430.PRE_TATCCAACTGGAGCACTTTCTACTGGTTAGTTAGTAAGTGCTACCTTGTTGGATGA	HIGHconf	-	rnd-5_family-100#ClassI_LTR_Gypsy	0
manual_scaffold_4b	1154592654	1154592709	Mir-430.PRE_GCTTCAACTGGGGCACTTGCTACGTTTATATTTGTAAGTGCTTCCTGTTGAGGTTT	HIGHconf	+	rnd-5_family-716#ClassI_LTR_Gypsy	0
manual_scaffold_5	109148922	109148979	Mir-430.PRE_GCTTCAACTGGGACGCTTGCTGTGTTTATATTTTTGTAAGTGCTTCCTGTTGGGGTTT	HIGHconf	-	rnd-5_family-100#ClassI_LTR_Gypsy	0
manual_scaffold_5	189676456	189676514	Mir-430.PRE_CACTAAACCAGGGCCCTTTCTTCTATCTATATGAAGTAAGTGCTTCTTTGTTTTGTGGA	HIGHconf	+	rnd-1_family-755#ClassI_LTR;rnd-1_family-643#ClassI_LTR_ERV	0
manual_scaffold_5	239977989	239978047	Mir-430.PRE_CACCAAACAAGGGCACTTCTTCTTAATTATATCTAGTAAGTGCTTCTTTGTTTGGTGGA	HIGHconf	-	rnd-1_family-643#ClassI_LTR_ERV;rnd-5_family-100#ClassI_LTR_Gypsy	0
manual_scaffold_5	338718400	338718458	Mir-430.PRE_TGCCAAACAAGGGCACTTTCTTGTTTTTATATGTATTAGGTGCTTCTTTGTTTGGTGGA	HIGHconf	+	rnd-5_family-100#ClassI_LTR_Gypsy;rnd-1_family-643#ClassI_LTR_ERV	0
manual_scaffold_5	365084312	365084367	Mir-430.PRE_ACTTCAAATGGGGCCCCTTCTTTGTTTATATTTGTAAGTGCTTCCAGTTGGGGTTT	HIGHconf	+	rnd-5_family-100#ClassI_LTR_Gypsy	0
manual_scaffold_5	499172016	499172075	Mir-430.PRE_CCTCACACGGGGGTCCTTTCTCTTATCTATATGGAGTAAGTGCTTCTTAGTTTTGAGTAT	HIGHconf	+	rnd-5_family-100#ClassI_LTR_Gypsy;rnd-1_family-643#ClassI_LTR_ERV	0
manual_scaffold_5	725709353	725709409	Mir-430.PRE_TATCCAACTGGAGTACTTTCTAATGGCTAATTAGTAAGTGCTACCTTGTTGGGTAAA	HIGHconf	+	rnd-5_family-100#ClassI_LTR_Gypsy	0
manual_scaffold_5	727337085	727337143	Mir-430.PRE_CACCAAACAAGGGTACTTCTTTTCAATTATATGTAGTAAGTGCTTCTTTGTTTGGTGGA	HIGHconf	+	rnd-5_family-100#ClassI_LTR_Gypsy;rnd-1_family-643#ClassI_LTR_ERV	0
manual_scaffold_5	921729779	921729837	Mir-430.PRE_CACCAAACTAGGGTCCTTCCTTTTATCTACATGAGGTAAGTGCTTCTTTGTTTTGTTGA	HIGHconf	+	rnd-5_family-100#ClassI_LTR_Gypsy;rnd-1_family-643#ClassI_LTR_ERV	0
manual_scaffold_5	1008996905	1008996963	Mir-430.PRE_CACCAAACAAGGGTACTTCCTCTTAATTAAGGGTAGTAAGTGCTTCCTTGTTTGGTAGA	HIGHconf	+	rnd-5_family-100#ClassI_LTR_Gypsy;rnd-1_family-643#ClassI_LTR_ERV	0
manual_scaffold_5	1125374622	1125374678	Mir-430.PRE_TATCCAACTGGGGCACTTTCTACTGGTTAGTTAGTAAGTGCTACCTTGTTGAATTGC	HIGHconf	+	rnd-5_family-100#ClassI_LTR_Gypsy	0
manual_scaffold_5	1165616664	1165616719	Mir-430.PRE_ACTTTAACTGGAGCACCTGCTATGTTTATATTTGTAAGTGCTTTCTGTTGAAGTTT	HIGHconf	-	rnd-5_family-100#ClassI_LTR_Gypsy;rnd-5_family-716#ClassI_LTR_Gypsy	0
manual_scaffold_5	1203535269	1203535325	Mir-430.PRE_TACCCAACTGGAGTACTTTCTACTGGCTAATTAGTAAGTGCTACCTTGTTGGGTAAA	HIGHconf	-	rnd-5_family-100#ClassI_LTR_Gypsy	0
manual_scaffold_5	1234686325	1234686381	Mir-430.PRE_TACCCAACTGGAGTACTTTCTACTGGCTAATTAGTAAGTGCTACCTTGTTGGGTAAA	HIGHconf	+	rnd-5_family-100#ClassI_LTR_Gypsy	0
manual_scaffold_5	1403153032	1403153087	Mir-430.PRE_TACCCAACTGGAGTACTTTCTACTGGCTAATTAGTAAGTGCTACCTTGTTGGGTGA	HIGHconf	-	rnd-5_family-100#ClassI_LTR_Gypsy	0
manual_scaffold_5	1497257412	1497257469	Mir-430.PRE_CACCAAACAAGGGTACTTCCTCTTAGTTATATGTAGTAAGTGCTTCTTTGTTTGGTGA	HIGHconf	-	rnd-1_family-643#ClassI_LTR_ERV;rnd-5_family-100#ClassI_LTR_Gypsy	0
manual_scaffold_5	1622686137	1622686193	Mir-430.PRE_TATCCAACTGGAGCACTTTCTATTGGCTAGTTACTAAGTGCTACCTCGTTGGGTTAA	HIGHconf	+	rnd-5_family-716#ClassI_LTR_Gypsy	0
manual_scaffold_5	1654803618	1654803676	Mir-430.PRE_AACAAAACCAGTGTCCTTCCTGTTGCCTATATGAAGTAAGTGCTTCTTTGTTTTGTGGA	HIGHconf	+	rnd-5_family-100#ClassI_LTR_Gypsy;rnd-1_family-643#ClassI_LTR_ERV	0
manual_scaffold_5	1667267561	1667267619	Mir-430.PRE_ACCCAACAAACTGGAGTACTTTCTAGTGGCTAATTAGTAAGTGCTGCCTTTTTGGGTAA	HIGHconf	+	rnd-5_family-100#ClassI_LTR_Gypsy	0
manual_scaffold_6	153565364	153565419	Mir-430.PRE_GCTTCAACTGGGGCACCTGCTACATTTATATTAGTAAGTGCTTCATGTTAAGGTTT	HIGHconf	-	rnd-5_family-716#ClassI_LTR_Gypsy	0
manual_scaffold_6	161409467	161409523	Mir-430.PRE_TATCCAACAGGAGCACTTTCTACTGGTTAGTTAGTAAGTGCTATCTTGTTGGGTTAA	HIGHconf	+	rnd-5_family-100#ClassI_LTR_Gypsy	0
manual_scaffold_6	214207660	214207715	Mir-430.PRE_GCTCCAACTGGGGCACCTGCTACATTTATATTTGTAAGTGCTTCCTGTTGGGGTTT	HIGHconf	-	rnd-5_family-716#ClassI_LTR_Gypsy	0
manual_scaffold_6	275778058	275778114	Mir-430.PRE_TACCCAACTGGAGCACTTTCTACTGGTTAGTTAGTAAGTGCTACCTTGTTGGGTAAA	HIGHconf	-	rnd-5_family-716#ClassI_LTR_Gypsy	0
manual_scaffold_6	286276851	286276907	Mir-430.PRE_TACCCAACTGGAGTACTTTCTAGTGGCTAATTAGGAAGTGCTACCTTGTTGGGTAAA	HIGHconf	-	rnd-3_family-17#ClassII_DNA_hAT_nMITE;rnd-5_family-2104#ClassII_DNA_hAT_nMITE	0
manual_scaffold_6	350629910	350629966	Mir-430.PRE_CCCAAACAAGGGTACTTACTATTAATTAAATGTGGTAAGTGCTTTCTTGTTTGGTGG	HIGHconf	+	rnd-1_family-643#ClassI_LTR_ERV;rnd-1_family-361#ClassII_DNA_hAT_MITE	0
manual_scaffold_6	529142134	529142189	Mir-430.PRE_GCTTCAACTGGGGCACCTGCTATGTTTATATATGTAAGTGCTTCCTGTTGAAGTTT	HIGHconf	+	rnd-5_family-100#ClassI_LTR_Gypsy	0
manual_scaffold_6	575391218	575391273	Mir-430.PRE_GCTTCAACTGGGGCACCTGCTATGTTTATATTTGTAAGTGCTTCCTGTTGAAGTTT	HIGHconf	-	rnd-5_family-100#ClassI_LTR_Gypsy;rnd-4_family-1033#DNA/Maverick	0
manual_scaffold_6	836528116	836528171	Mir-430.PRE_ACTTCAACTGGGGCACCTGCTACGTTTATATTTGTAAGTGCTTCCTGTTGAGGTTT	HIGHconf	+	rnd-5_family-716#ClassI_LTR_Gypsy;rnd-5_family-100#ClassI_LTR_Gypsy	0
manual_scaffold_6	887597937	887597992	Mir-430.PRE_TCTTCAACTGGGGCACTTACTACGTTTATATTTGTAAGTGCTTCTTGTTGAAGTTT	HIGHconf	-	rnd-3_family-17#ClassII_DNA_hAT_nMITE	0
manual_scaffold_6	901686000	901686055	Mir-430.PRE_GCTTCAAATGGGGCACTTACTTTGTTTATATTTGTAAGTGCTTCCCTTTGAGGTTT	HIGHconf	+	rnd-5_family-100#ClassI_LTR_Gypsy	0
manual_scaffold_6	961429686	961429744	Mir-430.PRE_CACCAAACAAGAGTACTTCTTTTTAATTATATGTAGTAAGTGCTTCTTTGTTTGGTGGA	HIGHconf	-	rnd-1_family-643#ClassI_LTR_ERV;rnd-5_family-100#ClassI_LTR_Gypsy	0
manual_scaffold_6	961429925	961429981	Mir-430.PRE_TTCCCAACTGGAGTTCTTTCTACTGTCTAAATAGTAAGTGCTACCTTGTTGGGGAAA	HIGHconf	-	rnd-1_family-136#ClassII_DNA_hAT_MITE	0
manual_scaffold_6	1008786677	1008786735	Mir-430.PRE_CACCAAACAAGGGTACTTCCTCTTAATTATGTATAGTAAGTGCTTCTTGGTTTGGTGGA	HIGHconf	+	rnd-1_family-643#ClassI_LTR_ERV	0
manual_scaffold_6	1087325970	1087326028	Mir-430.PRE_CACCAAACAAGGGTACTTCCTCTTATTTACATGTAGTAAGGGCTTCCTTGTTTGGTGGA	HIGHconf	+	rnd-1_family-643#ClassI_LTR_ERV	0
manual_scaffold_6	1117103047	1117103105	Mir-430.PRE_CACCAAACTAGGGCGCTTCCTCTTATCTATGTGAAGTAAGTGCTTCTTTGTTTTGTGGA	HIGHconf	-	rnd-6_family-1515#DNA	0
manual_scaffold_6	1174209037	1174209095	Mir-430.PRE_CACCAAACCGGGGTCCTTACTCTTAGCTATATGATGTAAGTGCTTCTTTGTTTGGTGGG	HIGHconf	-	rnd-1_family-643#ClassI_LTR_ERV;rnd-5_family-100#ClassI_LTR_Gypsy	0
manual_scaffold_6	1184113865	1184113924	Mir-430.PRE_CACCAAAACAAAGGTACTTCCTGTTAATTATATGAAGTAAGTGCTTCCTTGTTTGGTTGT	HIGHconf	-	rnd-1_family-643#ClassI_LTR_ERV;rnd-5_family-100#ClassI_LTR_Gypsy	0
manual_scaffold_6	1229800771	1229800826	Mir-430.PRE_GCTTCAACTGGGGCACATGCTTTGATTATATTAGTAAGTGCTTCCCTTTGAGGTGT	HIGHconf	+	rnd-5_family-100#ClassI_LTR_Gypsy	0
manual_scaffold_6	1243128541	1243128599	Mir-430.PRE_TACCAAACAAGGGTACTTCCTCTTAATTATATGTGGTAAGTGCTTCTTTGTTTGGTGGA	HIGHconf	+	rnd-1_family-643#ClassI_LTR_ERV	0
manual_scaffold_6	1373786537	1373786595	Mir-430.PRE_AACCAAACAAAGGTACTTACTCTTAATTAAATGTGGTAAGTGCTTCTTTGTTTGGTAGA	HIGHconf	+	rnd-1_family-643#ClassI_LTR_ERV;rnd-4_family-441#ClassII_DNA_TcMar_nMITE	0
manual_scaffold_6	1485358766	1485358824	Mir-430.PRE_AACCAAACAAGGGTACTTCCTCTTAATTACATGAAGTACGTGCTTCCTTGTTTGGTGGA	HIGHconf	+	rnd-5_family-100#ClassI_LTR_Gypsy	0
manual_scaffold_6	1502584209	1502584267	Mir-430.PRE_CACCAAACAAGTGTCCTTCCTTTTATCTATATGAGGTAAGTGCTTCTTTGTTTGGTGGA	HIGHconf	-	rnd-1_family-643#ClassI_LTR_ERV;rnd-5_family-100#ClassI_LTR_Gypsy	0
manual_scaffold_6	1510947451	1510947507	Mir-430.PRE_TACCCAACTGGAGCACTTTCTACTGGCTAATTAGTAAGTGCTACCTCGTTGGGTAGA	HIGHconf	-	rnd-5_family-100#ClassI_LTR_Gypsy	0
manual_scaffold_6	1521784743	1521784799	Mir-430.PRE_TACCCAATTGGAGTACTTTCTATTGTCTAATTAGTAAGTGCTACCTTGTTGGGTAAA	HIGHconf	-	rnd-5_family-716#ClassI_LTR_Gypsy;rnd-3_family-17#ClassII_DNA_hAT_nMITE	0
manual_scaffold_6	1545371443	1545371501	Mir-430.PRE_AACCAAACAAGGGTACTTCCTGTTTATTATATGTTGCAAGTGCTTCTTTGTTTGGTGGA	HIGHconf	-	rnd-3_family-17#ClassII_DNA_hAT_nMITE	0
manual_scaffold_7	7486273	7486328	Mir-430.PRE_GCTTCAACTGGGGCACCTGCTTTGTTTAAATTTGTAAGTGCTTCCTGTTTGAGTTT	HIGHconf	+	rnd-5_family-100#ClassI_LTR_Gypsy	0
manual_scaffold_7	7510248	7510303	Mir-430.PRE_GCTTCAACTGGGGCACCTGCTTTGTTTAAATTTGTAAGTGCTTCCTGTTTGAGTTT	HIGHconf	+	rnd-5_family-100#ClassI_LTR_Gypsy	0
manual_scaffold_7	93293622	93293680	Mir-430.PRE_CACCAAACATGGGTACTTCCTCTTAATTATATGAAGCAAGTGCTTCTTTGTTTGGTGGA	HIGHconf	-	rnd-1_family-643#ClassI_LTR_ERV;rnd-5_family-100#ClassI_LTR_Gypsy	0
manual_scaffold_7	242301816	242301872	Mir-430.PRE_TACCCAACTGGAGTACTTTCTACTGGCTAATTAGTAAGTGCTACCTTGTTGGGTAAA	HIGHconf	+	rnd-5_family-100#ClassI_LTR_Gypsy	0
manual_scaffold_7	274644246	274644301	Mir-430.PRE_ACTTCAACTGGGGCACCTGCTACATTTATATTTGTAAGTGCTTCCTGTTGAGGTTT	HIGHconf	+	rnd-5_family-716#ClassI_LTR_Gypsy	0
manual_scaffold_7	517174250	517174321	Mir-430.PRE_GCTATAATGTGGATGCACTTTCTTTTGTGATTGCCTTTTTACACGCAAGAAAGTGCTGCTATATTATAGCGC	HIGHconf	+	rnd-1_family-245#ClassII_DNA_Harbinger_MITE	18
manual_scaffold_7	581173825	581173877	Mir-430.PRE_TACCCAACTGGAGTACTTTCTATTAGTTAGTAAGTGCTACCATGTTGGGTAAA	HIGHconf	+	rnd-5_family-716#ClassI_LTR_Gypsy	0
manual_scaffold_7	583272621	583272679	Mir-430.PRE_CACCAAACCAGGGTCCTTTCTGTTCTCTATTTAAAGTAAGTGCTTCTATGTTTTGTGGA	HIGHconf	+	rnd-5_family-100#ClassI_LTR_Gypsy;rnd-1_family-643#ClassI_LTR_ERV	0
manual_scaffold_7	795764649	795764708	Mir-430.PRE_AACCCAACTGGAGTACTTTCTACTGGCTAATTGGTAGTAAGTGCAACCTTGTTGGGTAAT	HIGHconf	+	rnd-5_family-100#ClassI_LTR_Gypsy	0
manual_scaffold_7	886460244	886460301	Mir-430.PRE_CACCAAACCTGGGCCCTTTCTCTTATCTATATGTAGTAAGTGCTTCTTTGTTTTGTGT	HIGHconf	-	rnd-1_family-643#ClassI_LTR_ERV;rnd-5_family-100#ClassI_LTR_Gypsy	0
manual_scaffold_7	964121001	964121056	Mir-430.PRE_GCTTCAACTGGGGCACCTGCTATGTTTCTATTTGTAAGTGCTTCCTGTTGAAGTTT	HIGHconf	+	rnd-5_family-716#ClassI_LTR_Gypsy;rnd-5_family-100#ClassI_LTR_Gypsy	0
manual_scaffold_7	1026741251	1026741309	Mir-430.PRE_CACCAAACAGGGGTACTTCCTCTTAGTTATGTGTAGTAAGTGCTTCTATGTTTGGTGGT	HIGHconf	-	rnd-1_family-643#ClassI_LTR_ERV;rnd-5_family-100#ClassI_LTR_Gypsy	0
manual_scaffold_7	1044632804	1044632859	Mir-430.PRE_ACTTCAACTGGGGCACCTGCTATGTTTATATTTGTAAGTGCCTCCTGTTGAGGTTT	HIGHconf	-	rnd-5_family-100#ClassI_LTR_Gypsy	0
manual_scaffold_7	1108396772	1108396828	Mir-430.PRE_TACCCAACTGGAGCACTTTCTGCTGGCTAATTAGTGAGTGCTACCTTGTTGGGTAAA	HIGHconf	+	rnd-5_family-100#ClassI_LTR_Gypsy	0
manual_scaffold_7	1154146768	1154146823	Mir-430.PRE_GCTTCAACTGGGGCACCTGCTACGTTTATATTGGTAAGTGCTTCCTGTTGTGGTTT	HIGHconf	+	rnd-5_family-716#ClassI_LTR_Gypsy	0
manual_scaffold_7	1154148661	1154148716	Mir-430.PRE_GCTTCAACTGGGGCACCTGCTACGTTTATATTGGTAAGTGCTTCCTGTTGTGGTTT	HIGHconf	+	rnd-5_family-716#ClassI_LTR_Gypsy	0
manual_scaffold_7	1161273907	1161273964	Mir-430.PRE_GCTTCAACTGGAGCACTTGCTATGTTTATATTTTTGTAAGTGCTTCATGTTGAGGTTT	HIGHconf	-	rnd-5_family-100#ClassI_LTR_Gypsy	0
manual_scaffold_7	1171265864	1171265922	Mir-430.PRE_CACCAAACAAGTGTACTTCCTCTTAATTACATATAGTAAGTGCTTCTTTGTTTGGTGGA	HIGHconf	-	rnd-1_family-643#ClassI_LTR_ERV;rnd-5_family-100#ClassI_LTR_Gypsy	0
manual_scaffold_7	1256143158	1256143216	Mir-430.PRE_AATCAAACAAGGGTACTTCCTCTGAATTATATGAAGTAAGTGCTTCTTTGTTTGGTGGA	HIGHconf	-	rnd-1_family-643#ClassI_LTR_ERV	0
manual_scaffold_7	1275548941	1275548999	Mir-430.PRE_CACCAAACAAGGGTACTTCCTCCTAATTAAATGTAGTAAGTGCTTCTTTGTTTGGTGGA	HIGHconf	+	rnd-5_family-100#ClassI_LTR_Gypsy;rnd-1_family-643#ClassI_LTR_ERV	0
manual_scaffold_7	1277322145	1277322203	Mir-430.PRE_CACCAAACAAGGGTACTTACTCTTAATTACATGTAGTAAGTGGTTCTTTGTTTGGTGGA	HIGHconf	+	rnd-5_family-100#ClassI_LTR_Gypsy;rnd-1_family-643#ClassI_LTR_ERV	0
manual_scaffold_7	1348940897	1348940949	Mir-430.PRE_GATCCAACTGGAGCACTTTCTGCTGGTTAGTAAGTGCAACCTTGTTGGGTTAA	HIGHconf	+	rnd-1_family-136#ClassII_DNA_hAT_MITE	0
manual_scaffold_7	1364843594	1364843665	Mir-430.PRE_GCTATAATATAGCAGCGCTTTCTTGTATCTACAAAGGCAATCACAAAAGAAAGTGCTGCTATATTACAGCGC	HIGHconf	+	rnd-1_family-245#ClassII_DNA_Harbinger_MITE	-144
manual_scaffold_7	1394841437	1394841492	Mir-430.PRE_GCTTCAACTGGGGCACCTGCTACGTTTAAATTTGTAAGTGCTTCCTGTTGAAGTTT	HIGHconf	-	rnd-5_family-100#ClassI_LTR_Gypsy;rnd-6_family-1515#DNA	0
manual_scaffold_7	1584816043	1584816101	Mir-430.PRE_CACCAAACAAGGGTACTTCCTCTTAACTATAGGAAGTAAGTGCTTCTTTGTTTGGTGGA	HIGHconf	-	rnd-1_family-643#ClassI_LTR_ERV;rnd-5_family-100#ClassI_LTR_Gypsy	0
manual_scaffold_8	11102236	11102293	Mir-430.PRE_ACCAAACCAGGGTCCTTCCTTTTATCTATAAGAGGTAAGTGCTTCCTTGTTTTGGTGA	HIGHconf	+	rnd-5_family-100#ClassI_LTR_Gypsy;rnd-1_family-643#ClassI_LTR_ERV	0
manual_scaffold_8	12164219	12164277	Mir-430.PRE_CACCAAACAAGAGTACTTCCTCTTAATTACATGAAGTAAGTGCTTCCTTGTTTGGTGGA	HIGHconf	-	rnd-1_family-643#ClassI_LTR_ERV;rnd-5_family-100#ClassI_LTR_Gypsy	0
manual_scaffold_8	167274978	167275034	Mir-430.PRE_TATCCAACTGAAGCACTTTCTACTGGTTAGTTAGTAAGTGCTACCATGTTGGGTTAA	HIGHconf	+	rnd-5_family-100#ClassI_LTR_Gypsy	0
manual_scaffold_8	269283029	269283085	Mir-430.PRE_TACCAAACTGGAGCACTTTCTACTGGTTAGGTAGTAAGTGCTACCTCGTTTGGGTAA	HIGHconf	-	rnd-5_family-100#ClassI_LTR_Gypsy	0
manual_scaffold_8	289427511	289427569	Mir-430.PRE_CACCAAACAAGGGTCCTTCCTCTTCACTATATGAAGTAAGTGCTTCTTTGTTTGGTGGA	HIGHconf	+	rnd-1_family-643#ClassI_LTR_ERV;rnd-5_family-100#ClassI_LTR_Gypsy	0
manual_scaffold_8	290994911	290994966	Mir-430.PRE_GCTTCAACTGAAGCACCTGCTATATCTATATTTGTAAGTGCTTCCTGTTGAGGTAT	HIGHconf	-	rnd-5_family-100#ClassI_LTR_Gypsy;rnd-5_family-716#ClassI_LTR_Gypsy	0
manual_scaffold_8	302833936	302833991	Mir-430.PRE_ACTTCAACTGGGGCACCTGCTACGTTTATATTTGTAAGTGCTTCCTGTTGAGGTTT	HIGHconf	+	rnd-5_family-716#ClassI_LTR_Gypsy;rnd-5_family-100#ClassI_LTR_Gypsy	0
manual_scaffold_8	360321597	360321652	Mir-430.PRE_GCTTCAACTGGGGCACCTGCTATGTTTGTAATTGTAAGTGCTTCCTGTTGAGGTTT	HIGHconf	-	rnd-5_family-100#ClassI_LTR_Gypsy;rnd-5_family-716#ClassI_LTR_Gypsy	0
manual_scaffold_8	568200262	568200318	Mir-430.PRE_TACCCAACTGGAGTACTTTCTGCTGGCTAATTAGTAAGTGCTACCTCGTTGGGTAAA	HIGHconf	+	rnd-5_family-100#ClassI_LTR_Gypsy	0
manual_scaffold_8	629084497	629084552	Mir-430.PRE_GCTTCAACTGTGGCACTTTCTATGTTTATATTTGTAAGTGCTTCCTGTTGAAGTTT	HIGHconf	-	rnd-5_family-100#ClassI_LTR_Gypsy;rnd-5_family-716#ClassI_LTR_Gypsy	0
manual_scaffold_8	796340774	796340832	Mir-430.PRE_CATCAAACAATGGTACTTCCTCTGAATTATATGAAGTAAGTGCTTATTTGTTTGGTTGA	HIGHconf	+	rnd-1_family-643#ClassI_LTR_ERV	0
manual_scaffold_8	864349224	864349280	Mir-430.PRE_TTCCCAACTGGAGTACTTTCTACTGGCTAATTAGAAAGTGCTACCTTGTTGGGGAAA	HIGHconf	-	rnd-5_family-100#ClassI_LTR_Gypsy	0
manual_scaffold_8	955127390	955127446	Mir-430.PRE_TATCGAACAGGAGCACTTTCTAATGGTTAGTTAGTAAGTGCTACCTCGTTCGGTTAT	HIGHconf	-	rnd-5_family-100#ClassI_LTR_Gypsy	0
manual_scaffold_8	978406241	978406297	Mir-430.PRE_CACCCAACTAGAGCACTTTCTACTGGTTAAGTAGTAAGTGCTACCTTGTTGGGTTAA	HIGHconf	+	rnd-5_family-100#ClassI_LTR_Gypsy	0
manual_scaffold_8	989514078	989514133	Mir-430.PRE_ACTTCAACTGGGGCACCTGCTACGTTTATATTTGTAAGTGCTTCCTGTTGAAGTTT	HIGHconf	-	rnd-5_family-716#ClassI_LTR_Gypsy	0
manual_scaffold_8	1050550255	1050550320	Mir-430.PRE_GCTATAATGTAGCAGCACTTTCTTTTCCCTTTATACATGCAAGAAAGTGCTGCTATATTGTAGTGC	HIGHconf	-	rnd-1_family-245#ClassII_DNA_Harbinger_MITE	19
manual_scaffold_8	1078372364	1078372422	Mir-430.PRE_CACCAAACAAGGGTACTTCCTCTTAATTATATGAAGTAAGTGCTTCTTTGTTTGGTGGA	HIGHconf	+	rnd-1_family-643#ClassI_LTR_ERV;rnd-5_family-100#ClassI_LTR_Gypsy	0
manual_scaffold_8	1092309151	1092309206	Mir-430.PRE_ACTTCAACTGGGGCACCTGCTACGTTTATATTTGTAAGTGCTTCCTGTTGAGGTTT	HIGHconf	+	rnd-5_family-716#ClassI_LTR_Gypsy;rnd-5_family-100#ClassI_LTR_Gypsy	0
manual_scaffold_8	1185601141	1185601199	Mir-430.PRE_CACCAAACAAGGGTACTTACTCTCAATTATAAGTAGTAAGTGCTTCTTTGTTTGGTGGG	HIGHconf	-	rnd-1_family-643#ClassI_LTR_ERV;rnd-5_family-100#ClassI_LTR_Gypsy	0
manual_scaffold_8	1293523894	1293523952	Mir-430.PRE_CATCAAACGAGGGTCCTTCCTCTTATCTATATGACGTAAGTGCTTCTTTGTTTGGTTGG	HIGHconf	+	rnd-5_family-100#ClassI_LTR_Gypsy;rnd-1_family-643#ClassI_LTR_ERV	0
manual_scaffold_8	1310253251	1310253307	Mir-430.PRE_TACCCAACTGGAGCACTTTCTACTGGTTAGGTAGTAAGTGCTACCACATTGGGTTAA	HIGHconf	-	rnd-5_family-100#ClassI_LTR_Gypsy	0
manual_scaffold_8	1311300218	1311300276	Mir-430.PRE_CACCAAACCGGGGCACTTCCTCTTAATTAAATGCAATAAGTGCTTCTTTGTTTGGTGGT	HIGHconf	+	rnd-5_family-100#ClassI_LTR_Gypsy;rnd-1_family-643#ClassI_LTR_ERV	0
manual_scaffold_8	1353840168	1353840228	Mir-430.PRE_CCCCAAACCAGGGTCCTTCCTGTTATCTACATGAAGTAAGTGCTTCTTTGATTTGTGGAGA	HIGHconf	+	rnd-1_family-643#ClassI_LTR_ERV	0
manual_scaffold_8	1403934572	1403934630	Mir-430.PRE_CACCAAACTAGGGTCCTTTCTCTTCTCTATATGAAGTAAGTGCTTCTATGTTTTGTGGA	HIGHconf	-	rnd-1_family-643#ClassI_LTR_ERV;rnd-1_family-755#ClassI_LTR	0
manual_scaffold_9	53911535	53911593	Mir-430.PRE_CACCAAACAAGGGTACTTCCTCTTAATCATATGCAGTAAGTGCTTCTTTGTTTGGTGGA	HIGHconf	+	rnd-1_family-643#ClassI_LTR_ERV	0
manual_scaffold_9	219042181	219042236	Mir-430.PRE_GCTTCAACTGGGGCACCTGCTATTTATGTATTTGTAAGTGCTTCCTGTTGAGGTTT	HIGHconf	+	rnd-5_family-716#ClassI_LTR_Gypsy;rnd-5_family-100#ClassI_LTR_Gypsy	0
manual_scaffold_9	421414669	421414724	Mir-430.PRE_GCTTCAACTGGGGCACCTGCTGTGTTCATATTTGTAAGTGCTTCTTGTTGAGGTTT	HIGHconf	+	rnd-1_family-769#ClassI_LTR;rnd-5_family-716#ClassI_LTR_Gypsy	0
manual_scaffold_9	497989600	497989658	Mir-430.PRE_CACCAAATAAGGGCACTTCCTCTTAATTATATGCAGTAAGTGCTTCTTTGTTTGGTGGA	HIGHconf	-	rnd-1_family-643#ClassI_LTR_ERV;rnd-5_family-100#ClassI_LTR_Gypsy	0
manual_scaffold_9	694884733	694884791	Mir-430.PRE_CACCAAACCAGGGTCCTTCCTCTTATCTATATGACGTAAGTGCTTCTTTGTTTGGTGGG	HIGHconf	-	rnd-1_family-643#ClassI_LTR_ERV;rnd-5_family-100#ClassI_LTR_Gypsy	0
manual_scaffold_9	709186094	709186147	Mir-430.PRE_CGCCAAACAAGGGTACTTCCTCTTATATTAAGTAAGTGCTTCTTTGTTTGGTGA	HIGHconf	+	rnd-1_family-643#ClassI_LTR_ERV	0
manual_scaffold_9	734451381	734451437	Mir-430.PRE_TATCCAACTGGAGCACTTTCTAATGGTTAGTTAGAAAGTGCTGCCTTGTTGTGTTAA	HIGHconf	+	rnd-1_family-755#ClassI_LTR;rnd-1_family-684#ClassII_DNA_Harbinger_MITE	0
manual_scaffold_9	768402752	768402808	Mir-430.PRE_TACCCAACTGGAGTACTTTCTATTGACTAATTAGTAAGTGCTACCTCGTTGGGTAAA	HIGHconf	+	rnd-5_family-100#ClassI_LTR_Gypsy	0
manual_scaffold_9	847494948	847495004	Mir-430.PRE_ACTTCAACTTGGGGCACCTGCTTTGTTTATATCTGTAAGTGCTTCCTGTTGAAGTCT	HIGHconf	-	rnd-5_family-100#ClassI_LTR_Gypsy;rnd-5_family-716#ClassI_LTR_Gypsy;rnd-1_family-769#ClassI_LTR	0
manual_scaffold_9	980706122	980706179	Mir-430.PRE_ATACCCAACTGGAGTACTTTCTAATGTCTAACTAGTAAGTGCTACCTTGTTGGTAAAA	HIGHconf	+	rnd-5_family-100#ClassI_LTR_Gypsy	0
manual_scaffold_9	1144182964	1144183022	Mir-430.PRE_CACTAAACCAGGGTCCTTTCTCTTATCTATATGAAGTAAGTGCTTCTTTGTTTTGTGGA	HIGHconf	-	rnd-1_family-643#ClassI_LTR_ERV;rnd-5_family-100#ClassI_LTR_Gypsy	0
manual_scaffold_10	48071679	48071743	Mir-430.PRE_ACCCAGACCAGGGCCCTCTCTTCTGCGTTGCAATGCACTGAGAAAGTGCTTTCTAGTTTGGGTGA	HIGHconf	+	rnd-1_family-794#ClassII_DNA_hAT_MITE;rnd-1_family-430#ClassI_LTR_Gypsy	562;-2829
manual_scaffold_10	48074406	48074470	Mir-430.PRE_TCCCTAACTAGAGCACTTTCTTGGGTTCTCTGGGGTTTTCAGAAAGCGCTTTCTAGTTTGGGTGA	HIGHconf	+	rnd-1_family-430#ClassI_LTR_Gypsy	-181
manual_scaffold_10	48075468	48075532	Mir-430.PRE_ACCCAGACCAGGGCCCTCTCTTCTGCGTTGCAATGCATTGAGAAAGTGCTTTCTAGTTTGGGTGA	HIGHconf	+	rnd-1_family-430#ClassI_LTR_Gypsy	1011
manual_scaffold_10	48076793	48076857	Mir-430.PRE_TCCCTAACTAGAGCACTTTCTTTATTTCTCTGGGGTTTTTAGAAAGCGCTTTCTGGTTCGGGTGA	HIGHconf	+	rnd-1_family-430#ClassI_LTR_Gypsy	-181
manual_scaffold_10	48079483	48079547	Mir-430.PRE_ACCCAGACCAGGGCCCTCTCTTCTGCGTTGCAATGCACAGAGAAAGTGCTTTCTAGTTTGGGTGA	HIGHconf	+	rnd-1_family-430#ClassI_LTR_Gypsy	939
manual_scaffold_10	48083384	48083448	Mir-430.PRE_ACCCAGACCAGGGCCCTCTCTTCTGCGTTGCAATGCACTGAGAAAGTGCTTTCTAGTTTGGGTGA	HIGHconf	+	rnd-1_family-794#ClassII_DNA_hAT_MITE;rnd-1_family-430#ClassI_LTR_Gypsy	562;-2829
manual_scaffold_10	48086214	48086278	Mir-430.PRE_ACCCAGACCTGGGCCCTCTCTTCTGCATTGGAATGCATTGAGAAAGTGCTTTCTAGTTTGGGTGA	HIGHconf	+	rnd-1_family-430#ClassI_LTR_Gypsy	-5659
manual_scaffold_10	48218185	48218249	Mir-430.PRE_ACCCAGACCAGGGCCCTCTCTTCTGCGTTGTAATGCATTGAGAAAGTGCTTTCTAGTTTGGGTGA	HIGHconf	+	rnd-1_family-430#ClassI_LTR_Gypsy	1011
manual_scaffold_10	48219507	48219571	Mir-430.PRE_TCCCTAACTAGAGCACTTTCTTGGGTTCTCCGGGTTTTTCAGAAAGTGCTTTCTAGTTCGGGTGT	HIGHconf	+	rnd-1_family-430#ClassI_LTR_Gypsy	-178
manual_scaffold_10	48275168	48275232	Mir-430.PRE_ACCCAGACCAGGGCCCTGTCTTCTGCGTTGTAATGCATTCAGAAAGTGCTTTCTAGTTTGGGTGA	HIGHconf	+	rnd-5_family-640#LTR/Ngaro	645
manual_scaffold_10	50162697	50162755	Mir-430.PRE_CACCAAACAAGGGTACTTTCTCTTCATTATCAGGAGTAAGTGCTTCTTTGTTTGGAGGA	HIGHconf	+	rnd-5_family-100#ClassI_LTR_Gypsy;rnd-1_family-643#ClassI_LTR_ERV	0
manual_scaffold_10	94662193	94662249	Mir-430.PRE_TATCCAACTGGAGTACTTTCTACTGGCTAATTAGTAAGTGCTTCCTTGTTGGGTAAA	HIGHconf	-	rnd-5_family-100#ClassI_LTR_Gypsy	0
manual_scaffold_10	107171609	107171667	Mir-430.PRE_CACCAAACAAGGGTACTTCCTCTTAATTAAATGTAGTAAGTGCTACTTTGTTTGGTGGA	HIGHconf	-	rnd-1_family-643#ClassI_LTR_ERV;rnd-5_family-100#ClassI_LTR_Gypsy	0
manual_scaffold_10	117820933	117820991	Mir-430.PRE_CACCAAACAAGGGTACTTCCTCTTAATTACACAAAGTAAGTGCTTCTTTGTTTGGTGGA	HIGHconf	+	rnd-5_family-100#ClassI_LTR_Gypsy;rnd-1_family-643#ClassI_LTR_ERV	0
manual_scaffold_10	389922014	389922068	Mir-430.PRE_ACTCAACTAGAGTACTTTCTATTGACTAATTAGAAAGTGCTCCCTTGTTGGGTAA	HIGHconf	-	rnd-5_family-100#ClassI_LTR_Gypsy	0
manual_scaffold_10	524134779	524134834	Mir-430.PRE_ACTTCAACTGGGGCACCTGCTACATTTATATTAGCAAGTGCTTCCTGTTGAGGTTT	HIGHconf	-	rnd-5_family-716#ClassI_LTR_Gypsy	0
manual_scaffold_10	526453075	526453130	Mir-430.PRE_ACTTCAACTGGGGCACCTACTAAATTTATATTTGTAAGTGCTTCCTGTTGAAGTTA	HIGHconf	-	rnd-5_family-100#ClassI_LTR_Gypsy;rnd-5_family-716#ClassI_LTR_Gypsy	0
manual_scaffold_10	654624537	654624592	Mir-430.PRE_GCTTCAACTGGGGCACCTGCTACTTTTATATTGGTAAGTGCTTCCTGTTGAGGTTT	HIGHconf	+	rnd-5_family-716#ClassI_LTR_Gypsy	0
manual_scaffold_10	667634415	667634471	Mir-430.PRE_TATCCAACTGGAGCACTTTCTACTGGTTAGTTAGTAAGTGCTACCTTGTTGGGTAAA	HIGHconf	+	rnd-5_family-100#ClassI_LTR_Gypsy	0
manual_scaffold_10	667647609	667647664	Mir-430.PRE_ACTACAAATGGGGCACTTGCTATGTTTTTATTTGTAAGTGCTTCCCTTTGAGGTCT	HIGHconf	+	rnd-5_family-716#ClassI_LTR_Gypsy;rnd-5_family-100#ClassI_LTR_Gypsy	0
manual_scaffold_10	678417219	678417276	Mir-430.PRE_CACCAAACAAGGGTACTTCCTCTTAATTATAGTAGCAAGTGCTTCTTTGTTTGGTGGA	HIGHconf	-	rnd-1_family-643#ClassI_LTR_ERV;rnd-5_family-100#ClassI_LTR_Gypsy	0
manual_scaffold_10	717925791	717925849	Mir-430.PRE_CACCAAACAAGGGCACTTCCTCTTATTAATATCAAGTAAGTGCTTCTTTGTTTGGTGGA	HIGHconf	-	rnd-1_family-643#ClassI_LTR_ERV;rnd-5_family-100#ClassI_LTR_Gypsy	0
manual_scaffold_10	866526282	866526338	Mir-430.PRE_TATCCAACTGGAGCACTTTCTAATGGTTGGTTAGTAAGTGCTACCTTGTTGGGTTAA	HIGHconf	-	rnd-5_family-100#ClassI_LTR_Gypsy	0
manual_scaffold_10	923061913	923061971	Mir-430.PRE_CACCAAACAAGGGTACTTCCTCTTAATTGTATGAGGTAAGTGCTTCTTTGTTTGGTGGA	HIGHconf	+	rnd-1_family-643#ClassI_LTR_ERV	0
manual_scaffold_10	987916437	987916492	Mir-430.PRE_TACCCAACTGGCGCACTTTCTGCTAGATAATTAGTAAGTGCTTCCTTGTTGGGTAT	HIGHconf	-	rnd-5_family-100#ClassI_LTR_Gypsy	0
manual_scaffold_10	1039397101	1039397159	Mir-430.PRE_GACCAAACAAGGGTACTTCTTCTTAATTATATGTAGTAAGTGCTTCTTTGTTTGGTGGA	HIGHconf	-	rnd-1_family-643#ClassI_LTR_ERV;rnd-5_family-100#ClassI_LTR_Gypsy	0
manual_scaffold_11	61739730	61739788	Mir-430.PRE_TATCAAACAAGGGCACTTCCTCTTAAAAATATGTAGGAAGTGCTTCTTTGTTTGGTGGG	HIGHconf	+	rnd-5_family-100#ClassI_LTR_Gypsy;rnd-1_family-643#ClassI_LTR_ERV	0
manual_scaffold_11	105150535	105150593	Mir-430.PRE_CACCAAACAAGGGTATTTCCTCTTAATTATATGAAGTAAGTGCTTCTTTGTTTGGTGGA	HIGHconf	+	rnd-5_family-100#ClassI_LTR_Gypsy;rnd-1_family-643#ClassI_LTR_ERV	0
manual_scaffold_11	111281232	111281287	Mir-430.PRE_ACTTTAACTGGGGCACCTGCTAGGTTTATATTTGTAAGTGCTTCCTGTTGAGGTTT	HIGHconf	-	rnd-5_family-100#ClassI_LTR_Gypsy;rnd-5_family-716#ClassI_LTR_Gypsy	0
manual_scaffold_11	142284444	142284500	Mir-430.PRE_TATCCAACTGGAGCACTTTCTACTGGTTAGTTAGTAAGTGCTACCTCGTTGGGTTAT	HIGHconf	-	rnd-5_family-716#ClassI_LTR_Gypsy	0
manual_scaffold_11	185606265	185606320	Mir-430.PRE_GCTTCAACTGGGGCACCTGCTACTTTTATATTGGTAAGTGCTTCCTGTTGAGGTTT	HIGHconf	-	rnd-5_family-716#ClassI_LTR_Gypsy	0
manual_scaffold_11	239724782	239724842	Mir-430.PRE_TCACAAACCCAGGGTCCTTTCTCTTATCTATATGAAGTAAGTGCTTCTTTGTTTTGTGGAG	HIGHconf	-	rnd-1_family-643#ClassI_LTR_ERV;rnd-5_family-100#ClassI_LTR_Gypsy	0
manual_scaffold_11	261712202	261712258	Mir-430.PRE_TATCCAACAGGAGCACTTTCTAATGGTTAGTTAGTAAGTGCTACCTTGTTGAGTTAA	HIGHconf	+	rnd-5_family-100#ClassI_LTR_Gypsy	0
manual_scaffold_11	328962431	328962487	Mir-430.PRE_TATCCAACTGGAGCACTTTCTATTGGTTAGTAAGTAAGTGCTGCCTTGTTGGGTAAA	HIGHconf	+	rnd-5_family-100#ClassI_LTR_Gypsy	0
manual_scaffold_11	348506058	348506113	Mir-430.PRE_GCTTCAACTGGGGCACCTGCTATGTTTATATTGGTAAGTGCTTCCTGTTGAGGTTT	HIGHconf	+	rnd-5_family-716#ClassI_LTR_Gypsy	0
manual_scaffold_11	378947085	378947143	Mir-430.PRE_AACCAAACCAGGGTCCTTGCTCTTATCTATGTGGAGTAAGTGCTTCTTTGTTTTGTGGC	HIGHconf	-	rnd-1_family-643#ClassI_LTR_ERV;rnd-5_family-100#ClassI_LTR_Gypsy	0
manual_scaffold_11	423742269	423742327	Mir-430.PRE_CACCAAACAAGGGCACTTCTTCTTAATTATATACAGTAAGTGCTTCCTTGTTTGGTGGA	HIGHconf	+	rnd-5_family-100#ClassI_LTR_Gypsy;rnd-1_family-643#ClassI_LTR_ERV	0
manual_scaffold_11	575747672	575747727	Mir-430.PRE_TATCCAACTGGAGCACTTTCTACTGGGTAGTTAGTAAGTGCTTCCTTGTTGGTTGA	HIGHconf	-	rnd-5_family-100#ClassI_LTR_Gypsy	0
manual_scaffold_11	586363231	586363287	Mir-430.PRE_TATCCAACTGGAGCACTTTCTACTGGTGACTTAGTAAGTGCTACCTTGTTGGGTGGA	HIGHconf	+	rnd-5_family-100#ClassI_LTR_Gypsy	0
manual_scaffold_11	645462329	645462387	Mir-430.PRE_CACCAAACCAGGGTCCTTTCTTTTATCTATATGAGGTAAGTGCTTCTTTGTTTTGTAGT	HIGHconf	+	rnd-5_family-100#ClassI_LTR_Gypsy;rnd-1_family-643#ClassI_LTR_ERV	0
manual_scaffold_11	701768614	701768670	Mir-430.PRE_TATCCAACTGGAGCACTTTCTACTGGTTAGCTAGTAAGTGCTACCTTGTTGGTTCAA	HIGHconf	-	rnd-5_family-100#ClassI_LTR_Gypsy	0
manual_scaffold_11	721117393	721117448	Mir-430.PRE_TACCCAACTGGAGTACTTTCTACTGACTAATTAGTAAGTGCTACCTTGTTGGGTGA	HIGHconf	-	rnd-5_family-100#ClassI_LTR_Gypsy	0
manual_scaffold_11	731360004	731360060	Mir-430.PRE_TACCCAACTGGAGTACTTTCTATTGGCTAATTAGTAAGTGCTACCTTGTTGGGTAAT	HIGHconf	-	rnd-5_family-100#ClassI_LTR_Gypsy	0
manual_scaffold_11	735125788	735125846	Mir-430.PRE_CACCAAACCAGGGTCCTTTCTCTTGTCTATATGAAGTAAGTGCTTCTTTGTTTTGTGGA	HIGHconf	-	rnd-1_family-643#ClassI_LTR_ERV;rnd-5_family-100#ClassI_LTR_Gypsy	0
manual_scaffold_11	902433599	902433654	Mir-430.PRE_GCTTCAACTGGGGCACCTGCTATGTTTATATTTGTAAGTGCTTCCTGTTGTGGTTT	HIGHconf	+	rnd-5_family-716#ClassI_LTR_Gypsy	0
manual_scaffold_11	902657307	902657362	Mir-430.PRE_GCTTCAAATGGGGCACTTGCTCTGTTTATATTTGTAAGTGCTTCCTGTTGAAATTT	HIGHconf	-	rnd-5_family-100#ClassI_LTR_Gypsy;rnd-5_family-716#ClassI_LTR_Gypsy;rnd-1_family-769#ClassI_LTR	0
manual_scaffold_12	250254198	250254253	Mir-430.PRE_TATCCAACTGGAGCACTTACTACTGATTAATTAGTAAGTGCTACCATGTTGGGTGA	HIGHconf	-	rnd-5_family-100#ClassI_LTR_Gypsy	0
manual_scaffold_12	410832163	410832218	Mir-430.PRE_GCTTCAACTGGGGCACTTGCTACGTTTATATTTGTAAGTGCTTCCTGTTGAGGTTT	HIGHconf	-	rnd-5_family-716#ClassI_LTR_Gypsy	0
