# Supplementary material for: Chromosome-scale genome assembly reveals how repeat elements shape non-coding RNA landscapes active during newt limb regeneration
Source: Cell Genom. 2025 Jan 27;5(2):100761. doi: 10.1016/j.xgen.2025.100761 (PMC11872487; doi:10.1016/j.xgen.2025.100761)
Supplement: Table S12. A subset of 43 ESCC-miRs from 855 miRNAs predicted by miRDeep2 and their genomic localization, related to Figures 5 and 6 [file mmc13.xlsx]

## Sheet: Sheet1
Table S12: A subset of 43 ESCC-miRs from 855 miRNAs predicted by miRDeep2 and their genomic localisation, related to Figure 5 and 6.
precursor coordinate	provisional id	chrm	start	end	mir_id	strand	miRDeep2 score	estimated probability that the miRNA candidate is a true positive	total read count	mature read count	loop read count	star read count	significant randfold p-value	example miRBase miRNA with the same seed	consensus mature sequence	consensus star sequence	consensus precursor sequence	Closest gene	Distance to the gene	Regions	Closest repeat element(s)	Distance to the repeat element(s)
manual_scaffold_2a:305162065..305162123:+	manual_scaffold_2a_4052	manual_scaffold_2a	305162065	305162123	known:manual_scaffold_2a_4052	+	3818.2	96 +/- 1%	7481	6616	0	865	yes	xtr-miR-17-5p	aaaagugcuuacagugcagguag	acugcaauggaagcgcuucuagc	aaaagugcuuacagugcagguagcuucuuguaccuacugcaauggaagcgcuucuagc	gene_id gene18518; transcript_id mRNA49599; ID mRNA49599; Name YG31B; Parent gene18518; original_biotype mrna;;gene_id gene18518; ID gene18518; Name YG31B;;gene_id gene18518; transcript_id mRNA49599; ID three_prime_utr-29325; Parent mRNA49599; original_biotype three_prime_UTR;;gene_id gene18518; transcript_id mRNA49599; ID exon-107672; Parent mRNA49599;	-914363	transcript;gene;three_prime_utr;exon	(ATATTT)n	-167
manual_scaffold_10:48074787..48074846:+	manual_scaffold_10_33435	manual_scaffold_10	48074787	48074846	novel:manual_scaffold_10_33435	+	4.8	95 +/- 1%	387	363	0	24	yes	xtr-miR-428a	aaagugcucuucuguuggggc	gcccaaacaccagcacuuccu	gcccaaacaccagcacuuccuuuguuuucaccaguaagaaagugcucuucuguuggggc	gene_id gene521; ID gene521;;gene_id gene521; transcript_id mRNA1502; ID mRNA1502; Parent gene521; original_biotype mrna;;gene_id gene521; transcript_id mRNA1503; ID mRNA1503; Parent gene521; original_biotype mrna;;gene_id gene521; transcript_id mRNA1504; ID mRNA1504; Parent gene521; original_biotype mrna;;gene_id gene521; transcript_id mRNA1502; ID exon-858902; Parent mRNA1502;;gene_id gene521; …	-756253	gene;transcript;exon;three_prime_utr	rnd-1_family-430#ClassI_LTR_Gypsy	-562
manual_scaffold_10:48079610..48079665:+	manual_scaffold_10_33445	manual_scaffold_10	48079610	48079665	novel:manual_scaffold_10_33445	+	5.3	96 +/- 1%	1754	1752	0	2	yes	xtr-miR-428a	aaagugcugucuaguuugggcu	cgcccacaccggggcgcucucu	cgcccacaccggggcgcucucuccucgcaugagaaagugcugucuaguuugggcu	gene_id gene521; ID gene521;;gene_id gene521; transcript_id mRNA1502; ID mRNA1502; Parent gene521; original_biotype mrna;;gene_id gene521; transcript_id mRNA1503; ID mRNA1503; Parent gene521; original_biotype mrna;;gene_id gene521; transcript_id mRNA1504; ID mRNA1504; Parent gene521; original_biotype mrna;;gene_id gene521; transcript_id mRNA1502; ID exon-858902; Parent mRNA1502;;gene_id gene521; …	-761076	gene;transcript;exon;three_prime_utr	rnd-1_family-430#ClassI_LTR_Gypsy	821
manual_scaffold_10:48071808..48071861:+	manual_scaffold_10_33431	manual_scaffold_10	48071808	48071861	novel:manual_scaffold_10_33431	+	5.5	96 +/- 1%	1752	1752	0	0	yes	xtr-miR-428a	aaagugcugucuaguuugggcu	cccaaaccggggcgcucucu	cccaaaccggggcgcucucuccucgcaugagaaagugcugucuaguuugggcu	gene_id gene521; ID gene521;;gene_id gene521; transcript_id mRNA1502; ID mRNA1502; Parent gene521; original_biotype mrna;;gene_id gene521; transcript_id mRNA1503; ID mRNA1503; Parent gene521; original_biotype mrna;;gene_id gene521; transcript_id mRNA1504; ID mRNA1504; Parent gene521; original_biotype mrna;;gene_id gene521; transcript_id mRNA1502; ID exon-858902; Parent mRNA1502;;gene_id gene521; …	-753274	gene;transcript;exon;three_prime_utr	rnd-1_family-794#ClassII_DNA_hAT_MITE	444
manual_scaffold_10:48218312..48218367:+	manual_scaffold_10_33467	manual_scaffold_10	48218312	48218367	novel:manual_scaffold_10_33467	+	5.5	96 +/- 1%	1754	1752	0	2	yes	xtr-miR-428a	aaagugcugucuaguuugggcu	cgcccacaccggggcgcucucu	cgcccacaccggggcgcucucuccucgcaugagaaagugcugucuaguuugggcu	gene_id gene522; ID gene522; Name V2R1;;gene_id gene522; transcript_id mRNA1505; ID mRNA1505; Name V2R1; Parent gene522; original_biotype mrna;;gene_id gene522; transcript_id mRNA1505; ID exon-858905; Parent mRNA1505;;gene_id gene522; transcript_id mRNA1507; ID nbis-five_prime_utr-4396; Parent mRNA1507; original_biotype five_prime_UTR;;gene_id gene522; transcript_id mRNA1507; ID exon-858907; Pare…	689122	gene;transcript;exon;five_prime_utr	rnd-1_family-430#ClassI_LTR_Gypsy	893
manual_scaffold_10:48082710..48082773:+	manual_scaffold_10_33449	manual_scaffold_10	48082710	48082773	known:manual_scaffold_10_33449	+	55	96 +/- 1%	100	98	0	2	yes	xtr-miR-428a	aaagugcuguuuuguuggggcauu	ugcccaaacacuggcacuuccu	ugcccaaacacuggcacuuccuauguuuucacugguaugaaagugcuguuuuguuggggcauu	gene_id gene521; ID gene521;;gene_id gene521; transcript_id mRNA1502; ID mRNA1502; Parent gene521; original_biotype mrna;;gene_id gene521; transcript_id mRNA1503; ID mRNA1503; Parent gene521; original_biotype mrna;;gene_id gene521; transcript_id mRNA1504; ID mRNA1504; Parent gene521; original_biotype mrna;;gene_id gene521; transcript_id mRNA1502; ID exon-858902; Parent mRNA1502;;gene_id gene521; …	-764176	gene;transcript;exon;three_prime_utr	rnd-1_family-430#ClassI_LTR_Gypsy	-2155
manual_scaffold_10:48075750..48075806:+	manual_scaffold_10_33440	manual_scaffold_10	48075750	48075806	novel:manual_scaffold_10_33440	+	964.8	96 +/- 1%	1892	1853	0	39	no	xtr-miR-428a	aaagugcuucuaguuugggc	aaugaacuagggcucucuucu	aaugaacuagggcucucuucucguuuugaaacugagaaagugcuucuaguuugggc	gene_id gene521; ID gene521;;gene_id gene521; transcript_id mRNA1502; ID mRNA1502; Parent gene521; original_biotype mrna;;gene_id gene521; transcript_id mRNA1503; ID mRNA1503; Parent gene521; original_biotype mrna;;gene_id gene521; transcript_id mRNA1504; ID mRNA1504; Parent gene521; original_biotype mrna;;gene_id gene521; transcript_id mRNA1502; ID exon-858902; Parent mRNA1502;;gene_id gene521; …	-757216	gene;transcript;exon;three_prime_utr	rnd-1_family-430#ClassI_LTR_Gypsy	737
manual_scaffold_10:48071954..48072011:+	manual_scaffold_10_33434	manual_scaffold_10	48071954	48072011	novel:manual_scaffold_10_33434	+	4.9	95 +/- 1%	1930	1853	0	77	yes	xtr-miR-428a	aaagugcuucuaguuugggc	acuugaacuagggcucucuucu	acuugaacuagggcucucuucucguuucgaaacugagaaagugcuucuaguuugggc	gene_id gene521; ID gene521;;gene_id gene521; transcript_id mRNA1502; ID mRNA1502; Parent gene521; original_biotype mrna;;gene_id gene521; transcript_id mRNA1503; ID mRNA1503; Parent gene521; original_biotype mrna;;gene_id gene521; transcript_id mRNA1504; ID mRNA1504; Parent gene521; original_biotype mrna;;gene_id gene521; transcript_id mRNA1502; ID exon-858902; Parent mRNA1502;;gene_id gene521; …	-753420	gene;transcript;exon;three_prime_utr	rnd-1_family-794#ClassII_DNA_hAT_MITE	294
manual_scaffold_10:48087081..48087140:+	manual_scaffold_10_33462	manual_scaffold_10	48087081	48087140	known:manual_scaffold_10_33462	+	2452.1	96 +/- 1%	4812	4742	0	70	no	xtr-miR-428a	aaagugcuucuaguuuggguaa	acuugaacuagggcucucuucu	acuugaacuagggcucucuucuauuuucgaaacugagaaagugcuucuaguuuggguaa	gene_id gene521; ID gene521;;gene_id gene521; transcript_id mRNA1502; ID mRNA1502; Parent gene521; original_biotype mrna;;gene_id gene521; transcript_id mRNA1503; ID mRNA1503; Parent gene521; original_biotype mrna;;gene_id gene521; transcript_id mRNA1504; ID mRNA1504; Parent gene521; original_biotype mrna;;gene_id gene521; transcript_id mRNA1502; ID exon-858902; Parent mRNA1502;;gene_id gene521; …	-768547	gene;transcript;exon;three_prime_utr	rnd-5_family-1284#LTR/Gypsy	5061
manual_scaffold_10:48084225..48084284:+	manual_scaffold_10_33456	manual_scaffold_10	48084225	48084284	known:manual_scaffold_10_33456	+	2462.8	96 +/- 1%	4823	4742	0	81	yes	xtr-miR-428a	aaagugcuucuaguuuggguaa	acuugaacuagggcucucuucu	acuugaacuagggcucucuucucuuuucgaaacugagaaagugcuucuaguuuggguaa	gene_id gene521; ID gene521;;gene_id gene521; transcript_id mRNA1502; ID mRNA1502; Parent gene521; original_biotype mrna;;gene_id gene521; transcript_id mRNA1503; ID mRNA1503; Parent gene521; original_biotype mrna;;gene_id gene521; transcript_id mRNA1504; ID mRNA1504; Parent gene521; original_biotype mrna;;gene_id gene521; transcript_id mRNA1502; ID exon-858902; Parent mRNA1502;;gene_id gene521; …	-765691	gene;transcript;exon;three_prime_utr	rnd-1_family-430#ClassI_LTR_Gypsy	-3670
manual_scaffold_10:48079482..48079547:+	manual_scaffold_10_33444	manual_scaffold_10	48079482	48079547	known:manual_scaffold_10_33444	+	5	96 +/- 1%	6918	6916	0	2	yes	xtr-miR-428a	aaagugcuuucuaguuuggguga	acccagaccagggcccucu	acccagaccagggcccucucuucugcguugcaaugcacagagaaagugcuuucuaguuuggguga	gene_id gene521; ID gene521;;gene_id gene521; transcript_id mRNA1502; ID mRNA1502; Parent gene521; original_biotype mrna;;gene_id gene521; transcript_id mRNA1503; ID mRNA1503; Parent gene521; original_biotype mrna;;gene_id gene521; transcript_id mRNA1504; ID mRNA1504; Parent gene521; original_biotype mrna;;gene_id gene521; transcript_id mRNA1502; ID exon-858902; Parent mRNA1502;;gene_id gene521; …	-760948	gene;transcript;exon;three_prime_utr	rnd-1_family-430#ClassI_LTR_Gypsy	939
manual_scaffold_10:48275167..48275232:+	manual_scaffold_10_33474	manual_scaffold_10	48275167	48275232	known:manual_scaffold_10_33474	+	5	96 +/- 1%	6916	6916	0	0	yes	xtr-miR-428a	aaagugcuuucuaguuuggguga	acccagaccagggcccugucu	acccagaccagggcccugucuucugcguuguaaugcauucagaaagugcuuucuaguuuggguga	gene_id gene522; ID gene522; Name V2R1;;gene_id gene522; transcript_id mRNA1505; ID mRNA1505; Name V2R1; Parent gene522; original_biotype mrna;;gene_id gene522; transcript_id mRNA1505; ID exon-858905; Parent mRNA1505;;gene_id gene522; transcript_id mRNA1507; ID nbis-five_prime_utr-4396; Parent mRNA1507; original_biotype five_prime_UTR;;gene_id gene522; transcript_id mRNA1507; ID exon-858907; Pare…	632257	gene;transcript;exon;five_prime_utr	rnd-5_family-640#LTR/Ngaro	645
manual_scaffold_10:48218184..48218249:+	manual_scaffold_10_33466	manual_scaffold_10	48218184	48218249	known:manual_scaffold_10_33466	+	5	96 +/- 1%	6918	6916	0	2	yes	xtr-miR-428a	aaagugcuuucuaguuuggguga	acccagaccagggcccucu	acccagaccagggcccucucuucugcguuguaaugcauugagaaagugcuuucuaguuuggguga	gene_id gene522; ID gene522; Name V2R1;;gene_id gene522; transcript_id mRNA1505; ID mRNA1505; Name V2R1; Parent gene522; original_biotype mrna;;gene_id gene522; transcript_id mRNA1505; ID exon-858905; Parent mRNA1505;;gene_id gene522; transcript_id mRNA1507; ID nbis-five_prime_utr-4396; Parent mRNA1507; original_biotype five_prime_UTR;;gene_id gene522; transcript_id mRNA1507; ID exon-858907; Pare…	689240	gene;transcript;exon;five_prime_utr	rnd-1_family-430#ClassI_LTR_Gypsy	1011
manual_scaffold_12:633119283..633119341:+	manual_scaffold_12_38632	manual_scaffold_12	633119283	633119341	known:manual_scaffold_12_38632	+	140565	96 +/- 1%	275703	275636	0	67	yes	xtr-miR-17-5p	caaagugcuguucgugcaggu	acugcacaugcagcacuucaga	caaagugcuguucgugcagguaguguacacgucucuacugcacaugcagcacuucaga	gene_id gene9981; ID gene9981; Name MCM7B;;gene_id gene9981; transcript_id mRNA27581; ID mRNA27581; Name MCM7B; Parent gene9981; original_biotype mrna;	0	gene;transcript	(G)n	-38
manual_scaffold_12:633119085..633119142:+	manual_scaffold_12_38630	manual_scaffold_12	633119085	633119142	known:manual_scaffold_12_38630	+	8279.1	96 +/- 1%	16230	14074	0	2156	yes	xtr-miR-17-5p	uaaagugcuuacagugcaagua	acugcauuguggguacuugc	uaaagugcuuacagugcaaguaguuucuguguguccuacugcauuguggguacuugc	gene_id gene9981; ID gene9981; Name MCM7B;;gene_id gene9981; transcript_id mRNA27581; ID mRNA27581; Name MCM7B; Parent gene9981; original_biotype mrna;	0	gene;transcript	(G)n	87
manual_scaffold_1b:1205670746..1205670800:-	manual_scaffold_1b_3781	manual_scaffold_1b	1205670746	1205670800	known:manual_scaffold_1b_3781	-	5	96 +/- 1%	6043	6043	0	0	yes	xtr-miR-428a	uaagugcuuccuguugagguu	cuucaccuggugcaccugcu	cuucaccuggugcaccugcuacguuuauauuuguaagugcuuccuguugagguu	gene_id gene17329; ID gene17329; Name YV023;;gene_id gene17329; transcript_id mRNA46650; ID mRNA46650; Name YV023; Parent gene17329; original_biotype mrna;;gene_id gene17329; transcript_id mRNA46650; ID exon-92040; Parent mRNA46650;;gene_id gene17329; transcript_id mRNA46650; ID three_prime_utr-24666; Parent mRNA46650; original_biotype three_prime_UTR;;gene_id gene17329; transcript_id mRNA46651; …	-1324094	gene;transcript;exon;three_prime_utr;five_prime_utr	rnd-5_family-716#ClassI_LTR_Gypsy	0
manual_scaffold_3b:864316184..864316240:-	manual_scaffold_3b_11909	manual_scaffold_3b	864316184	864316240	known:manual_scaffold_3b_11909	-	3.9	93 +/- 1%	4920	4919	0	1	yes	xtr-miR-428a	uaagugcuuccuguugagguu	agcuugaacuugggcaccugc	agcuugaacuugggcaccugcuuuguuuauaucuguaagugcuuccuguugagguu	gene_id gene29370; ID gene29370; Name PDE8A;;gene_id gene29370; transcript_id mRNA78358; ID mRNA78358; Name PDE8A; Parent gene29370; original_biotype mrna;;gene_id gene29370; transcript_id mRNA78357; ID mRNA78357; Name PDE8A; Parent gene29370; original_biotype mrna;	0	gene;transcript	rnd-5_family-100#ClassI_LTR_Gypsy;rnd-1_family-769#ClassI_LTR	0
manual_scaffold_1a:864606591..864606647:+	manual_scaffold_1a_696	manual_scaffold_1a	864606591	864606647	known:manual_scaffold_1a_696	+	1217.6	96 +/- 1%	2390	2376	0	14	no	xtr-miR-428a	uaagugcuuccuuugagguuu	accuucaacugcggcaccug	accuucaacugcggcaccugcuacgauuauauuuguaagugcuuccuuugagguuu	gene_id gene13125; ID gene13125; Name NGN1;;gene_id gene13125; transcript_id mRNA35744; ID mRNA35744; Name NGN1; Parent gene13125; original_biotype mrna;;gene_id gene13125; transcript_id mRNA35744; ID exon-34284; Parent mRNA35744;;gene_id gene13125; transcript_id mRNA35744; ID three_prime_utr-8798; Parent mRNA35744; original_biotype three_prime_UTR;	-416144	gene;transcript;exon;three_prime_utr	rnd-5_family-716#ClassI_LTR_Gypsy	0
manual_scaffold_8:1549734585..1549734641:+	manual_scaffold_8_29626	manual_scaffold_8	1549734585	1549734641	known:manual_scaffold_8_29626	+	1220.3	96 +/- 1%	2385	2376	0	9	yes	xtr-miR-428a	uaagugcuuccuuugagguuu	agcuucgacuguggcaccugcu	agcuucgacuguggcaccugcuacguuuauauugguaagugcuuccuuugagguuu	gene_id gene61090; ID gene61090;;gene_id gene61090; transcript_id mRNA162768; ID mRNA162768; Parent gene61090; original_biotype mrna;;gene_id gene61090; transcript_id mRNA162768; ID exon-775057; Parent mRNA162768;;gene_id gene61090; transcript_id mRNA162769; ID mRNA162769; Parent gene61090; original_biotype mrna;;gene_id gene61090; transcript_id mRNA162769; ID exon-775058; Parent mRNA162769;;gene…	-63427	gene;transcript;exon;three_prime_utr;five_prime_utr	rnd-5_family-716#ClassI_LTR_Gypsy	0
manual_scaffold_12:719444507..719444562:+	manual_scaffold_12_38814	manual_scaffold_12	719444507	719444562	known:manual_scaffold_12_38814	+	4.9	95 +/- 1%	2376	2376	0	0	yes	xtr-miR-428a	uaagugcuuccuuugagguuu	gcuucgacuguggcaccagcuacg	gcuucgacuguggcaccagcuacgauuaugauuguaagugcuuccuuugagguuu	gene_id gene10858; ID gene10858;;gene_id gene10858; transcript_id mRNA29969; ID mRNA29969; Parent gene10858; original_biotype mrna;;gene_id gene10858; transcript_id mRNA29969; ID exon-1042263; Parent mRNA29969;;gene_id gene10858; transcript_id mRNA29969; ID three_prime_utr-276091; Parent mRNA29969; original_biotype three_prime_UTR;	-22717	gene;transcript;exon;three_prime_utr	rnd-5_family-716#ClassI_LTR_Gypsy	0
manual_scaffold_10:293853401..293853449:+	manual_scaffold_10_33788	manual_scaffold_10	293853401	293853449	known:manual_scaffold_10_33788	+	4.2	95 +/- 1%	460	460	0	0	yes	xtr-miR-428a	uaagugcuuccuguugag	caacuggagcaccugcu	caacuggagcaccugcuacauuuauauuuguaagugcuuccuguugag	gene_id gene1398; ID gene1398;;gene_id gene1398; transcript_id mRNA3807; ID mRNA3807; Parent gene1398; original_biotype mrna;;gene_id gene1398; transcript_id mRNA3807; ID exon-876335; Parent mRNA3807;;gene_id gene1398; transcript_id mRNA3807; ID three_prime_utr-232334; Parent mRNA3807; original_biotype three_prime_UTR;	-20223	gene;transcript;exon;three_prime_utr	rnd-5_family-716#ClassI_LTR_Gypsy;rnd-5_family-100#ClassI_LTR_Gypsy	0
manual_scaffold_8:570703227..570703284:-	manual_scaffold_8_30146	manual_scaffold_8	570703227	570703284	novel:manual_scaffold_8_30146	-	210.9	96 +/- 1%	412	407	0	5	yes	-	aagugcuuucuguugagcuuu	agcuuaaacuuaggcacuug	agcuuaaacuuaggcacuugcuuuguuuagaucuguaagugcuuucuguugagcuuu	gene_id gene58312; ID gene58312; Name MYCB2;;gene_id gene58312; transcript_id mRNA155578; ID mRNA155578; Name MYCB2; Parent gene58312; original_biotype mrna;;gene_id gene58312; transcript_id mRNA155589; ID mRNA155589; Name MYCB2; Parent gene58312; original_biotype mrna;;gene_id gene58312; transcript_id mRNA155583; ID mRNA155583; Name MYCB2; Parent gene58312; original_biotype mrna;;gene_id gene583…	0	gene;transcript	rnd-5_family-100#ClassI_LTR_Gypsy;rnd-5_family-716#ClassI_LTR_Gypsy;rnd-1_family-769#ClassI_LTR	0
manual_scaffold_3a:626247735..626247791:-	manual_scaffold_3a_9699	manual_scaffold_3a	626247735	626247791	known:manual_scaffold_3a_9699	-	187.9	96 +/- 1%	367	358	0	9	yes	-	aagugccgagagguguuccagg	cggaacaccugccgggguuu	cggaacaccugccgggguuucuguguccaccaggaagugccgagagguguuccagg	gene_id gene25675; ID gene25675; Name LORF2;;gene_id gene25675; transcript_id mRNA68062; ID mRNA68062; Name LORF2; Parent gene25675; original_biotype mrna;;gene_id gene25675; transcript_id mRNA68062; ID exon-219015; Parent mRNA68062;;gene_id gene25675; transcript_id mRNA68062; ID three_prime_utr-59038; Parent mRNA68062; original_biotype three_prime_UTR;	-51845	gene;transcript;exon;three_prime_utr	rnd-1_family-844#ClassII_DNA_Harbinger_nMITE	0
manual_scaffold_9:270947670..270947726:-	manual_scaffold_9_32461	manual_scaffold_9	270947670	270947726	known:manual_scaffold_9_32461	-	183	96 +/- 1%	365	358	0	7	no	-	aagugccgagagguguuccagg	ugcgacaccugcugggguuucu	ugcgacaccugcugggguuucuguguccaccaggaagugccgagagguguuccagg	gene_id gene62312; ID gene62312; Name ZBED6;;gene_id gene62312; transcript_id mRNA166017; ID mRNA166017; Name ZBED6; Parent gene62312; original_biotype mrna;;gene_id gene62312; transcript_id mRNA166017; ID exon-796464; Parent mRNA166017;;gene_id gene62312; transcript_id mRNA166022; ID three_prime_utr-212977; Parent mRNA166022; original_biotype three_prime_UTR;;gene_id gene62312; transcript_id mRN…	-35054	gene;transcript;exon;three_prime_utr	rnd-1_family-844#ClassII_DNA_Harbinger_nMITE	0
manual_scaffold_10:668380539..668380595:-	manual_scaffold_10_35341	manual_scaffold_10	668380539	668380595	known:manual_scaffold_10_35341	-	256	96 +/- 1%	500	358	0	142	yes	-	aagugccgagagguguuccagg	uggaacaccuguugggguuuc	uggaacaccuguugggguuucuguguccaccaugaagugccgagagguguuccagg	gene_id gene2538; ID gene2538;;gene_id gene2538; transcript_id mRNA7073; ID mRNA7073; Parent gene2538; original_biotype mrna;;gene_id gene2538; transcript_id mRNA7073; ID exon-893155; Parent mRNA7073;;gene_id gene2538; transcript_id mRNA7073; ID three_prime_utr-237403; Parent mRNA7073; original_biotype three_prime_UTR;	-29231	gene;transcript;exon;three_prime_utr	rnd-1_family-623#LTR/Gypsy	0
manual_scaffold_2a:305162406..305162467:+	manual_scaffold_2a_4056	manual_scaffold_2a	305162406	305162467	known:manual_scaffold_2a_4056	+	9621.2	96 +/- 1%	18863	17125	0	1738	yes	xtr-miR-17-5p	caaagugcucauagugcagguag	acuguaauaugagcacuuaccgu	caaagugcucauagugcagguaguuuugaauacgaucuacuguaauaugagcacuuaccgu	gene_id gene18518; transcript_id mRNA49599; ID mRNA49599; Name YG31B; Parent gene18518; original_biotype mrna;;gene_id gene18518; ID gene18518; Name YG31B;;gene_id gene18518; transcript_id mRNA49599; ID three_prime_utr-29325; Parent mRNA49599; original_biotype three_prime_UTR;;gene_id gene18518; transcript_id mRNA49599; ID exon-107672; Parent mRNA49599;	-914704	transcript;gene;three_prime_utr;exon	(ATATTT)n	-508
manual_scaffold_9:1119356257..1119356313:+	manual_scaffold_9_32050	manual_scaffold_9	1119356257	1119356313	known:manual_scaffold_9_32050	+	256	96 +/- 1%	500	358	0	142	yes	-	aagugccgagagguguuccagg	uggaacaccuguugggguuuc	uggaacaccuguugggguuucugugucuaccaggaagugccgagagguguuccagg	gene_id gene64943; ID gene64943; Name LRRN1;;gene_id gene64943; transcript_id mRNA173271; ID mRNA173271; Name LRRN1; Parent gene64943; original_biotype mrna;;gene_id gene64943; transcript_id mRNA173272; ID mRNA173272; Name LRRN1; Parent gene64943; original_biotype mrna;;gene_id gene64943; transcript_id mRNA173272; ID exon-839989; Parent mRNA173272;;gene_id gene64943; transcript_id mRNA173271; ID …	-3914	gene;transcript;exon;three_prime_utr	rnd-1_family-844#ClassII_DNA_Harbinger_nMITE	0
manual_scaffold_8:674143858..674143916:+	manual_scaffold_8_29038	manual_scaffold_8	674143858	674143916	known:manual_scaffold_8_29038	+	5388.2	96 +/- 1%	10561	9935	0	626	yes	xtr-miR-17-5p	caaagugcuuacagugcagguag	acugcagugaaggcacuugua	caaagugcuuacagugcagguagugacuuaaugaccuacugcagugaaggcacuugua	gene_id gene58420; ID gene58420;;gene_id gene58420; transcript_id mRNA155797; ID mRNA155797; Parent gene58420; original_biotype mrna;;gene_id gene58420; transcript_id mRNA155798; ID mRNA155798; Parent gene58420; original_biotype mrna;;gene_id gene58420; transcript_id mRNA155810; ID mRNA155810; Parent gene58420; original_biotype mrna;;gene_id gene58420; transcript_id mRNA155809; ID mRNA155809; Par…	0	gene;transcript;exon;five_prime_utr	(T)n	1070
manual_scaffold_11:170835413..170835469:-	manual_scaffold_11_37025	manual_scaffold_11	170835413	170835469	known:manual_scaffold_11_37025	-	182.7	96 +/- 1%	365	358	0	7	no	-	aagugccgagagguguuccagg	ugcgacaccugcugggguuucu	ugcgacaccugcugggguuucuguguccaccaagaagugccgagagguguuccagg	gene_id gene4527; ID gene4527; Name AAAD;;gene_id gene4527; transcript_id mRNA12674; ID mRNA12674; Name AAAD; Parent gene4527; original_biotype mrna;;gene_id gene4527; transcript_id mRNA12676; ID mRNA12676; Name AAAD; Parent gene4527; original_biotype mrna;;gene_id gene4527; transcript_id mRNA12674; ID exon-934107; Parent mRNA12674;;gene_id gene4527; transcript_id mRNA12676; ID exon-934108; Paren…	394760	gene;transcript;exon;five_prime_utr	rnd-1_family-844#ClassII_DNA_Harbinger_nMITE	0
manual_scaffold_10:48079129..48079188:+	manual_scaffold_10_33441	manual_scaffold_10	48079129	48079188	novel:manual_scaffold_10_33441	+	2941.4	96 +/- 1%	5761	5737	0	24	yes	xtr-miR-17-5p	gaaagugcuguucuguugggac	gcccaaacaccagcacuuccu	gcccaaacaccagcacuuccuuuguuuucacccauaagaaagugcuguucuguugggac	gene_id gene521; ID gene521;;gene_id gene521; transcript_id mRNA1502; ID mRNA1502; Parent gene521; original_biotype mrna;;gene_id gene521; transcript_id mRNA1503; ID mRNA1503; Parent gene521; original_biotype mrna;;gene_id gene521; transcript_id mRNA1504; ID mRNA1504; Parent gene521; original_biotype mrna;;gene_id gene521; transcript_id mRNA1502; ID exon-858902; Parent mRNA1502;;gene_id gene521; …	-760595	gene;transcript;exon;three_prime_utr	(G)n	-996
manual_scaffold_1b:1078046463..1078046519:+	manual_scaffold_1b_2708	manual_scaffold_1b	1078046463	1078046519	known:manual_scaffold_1b_2708	+	187.6	96 +/- 1%	366	358	0	8	yes	-	aagugccgagagguguuccagg	ugggacaccugcugggacuucu	ugggacaccugcugggacuucuguguccaccaggaagugccgagagguguuccagg	gene_id gene16955; ID gene16955;;gene_id gene16955; transcript_id mRNA45660; ID mRNA45660; Parent gene16955; original_biotype mrna;;gene_id gene16955; transcript_id mRNA45660; ID exon-87147; Parent mRNA45660;;gene_id gene16955; transcript_id mRNA45660; ID nbis-five_prime_utr-8845; Parent mRNA45660; original_biotype five_prime_UTR;	1410513	gene;transcript;exon;five_prime_utr	rnd-1_family-844#ClassII_DNA_Harbinger_nMITE	0
manual_scaffold_8:674144258..674144317:+	manual_scaffold_8_29044	manual_scaffold_8	674144258	674144317	known:manual_scaffold_8_29044	+	5245.6	96 +/- 1%	10281	8135	0	2146	yes	xtr-miR-17-5p	uaaagugcuuauagugcagguag	acuguauuaugagcacuugaagu	uaaagugcuuauagugcagguagcguauuaugaucuacuguauuaugagcacuugaagu	gene_id gene58420; ID gene58420;;gene_id gene58420; transcript_id mRNA155797; ID mRNA155797; Parent gene58420; original_biotype mrna;;gene_id gene58420; transcript_id mRNA155798; ID mRNA155798; Parent gene58420; original_biotype mrna;;gene_id gene58420; transcript_id mRNA155810; ID mRNA155810; Parent gene58420; original_biotype mrna;;gene_id gene58420; transcript_id mRNA155809; ID mRNA155809; Par…	0	gene;transcript;exon;five_prime_utr	(T)n	669
manual_scaffold_4b:175066783..175066840:+	manual_scaffold_4b_15053	manual_scaffold_4b	175066783	175066840	novel:manual_scaffold_4b_15053	+	173.8	96 +/- 1%	350	342	0	8	no	-	aagugcuuucuguugagcuuu	agcuucaacuugggcaccug	agcuucaacuugggcaccugguauguuuauauuuguaagugcuuucuguugagcuuu	gene_id gene34697; ID gene34697; Name PGBD4;;gene_id gene34697; transcript_id mRNA92556; ID mRNA92556; Name PGBD4; Parent gene34697; original_biotype mrna;;gene_id gene34697; transcript_id mRNA92556; ID exon-368761; Parent mRNA92556;;gene_id gene34697; transcript_id mRNA92556; ID five_prime_utr-145404; Parent mRNA92556; original_biotype five_prime_UTR;	19145	gene;transcript;exon;five_prime_utr	rnd-5_family-716#ClassI_LTR_Gypsy;rnd-5_family-100#ClassI_LTR_Gypsy	0
manual_scaffold_1a:825472083..825472139:-	manual_scaffold_1a_1497	manual_scaffold_1a	825472083	825472139	known:manual_scaffold_1a_1497	-	175.8	96 +/- 1%	344	330	0	14	no	xtr-miR-93b	aagugcugagagguguuccagg	ugggacaccugccgggaau	ugggacaccugccgggaauucuguguccaccaggaagugcugagagguguuccagg	gene_id gene13072; ID gene13072;;gene_id gene13072; transcript_id mRNA35583; ID mRNA35583; Parent gene13072; original_biotype mrna;;gene_id gene13072; transcript_id mRNA35583; ID exon-32543; Parent mRNA35583;;gene_id gene13072; transcript_id mRNA35583; ID cds-3396; Parent mRNA35583;	1509609	gene;transcript;exon;CDS	rnd-1_family-623#LTR/Gypsy	0
manual_scaffold_6:350629754..350629811:+	manual_scaffold_6_21107	manual_scaffold_6	350629754	350629811	known:manual_scaffold_6_21107	+	49.3	96 +/- 1%	88	86	0	2	yes	xtr-miR-428a	uaagugcuuucuuguuuggugg	cccaaacaaggguacuuacu	cccaaacaaggguacuuacuauuaauuaaaugugguaagugcuuucuuguuuggugg	gene_id gene45024; ID gene45024; Name RNF31;;gene_id gene45024; transcript_id mRNA119878; ID mRNA119878; Name RNF31; Parent gene45024; original_biotype mrna;;gene_id gene45024; transcript_id mRNA119880; ID mRNA119880; Name RNF31; Parent gene45024; original_biotype mrna;;gene_id gene45024; transcript_id mRNA119879; ID mRNA119879; Name RNF31; Parent gene45024; original_biotype mrna;;gene_id gene450…	0	gene;transcript	rnd-5_family-100#ClassI_LTR_Gypsy;rnd-1_family-643#ClassI_LTR_ERV	0
manual_scaffold_1b:384201086..384201143:-	manual_scaffold_1b_3198	manual_scaffold_1b	384201086	384201143	known:manual_scaffold_1b_3198	-	4.7	95 +/- 1%	86	86	0	0	yes	xtr-miR-428a	uaagugcuuucuuguuuggugg	accaagccagggucaaucauc	accaagccagggucaaucaucuuaccuaaaugauguaagugcuuucuuguuuggugg	gene_id gene15291; ID gene15291; Name ANXA1;;gene_id gene15291; transcript_id mRNA41300; ID mRNA41300; Name ANXA1; Parent gene15291; original_biotype mrna;;gene_id gene15291; transcript_id mRNA41300; ID five_prime_utr-25323; Parent mRNA41300; original_biotype five_prime_UTR;;gene_id gene15291; transcript_id mRNA41300; ID exon-61800; Parent mRNA41300;	313848	gene;transcript;five_prime_utr;exon	rnd-1_family-643#ClassI_LTR_ERV;rnd-5_family-100#ClassI_LTR_Gypsy	0
manual_scaffold_6:252314375..252314431:-	manual_scaffold_6_23283	manual_scaffold_6	252314375	252314431	novel:manual_scaffold_6_23283	-	7.5	96 +/- 1%	21	14	0	7	no	-	aagugccaagagguguuccagg	ugcgacaccugcugggguuucu	ugcgacaccugcugggguuucuguguccaccaagaagugccaagagguguuccagg	gene_id gene44672; ID gene44672;;gene_id gene44672; transcript_id mRNA118995; ID mRNA118995; Parent gene44672; original_biotype mrna;;gene_id gene44672; transcript_id mRNA118995; ID exon-523544; Parent mRNA118995;;gene_id gene44672; transcript_id mRNA118995; ID three_prime_utr-139568; Parent mRNA118995; original_biotype three_prime_UTR;	-100331	gene;transcript;exon;three_prime_utr	rnd-1_family-623#LTR/Gypsy	0
manual_scaffold_1b:977145495..977145553:-	manual_scaffold_1b_3614	manual_scaffold_1b	977145495	977145553	known:manual_scaffold_1b_3614	-	7.8	96 +/- 1%	14	13	0	1	yes	-	aagugcuuuauguugagguuua	agcuucaacuaaagcacuugc	agcuucaacuaaagcacuugcuuuguuuauauuuguaagugcuuuauguugagguuua	gene_id gene16687; ID gene16687; Name POL;;gene_id gene16687; transcript_id mRNA44900; ID mRNA44900; Name POL; Parent gene16687; original_biotype mrna;;gene_id gene16687; transcript_id mRNA44900; ID exon-81306; Parent mRNA44900;;gene_id gene16687; transcript_id mRNA44900; ID three_prime_utr-22098; Parent mRNA44900; original_biotype three_prime_UTR;	-219387	gene;transcript;exon;three_prime_utr	rnd-5_family-100#ClassI_LTR_Gypsy	0
manual_scaffold_3a:1004050744..1004050801:+	manual_scaffold_3a_8679	manual_scaffold_3a	1004050744	1004050801	known:manual_scaffold_3a_8679	+	4.6	95 +/- 1%	12	12	0	0	yes	xtr-miR-428a	caagugcuucuuuguucggugg	accaaacaaggguacuuucu	accaaacaaggguacuuucucuuaauuauauguagcaagugcuucuuuguucggugg	gene_id gene26543; ID gene26543;;gene_id gene26543; transcript_id mRNA70460; ID mRNA70460; Name CNTP5; Parent gene26543; original_biotype mrna;;gene_id gene26543; transcript_id mRNA70461; ID mRNA70461; Name CNTP5; Parent gene26543; original_biotype mrna;;gene_id gene26543; transcript_id mRNA70460; ID exon-236242; Parent mRNA70460;;gene_id gene26543; transcript_id mRNA70461; ID exon-236243; Parent…	-126158	gene;transcript;exon;three_prime_utr	rnd-5_family-100#ClassI_LTR_Gypsy;rnd-1_family-643#ClassI_LTR_ERV	0
manual_scaffold_1b:1155731014..1155731072:-	manual_scaffold_1b_3745	manual_scaffold_1b	1155731014	1155731072	novel:manual_scaffold_1b_3745	-	4.7	95 +/- 1%	12	11	1	0	yes	xtr-miR-17-5p	caaagugcucauagugaaa	uuauauguaucacuugga	caaagugcucauagugaaaacccuauuugucaguguguuuuuauauguaucacuugga	gene_id gene17142; ID gene17142; Name SGMR1;;gene_id gene17142; transcript_id mRNA46133; ID mRNA46133; Name SGMR1; Parent gene17142; original_biotype mrna;;gene_id gene17142; transcript_id mRNA46133; ID exon-89497; Parent mRNA46133;;gene_id gene17142; transcript_id mRNA46133; ID nbis-five_prime_utr-8898; Parent mRNA46133; original_biotype five_prime_UTR;	935455	gene;transcript;exon;five_prime_utr	rnd-6_family-1045#LTR/Gypsy	0
manual_scaffold_10:48088819..48088882:+	manual_scaffold_10_33463	manual_scaffold_10	48088819	48088882	known:manual_scaffold_10_33463	+	2728.8	96 +/- 1%	5344	5187	0	157	yes	xtr-miR-428a	uaagugcuuugcguuggaguga	cacuucaaggcacagcgcuu	cacuucaaggcacagcgcuuguguugcacguugguaccccauaagugcuuugcguuggaguga	gene_id gene521; ID gene521;;gene_id gene521; transcript_id mRNA1502; ID mRNA1502; Parent gene521; original_biotype mrna;;gene_id gene521; transcript_id mRNA1503; ID mRNA1503; Parent gene521; original_biotype mrna;;gene_id gene521; transcript_id mRNA1504; ID mRNA1504; Parent gene521; original_biotype mrna;;gene_id gene521; transcript_id mRNA1502; ID exon-858902; Parent mRNA1502;;gene_id gene521; …	-770285	gene;transcript;exon;three_prime_utr	rnd-5_family-1284#LTR/Gypsy	3319
manual_scaffold_10:48220281..48220343:+	manual_scaffold_10_33471	manual_scaffold_10	48220281	48220343	known:manual_scaffold_10_33471	+	4.9	95 +/- 1%	5187	5187	0	0	yes	xtr-miR-428a	uaagugcuuugcguuggaguga	guuucaaggcacagcgcuuaug	guuucaaggcacagcgcuuauguugcauguugguaccccauaagugcuuugcguuggaguga	gene_id gene522; ID gene522; Name V2R1;;gene_id gene522; transcript_id mRNA1505; ID mRNA1505; Name V2R1; Parent gene522; original_biotype mrna;;gene_id gene522; transcript_id mRNA1505; ID exon-858905; Parent mRNA1505;;gene_id gene522; transcript_id mRNA1507; ID nbis-five_prime_utr-4396; Parent mRNA1507; original_biotype five_prime_UTR;;gene_id gene522; transcript_id mRNA1507; ID exon-858907; Pare…	687146	gene;transcript;exon;five_prime_utr	rnd-1_family-38#ClassII_DNA_hAT_MITE	881
manual_scaffold_10:48286136..48286198:+	manual_scaffold_10_33479	manual_scaffold_10	48286136	48286198	novel:manual_scaffold_10_33479	+	5.5	96 +/- 1%	25	25	0	0	yes	xtr-miR-428a	uaagugcuuuguguuggaguga	gcuucaaggcacugcgcuugug	gcuucaaggcacugcgcuuguguagcacguugguaccccauaagugcuuuguguuggaguga	gene_id gene522; ID gene522; Name V2R1;;gene_id gene522; transcript_id mRNA1505; ID mRNA1505; Name V2R1; Parent gene522; original_biotype mrna;;gene_id gene522; transcript_id mRNA1505; ID exon-858905; Parent mRNA1505;;gene_id gene522; transcript_id mRNA1507; ID nbis-five_prime_utr-4396; Parent mRNA1507; original_biotype five_prime_UTR;;gene_id gene522; transcript_id mRNA1507; ID exon-858907; Pare…	621291	gene;transcript;exon;five_prime_utr	rnd-5_family-640#LTR/Ngaro	-1294
