# Supplementary material for: Chromosome-scale genome assembly reveals how repeat elements shape non-coding RNA landscapes active during newt limb regeneration
Source: Cell Genom. 2025 Jan 27;5(2):100761. doi: 10.1016/j.xgen.2025.100761 (PMC11872487; doi:10.1016/j.xgen.2025.100761)
Supplement: Table S13. Comparative summary of all genomic copies of ESCC-miRNAs containing AAGUGC seed site, related to Figure 6 [file mmc14.xlsx]

## Sheet: Sheet1
Table S13: Comparative summary of all genomic copies of ESCC-miRNAs containing AAGUGC seed-site, related to Figure 6. Highlighted in bold are miR427/430 paralogue.
Species	miRs	Precursor sequences	Unique mature sequences
X. tropicalis	xtr-miR-17-5p	1	1
	xtr-miR-427_1/2/3	80	3
	xtr-miR-428	1	1
	xtr-miR-93a/b	2	1
	xtr-miR-20a/b	2	1
	xtr-miR-106	1	1
D. rerio	dr-miR-17a/b	2	2
	dr-miR-430a/b/c/i/j	100	5
	dr-miR-93	1	1
	dr-miR-20	1	1
P. waltl	miR-17	8	8
	miR-427	25	14
	miR-93b	10	4
