# Supplementary material for: Chromosome-scale genome assembly reveals how repeat elements shape non-coding RNA landscapes active during newt limb regeneration
Source: Cell Genom. 2025 Jan 27;5(2):100761. doi: 10.1016/j.xgen.2025.100761 (PMC11872487; doi:10.1016/j.xgen.2025.100761)
Supplement: Table S14. A subset of pwa-miRs from 855 miRNAs predicted by miRDeep2 and their genomic localization, related to Figure 6 [file mmc15.xlsx]

## Sheet: Sheet1
Table S14: A subset of pwa-miRs from 855 miRNAs predicted by miRDeep2 and their genomic localisation, related to Figure 6.
miR-PWs groups	precursor coordinate	provisional id	chrm	start	end	mir_id	strand	miRDeep2 score	estimated probability that the miRNA candidate is a true positive	total read count	mature read count	loop read count	star read count	significant randfold p-value	example miRBase miRNA with the same seed	consensus mature sequence	consensus star sequence	consensus precursor sequence	Closest gene	Distance to the gene	Regions	Closest repeat element(s)	Distance to the repeat element(s)
Group 1	manual_scaffold_1a:463801800..463801862:-	manual_scaffold_1a_1237	manual_scaffold_1a	463801800	463801862	novel:manual_scaffold_1a_1237	-	174.8	96 +/- 1%	343	330	0	13	yes	-	aguuuggagcugccaagaggu	cacuuggccauacuuuaacucu	cacuuggccauacuuuaacucugugauauaauaucuaguggaguuuggagcugccaagaggu	gene_id gene12363; ID gene12363;;gene_id gene12363; transcript_id mRNA33745; ID three_prime_utr-5008; Parent mRNA33745; original_biotype three_prime_UTR;;gene_id gene12363; transcript_id mRNA33745; ID exon-21319; Parent mRNA33745;;gene_id gene12363; transcript_id mRNA33745; ID mRNA33745; Parent gene12363; original_biotype mrna;	-5674211	gene;three_prime_utr;exon;transcript	rnd-1_family-192#LTR/Gypsy	0
	manual_scaffold_5:368510883..368510944:+	manual_scaffold_5_17930	manual_scaffold_5	368510883	368510944	novel:manual_scaffold_5_17930	+	192.2	96 +/- 1%	377	330	0	47	yes	-	aguuuggagcugccaagaggu	cacuugggcauucuuuaacucu	cacuugggcauucuuuaacucugugcuauauaacuaguggaguuuggagcugccaagaggu	gene_id gene39349; ID gene39349; Name TC3A;;gene_id gene39349; transcript_id mRNA104606; ID mRNA104606; Name TC3A; Parent gene39349; original_biotype mrna;;gene_id gene39349; transcript_id mRNA104606; ID exon-438137; Parent mRNA104606;;gene_id gene39349; transcript_id mRNA104606; ID CDS38565; Parent mRNA104606;	-3325074	gene;transcript;exon;CDS	rnd-1_family-192#LTR/Gypsy	0
	manual_scaffold_4b:416289418..416289478:-	manual_scaffold_4b_16823	manual_scaffold_4b	416289418	416289478	novel:manual_scaffold_4b_16823	-	175.7	96 +/- 1%	352	330	0	22	no	-	aguuuggagcugccaagaggu	cacuuggccauucuuaacucu	cacuuggccauucuuaacucugugcuauauaacugguggaguuuggagcugccaagaggu	gene_id gene35439; ID gene35439; Name PGBD4;;gene_id gene35439; transcript_id mRNA94470; ID mRNA94470; Name PGBD4; Parent gene35439; original_biotype mrna;;gene_id gene35439; transcript_id mRNA94470; ID exon-378960; Parent mRNA94470;;gene_id gene35439; transcript_id mRNA94470; ID three_prime_utr-100386; Parent mRNA94470; original_biotype three_prime_UTR;	-2804351	gene;transcript;exon;three_prime_utr	rnd-1_family-211#Unknown	0
	manual_scaffold_1b:994358709..994358770:+	manual_scaffold_1b_2612	manual_scaffold_1b	994358709	994358770	novel:manual_scaffold_1b_2612	+	176.5	96 +/- 1%	345	330	0	15	yes	-	aguuuggagcugccaagaggu	cacuuggccauucuuuuacucu	cacuuggccauucuuuuacucugugcuauauaacuaguggaguuuggagcugccaagaggu	gene_id gene16732; ID gene16732;;gene_id gene16732; transcript_id mRNA44989; ID mRNA44989; Parent gene16732; original_biotype mrna;;gene_id gene16732; transcript_id mRNA44990; ID mRNA44990; Parent gene16732; original_biotype mrna;;gene_id gene16732; transcript_id mRNA44990; ID exon-81737; Parent mRNA44990;;gene_id gene16732; transcript_id mRNA44989; ID exon-81736; Parent mRNA44989;;gene_id gene16…	-2769435	gene;transcript;exon;three_prime_utr	rnd-1_family-211#Unknown	0
	manual_scaffold_11:268081494..268081556:-	manual_scaffold_11_37095	manual_scaffold_11	268081494	268081556	novel:manual_scaffold_11_37095	-	177.2	96 +/- 1%	347	330	0	17	yes	-	aguuuggagcugccaagaggu	cacuuggccauuuuauaacucu	cacuuggccauuuuauaacucuguguuauaauaacuaguggaguuuggagcugccaagaggu	gene_id gene4751; ID gene4751;;gene_id gene4751; transcript_id mRNA13230; ID mRNA13230; Parent gene4751; original_biotype mrna;;gene_id gene4751; transcript_id mRNA13230; ID exon-937089; Parent mRNA13230;;gene_id gene4751; transcript_id mRNA13230; ID three_prime_utr-248290; Parent mRNA13230; original_biotype three_prime_UTR;	-2429946	gene;transcript;exon;three_prime_utr	rnd-1_family-211#Unknown	0
	manual_scaffold_2a:1195071462..1195071524:+	manual_scaffold_2a_4704	manual_scaffold_2a	1195071462	1195071524	novel:manual_scaffold_2a_4704	+	186.3	96 +/- 1%	365	331	0	34	yes	-	aguuuggagcugccaagaggu	cacuuggcccuucuuuaacucu	cacuuggcccuucuuuaacucugagcuauaacggcuaguagaguuuggagcugccaagaggu	gene_id gene20203; ID gene20203; Name IN80C;;gene_id gene20203; transcript_id mRNA53865; ID mRNA53865; Name IN80C; Parent gene20203; original_biotype mrna;;gene_id gene20203; transcript_id mRNA53867; ID mRNA53867; Name IN80C; Parent gene20203; original_biotype mrna;;gene_id gene20203; transcript_id mRNA53866; ID mRNA53866; Name IN80C; Parent gene20203; original_biotype mrna;;gene_id gene20203; tr…	-1430396	gene;transcript;exon;three_prime_utr	rnd-1_family-353#LTR/Gypsy	0
	manual_scaffold_4a:186214300..186214361:+	manual_scaffold_4a_12910	manual_scaffold_4a	186214300	186214361	novel:manual_scaffold_4a_12910	+	169.1	96 +/- 1%	331	330	0	1	yes	-	aguuuggagcugccaagaggu	cacuugggcauucuuuaac	cacuugggcauucuuuaacuccgugcuauauaacuaguggaguuuggagcugccaagaggu	gene_id gene31469; ID gene31469;;gene_id gene31469; transcript_id mRNA83638; ID mRNA83638; Parent gene31469; original_biotype mrna;;gene_id gene31469; transcript_id mRNA83638; ID exon-314163; Parent mRNA83638;;gene_id gene31469; transcript_id mRNA83638; ID nbis-three_prime_utr-7137; Parent mRNA83638; original_biotype three_prime_UTR;	-507568	gene;transcript;exon;three_prime_utr	rnd-1_family-211#Unknown	0
	manual_scaffold_6:37747928..37747990:-	manual_scaffold_6_22717	manual_scaffold_6	37747928	37747990	novel:manual_scaffold_6_22717	-	172.3	96 +/- 1%	337	331	0	6	yes	-	aguuuggagcugccaagaggu	cgcuuggccauuccuuaacucu	cgcuuggccauuccuuaacucugugcuaaaauagcuuauagaguuuggagcugccaagaggu	gene_id gene43540; ID gene43540; Name ERB1;;gene_id gene43540; transcript_id mRNA115755; ID mRNA115755; Name ERB1; Parent gene43540; original_biotype mrna;;gene_id gene43540; transcript_id mRNA115755; ID exon-504072; Parent mRNA115755;;gene_id gene43540; transcript_id mRNA115756; ID three_prime_utr-134503; Parent mRNA115756; original_biotype three_prime_UTR;;gene_id gene43540; transcript_id mRNA1…	-350154	gene;transcript;exon;three_prime_utr	rnd-1_family-211#Unknown	0
	manual_scaffold_3a:146382269..146382331:+	manual_scaffold_3a_7370	manual_scaffold_3a	146382269	146382331	novel:manual_scaffold_3a_7370	+	177.8	96 +/- 1%	348	331	0	17	yes	-	aguuuggagcugccaagaggu	cgcuuggccauucuuaaacucu	cgcuuggccauucuuaaacucugugcuauaucggcuaguagaguuuggagcugccaagaggu	gene_id gene23993; ID gene23993;;gene_id gene23993; transcript_id mRNA63402; ID mRNA63402; Parent gene23993; original_biotype mrna;;gene_id gene23993; transcript_id mRNA63402; ID exon-183790; Parent mRNA63402;;gene_id gene23993; transcript_id mRNA63402; ID three_prime_utr-51237; Parent mRNA63402; original_biotype three_prime_UTR;	-446007	gene;transcript;exon;three_prime_utr	rnd-1_family-192#LTR/Gypsy	0
	manual_scaffold_1a:149392926..149392987:+	manual_scaffold_1a_150	manual_scaffold_1a	149392926	149392987	novel:manual_scaffold_1a_150	+	246.9	96 +/- 1%	483	330	0	153	yes	-	aguuuggagcugccaagaggu	cacuuggccacucuucaacucu	cacuuggccacucuucaacucugugcuauauaacuaguggaguuuggagcugccaagaggu	gene_id gene11539; ID gene11539;;gene_id gene11539; transcript_id mRNA31656; ID mRNA31656; Parent gene11539; original_biotype mrna;;gene_id gene11539; transcript_id mRNA31656; ID exon-8523; Parent mRNA31656;;gene_id gene11539; transcript_id mRNA31656; ID three_prime_utr-2192; Parent mRNA31656; original_biotype three_prime_UTR;	-58120	gene;transcript;exon;three_prime_utr	rnd-1_family-211#Unknown	0
	manual_scaffold_2a:1019280944..1019281005:-	manual_scaffold_2a_5637	manual_scaffold_2a	1019280944	1019281005	novel:manual_scaffold_2a_5637	-	170.8	96 +/- 1%	343	331	0	12	no	-	aguuuggagcugccaagaggu	cacuugccauucuuuaacucu	cacuugccauucuuuaacucugugcuauaacggcuaguagaguuuggagcugccaagaggu	gene_id gene19972; ID gene19972;;gene_id gene19972; transcript_id mRNA53323; ID mRNA53323; Parent gene19972; original_biotype mrna;;gene_id gene19972; transcript_id mRNA53327; ID mRNA53327; Parent gene19972; original_biotype mrna;;gene_id gene19972; transcript_id mRNA53326; ID mRNA53326; Parent gene19972; original_biotype mrna;;gene_id gene19972; transcript_id mRNA53325; ID mRNA53325; Parent gene…	0	gene;transcript	rnd-1_family-211#Unknown	0
	manual_scaffold_8:279194873..279194935:+	manual_scaffold_8_28770	manual_scaffold_8	279194873	279194935	novel:manual_scaffold_8_28770	+	196.1	96 +/- 1%	385	368	0	17	yes	-	aguuuggagcugccaagaggu	cgcuuggccauucuuaaacucu	cgcuuggccauucuuaaacucugugcuauaacggcuaguagaguuuggagcugccaagaggu	gene_id gene57680; ID gene57680;;gene_id gene57680; transcript_id mRNA154059; ID mRNA154059; Parent gene57680; original_biotype mrna;;gene_id gene57680; transcript_id mRNA154059; ID exon-728479; Parent mRNA154059;;gene_id gene57680; transcript_id mRNA154059; ID three_prime_utr-194508; Parent mRNA154059; original_biotype three_prime_UTR;	-277173	gene;transcript;exon;three_prime_utr	rnd-1_family-246#ClassII_DNA_TcMar_nMITE;rnd-1_family-192#LTR/Gypsy	0
	manual_scaffold_9:733455215..733455277:+	manual_scaffold_9_31522	manual_scaffold_9	733455215	733455277	novel:manual_scaffold_9_31522	+	230	96 +/- 1%	450	330	0	120	yes	-	aguuuggagcugccaagaggu	uacuuggccaaucuuuaacucu	uacuuggccaaucuuuaacucugugcuauaauaacuaguggaguuuggagcugccaagaggu	gene_id gene63665; ID gene63665;;gene_id gene63665; transcript_id mRNA169616; ID mRNA169616; Parent gene63665; original_biotype mrna;;gene_id gene63665; transcript_id mRNA169616; ID exon-816932; Parent mRNA169616;;gene_id gene63665; transcript_id mRNA169616; ID five_prime_utr-324327; Parent mRNA169616; original_biotype five_prime_UTR;	30092	gene;transcript;exon;five_prime_utr	rnd-1_family-211#Unknown	0
	manual_scaffold_4a:558842756..558842817:+	manual_scaffold_4a_13142	manual_scaffold_4a	558842756	558842817	novel:manual_scaffold_4a_13142	+	185.7	96 +/- 1%	364	330	0	34	yes	-	aguuuggagcugccaagaggu	cacuuggcccuucuuuaacucu	cacuuggcccuucuuuaacucugugcuauauaacuaguggaguuuggagcugccaagaggu	gene_id gene32399; transcript_id mRNA85930; ID five_prime_utr-129241; Parent mRNA85930; original_biotype five_prime_UTR;;gene_id gene32399; transcript_id mRNA85930; ID exon-329796; Parent mRNA85930;;gene_id gene32399; transcript_id mRNA85932; ID five_prime_utr-129243; Parent mRNA85932; original_biotype five_prime_UTR;;gene_id gene32399; transcript_id mRNA85932; ID exon-329798; Parent mRNA85932;;g…	247859	five_prime_utr;exon;transcript;gene	rnd-1_family-211#Unknown	0
	manual_scaffold_3b:396667615..396667677:+	manual_scaffold_3b_10350	manual_scaffold_3b	396667615	396667677	novel:manual_scaffold_3b_10350	+	176.3	96 +/- 1%	345	330	0	15	yes	-	aguuuggagcugccaagaggu	cacuuggccauucuuuuacucu	cacuuggccauucuuuuacucugugauauaauaucuaguggaguuuggagcugccaagaggu	gene_id gene28031; ID gene28031;;gene_id gene28031; transcript_id mRNA74780; ID mRNA74780; Parent gene28031; original_biotype mrna;;gene_id gene28031; transcript_id mRNA74780; ID exon-256518; Parent mRNA74780;;gene_id gene28031; transcript_id mRNA74780; ID five_prime_utr-102465; Parent mRNA74780; original_biotype five_prime_UTR;	386852	gene;transcript;exon;five_prime_utr	rnd-1_family-211#Unknown	0
	manual_scaffold_4a:621772833..621772894:+	manual_scaffold_4a_13198	manual_scaffold_4a	621772833	621772894	novel:manual_scaffold_4a_13198	+	170.2	96 +/- 1%	342	330	0	12	no	-	aguuuggagcugccaagaggu	cacuuggccauucguuaacucu	cacuuggccauucguuaacucugugcuacauaacuaguggaguuuggagcugccaagaggu	gene_id gene32701; ID gene32701; Name POL3;;gene_id gene32701; transcript_id mRNA86803; ID mRNA86803; Name POL3; Parent gene32701; original_biotype mrna;;gene_id gene32701; transcript_id mRNA86803; ID exon-335599; Parent mRNA86803;;gene_id gene32701; transcript_id mRNA86803; ID CDS32231; Parent mRNA86803;	-11463	gene;transcript;exon;CDS	rnd-1_family-192#LTR/Gypsy	0
	manual_scaffold_10:62250756..62250818:+	manual_scaffold_10_33496	manual_scaffold_10	62250756	62250818	novel:manual_scaffold_10_33496	+	188.2	96 +/- 1%	377	330	0	47	no	-	aguuuggagcugccaagaggu	cacuugggcauucuuuaacucu	cacuugggcauucuuuaacucugugcuauaauaacuaguggaguuuggagcugccaagaggu	gene_id gene571; ID gene571; Name SPT5;;gene_id gene571; transcript_id mRNA1637; ID mRNA1637; Name SPT5; Parent gene571; original_biotype mrna;;gene_id gene571; transcript_id mRNA1637; ID exon-859693; Parent mRNA1637;;gene_id gene571; transcript_id mRNA1637; ID nbis-five_prime_utr-5540; Parent mRNA1637; original_biotype five_prime_UTR;	548548	gene;transcript;exon;five_prime_utr	rnd-1_family-211#Unknown	0
	manual_scaffold_7:1220923427..1220923489:-	manual_scaffold_7_27777	manual_scaffold_7	1220923427	1220923489	novel:manual_scaffold_7_27777	-	175.2	96 +/- 1%	344	331	0	13	yes	-	aguuuggagcugccaagaggu	cacuuggccauacuuuaacucu	cacuuggccauacuuuaacucugugcuauaauggcuaguagaguuuggagcugccaagaggu	gene_id gene54756; ID gene54756;;gene_id gene54756; transcript_id mRNA146247; ID mRNA146247; Parent gene54756; original_biotype mrna;;gene_id gene54756; transcript_id mRNA146247; ID exon-683700; Parent mRNA146247;;gene_id gene54756; transcript_id mRNA146247; ID five_prime_utr-270900; Parent mRNA146247; original_biotype five_prime_UTR;	1128673	gene;transcript;exon;five_prime_utr	rnd-1_family-211#Unknown	0
	manual_scaffold_2b:721316559..721316621:+	manual_scaffold_2b_6478	manual_scaffold_2b	721316559	721316621	novel:manual_scaffold_2b_6478	+	188.5	96 +/- 1%	370	330	0	40	yes	-	aguuuggagcugccaagaggu	cacucggccauucuuuaacucu	cacucggccauucuuuaacucuguguuauaauaacuagcggaguuuggagcugccaagaggu	gene_id gene22810; ID gene22810;;gene_id gene22810; transcript_id mRNA60513; ID mRNA60513; Parent gene22810; original_biotype mrna;;gene_id gene22810; transcript_id mRNA60513; ID exon-169052; Parent mRNA60513;;gene_id gene22810; transcript_id mRNA60513; ID nbis-five_prime_utr-10240; Parent mRNA60513; original_biotype five_prime_UTR;	42692	gene;transcript;exon;five_prime_utr	rnd-1_family-218#ClassII_DNA_TcMar_nMITE	0
	manual_scaffold_6:622713698..622713760:+	manual_scaffold_6_21438	manual_scaffold_6	622713698	622713760	novel:manual_scaffold_6_21438	+	172.3	96 +/- 1%	337	331	0	6	yes	-	aguuuggagcugccaagaggu	cgcuuggccauuccuuaacucu	cgcuuggccauuccuuaacucugugcuauaauagcuaguagaguuuggagcugccaagaggu	gene_id gene45930; transcript_id mRNA122496; ID five_prime_utr-215260; Parent mRNA122496; original_biotype five_prime_UTR;;gene_id gene45930; ID gene45930;;gene_id gene45930; transcript_id mRNA122496; ID mRNA122496; Parent gene45930; original_biotype mrna;;gene_id gene45930; transcript_id mRNA122496; ID exon-543754; Parent mRNA122496;	276307	five_prime_utr;gene;transcript;exon	rnd-1_family-218#ClassII_DNA_TcMar_nMITE	0
	manual_scaffold_9:1017661182..1017661244:-	manual_scaffold_9_33077	manual_scaffold_9	1017661182	1017661244	novel:manual_scaffold_9_33077	-	172.5	96 +/- 1%	337	331	0	6	yes	-	aguuuggagcugccaagaggu	cgcuuggccauuccuuaacucu	cgcuuggccauuccuuaacucugugcuauaacagcuauuagaguuuggagcugccaagaggu	gene_id gene64685; ID gene64685;;gene_id gene64685; transcript_id mRNA172493; ID mRNA172493; Parent gene64685; original_biotype mrna;;gene_id gene64685; transcript_id mRNA172493; ID exon-834882; Parent mRNA172493;;gene_id gene64685; transcript_id mRNA172493; ID three_prime_utr-222700; Parent mRNA172493; original_biotype three_prime_UTR;	-492048	gene;transcript;exon;three_prime_utr	rnd-1_family-246#ClassII_DNA_TcMar_nMITE	0
	manual_scaffold_8:824329478..824329539:-	manual_scaffold_8_30311	manual_scaffold_8	824329478	824329539	novel:manual_scaffold_8_30311	-	172.4	96 +/- 1%	345	330	0	15	no	-	aguuuggagcugccaagaggu	cacguggccauucuuuaacucu	cacguggccauucuuuaacucugugcuauauaacuaguggaguuuggagcugccaagaggu	gene_id gene58861; ID gene58861;;gene_id gene58861; transcript_id mRNA156994; ID mRNA156994; Parent gene58861; original_biotype mrna;;gene_id gene58861; transcript_id mRNA156994; ID exon-744931; Parent mRNA156994;;gene_id gene58861; transcript_id mRNA156994; ID five_prime_utr-295320; Parent mRNA156994; original_biotype five_prime_UTR;	184025	gene;transcript;exon;five_prime_utr	rnd-1_family-192#LTR/Gypsy	0
	manual_scaffold_8:72348423..72348485:-	manual_scaffold_8_29765	manual_scaffold_8	72348423	72348485	novel:manual_scaffold_8_29765	-	173.6	96 +/- 1%	348	331	0	17	no	-	aguuuggagcugccaagaggu	cacuuggccauuuuauaacucu	cacuuggccauuuuauaacucugugcuaugauagcuaguagaguuuggagcugccaagaggu	gene_id gene56865; ID gene56865;;gene_id gene56865; transcript_id mRNA151919; ID mRNA151919; Parent gene56865; original_biotype mrna;;gene_id gene56865; transcript_id mRNA151919; ID exon-717618; Parent mRNA151919;;gene_id gene56865; transcript_id mRNA151920; ID three_prime_utr-191337; Parent mRNA151920; original_biotype three_prime_UTR;;gene_id gene56865; transcript_id mRNA151919; ID three_prime_…	-114396	gene;transcript;exon;three_prime_utr	rnd-1_family-246#ClassII_DNA_TcMar_nMITE	0
	manual_scaffold_4a:558836661..558836722:+	manual_scaffold_4a_13140	manual_scaffold_4a	558836661	558836722	novel:manual_scaffold_4a_13140	+	181.3	96 +/- 1%	364	330	0	34	no	-	aguuuggagcugccaagaggu	cacuuggcccuucuuuaacucu	cacuuggcccuucuuuaacucugugcuauauaacuaguggaguuuggagcugccaagaggu	gene_id gene32399; transcript_id mRNA85930; ID five_prime_utr-129241; Parent mRNA85930; original_biotype five_prime_UTR;;gene_id gene32399; transcript_id mRNA85930; ID exon-329796; Parent mRNA85930;;gene_id gene32399; transcript_id mRNA85932; ID five_prime_utr-129243; Parent mRNA85932; original_biotype five_prime_UTR;;gene_id gene32399; transcript_id mRNA85932; ID exon-329798; Parent mRNA85932;;g…	253954	five_prime_utr;exon;transcript;gene	rnd-1_family-353#LTR/Gypsy	0
	manual_scaffold_1a:414781434..414781496:+	manual_scaffold_1a_364	manual_scaffold_1a	414781434	414781496	novel:manual_scaffold_1a_364	+	179.7	96 +/- 1%	353	331	0	22	yes	-	aguuuggagcugccaagaggu	cacguggccauucuuuaacucu	cacguggccauucuuuaacucuaagcuaugauagcuaguagaguuuggagcugccaagaggu	gene_id gene12198; ID gene12198; Name K1456;;gene_id gene12198; transcript_id mRNA33325; ID mRNA33325; Name K1456; Parent gene12198; original_biotype mrna;;gene_id gene12198; transcript_id mRNA33325; ID exon-19892; Parent mRNA33325;;gene_id gene12198; transcript_id mRNA33326; ID exon-19893; Parent mRNA33326;;gene_id gene12198; transcript_id mRNA33326; ID mRNA33326; Name K1456; Parent gene12198; o…	146342	gene;transcript;exon;five_prime_utr	rnd-1_family-246#ClassII_DNA_TcMar_nMITE	0
	manual_scaffold_8:707006757..707006819:+	manual_scaffold_8_29068	manual_scaffold_8	707006757	707006819	novel:manual_scaffold_8_29068	+	184.9	96 +/- 1%	370	330	0	40	no	-	aguuuggagcugccaagaggu	cacucggccauucuuuaacucu	cacucggccauucuuuaacucugugcuauaauaacuaguggaguuuggagcugccaagaggu	gene_id gene58548; transcript_id mRNA156160; ID mRNA156160; Parent gene58548; original_biotype mrna;;gene_id gene58548; transcript_id mRNA156160; ID five_prime_utr-293349; Parent mRNA156160; original_biotype five_prime_UTR;;gene_id gene58548; transcript_id mRNA156160; ID exon-740174; Parent mRNA156160;;gene_id gene58548; ID gene58548;	606605	transcript;five_prime_utr;exon;gene	rnd-1_family-246#ClassII_DNA_TcMar_nMITE	0
	manual_scaffold_7:785243988..785244050:-	manual_scaffold_7_27285	manual_scaffold_7	785243988	785244050	novel:manual_scaffold_7_27285	-	199	96 +/- 1%	390	331	0	59	yes	-	aguuuggagcugccaagaggu	cacuaggccauucuuuaacucu	cacuaggccauucuuuaacucugugcuauaacagcuaguagaguuuggagcugccaagaggu	gene_id gene53260; ID gene53260;;gene_id gene53260; transcript_id mRNA141854; ID mRNA141854; Parent gene53260; original_biotype mrna;;gene_id gene53260; transcript_id mRNA141854; ID exon-658872; Parent mRNA141854;;gene_id gene53260; transcript_id mRNA141854; ID CDS52615; Parent mRNA141854;	-368420	gene;transcript;exon;CDS	rnd-1_family-533#ClassI_LTR_ERV	0
	manual_scaffold_12:359564023..359564085:+	manual_scaffold_12_38234	manual_scaffold_12	359564023	359564085	novel:manual_scaffold_12_38234	+	170.2	96 +/- 1%	341	331	0	10	no	-	aguuuggagcugccaagaggu	ugcuuggccauuguuuaacucu	ugcuuggccauuguuuaacucugugcuaugauagcuaguagaguuuggagcugccaagaggu	gene_id gene9197; ID gene9197; Name ALAT2;;gene_id gene9197; transcript_id mRNA25327; ID mRNA25327; Name ALAT2; Parent gene9197; original_biotype mrna;;gene_id gene9197; transcript_id mRNA25327; ID exon-1010380; Parent mRNA25327;;gene_id gene9197; transcript_id mRNA25328; ID five_prime_utr-401007; Parent mRNA25328; original_biotype five_prime_UTR;;gene_id gene9197; transcript_id mRNA25328; ID exo…	38125	gene;transcript;exon;five_prime_utr	rnd-1_family-533#ClassI_LTR_ERV	0
	manual_scaffold_2b:70003159..70003221:-	manual_scaffold_2b_6567	manual_scaffold_2b	70003159	70003221	novel:manual_scaffold_2b_6567	-	194.6	96 +/- 1%	390	331	0	59	no	-	aguuuggagcugccaagaggu	cacuaggccauucuuuaacucu	cacuaggccauucuuuaacucugugcuaugauagcuaguagaguuuggagcugccaagaggu	gene_id gene21261; ID gene21261;;gene_id gene21261; transcript_id mRNA56449; ID mRNA56449; Parent gene21261; original_biotype mrna;;gene_id gene21261; transcript_id mRNA56449; ID exon-142372; Parent mRNA56449;;gene_id gene21261; transcript_id mRNA56449; ID cds-17524; Parent mRNA56449;	571973	gene;transcript;exon;CDS	rnd-1_family-533#ClassI_LTR_ERV	0
	manual_scaffold_8:72354036..72354098:-	manual_scaffold_8_29767	manual_scaffold_8	72354036	72354098	novel:manual_scaffold_8_29767	-	177.4	96 +/- 1%	348	331	0	17	yes	-	aguuuggagcugccaagaggu	cacuuggccauuuuauaacucu	cacuuggccauuuuauaacucugugcuaugauagcuaguagaguuuggagcugccaagaggu	gene_id gene56865; ID gene56865;;gene_id gene56865; transcript_id mRNA151919; ID mRNA151919; Parent gene56865; original_biotype mrna;;gene_id gene56865; transcript_id mRNA151919; ID exon-717618; Parent mRNA151919;;gene_id gene56865; transcript_id mRNA151920; ID three_prime_utr-191337; Parent mRNA151920; original_biotype three_prime_UTR;;gene_id gene56865; transcript_id mRNA151919; ID three_prime_…	-108783	gene;transcript;exon;three_prime_utr	rnd-6_family-2334#ClassI_LTR_Copia	0
	manual_scaffold_3b:926741033..926741095:-	manual_scaffold_3b_11969	manual_scaffold_3b	926741033	926741095	novel:manual_scaffold_3b_11969	-	172.1	96 +/- 1%	337	331	0	6	yes	-	aguuuggagcugccaagaggu	cgcuuggccauuccuuaacucu	cgcuuggccauuccuuaacucuguguuauaacggcgaguagaguuuggagcugccaagaggu	gene_id gene29522; ID gene29522;;gene_id gene29522; transcript_id mRNA78765; ID mRNA78765; Parent gene29522; original_biotype mrna;;gene_id gene29522; transcript_id mRNA78766; ID mRNA78766; Parent gene29522; original_biotype mrna;;gene_id gene29522; transcript_id mRNA78767; ID mRNA78767; Parent gene29522; original_biotype mrna;;gene_id gene29522; transcript_id mRNA78767; ID five_prime_utr-112509;…	686412	gene;transcript;five_prime_utr;exon	rnd-6_family-2334#ClassI_LTR_Copia	0
	manual_scaffold_2a:1309923953..1309924015:-	manual_scaffold_2a_5791	manual_scaffold_2a	1309923953	1309924015	novel:manual_scaffold_2a_5791	-	188.9	96 +/- 1%	371	331	0	40	yes	-	aguuuggagcugccaagaggu	cacucggccauucuuuaacucu	cacucggccauucuuuaacucugugcuaugauagcuaguagaguuuggagcugccaagaggu	gene_id gene20747; ID gene20747;;gene_id gene20747; transcript_id mRNA55259; ID mRNA55259; Parent gene20747; original_biotype mrna;;gene_id gene20747; transcript_id mRNA55259; ID exon-136717; Parent mRNA55259;;gene_id gene20747; transcript_id mRNA55259; ID nbis-five_prime_utr-9750; Parent mRNA55259; original_biotype five_prime_UTR;	1459815	gene;transcript;exon;five_prime_utr	rnd-6_family-2334#ClassI_LTR_Copia	0
	manual_scaffold_6:1188552686..1188552748:+	manual_scaffold_6_21974	manual_scaffold_6	1188552686	1188552748	novel:manual_scaffold_6_21974	+	198.7	96 +/- 1%	390	331	0	59	yes	-	aguuuggagcugccaagaggu	cacuaggccauucuuuaacucu	cacuaggccauucuuuaacucugugcuauaacggcuaguagaguuuggagcugccaagaggu	gene_id gene47765; ID gene47765;;gene_id gene47765; transcript_id mRNA127353; ID mRNA127353; Parent gene47765; original_biotype mrna;;gene_id gene47765; transcript_id mRNA127353; ID exon-574391; Parent mRNA127353;;gene_id gene47765; transcript_id mRNA127353; ID CDS47062; Parent mRNA127353;	1939040	gene;transcript;exon;CDS	rnd-1_family-353#LTR/Gypsy	0
	manual_scaffold_6:637518176..637518238:+	manual_scaffold_6_21458	manual_scaffold_6	637518176	637518238	novel:manual_scaffold_6_21458	+	193.6	96 +/- 1%	380	309	0	71	yes	-	aguuuggagcugccaagaggu	cacuuggccauucuguaacucu	cacuuggccauucuguaacucugugcuauaacggcuaguaaaguuuggagcugccaagaggu	gene_id gene45975; ID gene45975; Name MOTI;;gene_id gene45975; transcript_id mRNA122608; ID mRNA122608; Name MOTI; Parent gene45975; original_biotype mrna;;gene_id gene45975; transcript_id mRNA122608; ID exon-544491; Parent mRNA122608;;gene_id gene45975; transcript_id mRNA122608; ID nbis-five_prime_utr-1991; Parent mRNA122608; original_biotype five_prime_UTR;	2309730	gene;transcript;exon;five_prime_utr	rnd-6_family-13#LTR/Gypsy	37
Group 2	manual_scaffold_10:681618712..681618766:-	manual_scaffold_10_35354	manual_scaffold_10	681618712	681618766	novel:manual_scaffold_10_35354	-	479.2	96 +/- 1%	938	919	0	19	yes	-	uagcggaugcaggguucagau	ucugagcaugcaucugcugga	uagcggaugcaggguucagauauucaguuaaagucugagcaugcaucugcugga	gene_id gene2556; ID gene2556; Name PTPR2;;gene_id gene2556; transcript_id mRNA7126; ID mRNA7126; Name PTPR2; Parent gene2556; original_biotype mrna;;gene_id gene2556; transcript_id mRNA7126; ID exon-893619; Parent mRNA7126;;gene_id gene2556; transcript_id mRNA7127; ID exon-893620; Parent mRNA7127;;gene_id gene2556; transcript_id mRNA7127; ID mRNA7127; Name PTPR2; Parent gene2556; original_biotyp…	-734321	gene;transcript;exon;three_prime_utr	rnd-5_family-1974#ClassI_LTR_Gypsy	0
	manual_scaffold_1b:1032625428..1032625482:-	manual_scaffold_1b_3654	manual_scaffold_1b	1032625428	1032625482	novel:manual_scaffold_1b_3654	-	577.7	96 +/- 1%	1132	1124	0	8	yes	-	uagcggaugcaggguucagau	ucugagcacacaucugcugga	uagcggaugcaggguucagauaaucaguuaaagucugagcacacaucugcugga	gene_id gene16842; transcript_id mRNA45372; ID mRNA45372; Name POL; Parent gene16842; original_biotype mrna;;gene_id gene16842; transcript_id mRNA45371; ID mRNA45371; Name POL; Parent gene16842; original_biotype mrna;;gene_id gene16842; transcript_id mRNA45372; ID exon-84974; Parent mRNA45372;;gene_id gene16842; transcript_id mRNA45372; ID three_prime_utr-22775; Parent mRNA45372; original_biotype…	-701806	transcript;exon;three_prime_utr;gene	rnd-5_family-1974#ClassI_LTR_Gypsy	0
	manual_scaffold_9:138304427..138304481:+	manual_scaffold_9_30985	manual_scaffold_9	138304427	138304481	novel:manual_scaffold_9_30985	+	577.7	96 +/- 1%	1132	1124	0	8	yes	-	uagcggaugcaggguucagau	ucugagcacacaucugcugga	uagcggaugcaggguucagauaaucaguuaaagucugagcacacaucugcugga	gene_id gene61872; ID gene61872; Name LEG3;;gene_id gene61872; transcript_id mRNA164823; ID mRNA164823; Name LEG3; Parent gene61872; original_biotype mrna;;gene_id gene61872; transcript_id mRNA164823; ID exon-788806; Parent mRNA164823;;gene_id gene61872; transcript_id mRNA164823; ID three_prime_utr-211186; Parent mRNA164823; original_biotype three_prime_UTR;	-281945	gene;transcript;exon;three_prime_utr	rnd-5_family-1974#ClassI_LTR_Gypsy	0
	manual_scaffold_2b:231677495..231677549:+	manual_scaffold_2b_6089	manual_scaffold_2b	231677495	231677549	novel:manual_scaffold_2b_6089	+	576.9	96 +/- 1%	1130	1124	0	6	yes	-	uagcggaugcaggguucagau	ucugaccacgcaucuguugga	uagcggaugcaggguucagauaaucaguuacgaucugaccacgcaucuguugga	gene_id gene21577; ID gene21577; Name LOXH1;;gene_id gene21577; transcript_id mRNA57192; ID mRNA57192; Name LOXH1; Parent gene21577; original_biotype mrna;;gene_id gene21577; transcript_id mRNA57192; ID CDS20861; Parent mRNA57192;;gene_id gene21577; transcript_id mRNA57192; ID exon-146731; Parent mRNA57192;	-147128	gene;transcript;CDS;exon	rnd-5_family-1974#ClassI_LTR_Gypsy	0
	manual_scaffold_5:752771514..752771567:+	manual_scaffold_5_18215	manual_scaffold_5	752771514	752771567	novel:manual_scaffold_5_18215	+	576.7	96 +/- 1%	1138	1120	0	18	no	-	uagcggaugcaggguucagau	ucggagcacgcaucuguugga	uagcggaugcaggguucagauaaucagaaaagucggagcacgcaucuguugga	gene_id gene40098; ID gene40098; Name F162B;;gene_id gene40098; transcript_id mRNA106509; ID mRNA106509; Name F162B; Parent gene40098; original_biotype mrna;;gene_id gene40098; transcript_id mRNA106509; ID exon-448881; Parent mRNA106509;;gene_id gene40098; transcript_id mRNA106509; ID three_prime_utr-119724; Parent mRNA106509; original_biotype three_prime_UTR;	-125290	gene;transcript;exon;three_prime_utr	rnd-5_family-1974#ClassI_LTR_Gypsy	0
	manual_scaffold_12:61379129..61379183:-	manual_scaffold_12_38988	manual_scaffold_12	61379129	61379183	novel:manual_scaffold_12_38988	-	603.1	96 +/- 1%	1181	1124	0	57	yes	-	uagcggaugcaggguucagau	ucugagcccucaucuguugga	uagcggaugcaggguucagauaaucaguuaaagucugagcccucaucuguugga	gene_id gene8147; ID gene8147; Name ADA15;;gene_id gene8147; transcript_id mRNA22469; ID mRNA22469; Name ADA15; Parent gene8147; original_biotype mrna;;gene_id gene8147; transcript_id mRNA22469; ID exon-992244; Parent mRNA22469;;gene_id gene8147; transcript_id mRNA22470; ID mRNA22470; Name ADA15; Parent gene8147; original_biotype mrna;;gene_id gene8147; transcript_id mRNA22473; ID three_prime_utr…	-24158	gene;transcript;exon;three_prime_utr	rnd-5_family-1974#ClassI_LTR_Gypsy	0
	manual_scaffold_1b:413785869..413785923:-	manual_scaffold_1b_3230	manual_scaffold_1b	413785869	413785923	novel:manual_scaffold_1b_3230	-	841	96 +/- 1%	1650	1124	0	526	yes	-	uagcggaugcaggguucagau	uaugagcaugcaucuguugga	uagcggaugcaggguucagauaaucaguuaaaguaugagcaugcaucuguugga	gene_id gene15405; ID gene15405;;gene_id gene15405; transcript_id mRNA41574; ID mRNA41574; Parent gene15405; original_biotype mrna;;gene_id gene15405; transcript_id mRNA41574; ID exon-63375; Parent mRNA41574;;gene_id gene15405; transcript_id mRNA41574; ID cds-7584; Parent mRNA41574;	98050	gene;transcript;exon;CDS	rnd-5_family-1974#ClassI_LTR_Gypsy	0
	manual_scaffold_12:43293477..43293531:+	manual_scaffold_12_37863	manual_scaffold_12	43293477	43293531	novel:manual_scaffold_12_37863	+	578.1	96 +/- 1%	1133	1113	0	20	yes	-	uagcggaugcaggguucagau	ucugagcacacaucugucgga	uagcggaugcaggguucagauaauuaguuaaagucugagcacacaucugucgga	gene_id gene7991; ID gene7991; Name V2R26;;gene_id gene7991; transcript_id mRNA22080; ID mRNA22080; Name V2R26; Parent gene7991; original_biotype mrna;;gene_id gene7991; transcript_id mRNA22080; ID exon-989251; Parent mRNA22080;;gene_id gene7991; transcript_id mRNA22080; ID nbis-five_prime_utr-6886; Parent mRNA22080; original_biotype five_prime_UTR;	131152	gene;transcript;exon;five_prime_utr	rnd-5_family-1974#ClassI_LTR_Gypsy	0
	manual_scaffold_7:737462553..737462606:+	manual_scaffold_7_25385	manual_scaffold_7	737462553	737462606	novel:manual_scaffold_7_25385	+	385.7	96 +/- 1%	755	736	0	19	yes	-	uagcggaugcaggguucagau	ucugagcaugcaucugcugga	uagcggaugcaggguucagaucaucagaaaagucugagcaugcaucugcugga	gene_id gene53134; transcript_id mRNA141544; ID five_prime_utr-259798; Parent mRNA141544; original_biotype five_prime_UTR;;gene_id gene53134; transcript_id mRNA141544; ID exon-656990; Parent mRNA141544;;gene_id gene53134; transcript_id mRNA141544; ID mRNA141544; Name YG31B; Parent gene53134; original_biotype mrna;;gene_id gene53134; transcript_id mRNA141543; ID exon-656989; Parent mRNA141543;;gen…	159182	five_prime_utr;exon;transcript;gene	rnd-5_family-1974#ClassI_LTR_Gypsy	0
	manual_scaffold_3b:857805393..857805447:+	manual_scaffold_3b_10761	manual_scaffold_3b	857805393	857805447	novel:manual_scaffold_3b_10761	+	583.5	96 +/- 1%	1144	1124	0	20	yes	-	uagcggaugcaggguucagau	ucugagcacacaucugucgga	uagcggaugcaggguucagauaaucaguuaaagucugagcacacaucugucgga	gene_id gene29359; ID gene29359; Name BNC1;;gene_id gene29359; transcript_id mRNA78317; ID mRNA78317; Name BNC1; Parent gene29359; original_biotype mrna;;gene_id gene29359; transcript_id mRNA78317; ID exon-281703; Parent mRNA78317;;gene_id gene29359; transcript_id mRNA78317; ID five_prime_utr-111633; Parent mRNA78317; original_biotype five_prime_UTR;	1285206	gene;transcript;exon;five_prime_utr	rnd-5_family-1974#ClassI_LTR_Gypsy	0
Group 3	manual_scaffold_5:602378359..602378416:-	manual_scaffold_5_19606	manual_scaffold_5	602378359	602378416	novel:manual_scaffold_5_19606	-	3438.8	96 +/- 1%	6744	6724	0	20	yes	-	gagcuucuguucuuagugcacu	ugugcuggaacuagcaguuuc	gagcuucuguucuuagugcacuguuuuaaaaacuagugugcuggaacuagcaguuuc	gene_id gene39847; ID gene39847;;gene_id gene39847; transcript_id mRNA105859; ID mRNA105859; Name FUT9; Parent gene39847; original_biotype mrna;;gene_id gene39847; transcript_id mRNA105859; ID exon-445423; Parent mRNA105859;;gene_id gene39847; transcript_id mRNA105861; ID exon-445425; Parent mRNA105861;;gene_id gene39847; transcript_id mRNA105861; ID mRNA105861; Name FUT9; Parent gene39847; origi…	-990275	gene;transcript;exon;three_prime_utr	rnd-1_family-342#LTR/Gypsy	0
	manual_scaffold_4b:631866799..631866856:-	manual_scaffold_4b_16986	manual_scaffold_4b	631866799	631866856	novel:manual_scaffold_4b_16986	-	3438.8	96 +/- 1%	6744	6724	0	20	yes	-	gagcuucuguucuuagugcacu	ugugcuggaacuagcaguuuc	gagcuucuguucuuagugcacuguuuuaaaaacuagugugcuggaacuagcaguuuc	gene_id gene36151; ID gene36151;;gene_id gene36151; transcript_id mRNA96395; ID mRNA96395; Parent gene36151; original_biotype mrna;;gene_id gene36151; transcript_id mRNA96395; ID exon-390980; Parent mRNA96395;;gene_id gene36151; transcript_id mRNA96395; ID nbis-three_prime_utr-7713; Parent mRNA96395; original_biotype three_prime_UTR;	-697441	gene;transcript;exon;three_prime_utr	rnd-1_family-342#LTR/Gypsy	0
	manual_scaffold_6:315363029..315363086:-	manual_scaffold_6_23338	manual_scaffold_6	315363029	315363086	novel:manual_scaffold_6_23338	-	3438.8	96 +/- 1%	6744	6724	0	20	yes	-	gagcuucuguucuuagugcacu	ugugcuggaacuagcaguuuc	gagcuucuguucuuagugcacuguuuuaaaaacuagugugcuggaacuagcaguuuc	gene_id gene44933; ID gene44933;;gene_id gene44933; transcript_id mRNA119687; ID mRNA119687; Parent gene44933; original_biotype mrna;;gene_id gene44933; transcript_id mRNA119687; ID exon-527206; Parent mRNA119687;;gene_id gene44933; transcript_id mRNA119693; ID mRNA119693; Name YG31B; Parent gene44933; original_biotype mrna;;gene_id gene44933; transcript_id mRNA119693; ID exon-527212; Parent mRNA…	-354510	gene;transcript;exon;three_prime_utr	rnd-1_family-342#LTR/Gypsy	0
	manual_scaffold_8:788138786..788138843:-	manual_scaffold_8_30277	manual_scaffold_8	788138786	788138843	novel:manual_scaffold_8_30277	-	3598	96 +/- 1%	7056	6722	0	334	yes	-	gagcuucuguucuuagugcacu	ugugcuggaacaagcaguuuc	gagcuucuguucuuagugcacuguguuaaaaacuagugugcuggaacaagcaguuuc	gene_id gene58751; ID gene58751;;gene_id gene58751; transcript_id mRNA156670; ID mRNA156670; Parent gene58751; original_biotype mrna;;gene_id gene58751; transcript_id mRNA156670; ID exon-742499; Parent mRNA156670;;gene_id gene58751; transcript_id mRNA156670; ID three_prime_utr-198472; Parent mRNA156670; original_biotype three_prime_UTR;	-147079	gene;transcript;exon;three_prime_utr	rnd-1_family-342#LTR/Gypsy	0
	manual_scaffold_10:997016111..997016168:-	manual_scaffold_10_35730	manual_scaffold_10	997016111	997016168	novel:manual_scaffold_10_35730	-	3551.2	96 +/- 1%	6964	6724	0	240	yes	-	gagcuucuguucuuagugcacu	ugugcuggaacaagagguuuc	gagcuucuguucuuagugcacuguuuuaaaaacuagugugcuggaacaagagguuuc	gene_id gene3303; ID gene3303; Name ARL4A;;gene_id gene3303; transcript_id mRNA9148; ID mRNA9148; Name ARL4A; Parent gene3303; original_biotype mrna;;gene_id gene3303; transcript_id mRNA9148; ID exon-907109; Parent mRNA9148;;gene_id gene3303; transcript_id mRNA9148; ID three_prime_utr-240838; Parent mRNA9148; original_biotype three_prime_UTR;	-105690	gene;transcript;exon;three_prime_utr	rnd-1_family-342#LTR/Gypsy	0
	manual_scaffold_10:997022090..997022147:-	manual_scaffold_10_35732	manual_scaffold_10	997022090	997022147	novel:manual_scaffold_10_35732	-	3551.2	96 +/- 1%	6964	6724	0	240	yes	-	gagcuucuguucuuagugcacu	ugugcuggaacaagagguuuc	gagcuucuguucuuagugcacuguuuuaaaaacuagugugcuggaacaagagguuuc	gene_id gene3303; ID gene3303; Name ARL4A;;gene_id gene3303; transcript_id mRNA9148; ID mRNA9148; Name ARL4A; Parent gene3303; original_biotype mrna;;gene_id gene3303; transcript_id mRNA9148; ID exon-907109; Parent mRNA9148;;gene_id gene3303; transcript_id mRNA9148; ID three_prime_utr-240838; Parent mRNA9148; original_biotype three_prime_UTR;	-99711	gene;transcript;exon;three_prime_utr	rnd-1_family-342#LTR/Gypsy	0
	manual_scaffold_10:298320511..298320568:+	manual_scaffold_10_33800	manual_scaffold_10	298320511	298320568	novel:manual_scaffold_10_33800	+	3597.4	96 +/- 1%	7056	6722	0	334	yes	-	gagcuucuguucuuagugcacu	ugugcuggaacaagcaguuuc	gagcuucuguucuuagugcacuguguuaaaaacuagugugcuggaacaagcaguuuc	gene_id gene1408; ID gene1408;;gene_id gene1408; transcript_id mRNA3834; ID mRNA3834; Name DNSL2; Parent gene1408; original_biotype mrna;;gene_id gene1408; transcript_id mRNA3836; ID mRNA3836; Name DNAS1; Parent gene1408; original_biotype mrna;;gene_id gene1408; transcript_id mRNA3837; ID mRNA3837; Name DNAS1; Parent gene1408; original_biotype mrna;;gene_id gene1408; transcript_id mRNA3835; ID mR…	-44569	gene;transcript;exon;three_prime_utr	rnd-1_family-342#LTR/Gypsy	0
	manual_scaffold_8:1307258926..1307258984:+	manual_scaffold_8_29453	manual_scaffold_8	1307258926	1307258984	novel:manual_scaffold_8_29453	+	3452.2	96 +/- 1%	6770	6724	0	46	yes	-	gagcuucuguucuuagugcacu	ugugcuggagcaaguaguuuc	gagcuucuguucuuagugcacuguuuuaaaaaacuagugugcuggagcaaguaguuuc	gene_id gene60381; ID gene60381;;gene_id gene60381; transcript_id mRNA160913; ID mRNA160913; Parent gene60381; original_biotype mrna;;gene_id gene60381; transcript_id mRNA160915; ID mRNA160915; Parent gene60381; original_biotype mrna;;gene_id gene60381; transcript_id mRNA160914; ID mRNA160914; Parent gene60381; original_biotype mrna;;gene_id gene60381; transcript_id mRNA160914; ID exon-762902; Pa…	-41613	gene;transcript;exon;three_prime_utr	rnd-1_family-342#LTR/Gypsy	0
	manual_scaffold_2b:113208361..113208418:+	manual_scaffold_2b_6001	manual_scaffold_2b	113208361	113208418	novel:manual_scaffold_2b_6001	+	3438.8	96 +/- 1%	6744	6724	0	20	yes	-	gagcuucuguucuuagugcacu	ugugcuggaacuagcaguuuc	gagcuucuguucuuagugcacuguuuuaaaaacuagugugcuggaacuagcaguuuc	gene_id gene21355; ID gene21355;;gene_id gene21355; transcript_id mRNA56668; ID mRNA56668; Parent gene21355; original_biotype mrna;;gene_id gene21355; transcript_id mRNA56668; ID exon-143988; Parent mRNA56668;;gene_id gene21355; transcript_id mRNA56668; ID five_prime_utr-58865; Parent mRNA56668; original_biotype five_prime_UTR;	256762	gene;transcript;exon;five_prime_utr	rnd-1_family-328#LTR/Gypsy	0
Group 4	manual_scaffold_7:952681164..952681223:+	manual_scaffold_7_25576	manual_scaffold_7	952681164	952681223	novel:manual_scaffold_7_25576	+	480.3	96 +/- 1%	951	883	0	68	no	-	gagucuuggagcuguucaguggu	ucuugaacucuucuagccu	ucuugaacucuucuagccucugugauuuaucuaucagagucuuggagcuguucaguggu	gene_id gene53803; transcript_id mRNA143346; ID mRNA143346; Parent gene53803; original_biotype mrna;;gene_id gene53803; transcript_id mRNA143345; ID mRNA143345; Parent gene53803; original_biotype mrna;;gene_id gene53803; ID gene53803;;gene_id gene53803; transcript_id mRNA143346; ID exon-666569; Parent mRNA143346;;gene_id gene53803; transcript_id mRNA143345; ID exon-666568; Parent mRNA143345;;gene…	-289351	transcript;gene;exon;three_prime_utr	rnd-1_family-192#LTR/Gypsy	0
	manual_scaffold_1b:447986363..447986422:+	manual_scaffold_1b_2200	manual_scaffold_1b	447986363	447986422	novel:manual_scaffold_1b_2200	+	519	96 +/- 1%	1019	883	0	136	yes	-	gagucuuggagcuguucaguggu	uauugaacucucucauucucu	uauugaacucucucauucucugugauuuaucuaucagagucuuggagcuguucaguggu	gene_id gene15502; ID gene15502; Name HARB1;;gene_id gene15502; transcript_id mRNA41839; ID mRNA41839; Name HARB1; Parent gene15502; original_biotype mrna;;gene_id gene15502; transcript_id mRNA41839; ID exon-64857; Parent mRNA41839;;gene_id gene15502; transcript_id mRNA41839; ID nbis-three_prime_utr-4994; Parent mRNA41839; original_biotype three_prime_UTR;	-141565	gene;transcript;exon;three_prime_utr	rnd-1_family-192#LTR/Gypsy	0
	manual_scaffold_3b:579008348..579008407:-	manual_scaffold_3b_11663	manual_scaffold_3b	579008348	579008407	novel:manual_scaffold_3b_11663	-	451.7	96 +/- 1%	894	883	0	11	no	-	gagucuuggagcuguucaguggu	uuuugaacucucucagccucu	uuuugaacucucucagccucugugauucaucuaucagagucuuggagcuguucaguggu	gene_id gene28587; ID gene28587;;gene_id gene28587; transcript_id mRNA76261; ID mRNA76261; Name M860; Parent gene28587; original_biotype mrna;;gene_id gene28587; transcript_id mRNA76261; ID exon-267199; Parent mRNA76261;;gene_id gene28587; transcript_id mRNA76261; ID nbis-three_prime_utr-6731; Parent mRNA76261; original_biotype three_prime_UTR;;gene_id gene28587; transcript_id mRNA76262; ID mRNA7…	-3798	gene;transcript;exon;three_prime_utr	rnd-1_family-192#LTR/Gypsy	0
	manual_scaffold_3a:341464227..341464286:+	manual_scaffold_3a_7660	manual_scaffold_3a	341464227	341464286	novel:manual_scaffold_3a_7660	+	484.6	96 +/- 1%	951	883	0	68	yes	-	gagucuuggagcuguucaguggu	ucuugaacucuucuagccu	ucuugaacucuucuagccucugugauuuaucuaucagagucuuggagcuguucaguggu	gene_id gene24837; ID gene24837;;gene_id gene24837; transcript_id mRNA65914; ID mRNA65914; Parent gene24837; original_biotype mrna;;gene_id gene24837; transcript_id mRNA65915; ID mRNA65915; Parent gene24837; original_biotype mrna;	0	gene;transcript	rnd-1_family-192#LTR/Gypsy	0
	manual_scaffold_8:559359592..559359651:+	manual_scaffold_8_28970	manual_scaffold_8	559359592	559359651	novel:manual_scaffold_8_28970	+	454	96 +/- 1%	899	883	0	16	no	-	gagucuuggagcuguucaguggu	ucuugaacugugucagucucu	ucuugaacugugucagucucugugauuuaucuaucagagucuuggagcuguucaguggu	gene_id gene58283; transcript_id mRNA155520; ID exon-736655; Parent mRNA155520;;gene_id gene58283; transcript_id mRNA155521; ID exon-736656; Parent mRNA155521;;gene_id gene58283; transcript_id mRNA155520; ID mRNA155520; Name LORF2; Parent gene58283; original_biotype mrna;;gene_id gene58283; ID gene58283; Name LORF2;;gene_id gene58283; transcript_id mRNA155520; ID five_prime_utr-292217; Parent mRN…	1506	exon;transcript;gene;five_prime_utr	rnd-1_family-192#LTR/Gypsy	0
	manual_scaffold_3b:165207895..165207954:-	manual_scaffold_3b_11193	manual_scaffold_3b	165207895	165207954	novel:manual_scaffold_3b_11193	-	484.4	96 +/- 1%	949	883	0	66	yes	-	gagucuuggagcuguucaguggu	uguugaacucuccgagccu	uguugaacucuccgagccucugugauuuaucuaucagagucuuggagcuguucaguggu	gene_id gene27251; ID gene27251;;gene_id gene27251; transcript_id mRNA72674; ID mRNA72674; Parent gene27251; original_biotype mrna;;gene_id gene27251; transcript_id mRNA72674; ID exon-243837; Parent mRNA72674;;gene_id gene27251; transcript_id mRNA72674; ID nbis-five_prime_utr-11210; Parent mRNA72674; original_biotype five_prime_UTR;	77542	gene;transcript;exon;five_prime_utr	rnd-1_family-192#LTR/Gypsy	0
	manual_scaffold_4b:473826028..473826087:-	manual_scaffold_4b_16865	manual_scaffold_4b	473826028	473826087	novel:manual_scaffold_4b_16865	-	481.3	96 +/- 1%	952	883	0	69	no	-	gagucuuggagcuguucaguggu	ucuugaacucucccagccucu	ucuugaacucucccagccucugugauucaucuaucagagucuuggagcuguucaguggu	gene_id gene35677; ID gene35677; Name NLRC3;;gene_id gene35677; transcript_id mRNA95064; ID mRNA95064; Name NLRC3; Parent gene35677; original_biotype mrna;;gene_id gene35677; transcript_id mRNA95065; ID mRNA95065; Name NLRC3; Parent gene35677; original_biotype mrna;;gene_id gene35677; transcript_id mRNA95065; ID exon-382556; Parent mRNA95065;;gene_id gene35677; transcript_id mRNA95065; ID five_pr…	113750	gene;transcript;exon;five_prime_utr	rnd-1_family-192#LTR/Gypsy	0
