# Supplementary material for: Chromosome-scale genome assembly reveals how repeat elements shape non-coding RNA landscapes active during newt limb regeneration
Source: Cell Genom. 2025 Jan 27;5(2):100761. doi: 10.1016/j.xgen.2025.100761 (PMC11872487; doi:10.1016/j.xgen.2025.100761)
Supplement: Table S15. Uniquely mapped reads for pwa-miRs, related to Figure 6 [file mmc16.xlsx]

## Sheet: Sheet1
Table S15: Uniquely mapped reads for pwa-miRs, related to Figure 6. Limb blastema samples are highlighted in bold. The name of the expressed miRNA is highlighted by the manual scaffold it originated from.
Group 1	manual scaffold_1_150	manual scaffold_9_31522	manual scaffold_6_21458
Samples_xReads	brain_x46	brain_x44	heart_x22
	larvae_x33	eyes_x23	eyes_x13
	eyes_x21	heart_x17	brain_x9
	heart_x18	3dpa_x10	larvae_x9
	3dpa_x3		7dpa_x5
			3dpa_x2
Group 2	manual scaffold_1_3230	manual scaffold_12_38988	manual scaffold_10_35354	manual scaffold_7_25385
Samples_xReads	larvae_x164	brain_x9	brain_x9	eyes_x9
	late embryo_x137	7dpa_x5		brain_x8
	heart_x40			3dpa_x3
	3dpa_x32			7dpa_x3
	liver_x29
	lung_x25
	7dpa_x21
	brain_x21
	eyes_x19
Group 3	manual scaffold_1_3230	manual scaffold_12_38988	manual scaffold_10_35354	manual scaffold_7_25385
Samples_xReads	larvae_x164	brain_x9	brain_x9	eyes_x9
	late embryo_x137	7dpa_x5		brain_x8
	heart_x40			3dpa_x3
	3dpa_x32			7dpa_x3
	liver_x29
	lung_x25
	7dpa_x21
	brain_x21
	eyes_x19
Group 4	manual scaffold_1_1266	manual scaffold_4_16865	manual scaffold_3_11193	manual scaffold_3_11663	manual scaffold_8_28970
Samples_xReads	eyes_x77	brain_x40	heart_x26	3dpa_x2	3dpa_x2
	brain_x12	eyes_x8	liver_x23
	heart_x9	3dpa_x2	eyes_x7
	3dpa_x4
	7dpa_x4
