# Supplementary material for: Chromosome-scale genome assembly reveals how repeat elements shape non-coding RNA landscapes active during newt limb regeneration
Source: Cell Genom. 2025 Jan 27;5(2):100761. doi: 10.1016/j.xgen.2025.100761 (PMC11872487; doi:10.1016/j.xgen.2025.100761)
Supplement: Data S2. List of genes contained within the 500 Mb inverted region of chromosome 2, related to Figures 1 and S4 [file mmc18.zip]

Archive with 1 entries (1 files):
- xgen_00100761_Suppl data 2 inverted_genesChr2Uniq.txt
