# Supplementary material for: Chromosome-scale genome assembly reveals how repeat elements shape non-coding RNA landscapes active during newt limb regeneration
Source: Cell Genom. 2025 Jan 27;5(2):100761. doi: 10.1016/j.xgen.2025.100761 (PMC11872487; doi:10.1016/j.xgen.2025.100761)
Supplement: Data S2. List of genes contained within the 500 Mb inverted region of chromosome 2, related to Figures 1 and S4 [file mmc18.zip › xgen_00100761_Suppl data 2 inverted_genesChr2Uniq.txt]

ADCY2.1
ADCY2.2
AFG32.1
AFG32.2
AHRR.1
AHRR.2
AKA7G.1
ALG2.1
ALG2.2
AN32B.4
AN33B.1
AN33B.2
AN33B.3
ANKH.1
ANKS6.1
ATP9B.1
ATP9B.2
ATP9B.3
ATS16.1
BAG1.1
BAG1.2
BASP1.1
C102B.1
CAD12.1
CAD12.2
CAD18.1
CAD19.1
CAD20.1
CAD20.2
CAD20.3
CBLN2.1
CD226.1
CEL.2
CF015.1
CHMP5.3
CIDEA.1
CIDEA.2
CITE1.2
CLP1L.1
CMBL.1
CP24A.1
CP2J5.8
CR021.1
CTDP1.1
CTDP1.3
CTND2.1
CTNL1.1
DAP1.1
DMBT1.1
DMRTA.2
DMRTA.3
DOK6.1
DOK6.2
DSEL.1
DYH5.1
DYH5.10
DYH5.11
DYH5.2
DYH5.3
DYH5.4
DYH5.5
DYH5.6
DYH5.7
DYH5.8
DYH5.9
E41L3.1
E41LB.1
EFCB5.17
ELP2.2
ERB1.29
ERF3.1
ERP44.1
EXOC3.1
F105A.1
F105A.3
F134B.1
F173B.1
F206A.1
FA65B.1
FAKD3.1
FBX15.1
FBXL7.2
FHOD3.2
FRS1L.1
FSIP2.10
FSIP2.11
FSIP2.12
FV1.38
FV1.39
FV1.40
FV1.41
FV1.42
GA45A.1
GABR2.1
GAG.32
GAG.33
GAG.34
GALT1.1
GALT4.2
GALT4.4
GEMI.1
gene51034.1
gene51035.1
gene51036.1
gene51037.1
gene51038.1
gene51039.1
gene51040.1
gene51041.1
gene51042.1
gene51043.1
gene51044.1
gene51045.1
gene51046.1
gene51047.1
gene51048.1
gene51049.1
gene51050.1
gene51051.1
gene51052.1
gene51053.1
gene51054.1
gene51055.1
gene51056.1
gene51057.1
gene51058.1
gene51059.1
gene51061.1
gene51063.1
gene51064.1
gene51065.1
gene51066.1
gene51067.1
gene51068.1
gene51069.1
gene51071.1
gene51072.1
gene51073.1
gene51074.1
gene51075.1
gene51076.1
gene51077.1
gene51079.1
gene51080.1
gene51081.1
gene51082.1
gene51083.1
gene51084.1
gene51085.1
gene51086.1
gene51088.1
gene51089.1
gene51091.1
gene51092.1
gene51093.1
gene51094.1
gene51095.1
gene51096.1
gene51097.1
gene51098.1
gene51099.1
gene51100.1
gene51101.1
gene51102.1
gene51103.1
gene51104.1
gene51105.1
gene51106.1
gene51107.1
gene51109.1
gene51110.1
gene51111.1
gene51112.1
gene51113.1
gene51114.1
gene51115.1
gene51116.1
gene51117.1
gene51118.1
gene51119.1
gene51120.1
gene51123.1
gene51124.1
gene51126.1
gene51128.1
gene51129.1
gene51130.1
gene51131.1
gene51132.1
gene51133.1
gene51135.1
gene51136.1
gene51137.1
gene51138.1
gene51139.1
gene51140.1
gene51141.1
gene51142.1
gene51143.1
gene51144.1
gene51145.1
gene51147.1
gene51148.1
gene51149.1
gene51150.1
gene51151.1
gene51152.1
gene51153.1
gene51154.1
gene51155.1
gene51156.1
gene51157.1
gene51158.1
gene51159.1
gene51160.1
gene51161.1
gene51162.1
gene51163.1
gene51171.1
gene51172.1
gene51173.1
gene51174.1
gene51175.1
gene51176.1
gene51177.1
gene51178.1
gene51179.1
gene51180.1
gene51182.1
gene51183.1
gene51184.1
gene51185.1
gene51187.1
gene51188.1
gene51189.1
gene51190.1
gene51191.1
gene51192.1
gene51194.1
gene51195.1
gene51197.1
gene51198.1
gene51199.1
gene51200.1
gene51201.1
gene51203.1
gene51204.1
gene51205.1
gene51206.1
gene51207.1
gene51208.1
gene51210.1
gene51211.1
gene51212.1
gene51213.1
gene51214.1
gene51215.1
gene51216.1
gene51217.1
gene51218.1
gene51224.1
gene51226.1
gene51228.1
gene51229.1
gene51232.1
gene51233.1
gene51237.1
gene51238.1
gene51239.1
gene51240.1
gene51241.1
gene51242.1
gene51246.1
gene51248.1
gene51250.1
gene51251.1
gene51252.1
gene51253.1
gene51254.1
gene51255.1
gene51256.1
gene51257.1
gene51258.1
gene51259.1
gene51260.1
gene51262.1
gene51263.1
gene51264.1
gene51265.1
gene51266.1
gene51268.1
gene51270.1
gene51271.1
gene51273.1
gene51274.1
gene51277.1
gene51279.1
gene51280.1
gene51281.1
gene51282.1
gene51283.1
gene51284.1
gene51285.1
gene51286.1
gene51287.1
gene51288.1
gene51289.1
gene51290.1
gene51291.1
gene51292.1
gene51293.1
gene51295.1
gene51296.1
gene51297.1
gene51298.1
gene51299.1
gene51300.1
gene51301.1
gene51303.1
gene51304.1
gene51306.1
gene51307.1
gene51308.1
gene51309.1
gene51310.1
gene51311.1
gene51312.1
gene51313.1
gene51314.1
gene51315.1
gene51316.1
gene51317.1
gene51318.1
gene51319.1
gene51320.1
gene51321.1
gene51322.1
gene51323.1
gene51325.1
gene51326.1
gene51327.1
gene51328.1
gene51329.1
gene51331.1
gene51332.1
gene51333.1
gene51334.1
gene51335.1
gene51336.1
gene51337.1
gene51338.1
gene51339.1
gene51340.1
gene51341.1
gene51342.1
gene51343.1
gene51344.1
gene51345.1
gene51346.1
gene51347.1
gene51349.1
gene51350.1
gene51352.1
gene51353.1
gene51354.1
gene51355.1
gene51357.1
gene51358.1
gene51359.1
gene51360.1
gene51362.1
gene51363.1
gene51364.1
gene51365.1
gene51366.1
gene51367.1
gene51369.1
gene51370.1
gene51371.1
gene51372.1
gene51373.1
gene51374.1
gene51375.1
gene51376.1
gene51377.1
gene51378.1
gene51379.1
gene51380.1
gene51381.1
gene51382.1
gene51383.1
gene51385.1
gene51386.1
gene51387.1
gene51388.1
gene51389.1
gene51390.1
gene51391.1
gene51392.1
gene51393.1
gene51396.1
gene51397.1
gene51398.1
gene51399.1
gene51400.1
gene51401.1
gene51402.1
gene51403.1
gene51404.1
gene51405.1
gene51406.1
gene51407.1
gene51408.1
gene51409.1
gene51410.1
gene51411.1
gene51412.1
gene51413.1
gene51414.1
gene51415.1
gene51416.1
gene51417.1
gene51418.1
gene51419.1
gene51420.1
gene51421.1
gene51422.1
gene51431.1
gene51432.1
gene51433.1
gene51434.1
gene51435.1
gene51436.1
gene51437.1
gene51438.1
gene51443.1
gene51444.1
gene51445.1
gene51446.1
gene51447.1
gene51448.1
gene51450.1
gene51451.1
gene51452.1
gene51454.1
gene51456.1
gene51458.1
gene51470.1
gene51471.1
gene51472.1
gene51473.1
gene51474.1
gene51475.1
gene51477.1
gene51478.1
gene51480.1
gene51486.1
gene51487.1
gene51488.1
gene51489.1
gene51490.1
gene51491.1
gene51493.1
gene51494.1
gene51495.1
gene51496.1
gene51497.1
gene51498.1
gene51499.1
gene51502.1
gene51503.1
gene51507.1
gene51508.1
gene51510.1
gene51511.1
gene51512.1
gene51513.1
gene51514.1
gene51515.1
gene51516.1
gene51517.1
gene51518.1
gene51519.1
gene51520.1
gene51521.1
gene51523.1
gene51525.1
gene51526.1
gene51528.1
gene51529.1
gene51530.1
gene51531.1
gene51532.1
gene51533.1
gene51534.1
gene51535.1
gene51536.1
gene51537.1
gene51538.1
gene51539.1
gene51540.1
gene51541.1
gene51542.1
gene51543.1
gene51544.1
gene51545.1
gene51546.1
gene51547.1
gene51548.1
gene51549.1
gene51550.1
gene51551.1
gene51552.1
gene51553.1
gene51554.1
gene51555.1
gene51556.1
gene51557.1
gene51559.1
gene51560.1
gene51562.1
gene51563.1
gene51564.1
gene51565.1
gene51566.1
gene51567.1
gene51568.1
gene51569.1
gene51570.1
gene51571.1
gene51572.1
gene51573.1
gene51574.1
gene51575.1
gene51576.1
gene51577.1
gene51578.1
gene51579.1
gene51580.1
gene51581.1
gene51582.1
gene51583.1
gene51585.1
gene51586.1
gene51587.1
gene51588.1
gene51589.1
gene51590.1
gene51591.1
gene51592.1
gene51593.1
gene51594.1
gene51595.1
gene51597.1
gene51598.1
gene51599.1
gene51600.1
gene51603.1
gene51604.1
gene51605.1
gene51606.1
gene51607.1
gene51608.1
gene51611.1
gene51612.1
gene51613.1
gene51614.1
gene51615.1
gene51616.1
gene51617.1
gene51618.1
gene51619.1
gene51620.1
gene51621.1
gene51622.1
gene51623.1
gene51624.1
gene51625.1
gene51626.1
gene51627.1
gene51629.1
gene51630.1
gene51632.1
gene51633.1
gene51634.1
gene51635.1
gene51637.1
gene51638.1
gene51640.1
gene51641.1
gene51642.1
gene51643.1
gene51644.1
gene51645.1
gene51646.1
gene51647.1
gene51648.1
gene51649.1
gene51651.1
gene51652.1
gene51653.1
gene51654.1
gene51655.1
gene51656.1
gene51657.1
gene51659.1
gene51660.1
gene51661.1
gene51662.1
gene51663.1
gene51664.1
gene51665.1
gene51666.1
gene51667.1
gene51668.1
gene51669.1
gene51670.1
gene51671.1
gene51672.1
gene51673.1
gene51674.1
gene51675.1
gene51676.1
gene51678.1
gene51679.1
gene51681.1
gene51682.1
gene51684.1
gene51687.1
gene51689.1
gene51692.1
gene51694.1
gene51695.1
gene51696.1
gene51697.1
gene51699.1
gene51700.1
gene51701.1
gene51702.1
gene51703.1
gene51704.1
gene51705.1
gene51706.1
gene51707.1
gene51709.1
gene51710.1
gene51711.1
gene51712.1
gene51713.1
gene51714.1
gene51716.1
gene51718.1
gene51719.1
gene51721.1
gene51722.1
gene51724.1
gene51730.1
gene51731.1
gene51744.1
gene51745.1
gene51746.1
gene51747.1
gene51748.1
gene51750.1
gene51752.1
gene51753.1
gene51754.1
gene51755.1
gene51757.1
gene51758.1
gene51759.1
gene51760.1
gene51761.1
gene51763.1
gene51764.1
gene51765.1
gene51766.1
gene51767.1
gene51771.1
gene51773.1
gene51774.1
gene51775.1
gene51776.1
gene51777.1
gene51778.1
gene51779.1
gene51780.1
gene51781.1
gene51782.1
gene51783.1
gene51784.1
gene51785.1
gene51786.1
gene51787.1
gene51788.1
gene51789.1
gene51790.1
gene51791.1
gene51792.1
gene51793.1
gene51794.1
gene51795.1
gene51796.1
gene51797.1
gene51798.1
gene51799.1
gene51800.1
gene51801.1
gene51803.1
gene51806.1
gene51807.1
gene51808.1
gene51810.1
gene51811.1
gene51812.1
gene51813.1
gene51814.1
gene51815.1
gene51816.1
gene51817.1
gene51818.1
gene51819.1
gene51821.1
gene51822.1
gene51827.1
gene51829.1
gene51830.1
gene51831.1
gene51832.1
gene51835.1
gene51836.1
gene51839.1
gene51840.1
gene51841.1
gene51844.1
gene51845.1
gene51846.1
gene51847.1
gene51848.1
gene51849.1
gene51850.1
gene51851.1
gene51852.1
gene51853.1
gene51854.1
gene51855.1
gene51856.1
gene51857.1
gene51858.1
gene51859.1
gene51860.1
gene51861.1
gene51862.1
gene51863.1
gene51864.1
gene51866.1
gene51867.1
gene51870.1
gene51872.1
gene51873.1
gene51874.1
gene51875.1
gene51876.1
gene51877.1
gene51880.1
gene51881.1
gene51882.1
gene51883.1
gene51884.1
gene51885.1
gene51890.1
gene51891.1
gene51892.1
gene51893.1
gene51894.1
gene51895.1
gene51896.1
gene51897.1
gene51898.1
gene51899.1
gene51903.1
gene51904.1
gene51905.1
gene51907.1
gene51908.1
gene51909.1
gene51912.1
gene51913.1
gene51914.1
gene51915.1
gene51916.1
gene51917.1
gene51918.1
gene51919.1
gene51920.1
gene51921.1
gene51922.1
gene51924.1
gene51925.1
gene51930.1
gene51931.1
gene51932.1
gene51933.1
gene51934.1
gene51935.1
gene51936.1
gene51937.1
gene51938.1
gene51939.1
gene51940.1
gene51941.1
gene51942.1
gene51943.1
gene51944.1
gene51945.1
gene51946.1
gene51947.1
gene51948.1
gene51949.1
gene51956.1
gene51957.1
gene51958.1
gene51961.1
gene51962.1
gene51963.1
gene51964.1
gene51965.1
gene51966.1
gene51967.1
gene51968.1
gene51969.1
gene51970.1
gene51971.1
gene51972.1
gene51973.1
gene51974.1
gene51975.1
gene51976.1
gene51977.1
gene51978.1
gene51979.1
gene51981.1
gene51982.1
gene51983.1
gene51984.1
gene51986.1
gene51987.1
gene51988.1
gene51989.1
gene51990.1
gene51991.1
gene51992.1
gene51993.1
gene51994.1
gene51995.1
gene51996.1
gene51997.1
gene51998.1
gene52003.1
gene52004.1
gene52005.1
gene52009.1
gene52010.1
gene52012.1
gene52013.1
gene52014.1
gene52015.1
gene52016.1
gene52017.1
gene52018.1
gene52020.1
gene52023.1
gene52024.1
gene52026.1
gene52027.1
gene52028.1
gene52031.1
gene52032.1
gene52033.1
gene52034.1
gene52036.1
gene52037.1
gene52038.1
gene52040.1
gene52043.1
gene52044.1
gene52045.1
gene52046.1
gene52048.1
gene52049.1
gene52051.1
gene52054.1
gene52055.1
gene52057.1
gene52059.1
gene52062.1
gene52066.1
gene52068.1
gene52069.1
gene52070.1
gene52071.1
gene52072.1
gene52073.1
gene52075.1
gene52076.1
gene52077.1
gene52078.1
gene52079.1
gene52080.1
gene52081.1
gene52083.1
gene52084.1
gene52085.1
gene52087.1
gene52088.1
gene52089.1
gene52090.1
gene52092.1
gene52094.1
gene52095.1
gene52096.1
gene52097.1
gene52098.1
gene52099.1
gene52100.1
gene52102.1
gene52103.1
gene52105.1
gene52106.1
gene52107.1
gene52109.1
gene52110.1
gene52111.1
gene52115.1
gene52116.1
gene52118.1
gene52119.1
gene52120.1
gene52121.1
gene52122.1
gene52123.1
gene52125.1
gene52126.1
gene52128.1
gene52129.1
gene52133.1
gene52136.1
gene52137.1
gene52139.1
gene52140.1
gene52141.1
gene52144.1
gene52146.1
gene52147.1
gene52153.1
gene52154.1
gene52155.1
gene52156.1
gene52157.1
gene52158.1
gene52159.1
gene52160.1
gene52161.1
gene52162.1
gene52164.1
gene52165.1
gene52166.1
gene52167.1
gene52168.1
gene52169.1
gene52170.1
gene52173.1
gene52174.1
gene52175.1
gene52176.1
gene52177.1
gene52178.1
gene52179.1
gene52180.1
gene52182.1
gene52183.1
gene52184.1
gene52185.1
gene52188.1
gene52189.1
gene52191.1
gene52192.1
gene52195.1
gene52196.1
gene52197.1
gene52198.1
gene52199.1
gene52203.1
gene52205.1
gene52206.1
gene52207.1
gene52208.1
gene52212.1
gene52213.1
gene52215.1
gene52216.1
gene52218.1
gene52229.1
gene52230.1
gene52231.1
gene52232.1
gene52234.1
gene52235.1
gene52236.1
gene52237.1
gene52238.1
gene52239.1
gene52240.1
gene52241.1
gene52242.1
gene52243.1
gene52244.1
gene52246.1
gene52247.1
gene52248.1
gene52249.1
gene52250.1
gene52255.1
gene52257.1
gene52259.1
gene52260.1
gene52261.1
gene52262.1
gene52263.1
gene52264.1
gene52279.1
gene52280.1
gene52281.1
gene52283.1
gene52284.1
gene52285.1
gene52286.1
gene52287.1
gene52288.1
gene52289.1
gene52290.1
gene52291.1
gene52293.1
gene52294.1
gene52295.1
gene52296.1
gene52297.1
gene52300.1
gene52301.1
gene52302.1
gene52303.1
gene52304.1
gene52305.1
gene52306.1
gene52309.1
gene52310.1
gene52311.1
gene52312.1
gene52314.1
gene52315.1
gene52316.1
gene52317.1
gene52318.1
gene52319.1
gene52320.1
gene52321.1
gene52322.1
gene52323.1
gene52326.1
gene52327.1
gene52329.1
gene52330.1
gene52331.1
gene52332.1
gene52333.1
gene52334.1
gene52335.1
gene52336.1
gene52338.1
gene52339.1
gene52340.1
gene52342.1
gene52343.1
gene52345.1
gene52347.1
gene52348.1
gene52349.1
gene52351.1
gene52352.1
gene52353.1
gene52354.1
gene52355.1
gene52359.1
gene52360.1
gene52362.1
gene52363.1
gene52364.1
gene52365.1
gene52366.1
gene52367.1
gene52368.1
gene52369.1
gene52370.1
gene52371.1
gene52372.1
gene52373.1
gene52374.1
gene52375.1
gene52376.1
gene52377.1
gene52378.1
gene52379.1
gene52380.1
gene52381.1
gene52382.1
gene52383.1
gene52384.1
gene52385.1
gene52387.1
gene52388.1
gene52390.1
gene52391.1
gene52392.1
gene52393.1
gene52394.1
gene52395.1
gene52396.1
gene52397.1
gene52398.1
gene52399.1
gene52401.1
gene52404.1
gene52405.1
gene52406.1
gene52407.1
gene52408.1
gene52413.1
gene52415.1
gene52416.1
gene52418.1
gene52419.1
gene52420.1
gene52421.1
gene52422.1
gene52423.1
gene52424.1
gene52426.1
gene52427.1
gene52428.1
gene52429.1
gene52430.1
gene52431.1
gene52432.1
gene52433.1
gene52436.1
gene52437.1
gene52438.1
gene52439.1
gene52440.1
gene52441.1
gene52442.1
gene52445.1
gene52446.1
gene52448.1
gene52450.1
gene52451.1
gene52452.1
gene52453.1
gene52454.1
gene52455.1
gene52456.1
gene52457.1
gene52458.1
gene52459.1
gene52460.1
gene52461.1
gene52462.1
gene52463.1
gene52467.1
gene52468.1
gene52471.1
gene52472.1
gene52473.1
gene52474.1
gene52475.1
gene52477.1
gene52478.1
gene52479.1
gene52480.1
gene52483.1
gene52484.1
gene52485.1
gene52486.1
gene52487.1
gene52488.1
gene52492.1
gene52493.1
gene52494.1
gene52495.1
gene52497.1
gene52499.1
gene52500.1
gene52501.1
gene52502.1
gene52503.1
gene52504.1
gene52505.1
gene52506.1
gene52507.1
gene52508.1
gene52509.1
gene52510.1
gene52511.1
gene52512.1
gene52513.1
gene52515.1
gene52516.1
gene52517.1
gene52518.1
gene52519.1
gene52520.1
gene52521.1
gene52522.1
gene52523.1
gene52526.1
gene52528.1
gene52529.1
gene52530.1
gene52531.1
gene52532.1
gene52533.1
gene52534.1
gene52535.1
gene52539.1
gene52540.1
gene52542.1
gene52543.1
gene52544.1
gene52545.1
gene52546.1
gene52547.1
gene52548.1
gene52549.1
gene52550.1
gene52551.1
gene52552.1
gene52554.1
gene52556.1
gene52557.1
gene52559.1
gene52560.1
gene52561.1
gene52562.1
gene52563.1
gene52564.1
gene52565.1
gene52566.1
gene52568.1
gene52569.1
gene52570.1
gene52571.1
gene52572.1
gene52573.1
gene52574.1
gene52575.1
gene52576.1
gene52577.1
gene52578.1
gene52579.1
gene52580.1
gene52581.1
gene52582.1
gene52583.1
gene52584.1
gene52585.1
gene52586.1
gene52587.1
gene52588.1
gene52589.1
gene52590.1
gene52591.1
gene52592.1
gene52593.1
gene52595.1
gene52596.1
gene52597.1
gene52599.1
gene52601.1
gene52602.1
gene52603.1
gene52604.1
gene52607.1
gene52608.1
gene52609.1
gene52610.1
gene52611.1
gene52612.1
gene52613.1
gene52614.1
gene52615.1
gene52616.1
gene52617.1
gene52618.1
gene52619.1
gene52620.1
gene52621.1
gene52622.1
gene52623.1
gene52625.1
gene52626.1
gene52627.1
gene52628.1
gene52629.1
gene52630.1
gene52631.1
gene52632.1
gene52633.1
gene52634.1
gene52635.1
gene52636.1
gene52637.1
gene52638.1
gene52639.1
gene52640.1
gene52641.1
gene52643.1
gene52644.1
gene52646.1
gene52649.1
gene52650.1
gene52651.1
gene52652.1
gene52653.1
gene52654.1
gene52656.1
gene52658.1
gene52659.1
gene52660.1
gene52661.1
gene52662.1
gene52664.1
gene52665.1
gene52666.1
gene52667.1
gene52668.1
gene52669.1
gene52670.1
gene52671.1
gene52672.1
gene52673.1
gene52674.1
gene52675.1
gene52676.1
gene52677.1
gene52678.1
gene52679.1
gene52684.1
gene52685.1
gene52686.1
gene52687.1
gene52689.1
gene52690.1
gene52691.1
gene52692.1
gene52693.1
gene52694.1
gene52695.1
gene52696.1
gene52697.1
gene52702.1
gene52703.1
gene52705.1
gene52708.1
gene52709.1
gene52710.1
gene52711.1
gene52712.1
gene52713.1
gene52714.1
gene52715.1
gene52716.1
gene52717.1
gene52718.1
gene52719.1
gene52721.1
gene52722.1
gene52723.1
gene52724.1
gene52725.1
gene52726.1
gene52727.1
gene52728.1
gene52730.1
gene52731.1
gene52732.1
gene52733.1
gene52734.1
gene52735.1
gene52736.1
gene52738.1
gene52739.1
gene52740.1
gene52741.1
gene52742.1
gene52743.1
gene52744.1
gene52745.1
gene52746.1
gene52747.1
gene52748.1
gene52749.1
gene52750.1
gene52751.1
gene52752.1
gene52753.1
gene52754.1
gene52755.1
gene52756.1
gene52757.1
gene52758.1
gene52759.1
gene52760.1
gene52761.1
gene52762.1
gene52763.1
gene52764.1
gene52765.1
gene52766.1
gene52767.1
gene52768.1
gene52769.1
gene52770.1
gene52772.1
gene52773.1
gene52774.1
gene52775.1
gene52777.1
gene52778.1
gene52779.1
gene52780.1
gene52781.1
gene52782.1
gene52783.1
gene52784.1
gene52787.1
gene52788.1
gene52789.1
gene52790.1
gene52791.1
gene52792.1
gene52793.1
gene52795.1
gene52797.1
gene52798.1
gene52799.1
gene52800.1
gene52801.1
gene52802.1
gene52803.1
gene52804.1
gene52805.1
gene52806.1
gene52807.1
gene52808.1
gene52809.1
gene52810.1
gene52811.1
gene52812.1
gene52813.1
gene52815.1
gene52816.1
gene52817.1
gene52818.1
gene52819.1
gene52820.1
gene52822.1
gene52823.1
gene52824.1
gene52825.1
gene52826.1
gene52827.1
gene52829.1
gene52830.1
gene52832.1
gene52833.1
gene52835.1
gene52836.1
gene52839.1
gene52840.1
gene52841.1
gene52845.1
gene52846.1
gene52847.1
gene52848.1
gene52849.1
gene52850.1
gene52851.1
gene52852.1
gene52853.1
gene52858.1
gene52859.1
gene52860.1
gene52861.1
gene52862.1
gene52863.1
gene52864.1
gene52865.1
gene52866.1
gene52867.1
gene52868.1
gene52870.1
gene52876.1
gene52879.1
gene52881.1
gene52882.1
gene52883.1
gene52884.1
gene52885.1
gene52886.1
gene52887.1
gene52888.1
gene52890.1
gene52891.1
gene52892.1
gene52893.1
gene52895.1
gene52896.1
gene52898.1
gene52899.1
gene52900.1
gene52901.1
gene52903.1
gene52906.1
gene52907.1
gene52908.1
gene52909.1
gene52910.1
gene52911.1
gene52913.1
gene52914.1
gene52916.1
gene52917.1
gene52918.1
gene52920.1
gene52922.1
gene52923.1
gene52924.1
gene52925.1
gene52926.1
gene52928.1
gene52930.1
gene52931.1
gene52932.1
gene52933.1
gene52934.1
gene52935.1
gene52936.1
gene52937.1
gene52939.1
gene52941.1
gene52942.1
gene52953.1
gene52954.1
gene52956.1
gene52957.1
gene52958.1
gene52960.1
gene52962.1
gene52963.1
gene52964.1
gene52965.1
gene52966.1
gene52969.1
gene52979.1
gene52980.1
gene52981.1
gene52982.1
gene52983.1
gene52984.1
gene52987.1
gene52988.1
gene52990.1
gene52991.1
gene52992.1
gene52993.1
gene52994.1
gene52995.1
gene52996.1
gene52997.1
gene52999.1
gene53000.1
gene53005.1
gene53011.1
gene53012.1
gene53013.1
gene53014.1
gene53015.1
gene53016.1
gene53017.1
gene53022.1
gene53023.1
gene53026.1
gene53027.1
gene53028.1
gene53030.1
gene53031.1
gene53034.1
gene53035.1
gene53037.1
gene53044.1
gene53045.1
gene53046.1
gene53047.1
gene53048.1
gene53049.1
gene53050.1
gene53051.1
gene53052.1
gene53053.1
gene53054.1
gene53055.1
gene53056.1
gene53058.1
gene53060.1
gene53061.1
gene53062.1
gene53063.1
gene53064.1
gene53066.1
gene53067.1
gene53068.1
gene53069.1
gene53070.1
gene53071.1
gene53072.1
gene53073.1
gene53074.1
gene53075.1
gene53076.1
gene53077.1
gene53078.1
gene53079.1
gene53080.1
gene53081.1
gene53083.1
gene53084.1
gene53085.1
gene53086.1
gene53087.1
gene53088.1
gene53089.1
gene53091.1
gene53092.1
gene53093.1
gene53095.1
gene53096.1
gene53097.1
gene53099.1
gene53100.1
gene53101.1
gene53102.1
gene53103.1
gene53104.1
gene53105.1
gene53106.1
gene53107.1
gene53108.1
gene53109.1
gene53110.1
gene53112.1
gene53113.1
gene53114.1
gene53115.1
gene53116.1
gene53118.1
gene53119.1
gene53120.1
gene53121.1
gene53122.1
gene53123.1
gene53124.1
gene53125.1
gene53126.1
gene53127.1
gene53128.1
gene53130.1
gene53132.1
gene53135.1
gene53137.1
gene53138.1
gene53139.1
gene53140.1
gene53141.1
gene53142.1
gene53144.1
gene53145.1
gene53146.1
gene53147.1
gene53148.1
gene53150.1
gene53151.1
gene53152.1
gene53154.1
gene53155.1
gene53156.1
gene53157.1
gene53158.1
gene53159.1
gene53160.1
gene53161.1
gene53162.1
gene53163.1
gene53164.1
gene53165.1
gene53166.1
gene53167.1
gene53168.1
gene53169.1
gene53170.1
gene53176.1
gene53178.1
gene53179.1
gene53180.1
gene53181.1
gene53182.1
gene53183.1
gene53184.1
gene53185.1
gene53186.1
gene53187.1
gene53188.1
gene53189.1
gene53190.1
gene53192.1
gene53193.1
gene53194.1
gene53196.1
gene53197.1
gene53201.1
gene53202.1
gene53203.1
gene53204.1
gene53205.1
gene53206.1
gene53207.1
gene53208.1
gene53209.1
gene53210.1
gene53211.1
gene53212.1
gene53214.1
gene53215.1
gene53216.1
gene53217.1
gene53218.1
gene53219.1
gene53220.1
gene53221.1
gene53222.1
gene53223.1
gene53224.1
gene53226.1
gene53227.1
gene53228.1
gene53229.1
gene53230.1
gene53231.1
gene53232.1
gene53233.1
gene53235.1
gene53236.1
gene53237.1
gene53238.1
gene53240.1
gene53241.1
gene53242.1
gene53243.1
gene53244.1
gene53245.1
gene53246.1
gene53247.1
gene53249.1
gene53250.1
gene53251.1
gene53252.1
gene53253.1
gene53254.1
gene53255.1
gene53256.1
gene53258.1
gene53259.1
gene53261.1
gene53262.1
gene53263.1
gene53264.1
gene53265.1
gene53266.1
gene53267.1
gene53268.1
gene53269.1
gene53270.1
gene53272.1
gene53274.1
gene53275.1
gene53276.1
gene53278.1
gene53279.1
gene53280.1
gene53282.1
gene53283.1
gene53284.1
gene53285.1
gene53286.1
gene53288.1
gene53289.1
gene53296.1
gene53297.1
gene53298.1
gene53299.1
gene53300.1
gene53301.1
gene53302.1
gene53303.1
gene53304.1
gene53305.1
gene53306.1
gene53308.1
gene53309.1
gene53310.1
gene53311.1
gene53312.1
gene53313.1
gene53315.1
gene53316.1
gene53318.1
gene53319.1
gene53320.1
gene53321.1
gene53322.1
gene53323.1
gene53324.1
gene53325.1
gene53326.1
gene53328.1
gene53329.1
gene53330.1
gene53331.1
gene53332.1
gene53333.1
gene53334.1
gene53335.1
gene53336.1
gene53337.1
gene53338.1
gene53339.1
gene53340.1
gene53341.1
gene53342.1
gene53343.1
gene53344.1
gene53345.1
gene53346.1
gene53347.1
gene53348.1
gene53349.1
gene53353.1
gene53354.1
gene53357.1
gene53358.1
gene53359.1
gene53360.1
gene53361.1
gene53362.1
gene53363.1
gene53366.1
gene53367.1
gene53370.1
gene53372.1
gene53376.1
gene53377.1
gene53378.1
gene53379.1
gene53380.1
gene53383.1
gene53384.1
gene53385.1
gene53386.1
gene53387.1
gene53395.1
gene53396.1
gene53397.1
gene53400.1
gene53401.1
gene53402.1
gene53403.1
gene53404.1
gene53405.1
gene53406.1
gene53407.1
gene53408.1
gene53409.1
gene53415.1
gene53416.1
gene53417.1
gene53418.1
gene53420.1
gene53421.1
gene53422.1
gene53423.1
gene53424.1
gene53425.1
gene53426.1
gene53427.1
gene53428.1
gene53429.1
gene53430.1
gene53431.1
gene53432.1
gene53434.1
gene53435.1
gene53436.1
gene53437.1
gene53438.1
gene53439.1
gene53440.1
gene53441.1
gene53442.1
gene53443.1
gene53444.1
gene53445.1
gene53446.1
gene53447.1
gene53448.1
gene53449.1
gene53450.1
gene53451.1
gene53452.1
gene53453.1
gene53454.1
gene53455.1
gene53456.1
gene53457.1
gene53458.1
gene53459.1
gene53460.1
gene53461.1
gene53462.1
gene53463.1
gene53464.1
gene53466.1
gene53468.1
gene53469.1
gene53471.1
gene53472.1
gene53473.1
gene53475.1
gene53476.1
gene53477.1
gene53478.1
gene53480.1
gene53481.1
gene53482.1
gene53483.1
gene53484.1
gene53485.1
gene53486.1
gene53488.1
gene53489.1
gene53490.1
gene53491.1
gene53493.1
gene53494.1
gene53495.1
gene53496.1
gene53497.1
gene53498.1
gene53499.1
gene53500.1
gene53501.1
gene53502.1
gene53503.1
gene53506.1
gene53507.1
gene53508.1
gene53509.1
gene53510.1
gene53511.1
gene53512.1
gene53513.1
gene53514.1
gene53515.1
gene53516.1
gene53517.1
gene53518.1
gene53519.1
gene53520.1
gene53521.1
gene53522.1
gene53523.1
gene53524.1
gene53525.1
gene53526.1
gene53533.1
gene53534.1
gene53535.1
gene53536.1
gene53537.1
gene53539.1
gene53540.1
gene53542.1
gene53545.1
gene53546.1
gene53547.1
gene53549.1
gene53550.1
gene53553.1
gene53554.1
gene53556.1
gene53557.1
gene53558.1
gene53559.1
gene53560.1
gene53561.1
gene53562.1
gene53563.1
gene53564.1
gene53565.1
gene53566.1
gene53567.1
gene53568.1
gene53569.1
gene53570.1
gene53571.1
gene53572.1
gene53573.1
gene53575.1
gene53576.1
gene53578.1
gene53579.1
gene53580.1
gene53581.1
gene53592.1
gene53593.1
gene53594.1
gene53595.1
gene53596.1
gene53597.1
gene53598.1
gene53599.1
gene53600.1
gene53601.1
gene53602.1
gene53603.1
gene53604.1
gene53605.1
gene53606.1
gene53607.1
gene53608.1
gene53611.1
gene53612.1
gene53613.1
gene53614.1
gene53615.1
gene53616.1
gene53617.1
gene53618.1
gene53619.1
gene53620.1
gene53621.1
gene53622.1
gene53623.1
gene53624.1
gene53625.1
gene53626.1
gene53627.1
gene53628.1
gene53629.1
gene53630.1
gene53631.1
gene53633.1
gene53634.1
gene53635.1
gene53636.1
gene53637.1
gene53638.1
gene53639.1
gene53640.1
gene53641.1
gene53642.1
gene53644.1
gene53646.1
gene53647.1
gene53648.1
gene53649.1
gene53650.1
gene53651.1
gene53652.1
GFOD1.1
GIN1.3
GLT12.1
GLT12.2
GNAL.2
GNAL.3
H2B1A.1
H2B1A.2
HARB1.462
HARB1.463
HARB1.464
HARB1.465
HARB1.466
HARB1.467
HARB1.468
HARB1.469
HARB1.470
HARB1.471
HARB1.472
HARB1.473
HARB1.474
HARB1.475
HARB1.476
HARB1.477
HARB1.478
HARB1.479
HARB1.480
HARB1.481
HARB1.482
HARB1.483
HARB1.484
HARB1.485
HARB1.486
HARB1.487
HARB1.488
HARB1.489
HARB1.490
HARB1.491
HARB1.492
HES1A.2
ICE1.1
ICE1.2
IF2.27
IF2.28
IN80C.1
IN80C.2
IRX1A.1
IRX2.1
IRX4A.1
K1468.2
K1468.3
K1586.9
KCNG2.1
KCNG2.2
KCNG2.3
KCNG2.4
KDM1A.1
KIF17.1
KIF17.2
KIF17.3
KIF17.4
LAMA1.1
LEG3.3
LIN1.70
LIN1.71
LIN1.72
LIN1.73
LITD1.88
LITD1.89
LITD1.90
LITD1.91
LITD1.92
LORF1.359
LORF1.360
LORF1.361
LORF1.362
LORF1.363
LORF1.364
LORF1.365
LORF1.366
LORF1.367
LORF1.368
LORF1.369
LORF1.370
LORF1.371
LORF1.372
LORF1.373
LORF1.374
LORF1.375
LORF1.376
LORF1.377
LORF1.378
LORF1.379
LORF1.380
LORF1.381
LORF1.382
LORF1.383
LORF1.384
LORF2.229
LORF2.230
LORF2.231
LORF2.232
LORF2.233
LORF2.234
LORF2.235
LORF2.236
LORF2.237
LORF2.238
LORF2.239
LORF2.240
LORF2.241
LORF2.242
LORF2.243
LORF2.244
LRC30.1
M2OM.2
MARH6.1
MARH6.2
MARH6.3
MARHB.1
MED10.1
MOCOS.1
MOCOS.2
MOCOS.3
MOCOS.4
MOCOS.5
MOCOS.6
MPPE1.1
MPPE1.2
MPPE1.3
MSD3.1
MSD3.2
MTRR.1
MURC.1
MYO10.1
MYPOP.166
MYPOP.167
MYPOP.168
MYPOP.169
MYPOP.170
MYPOP.171
MYPOP.172
MYPOP.173
MYPOP.174
MYPOP.175
MYPOP.176
MYPOP.177
MYPOP.178
MYPOP.179
NDUS6.1
NETO1.1
NFAC1.2
NFAC1.3
NFX1.1
NSUN2.1
NSUN2.2
NYNRI.11
OTUL.2
P85AA.1
PAPD7.1
PAPD7.2
PCAT1.1
PCBP3.1
PDCD6.1
PGBD4.29
PGBD4.30
PGBD4.31
PGBD4.32
PHAR1.1
PHLD.1
PHLD.2
PHLD.3
PHLP1.1
PIGM.1
PIGM.2
PIGN.1
PIGN.2
POGK.35
POL.287
POL.288
POL.289
POL.290
POL.291
POL.292
POL.293
POL.294
POL.295
POL.296
POL.297
POL.298
POL.299
POL.300
POL.301
POL.302
POL.303
POL.304
POL.305
POL3.331
POL3.332
POL3.333
POL3.334
POL3.335
POL3.336
POL3.337
POL3.338
POL3.339
POL3.340
POL4.70
POLR.2
PQLC1.3
PQLC1.4
PTN3.2
R152B.1
RHG18.1
RM36.1
RN152.1
ROP1L.1
RPIA.3
RPR1A.2
RTJK.52
RTL1.15
RTTN.1
S39A6.1
S5A1.1
S5A1.2
S6A19.1
S6A19.2
S6A19.3
S6A19.4
SALL3.1
SALL3.2
SC61B.1
SC61B.2
SC6A3.2
SC6A3.3
SEM5A.1
SEM5A.2
SEM5A.3
SEM5A.4
SOCS6.1
SUPT3.1
T200C.1
TBB5.1
TBB5.2
TBCD7.1
TC3A.21
TCPE.1
TEFF1.1
TEX10.1
TF26.17
TF29.23
TGFR1.1
TIM21.1
TISDB.1
TM245.1
TM245.2
TM6S2.2
TMX3.1
TNR11.1
TNR11.2
TRIO.2
U2QL1.2
USH1G.1
VTM2A.1
YG31B.36
YG31B.37
YG31B.38
YLAT2.3
YRD6.55
YRD6.56
YRD6.57
YRD6.58
YTX2.43
YTX2.44
YV023.24
ZBED5.27
ZBED5.28
ZBT14.1
ZCHC2.1
ZCHC2.2
ZCHC3.45
ZCHC3.46
ZCHC3.47
ZCHC5.8
ZMYM1.16
ZN622.1
ZN830.1
ZN830.2
ZN862.7
ZNFX1.3
ZSC29.1
