# Supplementary material for: Chromosome-scale genome assembly reveals how repeat elements shape non-coding RNA landscapes active during newt limb regeneration
Source: Cell Genom. 2025 Jan 27;5(2):100761. doi: 10.1016/j.xgen.2025.100761 (PMC11872487; doi:10.1016/j.xgen.2025.100761)
Supplement: Data S3. List of genes contained within the 300 Mb inverted region of chromosome 5, related to Figures 1 and S5 [file mmc19.zip]

Archive with 1 entries (1 files):
- xgen_00100761_Suppl data 3 inverted_genesChr5Uniq.txt
