# Supplementary material for: Chromosome-scale genome assembly reveals how repeat elements shape non-coding RNA landscapes active during newt limb regeneration
Source: Cell Genom. 2025 Jan 27;5(2):100761. doi: 10.1016/j.xgen.2025.100761 (PMC11872487; doi:10.1016/j.xgen.2025.100761)
Supplement: Data S3. List of genes contained within the 300 Mb inverted region of chromosome 5, related to Figures 1 and S5 [file mmc19.zip › xgen_00100761_Suppl data 3 inverted_genesChr5Uniq.txt]

ABCBA.2
ABCBA.3
ABD12.1
ACOXL.1
ACOXL.2
ACS2L.1
ACTS.2
ADAT2.1
ADGB.1
AFAD.1
AHI1.1
AIG1.1
AIG1.2
AKA7G.2
AKA7G.3
AL8A1.1
APC1.1
APMAP.2
ARG33.1
ARGI.1
ARI1B.1
ARI1B.2
ARV1.1
ATLA2.1
B2L11.1
BCLF1.1
BIRC6.1
BORG2.2
BUB1.1
CA131.1
CA198.1
CAN9.1
CC170.1
CCSAP.1
CENPW.1
CF120.1
CLVS2.1
CLVS2.2
COA6.1
CSR2B.1
CTGF.2
CXE1.1
CYT.3
CYTC.1
CYTF.1
DACT2.1
DHX57.2
DLL1.2
DPY30.1
DTD1.2
DZAN1.1
ECHD1.1
EGLN1.1
ELYS.1
ENPP1.1
ENPP3.1
ENTP6.1
ENV.12
ENV.13
ERB1.46
ESR1.1
ESR1.2
EXOC8.1
F120B.4
F120B.5
FA89A.1
FA98A.2
FBLN7.2
FBLN7.3
FBX5.1
FEZ2.1
FL2D.1
FMN2.1
FMN2.2
FNDC1.1
FRMD6.1
FSIP2.23
FSIP2.24
FUCO2.1
FUMH.1
G2E3.10
G2E3.11
G2E3.9
GAG.70
GAG.71
GALM.1
GALT2.1
GEMI6.1
gene103079.1
gene103080.1
gene103081.1
gene103082.1
gene103083.1
gene103084.1
gene103085.1
gene103086.1
gene103088.1
gene103090.1
gene103091.1
gene103092.1
gene103093.1
gene103094.1
gene103095.1
gene103096.1
gene103097.1
gene103098.1
gene103099.1
gene103100.1
gene103101.1
gene103102.1
gene103103.1
gene103104.1
gene103105.1
gene103106.1
gene103108.1
gene103109.1
gene103110.1
gene103111.1
gene103112.1
gene103113.1
gene103114.1
gene103115.1
gene103116.1
gene103117.1
gene103118.1
gene103119.1
gene103120.1
gene103121.1
gene103122.1
gene103123.1
gene103124.1
gene103126.1
gene103127.1
gene103130.1
gene103131.1
gene103132.1
gene103133.1
gene103134.1
gene103135.1
gene103136.1
gene103138.1
gene103139.1
gene103140.1
gene103141.1
gene103142.1
gene103143.1
gene103144.1
gene103145.1
gene103148.1
gene103150.1
gene103151.1
gene103152.1
gene103153.1
gene103154.1
gene103155.1
gene103156.1
gene103160.1
gene103162.1
gene103163.1
gene103169.1
gene103171.1
gene103173.1
gene103174.1
gene103176.1
gene103178.1
gene103179.1
gene103180.1
gene103181.1
gene103182.1
gene103183.1
gene103184.1
gene103186.1
gene103188.1
gene103189.1
gene103191.1
gene103193.1
gene103194.1
gene103195.1
gene103198.1
gene103199.1
gene103201.1
gene103202.1
gene103203.1
gene103204.1
gene103205.1
gene103206.1
gene103207.1
gene103208.1
gene103209.1
gene103210.1
gene103211.1
gene103212.1
gene103213.1
gene103214.1
gene103215.1
gene103217.1
gene103218.1
gene103219.1
gene103220.1
gene103222.1
gene103223.1
gene103224.1
gene103225.1
gene103226.1
gene103229.1
gene103230.1
gene103231.1
gene103232.1
gene103234.1
gene103235.1
gene103236.1
gene103237.1
gene103238.1
gene103246.1
gene103247.1
gene103248.1
gene103249.1
gene103250.1
gene103251.1
gene103252.1
gene103253.1
gene103254.1
gene103256.1
gene103257.1
gene103258.1
gene103259.1
gene103260.1
gene103261.1
gene103262.1
gene103266.1
gene103268.1
gene103269.1
gene103270.1
gene103271.1
gene103274.1
gene103275.1
gene103277.1
gene103278.1
gene103285.1
gene103286.1
gene103288.1
gene103290.1
gene103291.1
gene103292.1
gene103293.1
gene103294.1
gene103295.1
gene103296.1
gene103297.1
gene103300.1
gene103301.1
gene103304.1
gene103305.1
gene103307.1
gene103308.1
gene103309.1
gene103310.1
gene103311.1
gene103314.1
gene103318.1
gene103319.1
gene103320.1
gene103321.1
gene103322.1
gene103323.1
gene103325.1
gene103326.1
gene103331.1
gene103332.1
gene103333.1
gene103334.1
gene103335.1
gene103336.1
gene103337.1
gene103339.1
gene103340.1
gene103343.1
gene103344.1
gene103345.1
gene103348.1
gene103349.1
gene103350.1
gene103351.1
gene103352.1
gene103353.1
gene103354.1
gene103355.1
gene103356.1
gene103358.1
gene103361.1
gene103367.1
gene103370.1
gene103372.1
gene103375.1
gene103377.1
gene103378.1
gene103379.1
gene103380.1
gene103381.1
gene103382.1
gene103383.1
gene103384.1
gene103386.1
gene103388.1
gene103389.1
gene103390.1
gene103391.1
gene103393.1
gene103394.1
gene103395.1
gene103396.1
gene103397.1
gene103398.1
gene103399.1
gene103402.1
gene103403.1
gene103404.1
gene103406.1
gene103407.1
gene103408.1
gene103409.1
gene103410.1
gene103411.1
gene103412.1
gene103416.1
gene103417.1
gene103418.1
gene103419.1
gene103421.1
gene103422.1
gene103423.1
gene103424.1
gene103425.1
gene103429.1
gene103430.1
gene103431.1
gene103432.1
gene103434.1
gene103435.1
gene103436.1
gene103437.1
gene103438.1
gene103441.1
gene103444.1
gene103445.1
gene103447.1
gene103448.1
gene103450.1
gene103456.1
gene103457.1
gene103458.1
gene103459.1
gene103460.1
gene103461.1
gene103462.1
gene103471.1
gene103472.1
gene103474.1
gene103475.1
gene103477.1
gene103478.1
gene103482.1
gene103483.1
gene103484.1
gene103485.1
gene103486.1
gene103487.1
gene103489.1
gene103491.1
gene103495.1
gene103496.1
gene103497.1
gene103498.1
gene103499.1
gene103500.1
gene103512.1
gene103513.1
gene103514.1
gene103515.1
gene103516.1
gene103517.1
gene103518.1
gene103520.1
gene103522.1
gene103523.1
gene103524.1
gene103525.1
gene103526.1
gene103527.1
gene103529.1
gene103530.1
gene103531.1
gene103532.1
gene103533.1
gene103535.1
gene103537.1
gene103539.1
gene103540.1
gene103541.1
gene103542.1
gene103546.1
gene103547.1
gene103548.1
gene103550.1
gene103551.1
gene103553.1
gene103554.1
gene103556.1
gene103557.1
gene103558.1
gene103559.1
gene103560.1
gene103561.1
gene103563.1
gene103565.1
gene103566.1
gene103567.1
gene103568.1
gene103569.1
gene103570.1
gene103571.1
gene103572.1
gene103573.1
gene103574.1
gene103575.1
gene103577.1
gene103578.1
gene103579.1
gene103580.1
gene103581.1
gene103582.1
gene103583.1
gene103584.1
gene103585.1
gene103586.1
gene103587.1
gene103588.1
gene103589.1
gene103590.1
gene103591.1
gene103592.1
gene103593.1
gene103594.1
gene103595.1
gene103596.1
gene103597.1
gene103598.1
gene103600.1
gene103601.1
gene103602.1
gene103603.1
gene103604.1
gene103605.1
gene103606.1
gene103607.1
gene103608.1
gene103609.1
gene103610.1
gene103614.1
gene103615.1
gene103622.1
gene103626.1
gene103629.1
gene103630.1
gene103631.1
gene103632.1
gene103633.1
gene103634.1
gene103635.1
gene103636.1
gene103637.1
gene103638.1
gene103639.1
gene103641.1
gene103643.1
gene103644.1
gene103645.1
gene103646.1
gene103647.1
gene103648.1
gene103651.1
gene103652.1
gene103653.1
gene103654.1
gene103655.1
gene103656.1
gene103657.1
gene103658.1
gene103659.1
gene103660.1
gene103661.1
gene103662.1
gene103663.1
gene103664.1
gene103665.1
gene103666.1
gene103667.1
gene103668.1
gene103669.1
gene103670.1
gene103671.1
gene103673.1
gene103674.1
gene103680.1
gene103681.1
gene103682.1
gene103684.1
gene103685.1
gene103686.1
gene103687.1
gene103689.1
gene103690.1
gene103693.1
gene103695.1
gene103697.1
gene103698.1
gene103699.1
gene103700.1
gene103702.1
gene103703.1
gene103706.1
gene103708.1
gene103709.1
gene103710.1
gene103711.1
gene103712.1
gene103713.1
gene103714.1
gene103715.1
gene103716.1
gene103718.1
gene103719.1
gene103720.1
gene103725.1
gene103727.1
gene103728.1
gene103729.1
gene103730.1
gene103732.1
gene103733.1
gene103734.1
gene103735.1
gene103736.1
gene103737.1
gene103739.1
gene103741.1
gene103742.1
gene103743.1
gene103744.1
gene103745.1
gene103749.1
gene103750.1
gene103757.1
gene103758.1
gene103760.1
gene103761.1
gene103762.1
gene103763.1
gene103764.1
gene103765.1
gene103766.1
gene103767.1
gene103769.1
gene103770.1
gene103771.1
gene103772.1
gene103773.1
gene103774.1
gene103775.1
gene103776.1
gene103777.1
gene103778.1
gene103779.1
gene103780.1
gene103781.1
gene103782.1
gene103783.1
gene103784.1
gene103785.1
gene103786.1
gene103787.1
gene103788.1
gene103790.1
gene103791.1
gene103792.1
gene103808.1
gene103809.1
gene103810.1
gene103811.1
gene103812.1
gene103813.1
gene103815.1
gene103816.1
gene103817.1
gene103818.1
gene103819.1
gene103821.1
gene103822.1
gene103823.1
gene103824.1
gene103825.1
gene103826.1
gene103827.1
gene103828.1
gene103829.1
gene103830.1
gene103832.1
gene103833.1
gene103834.1
gene103835.1
gene103836.1
gene103837.1
gene103838.1
gene103839.1
gene103841.1
gene103842.1
gene103844.1
gene103845.1
gene103846.1
gene103847.1
gene103848.1
gene103849.1
gene103850.1
gene103851.1
gene103852.1
gene103853.1
gene103854.1
gene103855.1
gene103856.1
gene103857.1
gene103858.1
gene103859.1
gene103860.1
gene103861.1
gene103862.1
gene103863.1
gene103864.1
gene103865.1
gene103866.1
gene103867.1
gene103868.1
gene103869.1
gene103871.1
gene103872.1
gene103873.1
gene103874.1
gene103879.1
gene103880.1
gene103881.1
gene103882.1
gene103883.1
gene103885.1
gene103886.1
gene103887.1
gene103888.1
gene103889.1
gene103890.1
gene103891.1
gene103892.1
gene103893.1
gene103894.1
gene103895.1
gene103896.1
gene103897.1
gene103898.1
gene103899.1
gene103903.1
gene103904.1
gene103905.1
gene103907.1
gene103908.1
gene103909.1
gene103910.1
gene103911.1
gene103912.1
gene103913.1
gene103914.1
gene103915.1
gene103916.1
gene103917.1
gene103918.1
gene103919.1
gene103920.1
gene103922.1
gene103924.1
gene103925.1
gene103926.1
gene103928.1
gene103929.1
gene103930.1
gene103931.1
gene103932.1
gene103933.1
gene103934.1
gene103935.1
gene103936.1
gene103937.1
gene103938.1
gene103939.1
gene103942.1
gene103943.1
gene103944.1
gene103945.1
gene103946.1
gene103949.1
gene103950.1
gene103951.1
gene103952.1
gene103953.1
gene103954.1
gene103955.1
gene103956.1
gene103960.1
gene103961.1
gene103962.1
gene103963.1
gene103964.1
gene103965.1
gene103966.1
gene103967.1
gene103968.1
gene103969.1
gene103970.1
gene103972.1
gene103973.1
gene103974.1
gene103975.1
gene103976.1
gene103979.1
gene103980.1
gene103983.1
gene103984.1
gene103985.1
gene103988.1
gene103991.1
gene103992.1
gene103993.1
gene103994.1
gene103995.1
gene103996.1
gene103997.1
gene103998.1
gene103999.1
gene104000.1
gene104001.1
gene104002.1
gene104003.1
gene104004.1
gene104005.1
gene104006.1
gene104007.1
gene104008.1
gene104009.1
gene104010.1
gene104011.1
gene104013.1
gene104014.1
gene104015.1
gene104018.1
gene104019.1
gene104020.1
gene104021.1
gene104022.1
gene104023.1
gene104025.1
gene104026.1
gene104027.1
gene104028.1
gene104029.1
gene104030.1
gene104031.1
gene104032.1
gene104035.1
gene104037.1
gene104038.1
gene104039.1
gene104040.1
gene104050.1
gene104051.1
gene104052.1
gene104053.1
gene104054.1
gene104055.1
gene104056.1
gene104057.1
gene104058.1
gene104059.1
gene104060.1
gene104061.1
gene104062.1
gene104064.1
gene104066.1
gene104067.1
gene104068.1
gene104070.1
gene104071.1
gene104073.1
gene104075.1
gene104076.1
gene104077.1
gene104078.1
gene104080.1
gene104082.1
gene104083.1
gene104084.1
gene104085.1
gene104086.1
gene104088.1
gene104090.1
gene104092.1
gene104093.1
gene104094.1
gene104095.1
gene104096.1
gene104098.1
gene104099.1
gene104100.1
gene104102.1
gene104104.1
gene104105.1
gene104106.1
gene104109.1
gene104110.1
gene104111.1
gene104112.1
gene104113.1
gene104114.1
gene104115.1
gene104116.1
gene104118.1
gene104119.1
gene104120.1
gene104121.1
gene104123.1
gene104124.1
gene104126.1
gene104127.1
gene104128.1
gene104129.1
gene104134.1
gene104136.1
gene104137.1
gene104138.1
gene104139.1
gene104141.1
gene104142.1
gene104146.1
gene104148.1
gene104150.1
gene104151.1
gene104152.1
gene104153.1
gene104154.1
gene104156.1
gene104157.1
gene104159.1
gene104160.1
gene104162.1
gene104163.1
gene104164.1
gene104166.1
gene104167.1
gene104169.1
gene104170.1
gene104171.1
gene104172.1
gene104173.1
gene104174.1
gene104177.1
gene104178.1
gene104179.1
gene104182.1
gene104183.1
gene104184.1
gene104185.1
gene104186.1
gene104187.1
gene104188.1
gene104189.1
gene104191.1
gene104192.1
gene104193.1
gene104194.1
gene104195.1
gene104196.1
gene104198.1
gene104199.1
gene104201.1
gene104202.1
gene104203.1
gene104204.1
gene104205.1
gene104206.1
gene104207.1
gene104208.1
gene104209.1
gene104210.1
gene104212.1
gene104213.1
gene104214.1
gene104215.1
gene104216.1
gene104217.1
gene104218.1
gene104221.1
gene104227.1
gene104228.1
gene104229.1
gene104234.1
gene104235.1
gene104236.1
gene104238.1
gene104239.1
gene104240.1
gene104241.1
gene104244.1
gene104245.1
gene104246.1
gene104248.1
gene104249.1
gene104250.1
gene104251.1
gene104253.1
gene104256.1
gene104257.1
gene104264.1
gene104265.1
gene104266.1
gene104268.1
gene104275.1
gene104276.1
gene104277.1
gene104280.1
gene104281.1
gene104282.1
gene104283.1
gene104284.1
gene104285.1
gene104286.1
gene104287.1
gene104288.1
gene104289.1
gene104290.1
gene104291.1
gene104292.1
gene104293.1
gene104294.1
gene104295.1
gene104297.1
gene104303.1
gene104304.1
gene104305.1
gene104307.1
gene104312.1
gene104313.1
gene104315.1
gene104318.1
gene104319.1
gene104320.1
gene104325.1
gene104326.1
gene104327.1
gene104328.1
gene104329.1
gene104330.1
gene104331.1
gene104332.1
gene104333.1
gene104334.1
gene104335.1
gene104339.1
gene104340.1
gene104341.1
gene104342.1
gene104343.1
gene104344.1
gene104345.1
gene104346.1
gene104348.1
gene104356.1
gene104357.1
gene104358.1
gene104359.1
gene104360.1
gene104361.1
gene104362.1
gene104363.1
gene104364.1
gene104367.1
gene104368.1
gene104369.1
gene104370.1
gene104371.1
gene104372.1
gene104373.1
gene104374.1
gene104376.1
gene104380.1
gene104381.1
gene104382.1
gene104383.1
gene104384.1
gene104385.1
gene104388.1
gene104389.1
gene104391.1
gene104392.1
gene104393.1
gene104394.1
gene104395.1
gene104396.1
gene104397.1
gene104398.1
gene104399.1
gene104400.1
gene104401.1
gene104402.1
gene104404.1
gene104405.1
gene104406.1
gene104407.1
gene104408.1
gene104409.1
gene104410.1
gene104411.1
gene104412.1
gene104413.1
gene104414.1
gene104415.1
gene104418.1
gene104419.1
gene104422.1
gene104423.1
gene104425.1
gene104426.1
gene104428.1
gene104433.1
gene104434.1
gene104435.1
gene104437.1
gene104438.1
gene104439.1
gene104440.1
gene104441.1
gene104442.1
gene104443.1
gene104446.1
gene104447.1
gene104449.1
gene104450.1
gene104451.1
gene104453.1
gene104455.1
gene104456.1
gene104457.1
gene104463.1
gene104465.1
gene104467.1
gene104474.1
gene104476.1
gene104477.1
gene104479.1
gene104480.1
gene104481.1
gene104482.1
gene104483.1
gene104484.1
gene104485.1
gene104486.1
gene104488.1
gene104489.1
gene104490.1
gene104491.1
gene104492.1
gene104493.1
gene104494.1
gene104495.1
gene104497.1
gene104504.1
gene104505.1
gene104510.1
gene104511.1
gene104513.1
gene104514.1
gene104515.1
gene104518.1
gene104519.1
gene104520.1
gene104521.1
gene104522.1
gene104523.1
gene104524.1
gene104526.1
gene104527.1
gene104528.1
gene104529.1
gene104530.1
gene104531.1
gene104532.1
gene104533.1
gene104534.1
gene104535.1
gene104536.1
gene104537.1
gene104538.1
gene104539.1
gene104540.1
gene104541.1
gene104542.1
gene104543.1
gene104544.1
gene104545.1
gene104546.1
gene104547.1
gene104548.1
gene104549.1
gene104551.1
gene104552.1
gene104553.1
gene104554.1
gene104556.1
gene104557.1
gene104559.1
gene104560.1
gene104561.1
gene104563.1
gene104564.1
gene104565.1
gene104566.1
gene104567.1
gene104568.1
gene104569.1
gene104570.1
gene104576.1
gene104592.1
gene104594.1
gene104595.1
gene104597.1
gene104598.1
gene104599.1
gene104600.1
gene104601.1
gene104602.1
gene104603.1
gene104605.1
gene104606.1
gene104607.1
gene104609.1
gene104610.1
gene104611.1
gene104612.1
gene104613.1
gene104614.1
gene104615.1
gene104616.1
gene104618.1
gene104620.1
gene104621.1
gene104622.1
gene104623.1
gene104625.1
gene104626.1
gene104627.1
gene104628.1
gene104629.1
gene104630.1
gene104631.1
gene104632.1
gene104633.1
gene104634.1
gene104635.1
gene104636.1
gene104637.1
gene104638.1
gene104640.1
gene104641.1
gene104642.1
gene104643.1
gene104644.1
gene104645.1
gene104646.1
gene104647.1
gene104648.1
gene104649.1
gene104650.1
gene104651.1
gene104652.1
gene104654.1
gene104655.1
gene104656.1
gene104657.1
gene104658.1
gene104659.1
gene104660.1
gene104661.1
gene104662.1
gene104663.1
gene104664.1
gene104665.1
gene104667.1
gene104668.1
gene104671.1
gene104673.1
gene104674.1
gene104676.1
gene104677.1
gene104679.1
gene104680.1
gene104684.1
gene104685.1
gene104686.1
gene104687.1
gene104688.1
gene104689.1
gene104691.1
gene104692.1
gene104693.1
gene104694.1
gene104695.1
gene104697.1
gene104699.1
gene104700.1
gene104701.1
gene104702.1
gene104703.1
gene104704.1
gene104705.1
gene104706.1
gene104707.1
gene104708.1
gene104709.1
gene104710.1
gene104711.1
gene104713.1
gene104716.1
gene104718.1
gene104721.1
gene104722.1
gene104723.1
gene104724.1
gene104725.1
gene104726.1
gene104727.1
gene104728.1
gene104729.1
gene104730.1
gene104731.1
gene104732.1
gene104733.1
gene104734.1
gene104735.1
gene104736.1
gene104740.1
gene104741.1
gene104743.1
gene104744.1
gene104745.1
gene104746.1
gene104747.1
gene104749.1
gene104750.1
gene104751.1
gene104754.1
gene104757.1
gene104758.1
gene104759.1
gene104760.1
gene104761.1
gene104762.1
gene104763.1
gene104764.1
gene104765.1
gene104766.1
gene104769.1
gene104775.1
gene104776.1
gene104777.1
gene104781.1
gene104782.1
gene104783.1
gene104787.1
gene104794.1
gene104795.1
gene104796.1
gene104797.1
gene104798.1
gene104800.1
gene104801.1
gene104802.1
gene104803.1
gene104807.1
gene104808.1
gene104809.1
gene104810.1
gene104811.1
gene104812.1
gene104813.1
gene104814.1
gene104815.1
gene104817.1
gene104818.1
gene104819.1
gene104820.1
gene104823.1
gene104828.1
gene104829.1
gene104830.1
gene104833.1
gene104842.1
gene104843.1
gene104844.1
gene104845.1
gene104846.1
gene104847.1
gene104848.1
gene104849.1
gene104854.1
gene104855.1
gene104856.1
gene104857.1
gene104858.1
gene104859.1
gene104860.1
gene104861.1
gene104862.1
gene104863.1
gene104864.1
gene104865.1
gene104866.1
gene104867.1
gene104868.1
gene104871.1
gene104872.1
gene104873.1
gene104875.1
gene104876.1
gene104877.1
gene104878.1
gene104879.1
gene104880.1
gene104881.1
gene104883.1
gene104884.1
gene104885.1
gene104886.1
gene104887.1
gene104889.1
gene104892.1
gene104895.1
gene104896.1
gene104897.1
gene104898.1
gene104899.1
gene104900.1
gene104901.1
gene104909.1
gene104910.1
gene104911.1
gene104912.1
gene104913.1
gene104914.1
gene104915.1
gene104916.1
gene104917.1
gene104918.1
gene104919.1
gene104920.1
gene104921.1
gene104922.1
gene104923.1
gene104924.1
gene104925.1
gene104926.1
gene104931.1
gene104933.1
gene104934.1
gene104937.1
gene104941.1
gene104947.1
gene104948.1
gene104949.1
gene104950.1
gene104951.1
gene104952.1
gene104957.1
gene104963.1
gene104965.1
gene104966.1
gene104967.1
gene104968.1
gene104969.1
gene104970.1
gene104971.1
gene104972.1
gene104973.1
gene104974.1
gene104975.1
gene104976.1
gene104977.1
gene104978.1
gene104979.1
gene104980.1
gene104981.1
gene104982.1
gene104984.1
gene104985.1
gene104986.1
gene104987.1
gene104988.1
gene104991.1
gene104992.1
gene104994.1
gene104995.1
gene105001.1
gene105004.1
gene105010.1
gene105012.1
gene105013.1
gene105014.1
gene105015.1
gene105016.1
gene105020.1
gene105024.1
gene105025.1
gene105026.1
gene105027.1
gene105028.1
gene105029.1
gene105030.1
gene105033.1
gene105035.1
gene105036.1
gene105037.1
gene105038.1
gene105039.1
gene105040.1
gene105041.1
gene105042.1
gene105043.1
gene105045.1
gene105050.1
gene105052.1
gene105053.1
gene105056.1
gene105061.1
gene105062.1
gene105063.1
gene105064.1
gene105065.1
gene105069.1
gene105072.1
gene105075.1
gene105076.1
gene105078.1
gene105079.1
gene105080.1
gene105081.1
gene105083.1
gene105084.1
gene105085.1
gene105087.1
gene105088.1
gene105090.1
gene105091.1
gene105092.1
gene105093.1
gene105094.1
gene105097.1
gene105098.1
gene105100.1
gene105101.1
gene105102.1
gene105104.1
gene105105.1
gene105106.1
gene105107.1
gene105108.1
gene105109.1
gene105111.1
gene105112.1
gene105113.1
gene105114.1
gene105115.1
gene105116.1
gene105118.1
gene105119.1
gene105121.1
gene105122.1
gene105123.1
gene105124.1
gene105126.1
gene105127.1
gene105129.1
gene105130.1
gene105131.1
gene105132.1
gene105133.1
gene105134.1
gene105135.1
gene105136.1
gene105137.1
gene105138.1
gene105139.1
gene105140.1
gene105141.1
gene105142.1
gene105143.1
gene105144.1
gene105145.1
gene105146.1
gene105147.1
gene105148.1
gene105149.1
gene105150.1
gene105151.1
gene105152.1
gene105153.1
gene105155.1
gene105157.1
gene105158.1
gene105159.1
gene105161.1
gene105162.1
gene105163.1
gene105170.1
gene105171.1
gene105172.1
gene105173.1
gene105174.1
gene105175.1
gene105176.1
gene105177.1
gene105180.1
gene105181.1
gene105182.1
gene105183.1
gene105194.1
gene105195.1
gene105196.1
gene105197.1
gene105198.1
gene105199.1
gene105200.1
gene105201.1
gene105202.1
gene105203.1
gene105204.1
gene105206.1
gene105207.1
gene105211.1
gene105212.1
gene105213.1
gene105214.1
gene105215.1
gene105217.1
gene105218.1
gene105219.1
gene105220.1
gene105223.1
gene105224.1
gene105225.1
gene105227.1
gene105228.1
gene105229.1
gene105230.1
gene105231.1
gene105232.1
gene105233.1
gene105234.1
gene105237.1
gene105238.1
gene105239.1
gene105240.1
gene105241.1
gene105244.1
gene105245.1
gene105247.1
gene105248.1
gene105249.1
gene105258.1
gene105261.1
gene105262.1
GGPPS.2
GNPAT.1
GP126.2
GRM1.1
GRP3.1
GTR12.1
GTR12.2
HARB1.967
HARB1.968
HARB1.969
HARB1.970
HARB1.971
HARB1.972
HARB1.973
HARB1.974
HARB1.975
HARB1.976
HARB1.977
HARB1.978
HARB1.979
HARB1.980
HARB1.981
HARB1.982
HARB1.983
HARB1.984
HARB1.985
HARB1.986
HARB1.987
HARB1.988
HARB1.989
HARB1.990
HAUS3.2
HBS1L.2
HDDC2.1
HEBP2.1
HEY2.1
HINT3.1
HNRLL.1
IF2.52
IF4A3.1
K0408.1
KIF28.1
KIF28.2
LAMA2.1
LAMA2.2
LAMA2.3
LAP2A.9
LEG1H.1
LIN1.146
LIN1.147
LIN1.148
LIN1.149
LIN1.150
LIN1.151
LIN1.152
LIN1.153
LITD1.190
LITD1.191
LITD1.192
LITD1.193
LITD1.194
LITD1.195
LORF1.738
LORF1.739
LORF1.740
LORF1.741
LORF1.742
LORF1.743
LORF1.744
LORF1.745
LORF1.746
LORF1.747
LORF1.748
LORF1.749
LORF2.516
LORF2.517
LORF2.518
LORF2.520
LORF2.521
LORF2.522
LORF2.523
LORF2.524
LTBP1.2
LTV1.1
LYST.1
M4K3.1
MAL.1
MALL.1
MED23.1
MEMO1.1
MERTK.1
MGME1.1
MORN2.1
MOXD1.1
MPRI.1
MTRF2.1
MUC19.12
MYB.1
MYPOP.389
MYPOP.390
MYPOP.391
MYPOP.392
MYPOP.393
MYPOP.394
MYPOP.395
MYPOP.396
MYPOP.397
MYPOP.398
MYPOP.399
MYPOP.400
MYPOP.401
MYPOP.402
NAC1.1
NANP.1
NCKX3.1
NCOA7.1
NINL.1
NKAI2.1
NKAI2.2
NO66.1
NOX3.1
NOX3.2
NPHP1.1
NTPCR.1
NTPCR.2
NU133.1
OPRM.1
OPRM.2
OPSD.1
OPSP.2
OSGEP.1
OVOL2.1
PDCD2.1
PDE7B.2
PEX3.1
PGBD4.62
PGBD4.63
PGBD4.64
PGBD5.1
PHAR2.1
PHF10.1
PLAL1.1
POGK.70
POGK.71
POL3.630
POL3.631
POL3.632
POL3.633
POL3.634
POL3.635
POL3.636
POL3.637
POL3.638
POL3.639
POL3.640
POL3.641
POL3.642
POL3.643
POL3.644
POL3.645
POL3.646
POL4.149
POL4.150
POL4.151
POL4.152
POL4.153
POL4.154
POL4.155
POL4.156
POL.608
POL.609
POL.610
POL.611
POL.612
POL.613
POL.614
POL.615
POL.616
POL.617
POL.618
POL.619
POL.620
POL.621
POL.622
POL.623
POL.624
POL.625
POL.626
POLR.6
PPE16.2
PRDM9.3
PRP2.37
PRS27.2
PSB1A.1
PSF1.1
PSN2.1
PT117.1
PTPRK.2
PYGB.1
RAB32.1
RBBP9.1
RDH13.1
RF1ML.1
RGS17.2
RGS7.1
RHG18.2
RHOU.1
RIN2.1
RN146.1
RN146.2
RN217.1
RN217.2
RPA2.1
RPC6.1
RS12.1
RS6.35
RSPO3.1
RT05.1
RTBS.20
S18B1.1
S22A2.1
S5A2.1
S5A2.2
S5A2.3
SAMD5.1
SANT.105
SASH1.1
SC23B.1
SCND3.19
SCPDL.1
SF3B5.1
SGK1.1
SGS3.11
SMLR1.1
SMOC2.1
SNX5.1
SODM.1
SOGA3.1
SOS1.1
SPAST.1
SPRTN.1
SPRTN.2
SRSF7.3
SRSF7.4
STX7.1
STXB5.1
SYMM.2
SYNE1.2
SYNG1.2
T178A.1
T178A.2
T200A.2
TAAR1.1
TAAR5.1
TAB2.1
TAF5L.1
TBP.1
TC3A.44
TC3A.45
TC3A.46
TCPA.1
TEX12.1
TF29.51
THIC.1
THMS1.1
THUM2.1
TM87A.1
TMED7.2
TPC1.2
TPD53.1
TRDN.1
TRI67.1
TRM11.1
TSNAX.1
TSP2.1
TTC13.1
TTC27.1
TTL.1
TTL.2
UBP14.2
UN93A.1
URB2.1
UST.1
VINC.1
VIP.1
VITRN.1
VNN1.1
VNN1.2
VSX1.1
VTA1.1
YG31B.71
YG31B.72
YG31B.73
YI31B.48
YMD2.2
YRD6.119
YRD6.120
YTX2.137
ZBED5.46
ZC3H6.1
ZEP2.2
ZMYM1.35
ZN282.25
ZN282.26
ZN418.4
ZN777.10
ZN777.11
ZN783.15
ZN783.16
