# Supplementary material for: Chromosome-scale genome assembly reveals how repeat elements shape non-coding RNA landscapes active during newt limb regeneration
Source: Cell Genom. 2025 Jan 27;5(2):100761. doi: 10.1016/j.xgen.2025.100761 (PMC11872487; doi:10.1016/j.xgen.2025.100761)
Supplement: Data S4. DGE analysis of hAT transposons (over 2,000 bp) during P. waltl limb regeneration (0, 3, and 7dpa), related to Figure 3 [file mmc20.xlsx]

## Sheet: Лист 1 - hAT_0vs3
0 dpa vs 3 dpa
	baseMean	log2FoldChange	lfcSE	stat	pvalue	padj
Charlie.97	11,0999917486538	-3,05117858286692	0,662251218048343	-4,60728270437729	4,07965172707648e-06	0,0022886846188899
Tip100.247	5,6400145045952	3,01838575865259	0,831874684860372	3,62841400704389	0,00028516770291791	0,0799895406684737
0dpa vs 7 dpa
	baseMean	log2FoldChange	lfcSE	stat	pvalue	padj
Tip100.247	5,6400145045952	4,53489066894774	0,932484999092199	4,86323176604726	1,15484490244699e-06	0,000108555420830017
Tip100.489	10,4894605107401	-2,53941576913542	0,548476450167065	-4,62994494724782	3,65762965049263e-06	0,000171908593573153
Charlie.97	11,0999917486538	-2,87430599743936	0,646656745322853	-4,44487128330242	8,79445052516291e-06	0,000275559449788438
Tip100.216	2,12762389833302	-4,2800133549439	1,22543384455634	-3,4926514996764	0,000478250220145728	0,0112388801734246
Tip100.448	3,46368748921342	-3,83617012462849	1,14190355446492	-3,35945195163706	0,000780972306055277	0,0146822793538392
Tip100.8	6,15941102626994	1,95812534524188	0,609801850924238	3,21108462080604	0,00132234989315167	0,0207168149927095
Tip100.375	7,1029844896871	7,30883096419111	2,45932997394333	2,97187894330098	0,0029598336296624	0,0376114226369957
Tip100.208	6,74553670768202	1,88246465854795	0,638610982115602	2,9477486470898	0,00320097213931878	0,0376114226369957
Tip100.71	5,71503854389803	1,76355047079847	0,611619278854985	2,88341216794216	0,00393392335655382	0,0410876439462288
Tip100.385	5,0959916188737	-2,25460035710581	0,874605454488333	-2,57784849789762	0,0099417575704652	0,0859711359368926
Ac.1	73,5483450266031	-0,460596424527454	0,178959650146769	-2,57374455163334	0,0100604520777215	0,0859711359368926
Tip100.312	2,74977698350297	-2,80489737708062	1,11163771529839	-2,52321177887322	0,0116288344327958	0,0896624338440934
Tip100.60	4,58500207368239	-2,01635247626167	0,808504337442891	-2,49392907728722	0,0126337785083949	0,0896624338440934
Charlie.76	4,2834137531956	2,00705124772767	0,81119627764076	2,47418695456156	0,0133539795086948	0,0896624338440934
Tip100.287	1,24797788542424	3,85555883537468	1,58441595212619	2,43342591331572	0,014956695910661	0,0937286277068088
