# Supplementary material for: Chromosome-scale genome assembly reveals how repeat elements shape non-coding RNA landscapes active during newt limb regeneration
Source: Cell Genom. 2025 Jan 27;5(2):100761. doi: 10.1016/j.xgen.2025.100761 (PMC11872487; doi:10.1016/j.xgen.2025.100761)
Supplement: Data S5. DGE analysis of domesticated hAT genes during P. waltl limb regeneration (0, 3, and 7dpa), related to Figure 3 [file mmc21.xlsx]

## Sheet: Лист 1 - new_genes_ZBED_0vs3
0 dpa vs 3 dpa
	baseMean	log2FoldChange	lfcSE	stat	pvalue	padj
ZBED1.1	330,189718752469	0,520414261098944	0,147385681838946	3,53096891506478	0,000414040403277408	0,018217777744206
ZBED4.3	11,8638164190601	-1,59836656234458	0,518230052235134	-3,08427995530324	0,00204045489124644	0,0448900076074217
ZBED1.5	8,49376489318353	2,15763225951314	0,743721369953746	2,9011298406651	0,00371819778927023	0,0545335675759633
0dpa vs 7 dpa
	baseMean	log2FoldChange	lfcSE	stat	pvalue	padj
ZBED4.3	11,8638164190601	-2,0237307097269	0,485645140442098	-4,16709762170097	3,08502405524315e-05	0,000627271688344045
ZBED6.1	202,265110531646	-0,574160447326324	0,138834657089199	-4,1355700324699	3,54074609403868e-05	0,000627271688344045
ZBED1.1	330,189718752469	0,576881216858215	0,140978124319427	4,09199100671195	4,27685242052758e-05	0,000627271688344045
ZBED1.5	8,49376489318353	2,18133777852316	0,667855063060921	3,26618438516529	0,00109007246105425	0,0119907970715967
ZBED8.5	10,790979630053	2,06165243717377	0,705392863470658	2,92270101377278	0,00347009551814807	0,030536840559703
