# Supplementary material for: Chromosome-scale genome assembly reveals how repeat elements shape non-coding RNA landscapes active during newt limb regeneration
Source: Cell Genom. 2025 Jan 27;5(2):100761. doi: 10.1016/j.xgen.2025.100761 (PMC11872487; doi:10.1016/j.xgen.2025.100761)
Supplement: Data S6. A miRTrace report of quality control on small RNA-seq dataset, related to Figure 5 [file mmc22.zip]

Archive with 1 entries (1 files):
- xgen_00100761_Suppl data 6 mirtrace-report.html
